# Supplementary material for: Sampling of structure and sequence space of small protein folds
Source: Nat Commun. 2022 Nov 22;13:7151. doi: 10.1038/s41467-022-34937-8 (PMC9684540; doi:10.1038/s41467-022-34937-8)
Supplement: Supplementary file 3 — Source Data [file 41467_2022_34937_MOESM3_ESM.zip]

Archive with 16 entries (13 files):
- source_data/
- source_data/.DS_Store
- __MACOSX/
- __MACOSX/source_data/
- __MACOSX/source_data/._.DS_Store
- source_data/chymoseqonly.sel_k0.8.erf.5e-7.0.0001.3cycles.fulloutput.csv
- __MACOSX/source_data/._chymoseqonly.sel_k0.8.erf.5e-7.0.0001.3cycles.fulloutput.csv
- source_data/trpseqs.seenPDBs.ec50.sel_k0.8.erf.5e-7.0.0001.3cycles.fulloutput.csv
- __MACOSX/source_data/._trpseqs.seenPDBs.ec50.sel_k0.8.erf.5e-7.0.0001.3cycles.fulloutput.csv
- source_data/experiments.csv
- __MACOSX/source_data/._experiments.csv
- source_data/source_data.xlsx
- __MACOSX/source_data/._source_data.xlsx
- source_data/ferrdoxin_data_forfig15.csv
- __MACOSX/source_data/._ferrdoxin_data_forfig15.csv
- __MACOSX/._source_data
