# Supplementary material for: Sampling of structure and sequence space of small protein folds
Source: Nat Commun. 2022 Nov 22;13:7151. doi: 10.1038/s41467-022-34937-8 (PMC9684540; doi:10.1038/s41467-022-34937-8)
Supplement: Supplementary file 3 — Source Data [file 41467_2022_34937_MOESM3_ESM.zip › source_data/chymoseqonly.sel_k0.8.erf.5e-7.0.0001.3cycles.fulloutput.csv]

name	counts0	counts1	counts2	counts3	counts4	counts5	counts6	counts7	counts8	counts9	downsamp_counts1	downsamp_counts2	downsamp_counts3	downsamp_counts4	downsamp_counts5	downsamp_counts6	downsamp_counts7	downsamp_counts8	downsamp_counts9	pred_counts1	pred_counts2	pred_counts3	pred_counts4	pred_counts5	pred_counts6	pred_counts7	pred_counts8	pred_counts9	delta_llh1	delta_llh2	delta_llh3	delta_llh4	delta_llh5	delta_llh6	delta_llh7	delta_llh8	delta_llh9	signed_delta_llh1	signed_delta_llh2	signed_delta_llh3	signed_delta_llh4	signed_delta_llh5	signed_delta_llh6	signed_delta_llh7	signed_delta_llh8	signed_delta_llh9	sel_k	sum_delta_llh	sum_signed_delta_llh
rand_ems_3hC_1586.pdb	16	0	0	0	0	0	0	0	0	0	0.0	0.0	0.0	0.0	0.0	0.0	0.0	0.0	0.0	1.0	1.0	1.0	1.0	1.0	1.0	0.0	0.0	1.0	-0.18389974103652218	-0.1841631664531358	-0.19240771072079021	-0.28681107138108497	-0.19296802757568599	-0.012637412085011013	0.0	0.0	0.6505212662517266	0.18389974103652218	0.1841631664531358	0.19240771072079021	0.28681107138108497	0.19296802757568599	0.012637412085011013	0.0	0.0	-0.6505212662517266	0.8	-0.4023658630005036	0.4023658630005036
rand_ems_3hC_592.pdb	15	0	0	0	0	0	0	0	0	0	0.0	0.0	0.0	0.0	0.0	0.0	0.0	0.0	0.0	1.0	1.0	1.0	1.0	1.0	1.0	0.0	0.0	1.0	-0.18389974103652218	-0.1841631664531358	-0.19240771072079021	-0.28681107138108497	-0.19296802757568599	-0.012637412085011013	0.0	0.0	0.6505212662517266	0.18389974103652218	0.1841631664531358	0.19240771072079021	0.28681107138108497	0.19296802757568599	0.012637412085011013	0.0	0.0	-0.6505212662517266	0.8	-0.4023658630005036	0.4023658630005036
rand_ems_3hM_1425.pdb	24	0	0	0	0	0	0	0	0	0	0.0	0.0	0.0	0.0	0.0	0.0	0.0	0.0	0.0	1.0	1.0	1.0	1.0	1.0	1.0	0.0	0.0	1.0	-0.18389974103652218	-0.1841631664531358	-0.19240771072079021	-0.28681107138108497	-0.19296802757568599	-0.012637412085011013	0.0	0.0	0.6505212662517266	0.18389974103652218	0.1841631664531358	0.19240771072079021	0.28681107138108497	0.19296802757568599	0.012637412085011013	0.0	0.0	-0.6505212662517266	0.8	-0.4023658630005036	0.4023658630005036
rand_ems_4hM_1617.pdb	7	0	0	0	0	0	0	0	0	0	0.0	0.0	0.0	0.0	0.0	0.0	0.0	0.0	0.0	1.0	1.0	1.0	1.0	1.0	1.0	0.0	0.0	1.0	-0.18389974103652218	-0.1841631664531358	-0.19240771072079021	-0.28681107138108497	-0.19296802757568599	-0.012637412085011013	0.0	0.0	0.6505212662517266	0.18389974103652218	0.1841631664531358	0.19240771072079021	0.28681107138108497	0.19296802757568599	0.012637412085011013	0.0	0.0	-0.6505212662517266	0.8	-0.4023658630005036	0.4023658630005036
rand_ems_3hC_1015.pdb	21	12	59	37	0	0	0	0	0	0	12.0	59.0	37.0	0.0	0.0	0.0	0.0	0.0	0.0	64.0	45.0	45.0	1.0	1.0	1.0	0.0	1.0	6.0	-31.45769427851772	-2.0815141097058216	-0.7460331539823954	-0.28681107138108497	-0.19296802757568599	-0.012637412085011013	0.0	0.6278876411477163	-3.71527485972475	31.45769427851772	-2.0815141097058216	0.7460331539823954	0.28681107138108497	0.19296802757568599	0.012637412085011013	0.0	-0.6278876411477163	3.71527485972475	0.8	-37.86504527182476	33.702017052413105
rand_ems_4hC_2473.pdb	50	0	0	0	0	0	0	0	0	0	0.0	0.0	0.0	0.0	0.0	0.0	0.0	0.0	0.0	1.0	1.0	1.0	1.0	1.0	1.0	0.0	0.0	1.0	-0.18389974103652218	-0.1841631664531358	-0.19240771072079021	-0.28681107138108497	-0.19296802757568599	-0.012637412085011013	0.0	0.0	0.6505212662517266	0.18389974103652218	0.1841631664531358	0.19240771072079021	0.28681107138108497	0.19296802757568599	0.012637412085011013	0.0	0.0	-0.6505212662517266	0.8	-0.4023658630005036	0.4023658630005036
rand_ems_4hC_2267.pdb	20	0	0	0	0	0	0	0	0	0	0.0	0.0	0.0	0.0	0.0	0.0	0.0	0.0	0.0	1.0	1.0	1.0	1.0	1.0	1.0	0.0	0.0	1.0	-0.18389974103652218	-0.1841631664531358	-0.19240771072079021	-0.28681107138108497	-0.19296802757568599	-0.012637412085011013	0.0	0.0	0.6505212662517266	0.18389974103652218	0.1841631664531358	0.19240771072079021	0.28681107138108497	0.19296802757568599	0.012637412085011013	0.0	0.0	-0.6505212662517266	0.8	-0.4023658630005036	0.4023658630005036
rand_ems_ferrM_2357.pdb	2	0	0	0	0	0	0	0	0	0	0.0	0.0	0.0	0.0	0.0	0.0	0.0	0.0	0.0	1.0	1.0	1.0	1.0	1.0	1.0	0.0	0.0	1.0	-0.18389974103652218	-0.1841631664531358	-0.19240771072079021	-0.28681107138108497	-0.19296802757568599	-0.012637412085011013	0.0	0.0	0.6505212662517266	0.18389974103652218	0.1841631664531358	0.19240771072079021	0.28681107138108497	0.19296802757568599	0.012637412085011013	0.0	0.0	-0.6505212662517266	0.8	-0.4023658630005036	0.4023658630005036
rand_ems_4hM_5498.pdb	11	0	0	0	0	0	0	0	0	0	0.0	0.0	0.0	0.0	0.0	0.0	0.0	0.0	0.0	1.0	1.0	1.0	1.0	1.0	1.0	0.0	0.0	1.0	-0.18389974103652218	-0.1841631664531358	-0.19240771072079021	-0.28681107138108497	-0.19296802757568599	-0.012637412085011013	0.0	0.0	0.6505212662517266	0.18389974103652218	0.1841631664531358	0.19240771072079021	0.28681107138108497	0.19296802757568599	0.012637412085011013	0.0	0.0	-0.6505212662517266	0.8	-0.4023658630005036	0.4023658630005036
ems_ferrC_1190.pdb	3	0	0	0	0	0	0	0	0	0	0.0	0.0	0.0	0.0	0.0	0.0	0.0	0.0	0.0	1.0	1.0	1.0	1.0	1.0	1.0	0.0	0.0	1.0	-0.18389974103652218	-0.1841631664531358	-0.19240771072079021	-0.28681107138108497	-0.19296802757568599	-0.012637412085011013	0.0	0.0	0.6505212662517266	0.18389974103652218	0.1841631664531358	0.19240771072079021	0.28681107138108497	0.19296802757568599	0.012637412085011013	0.0	0.0	-0.6505212662517266	0.8	-0.4023658630005036	0.4023658630005036
rand_ems_4hC_2116.pdb	32	67	0	0	0	0	0	0	0	0	67.0	0.0	0.0	0.0	0.0	0.0	0.0	0.0	0.0	60.0	1.0	1.0	1.0	1.0	1.0	0.0	0.0	1.0	-0.42190307644751357	-0.18419883072058973	-0.19244337498824415	-0.28681107138108497	-0.19296802757568599	-0.012637412085011013	0.0	0.0	0.6505212662517266	-0.42190307644751357	0.18419883072058973	0.19244337498824415	0.28681107138108497	0.19296802757568599	0.012637412085011013	0.0	0.0	-0.6505212662517266	0.8	-0.6404405269464029	-0.20336562594862428
rand_ems_4hC_1470.pdb	0	0	0	0	0	0	0	0	0	0	0.0	0.0	0.0	0.0	0.0	0.0	0.0	0.0	0.0	1.0	1.0	1.0	1.0	1.0	1.0	0.0	0.0	1.0	-0.18389974103652218	-0.1841631664531358	-0.19240771072079021	-0.28681107138108497	-0.19296802757568599	-0.012637412085011013	0.0	0.0	0.6505212662517266	0.18389974103652218	0.1841631664531358	0.19240771072079021	0.28681107138108497	0.19296802757568599	0.012637412085011013	0.0	0.0	-0.6505212662517266	0.8	-0.4023658630005036	0.4023658630005036
rand_ems_bGC_8.pdb	33	313	126	277	0	44	103	3	0	1	313.0	126.0	277.0	0.0	44.0	81.0	1.0	0.0	0.0	110.0	138.0	140.0	34.0	32.0	27.0	3.0	1.0	42.0	-124.02189417470493	-0.5344814137445439	-52.721234887831315	-31.405888095963242	-2.157726910420344	-36.04134204257154	-0.24257763946105104	-0.1308577026320965	-38.840704155790945	-124.02189417470493	0.5344814137445439	-52.721234887831315	31.405888095963242	-2.157726910420344	-36.04134204257154	0.24257763946105104	0.1308577026320965	38.840704155790945	0.8	-286.09670702311996	-143.78768900793628
bGM_50_0001.pdb	86	124	409	296	0	43	43	40	210	54	124.0	409.0	296.0	0.0	43.0	34.0	15.0	47.0	27.0	285.0	310.0	313.0	22.0	17.0	14.0	3.0	4.0	44.0	-57.129173930498666	-14.423019370184477	-0.430673447558263	-19.431932588340096	-14.741560533338884	-10.622017251523681	-13.105481158740176	-77.36956008058455	-3.758701211683139	57.129173930498666	-14.423019370184477	0.430673447558263	19.431932588340096	-14.741560533338884	-10.622017251523681	-13.105481158740176	-77.36956008058455	3.758701211683139	0.8	-211.01211957245195	-49.5111572162916
rand_ems_3hC_1392.pdb	5	0	0	0	0	0	0	0	0	0	0.0	0.0	0.0	0.0	0.0	0.0	0.0	0.0	0.0	1.0	1.0	1.0	1.0	1.0	1.0	0.0	0.0	1.0	-0.18389974103652218	-0.1841631664531358	-0.19240771072079021	-0.28681107138108497	-0.19296802757568599	-0.012637412085011013	0.0	0.0	0.6505212662517266	0.18389974103652218	0.1841631664531358	0.19240771072079021	0.28681107138108497	0.19296802757568599	0.012637412085011013	0.0	0.0	-0.6505212662517266	0.8	-0.4023658630005036	0.4023658630005036
rand_bGM_378.pdb	71	39	0	0	0	0	0	0	0	0	39.0	0.0	0.0	0.0	0.0	0.0	0.0	0.0	0.0	40.0	1.0	1.0	1.0	1.0	1.0	0.0	0.0	1.0	0.00854470949250441	-0.1841631664531358	-0.19240771072079021	-0.28681107138108497	-0.19296802757568599	-0.012637412085011013	0.0	0.0	0.6505212662517266	-0.00854470949250441	0.1841631664531358	0.19240771072079021	0.28681107138108497	0.19296802757568599	0.012637412085011013	0.0	0.0	-0.6505212662517266	0.8	-0.209921412471477	0.209921412471477
rand_ems_3hM_2370.pdb	17	0	0	0	0	0	0	0	0	0	0.0	0.0	0.0	0.0	0.0	0.0	0.0	0.0	0.0	1.0	1.0	1.0	1.0	1.0	1.0	0.0	0.0	1.0	-0.18389974103652218	-0.1841631664531358	-0.19240771072079021	-0.28681107138108497	-0.19296802757568599	-0.012637412085011013	0.0	0.0	0.6505212662517266	0.18389974103652218	0.1841631664531358	0.19240771072079021	0.28681107138108497	0.19296802757568599	0.012637412085011013	0.0	0.0	-0.6505212662517266	0.8	-0.4023658630005036	0.4023658630005036
ems_ferrM_6397_0001.pdb	67	186	223	137	1	2	0	0	0	0	186.0	223.0	137.0	0.0	2.0	0.0	0.0	0.0	0.0	213.0	177.0	179.0	1.0	1.0	1.0	1.0	2.0	21.0	-1.7496018173676475	-5.594371149653284	-5.142647300012925	-0.28681107138108497	-0.5001795646708465	-0.012637412085011013	-0.3131320934174091	-0.7103490510042185	-18.141175651841802	1.7496018173676475	-5.594371149653284	5.142647300012925	0.28681107138108497	-0.5001795646708465	0.012637412085011013	0.3131320934174091	0.7103490510042185	18.141175651841802	0.8	-32.450905111434224	20.261803682785967
ems_bGC_83_0002.pdb	47	76	128	72	0	1	0	0	0	0	76.0	128.0	72.0	0.0	1.0	0.0	0.0	0.0	0.0	143.0	97.0	98.0	1.0	1.0	1.0	1.0	1.0	11.0	-18.46262277429372	-4.694655561875123	-3.5466846883312257	-0.28681107138108497	0.0	-0.012637412085011013	0.3301834698476134	-0.14660608589081603	-8.694249031103103	18.46262277429372	-4.694655561875123	3.5466846883312257	0.28681107138108497	0.0	0.012637412085011013	-0.3301834698476134	0.14660608589081603	8.694249031103103	0.8	-35.514083155112466	26.12477203136222
ems_bGC_83.pdb	12	3	270	30	1	1	0	0	0	0	3.0	270.0	30.0	0.0	1.0	0.0	0.0	0.0	0.0	38.0	40.0	40.0	9.0	1.0	1.0	0.0	2.0	5.0	-26.280525845741565	-287.78728936949767	-1.2546451828880052	-6.729195517072222	0.0	-0.13580880872707612	0.0	-1.0928506617399614	-2.742674709066666	26.280525845741565	-287.78728936949767	1.2546451828880052	6.729195517072222	0.0	0.13580880872707612	0.0	1.0928506617399614	2.742674709066666	0.8	-326.0229900947332	-249.55158864426218
ems_thioM_608_0001.pdb	4	8	56	99	0	0	0	0	0	0	8.0	56.0	99.0	0.0	0.0	0.0	0.0	0.0	0.0	8.0	9.0	9.0	6.0	1.0	1.0	1.0	1.0	15.0	0.0	-56.5167518527305	-148.2915855850143	-3.8723214932033576	-0.19296802757568599	-0.012637412085011013	0.011729424510229514	0.6800734337541204	-12.60014143061673	0.0	-56.5167518527305	-148.2915855850143	3.8723214932033576	0.19296802757568599	0.012637412085011013	-0.011729424510229514	-0.6800734337541204	12.60014143061673	0.8	-220.7946029429612	-188.8220719325284
ems_thioFL2_280.pdb	17	0	18	16	0	14	24	0	0	0	0.0	18.0	16.0	0.0	14.0	19.0	0.0	0.0	0.0	45.0	15.0	15.0	1.0	1.0	1.0	0.0	0.0	2.0	-42.277294883537984	-0.4454938873718497	-0.08078374440704117	-0.28681107138108497	-22.68267394533718	-39.112494358559715	0.0	0.0	-1.0617009345264194	42.277294883537984	-0.4454938873718497	-0.08078374440704117	0.28681107138108497	-22.68267394533718	-39.112494358559715	0.0	0.0	1.0617009345264194	0.8	-105.94725282512127	-18.69563904623029
ems_thioM_608.pdb	5	0	0	0	0	0	0	0	0	0	0.0	0.0	0.0	0.0	0.0	0.0	0.0	0.0	0.0	1.0	1.0	1.0	1.0	1.0	1.0	0.0	0.0	1.0	-0.18389974103652218	-0.1841631664531358	-0.19240771072079021	-0.28681107138108497	-0.19296802757568599	-0.012637412085011013	0.0	0.0	0.6505212662517266	0.18389974103652218	0.1841631664531358	0.19240771072079021	0.28681107138108497	0.19296802757568599	0.012637412085011013	0.0	0.0	-0.6505212662517266	0.8	-0.4023658630005036	0.4023658630005036
bGM_50_0002.pdb	278	1190	581	696	4	2	0	0	1	0	1190.0	581.0	696.0	3.0	2.0	0.0	0.0	0.0	0.0	877.0	662.0	667.0	2.0	3.0	3.0	7.0	5.0	105.0	-50.49884154198662	-5.076836220081304	-0.6328563465990555	-0.45372903066300574	-0.11232236241485039	-1.3000535917337412	-5.044365490169382	-3.509156395270856	-101.36192671153366	-50.49884154198662	5.076836220081304	-0.6328563465990555	-0.45372903066300574	0.11232236241485039	1.3000535917337412	5.044365490169382	3.509156395270856	101.36192671153366	0.8	-167.99008769045247	64.81923385195512
rand_ems_ferrM_4336.pdb	10	0	0	0	0	0	0	0	0	0	0.0	0.0	0.0	0.0	0.0	0.0	0.0	0.0	0.0	1.0	1.0	1.0	1.0	1.0	1.0	0.0	0.0	1.0	-0.18389974103652218	-0.1841631664531358	-0.19240771072079021	-0.28681107138108497	-0.19296802757568599	-0.012637412085011013	0.0	0.0	0.6505212662517266	0.18389974103652218	0.1841631664531358	0.19240771072079021	0.28681107138108497	0.19296802757568599	0.012637412085011013	0.0	0.0	-0.6505212662517266	0.8	-0.4023658630005036	0.4023658630005036
ems_ferrM_4554.pdb	11	126	62	100	3	0	0	0	0	0	126.0	62.0	100.0	2.0	0.0	0.0	0.0	0.0	0.0	31.0	34.0	34.0	4.0	2.0	2.0	1.0	1.0	15.0	-82.91587054251988	-9.511535747686167	-41.790910617523934	-0.20637950604194755	-0.7864812522743279	-0.4258199393365911	0.0016790770189913928	0.5782906605725079	-12.750898607433989	-82.91587054251988	-9.511535747686167	-41.790910617523934	0.20637950604194755	0.7864812522743279	0.4258199393365911	-0.0016790770189913928	-0.5782906605725079	12.750898607433989	0.8	-147.8079264752253	-120.62870734023468
ems_ferrM_6397.pdb	13	0	166	121	0	1	0	0	0	0	0.0	166.0	121.0	0.0	1.0	0.0	0.0	0.0	0.0	38.0	41.0	42.0	7.0	2.0	2.0	1.0	2.0	18.0	-35.60691955499007	-107.28592176990074	-50.46522688484203	-5.564709895361046	0.04784859299745636	-0.23678909331388298	-0.1889415269821677	-0.11997958623264071	-15.815953542815102	35.60691955499007	-107.28592176990074	-50.46522688484203	5.564709895361046	-0.04784859299745636	0.23678909331388298	0.1889415269821677	0.11997958623264071	15.815953542815102	0.8	-215.2365932614402	-100.26570404804531
rand_ems_ferrM_3227.pdb	9	0	0	0	0	0	0	0	0	0	0.0	0.0	0.0	0.0	0.0	0.0	0.0	0.0	0.0	1.0	1.0	1.0	1.0	1.0	1.0	0.0	0.0	1.0	-0.18389974103652218	-0.1841631664531358	-0.19240771072079021	-0.28681107138108497	-0.19296802757568599	-0.012637412085011013	0.0	0.0	0.6505212662517266	0.18389974103652218	0.1841631664531358	0.19240771072079021	0.28681107138108497	0.19296802757568599	0.012637412085011013	0.0	0.0	-0.6505212662517266	0.8	-0.4023658630005036	0.4023658630005036
rand_ems_4hC_1967.pdb	14	9	1	0	0	0	0	0	0	0	9.0	1.0	0.0	0.0	0.0	0.0	0.0	0.0	0.0	9.0	1.0	1.0	1.0	1.0	1.0	0.0	0.0	1.0	0.0	0.0	-0.19240771072079021	-0.28681107138108497	-0.19296802757568599	-0.012637412085011013	0.0	0.0	0.6505212662517266	0.0	0.0	0.19240771072079021	0.28681107138108497	0.19296802757568599	0.012637412085011013	0.0	0.0	-0.6505212662517266	0.8	-0.03430295551084561	0.03430295551084561
ems_thioC_281.pdb	17	0	0	0	0	0	0	0	0	0	0.0	0.0	0.0	0.0	0.0	0.0	0.0	0.0	0.0	1.0	1.0	1.0	1.0	1.0	1.0	0.0	0.0	1.0	-0.18389974103652218	-0.1841631664531358	-0.19240771072079021	-0.28681107138108497	-0.19296802757568599	-0.012637412085011013	0.0	0.0	0.6505212662517266	0.18389974103652218	0.1841631664531358	0.19240771072079021	0.28681107138108497	0.19296802757568599	0.012637412085011013	0.0	0.0	-0.6505212662517266	0.8	-0.4023658630005036	0.4023658630005036
ems_ferrM_2611_0001.pdb	9	0	0	0	0	0	0	0	0	0	0.0	0.0	0.0	0.0	0.0	0.0	0.0	0.0	0.0	1.0	1.0	1.0	1.0	1.0	1.0	0.0	0.0	1.0	-0.18389974103652218	-0.1841631664531358	-0.19240771072079021	-0.28681107138108497	-0.19296802757568599	-0.012637412085011013	0.0	0.0	0.6505212662517266	0.18389974103652218	0.1841631664531358	0.19240771072079021	0.28681107138108497	0.19296802757568599	0.012637412085011013	0.0	0.0	-0.6505212662517266	0.8	-0.4023658630005036	0.4023658630005036
ems_thioC_278.pdb	64	48	43	34	43	0	0	0	0	0	48.0	43.0	34.0	40.0	0.0	0.0	0.0	0.0	0.0	164.0	33.0	33.0	1.0	1.0	1.0	0.0	0.0	5.0	-56.12702802110405	-1.6180361946673543	-0.03205619183925279	-99.13529693875765	-0.19296802757568599	-0.012637412085011013	0.0	0.0	-3.3684932758288832	56.12702802110405	-1.6180361946673543	-0.03205619183925279	-99.13529693875765	0.19296802757568599	0.012637412085011013	0.0	0.0	3.3684932758288832	0.8	-160.48651606185788	-41.08426258867062
ems_ferrM_1707.pdb	5	0	0	0	0	0	0	0	0	0	0.0	0.0	0.0	0.0	0.0	0.0	0.0	0.0	0.0	1.0	1.0	1.0	1.0	1.0	1.0	0.0	0.0	1.0	-0.18389974103652218	-0.1841631664531358	-0.19240771072079021	-0.28681107138108497	-0.19296802757568599	-0.012637412085011013	0.0	0.0	0.6505212662517266	0.18389974103652218	0.1841631664531358	0.19240771072079021	0.28681107138108497	0.19296802757568599	0.012637412085011013	0.0	0.0	-0.6505212662517266	0.8	-0.4023658630005036	0.4023658630005036
ems_ferrM_2846_0001.pdb	44	73	108	53	12	0	0	0	1	0	73.0	108.0	53.0	11.0	0.0	0.0	0.0	0.0	0.0	133.0	78.0	78.0	1.0	1.0	1.0	1.0	1.0	8.0	-15.744648129608834	-5.3909661357027545	-4.464491313578037	-14.634217503218728	-0.19296802757568599	-0.012637412085011013	0.6365578964284562	0.023293213810357427	-5.996434528409708	15.744648129608834	-5.3909661357027545	4.464491313578037	-14.634217503218728	0.19296802757568599	0.012637412085011013	-0.6365578964284562	-0.023293213810357427	5.996434528409708	0.8	-45.77651193993995	5.726144662096979
ems_ferrM_2846_0002.pdb	27	55	0	0	0	136	122	0	0	0	55.0	0.0	0.0	0.0	136.0	96.0	0.0	0.0	0.0	89.0	127.0	128.0	1.0	113.0	94.0	0.0	0.0	1.0	-7.323975549575138	-123.95954824930351	-125.00937891336577	-0.28681107138108497	-2.381219639392583	-0.03213573643593293	0.0	0.0	0.6505212662517266	7.323975549575138	123.95954824930351	125.00937891336577	0.28681107138108497	-2.381219639392583	-0.03213573643593293	0.0	0.0	-0.6505212662517266	0.8	-258.3425478932023	253.51583714154523
rand_ems_ferrC_1081.pdb	33	0	0	0	0	0	0	0	0	0	0.0	0.0	0.0	0.0	0.0	0.0	0.0	0.0	0.0	1.0	1.0	1.0	1.0	1.0	1.0	0.0	0.0	1.0	-0.18389974103652218	-0.1841631664531358	-0.19240771072079021	-0.28681107138108497	-0.19296802757568599	-0.012637412085011013	0.0	0.0	0.6505212662517266	0.18389974103652218	0.1841631664531358	0.19240771072079021	0.28681107138108497	0.19296802757568599	0.012637412085011013	0.0	0.0	-0.6505212662517266	0.8	-0.4023658630005036	0.4023658630005036
rand_ems_thioM_541.pdb	36	0	0	0	0	0	0	0	0	0	0.0	0.0	0.0	0.0	0.0	0.0	0.0	0.0	0.0	1.0	1.0	1.0	1.0	1.0	1.0	0.0	0.0	1.0	-0.18389974103652218	-0.1841631664531358	-0.19240771072079021	-0.28681107138108497	-0.19296802757568599	-0.012637412085011013	0.0	0.0	0.6505212662517266	0.18389974103652218	0.1841631664531358	0.19240771072079021	0.28681107138108497	0.19296802757568599	0.012637412085011013	0.0	0.0	-0.6505212662517266	0.8	-0.4023658630005036	0.4023658630005036
ems_thioM_13_0001.pdb	223	757	384	738	16	3	0	2	1	0	757.0	384.0	738.0	15.0	3.0	0.0	0.0	0.0	0.0	712.0	586.0	591.0	2.0	4.0	3.0	7.0	3.0	111.0	-1.4142673095960845	-39.53164564285839	-17.051823741859153	-20.449068988068017	0.10743886811305448	-1.5038173658320564	-5.454528061551032	-1.9439013920721635	-107.64786884772013	-1.4142673095960845	39.53164564285839	-17.051823741859153	-20.449068988068017	-0.10743886811305448	1.5038173658320564	5.454528061551032	1.9439013920721635	107.64786884772013	0.8	-194.889482481444	117.05916240239748
ems_thioM_13_0002.pdb	173	135	480	532	0	5	0	0	0	0	135.0	480.0	532.0	0.0	5.0	0.0	0.0	0.0	0.0	553.0	467.0	471.0	2.0	3.0	3.0	5.0	4.0	80.0	-226.88715972259456	-0.19127213564576095	-3.8604926905617845	-1.0617739854526573	-0.683386751900755	-1.135769778653032	-3.561492868430671	-2.6954036632434795	-76.84810808606042	226.88715972259456	-0.19127213564576095	-3.8604926905617845	1.0617739854526573	-0.683386751900755	1.135769778653032	3.561492868430671	2.6954036632434795	76.84810808606042	0.8	-316.9248596825431	307.45455652632654
ems_thioM_206.pdb	12	10	5	0	21	0	0	0	0	0	10.0	5.0	0.0	19.0	0.0	0.0	0.0	0.0	0.0	10.0	1.0	1.0	1.0	1.0	1.0	0.0	0.0	1.0	0.0	-4.050843204330635	-0.19240771072079021	-34.17734825917878	-0.19296802757568599	-0.012637412085011013	0.0	0.0	0.6505212662517266	0.0	-4.050843204330635	0.19240771072079021	-34.17734825917878	0.19296802757568599	0.012637412085011013	0.0	0.0	-0.6505212662517266	0.8	-37.975683347639176	-38.48069957937965
ems_ferrM_2846.pdb	62	237	60	69	0	1	0	0	0	0	237.0	60.0	69.0	0.0	1.0	0.0	0.0	0.0	0.0	178.0	69.0	69.0	1.0	1.0	1.0	1.0	1.0	10.0	-8.98285242309143	-0.5310527691558917	0.0	-0.28681107138108497	0.0	-0.012637412085011013	0.37274311917960845	0.6110805096860552	-8.28504345513219	-8.98285242309143	0.5310527691558917	0.0	0.28681107138108497	0.0	0.012637412085011013	-0.37274311917960845	-0.6110805096860552	8.28504345513219	0.8	-17.114573501979944	-0.8511313442029156
ems_thioM_13.pdb	38	151	79	54	0	2	0	0	0	0	151.0	79.0	54.0	0.0	2.0	0.0	0.0	0.0	0.0	113.0	70.0	70.0	1.0	1.0	1.0	1.0	1.0	8.0	-6.057533583636555	-0.6408335558948011	-1.9441258660010021	-0.28681107138108497	-0.5001795646708465	-0.012637412085011013	0.6178657517785731	0.33597696968080837	-6.145972733307298	-6.057533583636555	-0.6408335558948011	1.9441258660010021	0.28681107138108497	-0.5001795646708465	0.012637412085011013	-0.6178657517785731	-0.33597696968080837	6.145972733307298	0.8	-14.634251065517216	0.2371576571128129
ems_ferrM_1707_0002.pdb	35	31	0	0	0	0	0	0	0	0	31.0	0.0	0.0	0.0	0.0	0.0	0.0	0.0	0.0	32.0	1.0	1.0	1.0	1.0	1.0	0.0	0.0	1.0	0.01243342472174902	-0.1841631664531358	-0.19240771072079021	-0.28681107138108497	-0.19296802757568599	-0.012637412085011013	0.0	0.0	0.6505212662517266	-0.01243342472174902	0.1841631664531358	0.19240771072079021	0.28681107138108497	0.19296802757568599	0.012637412085011013	0.0	0.0	-0.6505212662517266	0.8	-0.2060326972422324	0.2060326972422324
ems_ferrM_1707_0001.pdb	19	2	0	0	0	137	247	0	0	2	2.0	0.0	0.0	0.0	137.0	196.0	0.0	0.0	1.0	66.0	100.0	101.0	1.0	170.0	142.0	0.0	0.0	1.0	-55.06297440959854	-97.18222299815976	-98.00901300370982	-0.28681107138108497	-3.3983164911853123	-9.230197566820408	0.0	0.0	0.0	55.06297440959854	97.18222299815976	98.00901300370982	0.28681107138108497	3.3983164911853123	-9.230197566820408	0.0	0.0	0.0	0.8	-263.16953554085495	244.70914040721414
ems_thioM_460_0002.pdb	5	0	0	0	0	0	0	0	0	0	0.0	0.0	0.0	0.0	0.0	0.0	0.0	0.0	0.0	1.0	1.0	1.0	1.0	1.0	1.0	0.0	0.0	1.0	-0.18389974103652218	-0.1841631664531358	-0.19240771072079021	-0.28681107138108497	-0.19296802757568599	-0.012637412085011013	0.0	0.0	0.6505212662517266	0.18389974103652218	0.1841631664531358	0.19240771072079021	0.28681107138108497	0.19296802757568599	0.012637412085011013	0.0	0.0	-0.6505212662517266	0.8	-0.4023658630005036	0.4023658630005036
rand_ems_3hM_2322.pdb	15	0	0	0	0	0	0	0	0	0	0.0	0.0	0.0	0.0	0.0	0.0	0.0	0.0	0.0	1.0	1.0	1.0	1.0	1.0	1.0	0.0	0.0	1.0	-0.18389974103652218	-0.1841631664531358	-0.19240771072079021	-0.28681107138108497	-0.19296802757568599	-0.012637412085011013	0.0	0.0	0.6505212662517266	0.18389974103652218	0.1841631664531358	0.19240771072079021	0.28681107138108497	0.19296802757568599	0.012637412085011013	0.0	0.0	-0.6505212662517266	0.8	-0.4023658630005036	0.4023658630005036
ems_thioFL2_300.pdb	25	0	0	0	0	0	0	0	0	0	0.0	0.0	0.0	0.0	0.0	0.0	0.0	0.0	0.0	1.0	1.0	1.0	1.0	1.0	1.0	0.0	0.0	1.0	-0.18389974103652218	-0.1841631664531358	-0.19240771072079021	-0.28681107138108497	-0.19296802757568599	-0.012637412085011013	0.0	0.0	0.6505212662517266	0.18389974103652218	0.1841631664531358	0.19240771072079021	0.28681107138108497	0.19296802757568599	0.012637412085011013	0.0	0.0	-0.6505212662517266	0.8	-0.4023658630005036	0.4023658630005036
ems_thioM_742_0002.pdb	11	0	0	0	0	0	0	0	0	0	0.0	0.0	0.0	0.0	0.0	0.0	0.0	0.0	0.0	1.0	1.0	1.0	1.0	1.0	1.0	0.0	0.0	1.0	-0.18389974103652218	-0.1841631664531358	-0.19240771072079021	-0.28681107138108497	-0.19296802757568599	-0.012637412085011013	0.0	0.0	0.6505212662517266	0.18389974103652218	0.1841631664531358	0.19240771072079021	0.28681107138108497	0.19296802757568599	0.012637412085011013	0.0	0.0	-0.6505212662517266	0.8	-0.4023658630005036	0.4023658630005036
ems_thioFL2_156.pdb	3	75	0	0	0	0	0	0	0	0	75.0	0.0	0.0	0.0	0.0	0.0	0.0	0.0	0.0	7.0	4.0	4.0	1.0	1.0	1.0	0.0	0.0	1.0	-110.68711712287737	-2.714867912151788	-2.7478460892224046	-0.28681107138108497	-0.19296802757568599	-0.012637412085011013	0.0	0.0	0.6505212662517266	-110.68711712287737	2.714867912151788	2.7478460892224046	0.28681107138108497	0.19296802757568599	0.012637412085011013	0.0	0.0	-0.6505212662517266	0.8	-115.99172636904161	-105.38250787671312
ems_thioFL2_194.pdb	3	75	0	0	0	0	0	0	0	0	75.0	0.0	0.0	0.0	0.0	0.0	0.0	0.0	0.0	7.0	4.0	4.0	1.0	1.0	1.0	0.0	0.0	1.0	-110.68711712287737	-2.714867912151788	-2.7478460892224046	-0.28681107138108497	-0.19296802757568599	-0.012637412085011013	0.0	0.0	0.6505212662517266	-110.68711712287737	2.714867912151788	2.7478460892224046	0.28681107138108497	0.19296802757568599	0.012637412085011013	0.0	0.0	-0.6505212662517266	0.8	-115.99172636904161	-105.38250787671312
ems_thioM_742_0001.pdb	15	22	92	111	0	1	0	0	0	0	22.0	92.0	111.0	0.0	1.0	0.0	0.0	0.0	0.0	46.0	48.0	49.0	3.0	2.0	2.0	1.0	1.0	17.0	-7.3471974149307115	-15.744515635192805	-29.329626912419613	-1.9235715759258332	0.049722142364995836	-0.23304199457880403	-0.10268106632036833	0.18363607421010764	-14.339250004096115	7.3471974149307115	-15.744515635192805	-29.329626912419613	1.9235715759258332	-0.049722142364995836	0.23304199457880403	0.10268106632036833	-0.18363607421010764	14.339250004096115	0.8	-68.78652638688914	-21.361758708335692
ems_thioM_742.pdb	25	22	13	0	0	64	67	0	0	0	22.0	13.0	0.0	0.0	64.0	53.0	0.0	0.0	0.0	80.0	106.0	107.0	7.0	44.0	36.0	0.0	0.0	1.0	-28.776852841658425	-64.44708458274741	-103.35822669520495	-4.797803043696327	-4.33248881525077	-3.4863750116013534	0.0	0.0	0.6505212662517266	28.776852841658425	64.44708458274741	103.35822669520495	4.797803043696327	-4.33248881525077	-3.4863750116013534	0.0	0.0	-0.6505212662517266	0.8	-208.5483097239075	192.91058207020325
ems_ferrC_868.pdb	15	22	47	127	23	180	101	0	0	0	22.0	47.0	127.0	21.0	180.0	80.0	0.0	0.0	0.0	49.0	70.0	71.0	64.0	70.0	58.0	1.0	0.0	19.0	-8.826590964830537	-4.207273784516971	-18.163065000661433	-19.378560429395847	-61.0507156718554	-3.8320546071982733	-0.23733814137711629	0.0	-16.691689343343278	8.826590964830537	4.207273784516971	-18.163065000661433	19.378560429395847	-61.0507156718554	-3.8320546071982733	0.23733814137711629	0.0	16.691689343343278	0.8	-132.38728794317885	-33.70438261625136
ems_ferrM_2089_0001.pdb	26	0	0	0	0	0	0	0	0	0	0.0	0.0	0.0	0.0	0.0	0.0	0.0	0.0	0.0	1.0	1.0	1.0	1.0	1.0	1.0	0.0	0.0	1.0	-0.18389974103652218	-0.1841631664531358	-0.19240771072079021	-0.28681107138108497	-0.19296802757568599	-0.012637412085011013	0.0	0.0	0.6505212662517266	0.18389974103652218	0.1841631664531358	0.19240771072079021	0.28681107138108497	0.19296802757568599	0.012637412085011013	0.0	0.0	-0.6505212662517266	0.8	-0.4023658630005036	0.4023658630005036
rand_ems_3hM_3455.pdb	15	0	0	0	0	0	0	0	0	0	0.0	0.0	0.0	0.0	0.0	0.0	0.0	0.0	0.0	1.0	1.0	1.0	1.0	1.0	1.0	0.0	0.0	1.0	-0.18389974103652218	-0.1841631664531358	-0.19240771072079021	-0.28681107138108497	-0.19296802757568599	-0.012637412085011013	0.0	0.0	0.6505212662517266	0.18389974103652218	0.1841631664531358	0.19240771072079021	0.28681107138108497	0.19296802757568599	0.012637412085011013	0.0	0.0	-0.6505212662517266	0.8	-0.4023658630005036	0.4023658630005036
ems_ferrM_2089.pdb	18	0	0	0	0	0	0	0	0	0	0.0	0.0	0.0	0.0	0.0	0.0	0.0	0.0	0.0	1.0	1.0	1.0	1.0	1.0	1.0	0.0	0.0	1.0	-0.18389974103652218	-0.1841631664531358	-0.19240771072079021	-0.28681107138108497	-0.19296802757568599	-0.012637412085011013	0.0	0.0	0.6505212662517266	0.18389974103652218	0.1841631664531358	0.19240771072079021	0.28681107138108497	0.19296802757568599	0.012637412085011013	0.0	0.0	-0.6505212662517266	0.8	-0.4023658630005036	0.4023658630005036
rand_ems_3hM_1281.pdb	7	0	0	0	0	0	0	0	0	0	0.0	0.0	0.0	0.0	0.0	0.0	0.0	0.0	0.0	1.0	1.0	1.0	1.0	1.0	1.0	0.0	0.0	1.0	-0.18389974103652218	-0.1841631664531358	-0.19240771072079021	-0.28681107138108497	-0.19296802757568599	-0.012637412085011013	0.0	0.0	0.6505212662517266	0.18389974103652218	0.1841631664531358	0.19240771072079021	0.28681107138108497	0.19296802757568599	0.012637412085011013	0.0	0.0	-0.6505212662517266	0.8	-0.4023658630005036	0.4023658630005036
p1-15H-GBL-16H-GBL-15H_0015_0001_0001_0002.pdb	41	82	0	0	0	0	0	0	0	0	82.0	0.0	0.0	0.0	0.0	0.0	0.0	0.0	0.0	77.0	1.0	1.0	1.0	1.0	1.0	0.0	0.0	1.0	-0.21398340688365636	-0.1841631664531358	-0.19240771072079021	-0.28681107138108497	-0.19296802757568599	-0.012637412085011013	0.0	0.0	0.6505212662517266	-0.21398340688365636	0.1841631664531358	0.19240771072079021	0.28681107138108497	0.19296802757568599	0.012637412085011013	0.0	0.0	-0.6505212662517266	0.8	-0.43244952884763777	0.00448271508032505
rand_ems_4hM_4794.pdb	41	0	0	0	0	0	0	0	0	0	0.0	0.0	0.0	0.0	0.0	0.0	0.0	0.0	0.0	1.0	1.0	1.0	1.0	1.0	1.0	0.0	0.0	1.0	-0.18389974103652218	-0.1841631664531358	-0.19240771072079021	-0.28681107138108497	-0.19296802757568599	-0.012637412085011013	0.0	0.0	0.6505212662517266	0.18389974103652218	0.1841631664531358	0.19240771072079021	0.28681107138108497	0.19296802757568599	0.012637412085011013	0.0	0.0	-0.6505212662517266	0.8	-0.4023658630005036	0.4023658630005036
rand_ems_4hM_5049.pdb	13	41	0	0	0	0	0	0	0	0	41.0	0.0	0.0	0.0	0.0	0.0	0.0	0.0	0.0	26.0	1.0	1.0	1.0	1.0	1.0	0.0	0.0	1.0	-4.169969550490876	-0.1843139605417652	-0.19255850480941983	-0.28681107138108497	-0.19296802757568599	-0.012637412085011013	0.0	0.0	0.6505212662517266	-4.169969550490876	0.1843139605417652	0.19255850480941983	0.28681107138108497	0.19296802757568599	0.012637412085011013	0.0	0.0	-0.6505212662517266	0.8	-4.388737260632117	-3.9512018403496354
ems_thioM_785_0002.pdb	20	15	32	32	0	0	0	0	0	0	15.0	32.0	32.0	0.0	0.0	0.0	0.0	0.0	0.0	55.0	30.0	30.0	1.0	1.0	1.0	0.0	0.0	5.0	-20.032424683129648	-0.10088841300548168	-0.08439913075508088	-0.28681107138108497	-0.19296802757568599	-0.012637412085011013	0.0	0.0	-3.0653687407504133	20.032424683129648	-0.10088841300548168	-0.08439913075508088	0.28681107138108497	0.19296802757568599	0.012637412085011013	0.0	0.0	3.0653687407504133	0.8	-23.775497478682404	23.40492239116128
rand_ems_4hC_122.pdb	0	0	0	0	0	0	0	0	0	0	0.0	0.0	0.0	0.0	0.0	0.0	0.0	0.0	0.0	1.0	1.0	1.0	1.0	1.0	1.0	0.0	0.0	1.0	-0.18389974103652218	-0.1841631664531358	-0.19240771072079021	-0.28681107138108497	-0.19296802757568599	-0.012637412085011013	0.0	0.0	0.6505212662517266	0.18389974103652218	0.1841631664531358	0.19240771072079021	0.28681107138108497	0.19296802757568599	0.012637412085011013	0.0	0.0	-0.6505212662517266	0.8	-0.4023658630005036	0.4023658630005036
ems_thioM_785.pdb	18	19	0	0	0	0	0	0	0	0	19.0	0.0	0.0	0.0	0.0	0.0	0.0	0.0	0.0	20.0	1.0	1.0	1.0	1.0	1.0	0.0	0.0	1.0	0.023717354014134884	-0.1841631664531358	-0.19240771072079021	-0.28681107138108497	-0.19296802757568599	-0.012637412085011013	0.0	0.0	0.6505212662517266	-0.023717354014134884	0.1841631664531358	0.19240771072079021	0.28681107138108497	0.19296802757568599	0.012637412085011013	0.0	0.0	-0.6505212662517266	0.8	-0.19474876794984652	0.19474876794984652
ems_thioM_785_0001.pdb	5	39	53	30	0	0	0	0	0	0	39.0	53.0	30.0	0.0	0.0	0.0	0.0	0.0	0.0	15.0	16.0	17.0	2.0	1.0	1.0	0.0	0.0	5.0	-13.216816598891176	-26.144237907807682	-4.675778155110649	-0.9724957122961162	-0.19296802757568599	-0.012637412085011013	0.0	0.0	-2.742674709066666	-13.216816598891176	-26.144237907807682	-4.675778155110649	0.9724957122961162	0.19296802757568599	0.012637412085011013	0.0	0.0	2.742674709066666	0.8	-47.957608522832984	-40.116056800786026
ems_bGC_189.pdb	48	264	101	4	0	83	47	0	0	0	264.0	101.0	4.0	0.0	83.0	37.0	0.0	0.0	0.0	157.0	189.0	190.0	17.0	29.0	24.0	0.0	1.0	1.0	-30.735144547522737	-24.26747282006434	-168.92731140936732	-14.869297329849815	-34.133470978537666	-3.1950013066900596	0.0	0.09030401611032368	0.5088715416337817	-30.735144547522737	24.26747282006434	168.92731140936732	14.869297329849815	-34.133470978537666	-3.1950013066900596	0.0	-0.09030401611032368	-0.5088715416337817	0.8	-275.52852283428786	139.40128916878686
ems_bGC_189_0001.pdb	71	386	195	204	150	754	862	0	0	2	386.0	195.0	204.0	140.0	754.0	684.0	0.0	0.0	1.0	244.0	359.0	362.0	322.0	418.0	349.0	2.0	2.0	31.0	-35.01845202333635	-44.738242417820345	-40.756130358441396	-64.77415069452911	-108.72999251392315	-125.21170133803338	-0.7293955886506049	-0.4420039420178008	-24.596813639156586	-35.01845202333635	44.738242417820345	40.756130358441396	64.77415069452911	-108.72999251392315	-125.21170133803338	0.7293955886506049	0.4420039420178008	24.596813639156586	0.8	-444.99688251590874	-92.92340923467702
rand_ems_3hC_1577.pdb	7	0	0	0	0	0	0	0	0	0	0.0	0.0	0.0	0.0	0.0	0.0	0.0	0.0	0.0	1.0	1.0	1.0	1.0	1.0	1.0	0.0	0.0	1.0	-0.18389974103652218	-0.1841631664531358	-0.19240771072079021	-0.28681107138108497	-0.19296802757568599	-0.012637412085011013	0.0	0.0	0.6505212662517266	0.18389974103652218	0.1841631664531358	0.19240771072079021	0.28681107138108497	0.19296802757568599	0.012637412085011013	0.0	0.0	-0.6505212662517266	0.8	-0.4023658630005036	0.4023658630005036
ems_thioM_449_0001.pdb	8	7	0	0	0	0	0	0	0	0	7.0	0.0	0.0	0.0	0.0	0.0	0.0	0.0	0.0	7.0	1.0	1.0	1.0	1.0	1.0	0.0	0.0	1.0	0.0	-0.1841631664531358	-0.19240771072079021	-0.28681107138108497	-0.19296802757568599	-0.012637412085011013	0.0	0.0	0.6505212662517266	0.0	0.1841631664531358	0.19240771072079021	0.28681107138108497	0.19296802757568599	0.012637412085011013	0.0	0.0	-0.6505212662517266	0.8	-0.2184661219639814	0.2184661219639814
ems_ferrC_1543.pdb	22	0	0	0	0	0	0	0	0	0	0.0	0.0	0.0	0.0	0.0	0.0	0.0	0.0	0.0	1.0	1.0	1.0	1.0	1.0	1.0	0.0	0.0	1.0	-0.18389974103652218	-0.1841631664531358	-0.19240771072079021	-0.28681107138108497	-0.19296802757568599	-0.012637412085011013	0.0	0.0	0.6505212662517266	0.18389974103652218	0.1841631664531358	0.19240771072079021	0.28681107138108497	0.19296802757568599	0.012637412085011013	0.0	0.0	-0.6505212662517266	0.8	-0.4023658630005036	0.4023658630005036
ems_thioM_311_0002.pdb	11	0	0	0	0	0	0	0	0	0	0.0	0.0	0.0	0.0	0.0	0.0	0.0	0.0	0.0	1.0	1.0	1.0	1.0	1.0	1.0	0.0	0.0	1.0	-0.18389974103652218	-0.1841631664531358	-0.19240771072079021	-0.28681107138108497	-0.19296802757568599	-0.012637412085011013	0.0	0.0	0.6505212662517266	0.18389974103652218	0.1841631664531358	0.19240771072079021	0.28681107138108497	0.19296802757568599	0.012637412085011013	0.0	0.0	-0.6505212662517266	0.8	-0.4023658630005036	0.4023658630005036
ems_thioM_311_0001.pdb	7	0	0	0	0	0	0	0	0	0	0.0	0.0	0.0	0.0	0.0	0.0	0.0	0.0	0.0	1.0	1.0	1.0	1.0	1.0	1.0	0.0	0.0	1.0	-0.18389974103652218	-0.1841631664531358	-0.19240771072079021	-0.28681107138108497	-0.19296802757568599	-0.012637412085011013	0.0	0.0	0.6505212662517266	0.18389974103652218	0.1841631664531358	0.19240771072079021	0.28681107138108497	0.19296802757568599	0.012637412085011013	0.0	0.0	-0.6505212662517266	0.8	-0.4023658630005036	0.4023658630005036
ems_thioM_975_0002.pdb	16	0	0	0	0	0	0	0	0	0	0.0	0.0	0.0	0.0	0.0	0.0	0.0	0.0	0.0	1.0	1.0	1.0	1.0	1.0	1.0	0.0	0.0	1.0	-0.18389974103652218	-0.1841631664531358	-0.19240771072079021	-0.28681107138108497	-0.19296802757568599	-0.012637412085011013	0.0	0.0	0.6505212662517266	0.18389974103652218	0.1841631664531358	0.19240771072079021	0.28681107138108497	0.19296802757568599	0.012637412085011013	0.0	0.0	-0.6505212662517266	0.8	-0.4023658630005036	0.4023658630005036
rand_ems_3hM_1382.pdb	6	0	0	0	0	0	0	0	0	0	0.0	0.0	0.0	0.0	0.0	0.0	0.0	0.0	0.0	1.0	1.0	1.0	1.0	1.0	1.0	0.0	0.0	1.0	-0.18389974103652218	-0.1841631664531358	-0.19240771072079021	-0.28681107138108497	-0.19296802757568599	-0.012637412085011013	0.0	0.0	0.6505212662517266	0.18389974103652218	0.1841631664531358	0.19240771072079021	0.28681107138108497	0.19296802757568599	0.012637412085011013	0.0	0.0	-0.6505212662517266	0.8	-0.4023658630005036	0.4023658630005036
rand_ems_4hC_1373.pdb	12	20	0	0	0	0	0	0	0	0	20.0	0.0	0.0	0.0	0.0	0.0	0.0	0.0	0.0	21.0	1.0	1.0	1.0	1.0	1.0	0.0	0.0	1.0	0.0233586605860836	-0.1841631664531358	-0.19240771072079021	-0.28681107138108497	-0.19296802757568599	-0.012637412085011013	0.0	0.0	0.6505212662517266	-0.0233586605860836	0.1841631664531358	0.19240771072079021	0.28681107138108497	0.19296802757568599	0.012637412085011013	0.0	0.0	-0.6505212662517266	0.8	-0.1951074613778978	0.1951074613778978
ems_thioM_334.pdb	16	0	0	0	0	0	0	0	0	0	0.0	0.0	0.0	0.0	0.0	0.0	0.0	0.0	0.0	1.0	1.0	1.0	1.0	1.0	1.0	0.0	0.0	1.0	-0.18389974103652218	-0.1841631664531358	-0.19240771072079021	-0.28681107138108497	-0.19296802757568599	-0.012637412085011013	0.0	0.0	0.6505212662517266	0.18389974103652218	0.1841631664531358	0.19240771072079021	0.28681107138108497	0.19296802757568599	0.012637412085011013	0.0	0.0	-0.6505212662517266	0.8	-0.4023658630005036	0.4023658630005036
rand_ems_3hC_1426.pdb	10	0	0	0	0	0	0	0	0	0	0.0	0.0	0.0	0.0	0.0	0.0	0.0	0.0	0.0	1.0	1.0	1.0	1.0	1.0	1.0	0.0	0.0	1.0	-0.18389974103652218	-0.1841631664531358	-0.19240771072079021	-0.28681107138108497	-0.19296802757568599	-0.012637412085011013	0.0	0.0	0.6505212662517266	0.18389974103652218	0.1841631664531358	0.19240771072079021	0.28681107138108497	0.19296802757568599	0.012637412085011013	0.0	0.0	-0.6505212662517266	0.8	-0.4023658630005036	0.4023658630005036
rand_ems_3hC_1008.pdb	9	8	0	0	0	0	0	0	0	0	8.0	0.0	0.0	0.0	0.0	0.0	0.0	0.0	0.0	8.0	1.0	1.0	1.0	1.0	1.0	0.0	0.0	1.0	0.0	-0.1841631664531358	-0.19240771072079021	-0.28681107138108497	-0.19296802757568599	-0.012637412085011013	0.0	0.0	0.6505212662517266	0.0	0.1841631664531358	0.19240771072079021	0.28681107138108497	0.19296802757568599	0.012637412085011013	0.0	0.0	-0.6505212662517266	0.8	-0.2184661219639814	0.2184661219639814
ems_ferrM_5649.pdb	21	0	1	2	0	0	0	0	0	0	0.0	1.0	2.0	0.0	0.0	0.0	0.0	0.0	0.0	1.0	1.0	1.0	1.0	1.0	1.0	0.0	0.0	1.0	-0.18389974103652218	0.0	-0.5007398852510323	-0.28681107138108497	-0.19296802757568599	-0.012637412085011013	0.0	0.0	0.6505212662517266	0.18389974103652218	0.0	-0.5007398852510323	0.28681107138108497	0.19296802757568599	0.012637412085011013	0.0	0.0	-0.6505212662517266	0.8	-0.5265348710776099	-0.4749448994244547
ems_thioM_311.pdb	13	0	0	0	0	0	0	0	0	0	0.0	0.0	0.0	0.0	0.0	0.0	0.0	0.0	0.0	1.0	1.0	1.0	1.0	1.0	1.0	0.0	0.0	1.0	-0.18389974103652218	-0.1841631664531358	-0.19240771072079021	-0.28681107138108497	-0.19296802757568599	-0.012637412085011013	0.0	0.0	0.6505212662517266	0.18389974103652218	0.1841631664531358	0.19240771072079021	0.28681107138108497	0.19296802757568599	0.012637412085011013	0.0	0.0	-0.6505212662517266	0.8	-0.4023658630005036	0.4023658630005036
ems_thioM_975.pdb	22	17	0	0	0	57	94	0	0	0	17.0	0.0	0.0	0.0	57.0	74.0	0.0	0.0	0.0	72.0	100.0	100.0	1.0	60.0	50.0	0.0	0.0	1.0	-29.98946757140071	-96.3062120777392	-97.13068258285756	-0.28681107138108497	-0.060902550346767725	-5.077414661678958	0.0	0.0	0.6505212662517266	29.98946757140071	96.3062120777392	97.13068258285756	0.28681107138108497	0.060902550346767725	-5.077414661678958	0.0	0.0	-0.6505212662517266	0.8	-228.20096924915256	218.04613992579462
rand_ems_3hM_298.pdb	19	0	0	0	0	0	0	0	0	0	0.0	0.0	0.0	0.0	0.0	0.0	0.0	0.0	0.0	1.0	1.0	1.0	1.0	1.0	1.0	0.0	0.0	1.0	-0.18389974103652218	-0.1841631664531358	-0.19240771072079021	-0.28681107138108497	-0.19296802757568599	-0.012637412085011013	0.0	0.0	0.6505212662517266	0.18389974103652218	0.1841631664531358	0.19240771072079021	0.28681107138108497	0.19296802757568599	0.012637412085011013	0.0	0.0	-0.6505212662517266	0.8	-0.4023658630005036	0.4023658630005036
rand_ems_4hC_401.pdb	25	0	0	0	0	0	0	0	0	0	0.0	0.0	0.0	0.0	0.0	0.0	0.0	0.0	0.0	1.0	1.0	1.0	1.0	1.0	1.0	0.0	0.0	1.0	-0.18389974103652218	-0.1841631664531358	-0.19240771072079021	-0.28681107138108497	-0.19296802757568599	-0.012637412085011013	0.0	0.0	0.6505212662517266	0.18389974103652218	0.1841631664531358	0.19240771072079021	0.28681107138108497	0.19296802757568599	0.012637412085011013	0.0	0.0	-0.6505212662517266	0.8	-0.4023658630005036	0.4023658630005036
rand_ems_4hM_801.pdb	8	0	0	0	0	0	0	0	0	0	0.0	0.0	0.0	0.0	0.0	0.0	0.0	0.0	0.0	1.0	1.0	1.0	1.0	1.0	1.0	0.0	0.0	1.0	-0.18389974103652218	-0.1841631664531358	-0.19240771072079021	-0.28681107138108497	-0.19296802757568599	-0.012637412085011013	0.0	0.0	0.6505212662517266	0.18389974103652218	0.1841631664531358	0.19240771072079021	0.28681107138108497	0.19296802757568599	0.012637412085011013	0.0	0.0	-0.6505212662517266	0.8	-0.4023658630005036	0.4023658630005036
rand_ems_4hM_674.pdb	10	0	0	0	0	61	77	0	0	0	0.0	0.0	0.0	0.0	61.0	61.0	0.0	0.0	0.0	33.0	48.0	49.0	1.0	61.0	51.0	0.0	0.0	1.0	-29.98126020973833	-45.50746688150934	-45.89840175858697	-0.28681107138108497	0.0	-1.00653733751966	0.0	0.0	0.6505212662517266	29.98126020973833	45.50746688150934	45.89840175858697	0.28681107138108497	0.0	-1.00653733751966	0.0	0.0	-0.6505212662517266	0.8	-122.02995599248365	120.01688131744433
rand_ems_4hM_3959.pdb	26	0	38	23	0	0	0	0	0	0	0.0	38.0	23.0	0.0	0.0	0.0	0.0	0.0	0.0	72.0	27.0	27.0	1.0	1.0	1.0	0.0	0.0	3.0	-69.04304386802501	-2.2870630312868094	-0.2179812369641425	-0.28681107138108497	-0.19296802757568599	-0.012637412085011013	0.0	0.0	-1.92923075667118	69.04304386802501	-2.2870630312868094	0.2179812369641425	0.28681107138108497	0.19296802757568599	0.012637412085011013	0.0	0.0	1.92923075667118	0.8	-73.96973540398892	69.39560934141531
rand_ems_coilC_132.pdb	114	0	0	0	0	0	0	0	0	0	0.0	0.0	0.0	0.0	0.0	0.0	0.0	0.0	0.0	1.0	1.0	1.0	1.0	1.0	1.0	0.0	0.0	1.0	-0.18389974103652218	-0.1841631664531358	-0.19240771072079021	-0.28681107138108497	-0.19296802757568599	-0.012637412085011013	0.0	0.0	0.6505212662517266	0.18389974103652218	0.1841631664531358	0.19240771072079021	0.28681107138108497	0.19296802757568599	0.012637412085011013	0.0	0.0	-0.6505212662517266	0.8	-0.4023658630005036	0.4023658630005036
rand_ems_4hM_305.pdb	33	0	135	75	0	0	0	0	0	0	0.0	135.0	75.0	0.0	0.0	0.0	0.0	0.0	0.0	104.0	94.0	95.0	1.0	1.0	1.0	1.0	1.0	11.0	-101.01200898272721	-8.12358875829105	-2.0695162047730378	-0.28681107138108497	-0.19296802757568599	-0.012637412085011013	0.28936144041415723	-0.19985069242666476	-9.143295676640882	101.01200898272721	-8.12358875829105	2.0695162047730378	0.28681107138108497	0.19296802757568599	0.012637412085011013	-0.28936144041415723	0.19985069242666476	9.143295676640882	0.8	-120.75131538548646	104.50413786890437
rand_ems_4hC_1877.pdb	30	35	138	262	104	139	117	1	1	0	35.0	138.0	262.0	97.0	139.0	92.0	0.0	0.0	0.0	104.0	140.0	142.0	87.0	69.0	58.0	3.0	1.0	39.0	-30.373130993230205	-0.012972858250293484	-41.15314812137194	-0.5811652932572997	-27.196824187202537	-8.655703652601154	-1.0927284115478342	-0.22182963858227	-36.62293702829042	30.373130993230205	0.012972858250293484	-41.15314812137194	-0.5811652932572997	-27.196824187202537	-8.655703652601154	1.0927284115478342	0.22182963858227	36.62293702829042	0.8	-145.91044018433394	-9.263242324531909
rand_ems_3hM_377.pdb	14	0	0	0	0	0	0	0	0	0	0.0	0.0	0.0	0.0	0.0	0.0	0.0	0.0	0.0	1.0	1.0	1.0	1.0	1.0	1.0	0.0	0.0	1.0	-0.18389974103652218	-0.1841631664531358	-0.19240771072079021	-0.28681107138108497	-0.19296802757568599	-0.012637412085011013	0.0	0.0	0.6505212662517266	0.18389974103652218	0.1841631664531358	0.19240771072079021	0.28681107138108497	0.19296802757568599	0.012637412085011013	0.0	0.0	-0.6505212662517266	0.8	-0.4023658630005036	0.4023658630005036
rand_ems_4hM_806.pdb	23	0	0	0	0	0	0	0	0	0	0.0	0.0	0.0	0.0	0.0	0.0	0.0	0.0	0.0	1.0	1.0	1.0	1.0	1.0	1.0	0.0	0.0	1.0	-0.18389974103652218	-0.1841631664531358	-0.19240771072079021	-0.28681107138108497	-0.19296802757568599	-0.012637412085011013	0.0	0.0	0.6505212662517266	0.18389974103652218	0.1841631664531358	0.19240771072079021	0.28681107138108497	0.19296802757568599	0.012637412085011013	0.0	0.0	-0.6505212662517266	0.8	-0.4023658630005036	0.4023658630005036
rand_ems_4hM_5001.pdb	5	0	0	0	0	0	0	0	0	0	0.0	0.0	0.0	0.0	0.0	0.0	0.0	0.0	0.0	1.0	1.0	1.0	1.0	1.0	1.0	0.0	0.0	1.0	-0.18389974103652218	-0.1841631664531358	-0.19240771072079021	-0.28681107138108497	-0.19296802757568599	-0.012637412085011013	0.0	0.0	0.6505212662517266	0.18389974103652218	0.1841631664531358	0.19240771072079021	0.28681107138108497	0.19296802757568599	0.012637412085011013	0.0	0.0	-0.6505212662517266	0.8	-0.4023658630005036	0.4023658630005036
rand_ems_4hM_792.pdb	22	103	34	75	0	0	0	0	0	0	103.0	34.0	75.0	0.0	0.0	0.0	0.0	0.0	0.0	66.0	57.0	57.0	1.0	1.0	1.0	1.0	0.0	11.0	-8.785968277418917	-5.176051992795351	-2.570678155969155	-0.28681107138108497	-0.19296802757568599	-0.012637412085011013	0.28936144041415723	0.0	-9.143295676640882	-8.785968277418917	5.176051992795351	-2.570678155969155	0.28681107138108497	0.19296802757568599	0.012637412085011013	-0.28936144041415723	0.0	9.143295676640882	0.8	-25.879049173451925	3.165756306675787
rand_ems_4hM_2834.pdb	17	79	0	0	0	0	0	0	0	0	79.0	0.0	0.0	0.0	0.0	0.0	0.0	0.0	0.0	37.0	2.0	2.0	1.0	1.0	1.0	0.0	0.0	1.0	-18.48287948026224	-0.9293450510372185	-0.9458341321219472	-0.28681107138108497	-0.19296802757568599	-0.012637412085011013	0.0	0.0	0.6505212662517266	-18.48287948026224	0.9293450510372185	0.9458341321219472	0.28681107138108497	0.19296802757568599	0.012637412085011013	0.0	0.0	-0.6505212662517266	0.8	-20.19995390821146	-16.765805052313024
rand_ems_3hC_159.pdb	6	0	0	0	0	0	0	0	0	0	0.0	0.0	0.0	0.0	0.0	0.0	0.0	0.0	0.0	1.0	1.0	1.0	1.0	1.0	1.0	0.0	0.0	1.0	-0.18389974103652218	-0.1841631664531358	-0.19240771072079021	-0.28681107138108497	-0.19296802757568599	-0.012637412085011013	0.0	0.0	0.6505212662517266	0.18389974103652218	0.1841631664531358	0.19240771072079021	0.28681107138108497	0.19296802757568599	0.012637412085011013	0.0	0.0	-0.6505212662517266	0.8	-0.4023658630005036	0.4023658630005036
p1-14H-GBL-14H-GBL-16H_0599_0001_0001_0001.pdb	16	0	0	0	0	0	0	0	0	0	0.0	0.0	0.0	0.0	0.0	0.0	0.0	0.0	0.0	1.0	1.0	1.0	1.0	1.0	1.0	0.0	0.0	1.0	-0.18389974103652218	-0.1841631664531358	-0.19240771072079021	-0.28681107138108497	-0.19296802757568599	-0.012637412085011013	0.0	0.0	0.6505212662517266	0.18389974103652218	0.1841631664531358	0.19240771072079021	0.28681107138108497	0.19296802757568599	0.012637412085011013	0.0	0.0	-0.6505212662517266	0.8	-0.4023658630005036	0.4023658630005036
p1-14H-GBL-14H-GBL-16H_0599_0001_0001_0002.pdb	17	64	0	0	0	0	0	0	0	0	64.0	0.0	0.0	0.0	0.0	0.0	0.0	0.0	0.0	35.0	2.0	2.0	1.0	1.0	1.0	0.0	0.0	1.0	-9.602419354972533	-0.15175806568229544	-0.16824714676702368	-0.28681107138108497	-0.19296802757568599	-0.012637412085011013	0.0	0.0	0.6505212662517266	-9.602419354972533	0.15175806568229544	0.16824714676702368	0.28681107138108497	0.19296802757568599	0.012637412085011013	0.0	0.0	-0.6505212662517266	0.8	-9.764319812211909	-9.440518897733156
rand_ems_3hM_482.pdb	12	106	3	1	0	0	0	0	0	0	106.0	3.0	1.0	0.0	0.0	0.0	0.0	0.0	0.0	30.0	6.0	6.0	1.0	1.0	1.0	0.0	0.0	1.0	-57.34979201052518	-0.7310404794201375	-2.6595272822156764	-0.28681107138108497	-0.19296802757568599	-0.012637412085011013	0.0	0.0	0.6505212662517266	-57.34979201052518	0.7310404794201375	2.6595272822156764	0.28681107138108497	0.19296802757568599	0.012637412085011013	0.0	0.0	-0.6505212662517266	0.8	-60.58225501695105	-54.117329004099304
ems_4hC_2302.pdb	13	0	0	0	0	0	0	0	0	0	0.0	0.0	0.0	0.0	0.0	0.0	0.0	0.0	0.0	1.0	1.0	1.0	1.0	1.0	1.0	0.0	0.0	1.0	-0.18389974103652218	-0.1841631664531358	-0.19240771072079021	-0.28681107138108497	-0.19296802757568599	-0.012637412085011013	0.0	0.0	0.6505212662517266	0.18389974103652218	0.1841631664531358	0.19240771072079021	0.28681107138108497	0.19296802757568599	0.012637412085011013	0.0	0.0	-0.6505212662517266	0.8	-0.4023658630005036	0.4023658630005036
rand_ems_4hM_5226.pdb	14	0	0	0	0	0	0	0	0	0	0.0	0.0	0.0	0.0	0.0	0.0	0.0	0.0	0.0	1.0	1.0	1.0	1.0	1.0	1.0	0.0	0.0	1.0	-0.18389974103652218	-0.1841631664531358	-0.19240771072079021	-0.28681107138108497	-0.19296802757568599	-0.012637412085011013	0.0	0.0	0.6505212662517266	0.18389974103652218	0.1841631664531358	0.19240771072079021	0.28681107138108497	0.19296802757568599	0.012637412085011013	0.0	0.0	-0.6505212662517266	0.8	-0.4023658630005036	0.4023658630005036
rand_ems_4hM_1424.pdb	9	33	0	0	0	0	0	0	0	0	33.0	0.0	0.0	0.0	0.0	0.0	0.0	0.0	0.0	16.0	1.0	1.0	1.0	1.0	1.0	0.0	0.0	1.0	-7.082408969587778	-0.18569909139379903	-0.19394363566145345	-0.28681107138108497	-0.19296802757568599	-0.012637412085011013	0.0	0.0	0.6505212662517266	-7.082408969587778	0.18569909139379903	0.19394363566145345	0.28681107138108497	0.19296802757568599	0.012637412085011013	0.0	0.0	-0.6505212662517266	0.8	-7.303946941433086	-6.86087099774247
rand_ems_4hM_177.pdb	14	27	0	0	0	0	0	0	0	0	27.0	0.0	0.0	0.0	0.0	0.0	0.0	0.0	0.0	28.0	1.0	1.0	1.0	1.0	1.0	0.0	0.0	1.0	0.010690023360709233	-0.1841631664531358	-0.19240771072079021	-0.28681107138108497	-0.19296802757568599	-0.012637412085011013	0.0	0.0	0.6505212662517266	-0.010690023360709233	0.1841631664531358	0.19240771072079021	0.28681107138108497	0.19296802757568599	0.012637412085011013	0.0	0.0	-0.6505212662517266	0.8	-0.20777609860327217	0.20777609860327217
rand_ems_4hC_511.pdb	3	1	0	1	0	0	0	0	0	0	1.0	0.0	1.0	0.0	0.0	0.0	0.0	0.0	0.0	1.0	1.0	1.0	1.0	1.0	1.0	0.0	0.0	1.0	0.0	-0.1841631664531358	0.0	-0.28681107138108497	-0.19296802757568599	-0.012637412085011013	0.0	0.0	0.6505212662517266	0.0	0.1841631664531358	0.0	0.28681107138108497	0.19296802757568599	0.012637412085011013	0.0	0.0	-0.6505212662517266	0.8	-0.026058411243191193	0.026058411243191193
rand_ems_3hM_370.pdb	0	0	0	0	0	0	0	0	0	0	0.0	0.0	0.0	0.0	0.0	0.0	0.0	0.0	0.0	1.0	1.0	1.0	1.0	1.0	1.0	0.0	0.0	1.0	-0.18389974103652218	-0.1841631664531358	-0.19240771072079021	-0.28681107138108497	-0.19296802757568599	-0.012637412085011013	0.0	0.0	0.6505212662517266	0.18389974103652218	0.1841631664531358	0.19240771072079021	0.28681107138108497	0.19296802757568599	0.012637412085011013	0.0	0.0	-0.6505212662517266	0.8	-0.4023658630005036	0.4023658630005036
rand_ems_4hC_1602.pdb	36	32	0	0	0	0	0	0	0	0	32.0	0.0	0.0	0.0	0.0	0.0	0.0	0.0	0.0	33.0	1.0	1.0	1.0	1.0	1.0	0.0	0.0	1.0	0.011530922801526344	-0.1841631664531358	-0.19240771072079021	-0.28681107138108497	-0.19296802757568599	-0.012637412085011013	0.0	0.0	0.6505212662517266	-0.011530922801526344	0.1841631664531358	0.19240771072079021	0.28681107138108497	0.19296802757568599	0.012637412085011013	0.0	0.0	-0.6505212662517266	0.8	-0.20693519916245506	0.20693519916245506
rand_ems_ferrM_1692.pdb	6	0	0	0	0	0	0	0	0	0	0.0	0.0	0.0	0.0	0.0	0.0	0.0	0.0	0.0	1.0	1.0	1.0	1.0	1.0	1.0	0.0	0.0	1.0	-0.18389974103652218	-0.1841631664531358	-0.19240771072079021	-0.28681107138108497	-0.19296802757568599	-0.012637412085011013	0.0	0.0	0.6505212662517266	0.18389974103652218	0.1841631664531358	0.19240771072079021	0.28681107138108497	0.19296802757568599	0.012637412085011013	0.0	0.0	-0.6505212662517266	0.8	-0.4023658630005036	0.4023658630005036
rand_ems_3hC_1001.pdb	8	0	0	0	0	0	0	0	0	0	0.0	0.0	0.0	0.0	0.0	0.0	0.0	0.0	0.0	1.0	1.0	1.0	1.0	1.0	1.0	0.0	0.0	1.0	-0.18389974103652218	-0.1841631664531358	-0.19240771072079021	-0.28681107138108497	-0.19296802757568599	-0.012637412085011013	0.0	0.0	0.6505212662517266	0.18389974103652218	0.1841631664531358	0.19240771072079021	0.28681107138108497	0.19296802757568599	0.012637412085011013	0.0	0.0	-0.6505212662517266	0.8	-0.4023658630005036	0.4023658630005036
rand_ems_4hC_3214.pdb	22	0	0	0	0	0	0	0	0	0	0.0	0.0	0.0	0.0	0.0	0.0	0.0	0.0	0.0	1.0	1.0	1.0	1.0	1.0	1.0	0.0	0.0	1.0	-0.18389974103652218	-0.1841631664531358	-0.19240771072079021	-0.28681107138108497	-0.19296802757568599	-0.012637412085011013	0.0	0.0	0.6505212662517266	0.18389974103652218	0.1841631664531358	0.19240771072079021	0.28681107138108497	0.19296802757568599	0.012637412085011013	0.0	0.0	-0.6505212662517266	0.8	-0.4023658630005036	0.4023658630005036
ems_thioC_81.pdb	44	0	5	0	0	0	0	0	0	0	0.0	5.0	0.0	0.0	0.0	0.0	0.0	0.0	0.0	1.0	1.0	1.0	1.0	1.0	1.0	0.0	0.0	1.0	-0.18389974103652218	-4.050843204330635	-0.19240771072079021	-0.28681107138108497	-0.19296802757568599	-0.012637412085011013	0.0	0.0	0.6505212662517266	0.18389974103652218	-4.050843204330635	0.19240771072079021	0.28681107138108497	0.19296802757568599	0.012637412085011013	0.0	0.0	-0.6505212662517266	0.8	-4.269045900878003	-3.8326405077832666
bGM_183.pdb	72	0	0	0	0	0	0	0	0	0	0.0	0.0	0.0	0.0	0.0	0.0	0.0	0.0	0.0	1.0	1.0	1.0	1.0	1.0	1.0	0.0	0.0	1.0	-0.18389974103652218	-0.1841631664531358	-0.19240771072079021	-0.28681107138108497	-0.19296802757568599	-0.012637412085011013	0.0	0.0	0.6505212662517266	0.18389974103652218	0.1841631664531358	0.19240771072079021	0.28681107138108497	0.19296802757568599	0.012637412085011013	0.0	0.0	-0.6505212662517266	0.8	-0.4023658630005036	0.4023658630005036
ems_thioC_122.pdb	18	0	0	0	0	0	0	0	0	0	0.0	0.0	0.0	0.0	0.0	0.0	0.0	0.0	0.0	1.0	1.0	1.0	1.0	1.0	1.0	0.0	0.0	1.0	-0.18389974103652218	-0.1841631664531358	-0.19240771072079021	-0.28681107138108497	-0.19296802757568599	-0.012637412085011013	0.0	0.0	0.6505212662517266	0.18389974103652218	0.1841631664531358	0.19240771072079021	0.28681107138108497	0.19296802757568599	0.012637412085011013	0.0	0.0	-0.6505212662517266	0.8	-0.4023658630005036	0.4023658630005036
ems_thioM_914.pdb	10	0	0	0	0	0	0	0	0	0	0.0	0.0	0.0	0.0	0.0	0.0	0.0	0.0	0.0	1.0	1.0	1.0	1.0	1.0	1.0	0.0	0.0	1.0	-0.18389974103652218	-0.1841631664531358	-0.19240771072079021	-0.28681107138108497	-0.19296802757568599	-0.012637412085011013	0.0	0.0	0.6505212662517266	0.18389974103652218	0.1841631664531358	0.19240771072079021	0.28681107138108497	0.19296802757568599	0.012637412085011013	0.0	0.0	-0.6505212662517266	0.8	-0.4023658630005036	0.4023658630005036
ems_thioM_45_0002.pdb	44	0	0	0	0	0	0	0	0	0	0.0	0.0	0.0	0.0	0.0	0.0	0.0	0.0	0.0	1.0	1.0	1.0	1.0	1.0	1.0	0.0	0.0	1.0	-0.18389974103652218	-0.1841631664531358	-0.19240771072079021	-0.28681107138108497	-0.19296802757568599	-0.012637412085011013	0.0	0.0	0.6505212662517266	0.18389974103652218	0.1841631664531358	0.19240771072079021	0.28681107138108497	0.19296802757568599	0.012637412085011013	0.0	0.0	-0.6505212662517266	0.8	-0.4023658630005036	0.4023658630005036
ems_ferrM_4871_0002.pdb	28	11	0	0	0	0	0	0	0	0	11.0	0.0	0.0	0.0	0.0	0.0	0.0	0.0	0.0	11.0	1.0	1.0	1.0	1.0	1.0	0.0	0.0	1.0	0.0	-0.1841631664531358	-0.19240771072079021	-0.28681107138108497	-0.19296802757568599	-0.012637412085011013	0.0	0.0	0.6505212662517266	0.0	0.1841631664531358	0.19240771072079021	0.28681107138108497	0.19296802757568599	0.012637412085011013	0.0	0.0	-0.6505212662517266	0.8	-0.2184661219639814	0.2184661219639814
ems_ferrM_4871.pdb	19	0	0	0	0	0	0	0	0	0	0.0	0.0	0.0	0.0	0.0	0.0	0.0	0.0	0.0	1.0	1.0	1.0	1.0	1.0	1.0	0.0	0.0	1.0	-0.18389974103652218	-0.1841631664531358	-0.19240771072079021	-0.28681107138108497	-0.19296802757568599	-0.012637412085011013	0.0	0.0	0.6505212662517266	0.18389974103652218	0.1841631664531358	0.19240771072079021	0.28681107138108497	0.19296802757568599	0.012637412085011013	0.0	0.0	-0.6505212662517266	0.8	-0.4023658630005036	0.4023658630005036
ems_ferrM_4871_0001.pdb	33	0	0	0	0	0	0	0	0	0	0.0	0.0	0.0	0.0	0.0	0.0	0.0	0.0	0.0	1.0	1.0	1.0	1.0	1.0	1.0	0.0	0.0	1.0	-0.18389974103652218	-0.1841631664531358	-0.19240771072079021	-0.28681107138108497	-0.19296802757568599	-0.012637412085011013	0.0	0.0	0.6505212662517266	0.18389974103652218	0.1841631664531358	0.19240771072079021	0.28681107138108497	0.19296802757568599	0.012637412085011013	0.0	0.0	-0.6505212662517266	0.8	-0.4023658630005036	0.4023658630005036
rand_ems_4hM_3415.pdb	33	0	0	0	0	0	0	0	0	0	0.0	0.0	0.0	0.0	0.0	0.0	0.0	0.0	0.0	1.0	1.0	1.0	1.0	1.0	1.0	0.0	0.0	1.0	-0.18389974103652218	-0.1841631664531358	-0.19240771072079021	-0.28681107138108497	-0.19296802757568599	-0.012637412085011013	0.0	0.0	0.6505212662517266	0.18389974103652218	0.1841631664531358	0.19240771072079021	0.28681107138108497	0.19296802757568599	0.012637412085011013	0.0	0.0	-0.6505212662517266	0.8	-0.4023658630005036	0.4023658630005036
ems_thioM_452.pdb	25	28	0	0	0	0	0	0	0	0	28.0	0.0	0.0	0.0	0.0	0.0	0.0	0.0	0.0	29.0	1.0	1.0	1.0	1.0	1.0	0.0	0.0	1.0	0.016036501984228124	-0.1841631664531358	-0.19240771072079021	-0.28681107138108497	-0.19296802757568599	-0.012637412085011013	0.0	0.0	0.6505212662517266	-0.016036501984228124	0.1841631664531358	0.19240771072079021	0.28681107138108497	0.19296802757568599	0.012637412085011013	0.0	0.0	-0.6505212662517266	0.8	-0.20242961997975328	0.20242961997975328
ems_thioM_1063.pdb	61	28	0	0	0	0	0	0	0	0	28.0	0.0	0.0	0.0	0.0	0.0	0.0	0.0	0.0	29.0	1.0	1.0	1.0	1.0	1.0	0.0	0.0	1.0	0.01694498890114815	-0.1841631664531358	-0.19240771072079021	-0.28681107138108497	-0.19296802757568599	-0.012637412085011013	0.0	0.0	0.6505212662517266	-0.01694498890114815	0.1841631664531358	0.19240771072079021	0.28681107138108497	0.19296802757568599	0.012637412085011013	0.0	0.0	-0.6505212662517266	0.8	-0.20152113306283326	0.20152113306283326
ems_ferrC_816.pdb	11	0	0	0	0	0	0	0	0	0	0.0	0.0	0.0	0.0	0.0	0.0	0.0	0.0	0.0	1.0	1.0	1.0	1.0	1.0	1.0	0.0	0.0	1.0	-0.18389974103652218	-0.1841631664531358	-0.19240771072079021	-0.28681107138108497	-0.19296802757568599	-0.012637412085011013	0.0	0.0	0.6505212662517266	0.18389974103652218	0.1841631664531358	0.19240771072079021	0.28681107138108497	0.19296802757568599	0.012637412085011013	0.0	0.0	-0.6505212662517266	0.8	-0.4023658630005036	0.4023658630005036
ems_thioM_485.pdb	55	0	0	0	0	0	0	0	0	0	0.0	0.0	0.0	0.0	0.0	0.0	0.0	0.0	0.0	1.0	1.0	1.0	1.0	1.0	1.0	0.0	0.0	1.0	-0.18389974103652218	-0.1841631664531358	-0.19240771072079021	-0.28681107138108497	-0.19296802757568599	-0.012637412085011013	0.0	0.0	0.6505212662517266	0.18389974103652218	0.1841631664531358	0.19240771072079021	0.28681107138108497	0.19296802757568599	0.012637412085011013	0.0	0.0	-0.6505212662517266	0.8	-0.4023658630005036	0.4023658630005036
ems_thioM_656.pdb	16	0	0	0	0	0	0	0	0	0	0.0	0.0	0.0	0.0	0.0	0.0	0.0	0.0	0.0	1.0	1.0	1.0	1.0	1.0	1.0	0.0	0.0	1.0	-0.18389974103652218	-0.1841631664531358	-0.19240771072079021	-0.28681107138108497	-0.19296802757568599	-0.012637412085011013	0.0	0.0	0.6505212662517266	0.18389974103652218	0.1841631664531358	0.19240771072079021	0.28681107138108497	0.19296802757568599	0.012637412085011013	0.0	0.0	-0.6505212662517266	0.8	-0.4023658630005036	0.4023658630005036
ems_thioC_233.pdb	11	36	71	176	0	1	0	0	0	1	36.0	71.0	176.0	0.0	1.0	0.0	0.0	0.0	0.0	31.0	35.0	35.0	6.0	3.0	2.0	2.0	1.0	26.0	-0.46376076095679153	-14.547394152171734	-142.80975069352357	-3.974390721593589	-0.2433707465785604	-0.9813225319045644	-0.4341228863811455	0.4427450502687652	-23.896898027522084	-0.46376076095679153	-14.547394152171734	-142.80975069352357	3.974390721593589	0.2433707465785604	0.9813225319045644	0.4341228863811455	-0.4427450502687652	23.896898027522084	0.8	-186.9082654703633	-128.73354574294092
ems_thioM_452_0002.pdb	22	2	0	0	0	0	0	0	0	0	2.0	0.0	0.0	0.0	0.0	0.0	0.0	0.0	0.0	2.0	1.0	1.0	1.0	1.0	1.0	0.0	0.0	1.0	0.0	-0.1841631664531358	-0.19240771072079021	-0.28681107138108497	-0.19296802757568599	-0.012637412085011013	0.0	0.0	0.6505212662517266	0.0	0.1841631664531358	0.19240771072079021	0.28681107138108497	0.19296802757568599	0.012637412085011013	0.0	0.0	-0.6505212662517266	0.8	-0.2184661219639814	0.2184661219639814
ems_thioM_607.pdb	15	10	0	0	0	0	0	0	0	0	10.0	0.0	0.0	0.0	0.0	0.0	0.0	0.0	0.0	10.0	1.0	1.0	1.0	1.0	1.0	0.0	0.0	1.0	0.0	-0.1841631664531358	-0.19240771072079021	-0.28681107138108497	-0.19296802757568599	-0.012637412085011013	0.0	0.0	0.6505212662517266	0.0	0.1841631664531358	0.19240771072079021	0.28681107138108497	0.19296802757568599	0.012637412085011013	0.0	0.0	-0.6505212662517266	0.8	-0.2184661219639814	0.2184661219639814
ems_thioM_607_0001.pdb	30	0	0	0	0	0	0	0	0	0	0.0	0.0	0.0	0.0	0.0	0.0	0.0	0.0	0.0	1.0	1.0	1.0	1.0	1.0	1.0	0.0	0.0	1.0	-0.18389974103652218	-0.1841631664531358	-0.19240771072079021	-0.28681107138108497	-0.19296802757568599	-0.012637412085011013	0.0	0.0	0.6505212662517266	0.18389974103652218	0.1841631664531358	0.19240771072079021	0.28681107138108497	0.19296802757568599	0.012637412085011013	0.0	0.0	-0.6505212662517266	0.8	-0.4023658630005036	0.4023658630005036
ems_thioM_331_0002.pdb	15	0	0	0	0	0	0	0	0	0	0.0	0.0	0.0	0.0	0.0	0.0	0.0	0.0	0.0	1.0	1.0	1.0	1.0	1.0	1.0	0.0	0.0	1.0	-0.18389974103652218	-0.1841631664531358	-0.19240771072079021	-0.28681107138108497	-0.19296802757568599	-0.012637412085011013	0.0	0.0	0.6505212662517266	0.18389974103652218	0.1841631664531358	0.19240771072079021	0.28681107138108497	0.19296802757568599	0.012637412085011013	0.0	0.0	-0.6505212662517266	0.8	-0.4023658630005036	0.4023658630005036
ems_thioFL2_65.pdb	9	0	0	0	0	0	0	0	0	0	0.0	0.0	0.0	0.0	0.0	0.0	0.0	0.0	0.0	1.0	1.0	1.0	1.0	1.0	1.0	0.0	0.0	1.0	-0.18389974103652218	-0.1841631664531358	-0.19240771072079021	-0.28681107138108497	-0.19296802757568599	-0.012637412085011013	0.0	0.0	0.6505212662517266	0.18389974103652218	0.1841631664531358	0.19240771072079021	0.28681107138108497	0.19296802757568599	0.012637412085011013	0.0	0.0	-0.6505212662517266	0.8	-0.4023658630005036	0.4023658630005036
ems_thioM_673.pdb	5	8	0	0	0	78	93	0	0	0	8.0	0.0	0.0	0.0	78.0	73.0	0.0	0.0	0.0	17.0	27.0	27.0	1.0	80.0	67.0	0.0	0.0	1.0	-2.4251461616389527	-24.449505045168262	-24.672108746223312	-0.28681107138108497	-0.005511681691729109	-0.3429516614796171	0.0	0.0	0.6505212662517266	2.4251461616389527	24.449505045168262	24.672108746223312	0.28681107138108497	0.005511681691729109	-0.3429516614796171	0.0	0.0	-0.6505212662517266	0.8	-51.531513101331235	50.845609778372
ems_ferrM_2888_0002.pdb	27	43	0	0	0	0	0	0	0	0	43.0	0.0	0.0	0.0	0.0	0.0	0.0	0.0	0.0	44.0	1.0	1.0	1.0	1.0	1.0	0.0	0.0	1.0	0.003064391891605567	-0.1841631664531358	-0.19240771072079021	-0.28681107138108497	-0.19296802757568599	-0.012637412085011013	0.0	0.0	0.6505212662517266	-0.003064391891605567	0.1841631664531358	0.19240771072079021	0.28681107138108497	0.19296802757568599	0.012637412085011013	0.0	0.0	-0.6505212662517266	0.8	-0.21540173007237584	0.21540173007237584
ems_thioM_499_0001.pdb	10	0	0	0	0	0	0	0	0	0	0.0	0.0	0.0	0.0	0.0	0.0	0.0	0.0	0.0	1.0	1.0	1.0	1.0	1.0	1.0	0.0	0.0	1.0	-0.18389974103652218	-0.1841631664531358	-0.19240771072079021	-0.28681107138108497	-0.19296802757568599	-0.012637412085011013	0.0	0.0	0.6505212662517266	0.18389974103652218	0.1841631664531358	0.19240771072079021	0.28681107138108497	0.19296802757568599	0.012637412085011013	0.0	0.0	-0.6505212662517266	0.8	-0.4023658630005036	0.4023658630005036
ems_thioFL2_205.pdb	19	0	0	0	0	0	0	0	0	0	0.0	0.0	0.0	0.0	0.0	0.0	0.0	0.0	0.0	1.0	1.0	1.0	1.0	1.0	1.0	0.0	0.0	1.0	-0.18389974103652218	-0.1841631664531358	-0.19240771072079021	-0.28681107138108497	-0.19296802757568599	-0.012637412085011013	0.0	0.0	0.6505212662517266	0.18389974103652218	0.1841631664531358	0.19240771072079021	0.28681107138108497	0.19296802757568599	0.012637412085011013	0.0	0.0	-0.6505212662517266	0.8	-0.4023658630005036	0.4023658630005036
ems_thioFL2_201.pdb	19	0	0	0	0	0	0	0	0	0	0.0	0.0	0.0	0.0	0.0	0.0	0.0	0.0	0.0	1.0	1.0	1.0	1.0	1.0	1.0	0.0	0.0	1.0	-0.18389974103652218	-0.1841631664531358	-0.19240771072079021	-0.28681107138108497	-0.19296802757568599	-0.012637412085011013	0.0	0.0	0.6505212662517266	0.18389974103652218	0.1841631664531358	0.19240771072079021	0.28681107138108497	0.19296802757568599	0.012637412085011013	0.0	0.0	-0.6505212662517266	0.8	-0.4023658630005036	0.4023658630005036
ems_thioM_499.pdb	6	0	0	0	0	0	0	0	0	0	0.0	0.0	0.0	0.0	0.0	0.0	0.0	0.0	0.0	1.0	1.0	1.0	1.0	1.0	1.0	0.0	0.0	1.0	-0.18389974103652218	-0.1841631664531358	-0.19240771072079021	-0.28681107138108497	-0.19296802757568599	-0.012637412085011013	0.0	0.0	0.6505212662517266	0.18389974103652218	0.1841631664531358	0.19240771072079021	0.28681107138108497	0.19296802757568599	0.012637412085011013	0.0	0.0	-0.6505212662517266	0.8	-0.4023658630005036	0.4023658630005036
ems_ferrC_1759.pdb	63	31	47	83	0	1	0	0	0	0	31.0	47.0	83.0	0.0	1.0	0.0	0.0	0.0	0.0	174.0	58.0	58.0	1.0	1.0	1.0	1.0	0.0	12.0	-88.95309659289063	-0.9276238708361433	-4.910015778409523	-0.28681107138108497	0.0	-0.012637412085011013	0.18800885305199633	0.0	-10.296954545303926	88.95309659289063	0.9276238708361433	-4.910015778409523	0.28681107138108497	0.0	0.012637412085011013	-0.18800885305199633	0.0	10.296954545303926	0.8	-105.19913041785432	95.37909886103529
ems_3hM_363.pdb	16	41	38	20	159	0	0	0	2	0	41.0	38.0	20.0	149.0	0.0	0.0	0.0	0.0	0.0	48.0	66.0	67.0	29.0	39.0	32.0	0.0	0.0	3.0	-0.4853599417970713	-6.7876504497925225	-21.969546789962905	-124.7458692283085	-35.949734421071085	-29.661410825257484	0.0	0.0	-1.5099436461511377	0.4853599417970713	6.7876504497925225	21.969546789962905	-124.7458692283085	35.949734421071085	29.661410825257484	0.0	0.0	1.5099436461511377	0.8	-221.1095153023407	-28.382223154276303
rand_ems_ferrC_1022.pdb	20	86	40	52	0	0	0	0	0	0	86.0	40.0	52.0	0.0	0.0	0.0	0.0	0.0	0.0	59.0	48.0	48.0	1.0	1.0	1.0	1.0	0.0	8.0	-5.742345619326613	-0.6139932538055959	-0.17030514205577418	-0.28681107138108497	-0.19296802757568599	-0.012637412085011013	0.6556061030368803	0.0	-5.8440478278439345	-5.742345619326613	0.6139932538055959	-0.17030514205577418	0.28681107138108497	0.19296802757568599	0.012637412085011013	-0.6556061030368803	0.0	5.8440478278439345	0.8	-12.207502251036821	0.38220072827204543
rand_ems_thioM_1115.pdb	41	48	28	55	0	0	0	0	0	0	48.0	28.0	55.0	0.0	0.0	0.0	0.0	0.0	0.0	111.0	38.0	39.0	1.0	1.0	1.0	1.0	0.0	8.0	-22.07044091976921	-1.4106992974417807	-3.1812148530025652	-0.28681107138108497	-0.19296802757568599	-0.012637412085011013	0.5995166014726446	0.0	-6.292766983453401	22.07044091976921	1.4106992974417807	-3.1812148530025652	0.28681107138108497	0.19296802757568599	0.012637412085011013	-0.5995166014726446	0.0	6.292766983453401	0.8	-32.84802196323609	26.485592257230962
ems_thioM_522.pdb	9	0	0	0	0	0	0	0	0	0	0.0	0.0	0.0	0.0	0.0	0.0	0.0	0.0	0.0	1.0	1.0	1.0	1.0	1.0	1.0	0.0	0.0	1.0	-0.18389974103652218	-0.1841631664531358	-0.19240771072079021	-0.28681107138108497	-0.19296802757568599	-0.012637412085011013	0.0	0.0	0.6505212662517266	0.18389974103652218	0.1841631664531358	0.19240771072079021	0.28681107138108497	0.19296802757568599	0.012637412085011013	0.0	0.0	-0.6505212662517266	0.8	-0.4023658630005036	0.4023658630005036
ems_ferrM_2500.pdb	53	53	18	58	0	2	0	0	0	0	53.0	18.0	58.0	0.0	2.0	0.0	0.0	0.0	0.0	142.0	34.0	34.0	1.0	1.0	1.0	1.0	0.0	9.0	-36.445958267285675	-4.015811349462808	-7.375998807309109	-0.28681107138108497	-0.5001795646708465	-0.012637412085011013	0.5464067412455029	0.0	-6.685701652095606	36.445958267285675	4.015811349462808	-7.375998807309109	0.28681107138108497	-0.5001795646708465	0.012637412085011013	-0.5464067412455029	0.0	6.685701652095606	0.8	-54.776691383044636	39.02433463908473
ems_ferrM_2850.pdb	113	322	105	90	0	386	196	0	0	2	322.0	105.0	90.0	0.0	386.0	155.0	0.0	0.0	1.0	390.0	511.0	515.0	47.0	187.0	156.0	1.0	1.0	14.0	-6.192596338074679	-239.0661966219218	-267.3381022413196	-44.55770450283401	-81.01879108898638	-0.0014083793837187386	0.10703970905415594	0.05146413021288698	-8.66922090333273	6.192596338074679	239.0661966219218	267.3381022413196	44.55770450283401	-81.01879108898638	0.0014083793837187386	-0.10703970905415594	-0.05146413021288698	8.66922090333273	0.8	-646.685516236586	484.64793405861315
ems_thioM_1023.pdb	1	0	0	0	0	0	0	0	0	0	0.0	0.0	0.0	0.0	0.0	0.0	0.0	0.0	0.0	1.0	1.0	1.0	1.0	1.0	1.0	0.0	0.0	1.0	-0.18389974103652218	-0.1841631664531358	-0.19240771072079021	-0.28681107138108497	-0.19296802757568599	-0.012637412085011013	0.0	0.0	0.6505212662517266	0.18389974103652218	0.1841631664531358	0.19240771072079021	0.28681107138108497	0.19296802757568599	0.012637412085011013	0.0	0.0	-0.6505212662517266	0.8	-0.4023658630005036	0.4023658630005036
ems_ferrM_2850_0002.pdb	56	199	266	392	481	2	0	0	866	0	199.0	266.0	392.0	451.0	2.0	0.0	0.0	194.0	0.0	191.0	251.0	253.0	123.0	94.0	78.0	4.0	2.0	59.0	-0.18427925538449585	-0.4798050318619289	-32.92988583200557	-259.660123750307	-81.99042411224741	-75.02956056189741	-2.279603075982213	-662.2616409012339	-55.957472554469966	-0.18427925538449585	-0.4798050318619289	-32.92988583200557	-259.660123750307	81.99042411224741	75.02956056189741	2.279603075982213	-662.2616409012339	55.957472554469966	0.8	-1170.7727950753897	-740.2586744661959
ems_ferrM_7389.pdb	5	28	59	48	0	0	0	0	0	0	28.0	59.0	48.0	0.0	0.0	0.0	0.0	0.0	0.0	15.0	17.0	17.0	3.0	1.0	1.0	0.0	1.0	7.0	-4.458882533847449	-32.57085396270559	-19.47998286352946	-1.6864678429508535	-0.19296802757568599	-0.012637412085011013	0.0	0.6278876411477163	-5.30710840099793	-4.458882533847449	-32.57085396270559	-19.47998286352946	1.6864678429508535	0.19296802757568599	0.012637412085011013	0.0	-0.6278876411477163	5.30710840099793	0.8	-63.08101340254427	-49.93842531762073
ems_thioM_136.pdb	9	0	0	0	0	0	0	0	0	0	0.0	0.0	0.0	0.0	0.0	0.0	0.0	0.0	0.0	1.0	1.0	1.0	1.0	1.0	1.0	0.0	0.0	1.0	-0.18389974103652218	-0.1841631664531358	-0.19240771072079021	-0.28681107138108497	-0.19296802757568599	-0.012637412085011013	0.0	0.0	0.6505212662517266	0.18389974103652218	0.1841631664531358	0.19240771072079021	0.28681107138108497	0.19296802757568599	0.012637412085011013	0.0	0.0	-0.6505212662517266	0.8	-0.4023658630005036	0.4023658630005036
ems_ferrM_3135_0001.pdb	18	197	1	0	0	1	0	0	0	0	197.0	1.0	0.0	0.0	1.0	0.0	0.0	0.0	0.0	43.0	9.0	9.0	1.0	1.0	1.0	0.0	0.0	1.0	-147.33307074477247	-4.937798041792689	-7.229454046050433	-0.28681107138108497	0.0	-0.012637412085011013	0.0	0.0	0.6505212662517266	-147.33307074477247	4.937798041792689	7.229454046050433	0.28681107138108497	0.0	0.012637412085011013	0.0	0.0	-0.6505212662517266	0.8	-159.14925004982996	-135.51689143971498
ems_thioM_664.pdb	17	5	77	140	0	0	0	0	0	0	5.0	77.0	140.0	0.0	0.0	0.0	0.0	0.0	0.0	53.0	56.0	57.0	3.0	2.0	2.0	1.0	1.0	21.0	-35.467187099128246	-3.608965063700971	-43.75722520597972	-1.204334368469104	-0.7784802012475112	-0.41781888830977465	-0.33479362511181576	0.3616194265847086	-18.596076068158432	35.467187099128246	-3.608965063700971	-43.75722520597972	1.204334368469104	0.7784802012475112	0.41781888830977465	0.33479362511181576	-0.3616194265847086	18.596076068158432	0.8	-103.80326109352086	9.070880554159482
ems_thioFL2_122.pdb	10	15	19	12	19	0	0	0	0	0	15.0	19.0	12.0	17.0	0.0	0.0	0.0	0.0	0.0	28.0	15.0	15.0	1.0	1.0	1.0	0.0	0.0	2.0	-3.1451076041227246	-0.6233466056975079	-0.22563083466199352	-28.916146696684947	-0.19296802757568599	-0.012637412085011013	0.0	0.0	-0.48633564882890834	3.1451076041227246	-0.6233466056975079	0.22563083466199352	-28.916146696684947	0.19296802757568599	0.012637412085011013	0.0	0.0	0.48633564882890834	0.8	-33.60217282965678	-25.476813775108134
ems_thioM_553_0002.pdb	116	43	0	0	0	0	0	0	0	0	43.0	0.0	0.0	0.0	0.0	0.0	0.0	0.0	0.0	44.0	1.0	1.0	1.0	1.0	1.0	0.0	0.0	1.0	0.005805335011302759	-0.1841631664531358	-0.19240771072079021	-0.28681107138108497	-0.19296802757568599	-0.012637412085011013	0.0	0.0	0.6505212662517266	-0.005805335011302759	0.1841631664531358	0.19240771072079021	0.28681107138108497	0.19296802757568599	0.012637412085011013	0.0	0.0	-0.6505212662517266	0.8	-0.21266078695267865	0.21266078695267865
ems_ferrM_4204.pdb	6	104	44	147	6	0	0	0	0	0	104.0	44.0	147.0	5.0	0.0	0.0	0.0	0.0	0.0	16.0	19.0	19.0	7.0	3.0	2.0	1.0	0.0	22.0	-109.58144176196936	-12.702858974060145	-174.4502278468472	-0.1604169577393133	-1.187276447252453	-0.9322158533242129	-0.3835838707454491	0.0	-19.624915177812444	-109.58144176196936	-12.702858974060145	-174.4502278468472	0.1604169577393133	1.187276447252453	0.9322158533242129	0.3835838707454491	0.0	19.624915177812444	0.8	-319.02293688975055	-274.44612027600283
ems_thioM_537_0002.pdb	27	0	0	0	0	0	0	0	0	0	0.0	0.0	0.0	0.0	0.0	0.0	0.0	0.0	0.0	1.0	1.0	1.0	1.0	1.0	1.0	0.0	0.0	1.0	-0.18389974103652218	-0.1841631664531358	-0.19240771072079021	-0.28681107138108497	-0.19296802757568599	-0.012637412085011013	0.0	0.0	0.6505212662517266	0.18389974103652218	0.1841631664531358	0.19240771072079021	0.28681107138108497	0.19296802757568599	0.012637412085011013	0.0	0.0	-0.6505212662517266	0.8	-0.4023658630005036	0.4023658630005036
ems_thioC_95.pdb	9	0	0	0	0	0	0	0	0	0	0.0	0.0	0.0	0.0	0.0	0.0	0.0	0.0	0.0	1.0	1.0	1.0	1.0	1.0	1.0	0.0	0.0	1.0	-0.18389974103652218	-0.1841631664531358	-0.19240771072079021	-0.28681107138108497	-0.19296802757568599	-0.012637412085011013	0.0	0.0	0.6505212662517266	0.18389974103652218	0.1841631664531358	0.19240771072079021	0.28681107138108497	0.19296802757568599	0.012637412085011013	0.0	0.0	-0.6505212662517266	0.8	-0.4023658630005036	0.4023658630005036
ems_thioM_673_0002.pdb	12	0	0	0	0	0	0	0	0	0	0.0	0.0	0.0	0.0	0.0	0.0	0.0	0.0	0.0	1.0	1.0	1.0	1.0	1.0	1.0	0.0	0.0	1.0	-0.18389974103652218	-0.1841631664531358	-0.19240771072079021	-0.28681107138108497	-0.19296802757568599	-0.012637412085011013	0.0	0.0	0.6505212662517266	0.18389974103652218	0.1841631664531358	0.19240771072079021	0.28681107138108497	0.19296802757568599	0.012637412085011013	0.0	0.0	-0.6505212662517266	0.8	-0.4023658630005036	0.4023658630005036
rand_ems_4hM_2156.pdb	48	0	0	0	0	0	0	0	0	0	0.0	0.0	0.0	0.0	0.0	0.0	0.0	0.0	0.0	1.0	1.0	1.0	1.0	1.0	1.0	0.0	0.0	1.0	-0.18389974103652218	-0.1841631664531358	-0.19240771072079021	-0.28681107138108497	-0.19296802757568599	-0.012637412085011013	0.0	0.0	0.6505212662517266	0.18389974103652218	0.1841631664531358	0.19240771072079021	0.28681107138108497	0.19296802757568599	0.012637412085011013	0.0	0.0	-0.6505212662517266	0.8	-0.4023658630005036	0.4023658630005036
ems_ferrM_4135.pdb	72	0	28	21	34	0	0	0	0	0	0.0	28.0	21.0	31.0	0.0	0.0	0.0	0.0	0.0	1.0	1.0	1.0	1.0	1.0	1.0	0.0	0.0	3.0	-0.18389974103652218	-62.917493591972466	-41.53207074737165	-69.48806370064278	-0.19296802757568599	-0.012637412085011013	0.0	0.0	-1.6563145664575614	0.18389974103652218	-62.917493591972466	-41.53207074737165	-69.48806370064278	0.19296802757568599	0.012637412085011013	0.0	0.0	1.6563145664575614	0.8	-175.98344778714167	-171.8918082928321
ems_ferrM_4135_0001.pdb	66	0	0	0	0	0	0	0	0	0	0.0	0.0	0.0	0.0	0.0	0.0	0.0	0.0	0.0	1.0	1.0	1.0	1.0	1.0	1.0	0.0	0.0	1.0	-0.18389974103652218	-0.1841631664531358	-0.19240771072079021	-0.28681107138108497	-0.19296802757568599	-0.012637412085011013	0.0	0.0	0.6505212662517266	0.18389974103652218	0.1841631664531358	0.19240771072079021	0.28681107138108497	0.19296802757568599	0.012637412085011013	0.0	0.0	-0.6505212662517266	0.8	-0.4023658630005036	0.4023658630005036
ems_ferrM_4135_0002.pdb	38	0	0	0	0	0	0	0	0	0	0.0	0.0	0.0	0.0	0.0	0.0	0.0	0.0	0.0	1.0	1.0	1.0	1.0	1.0	1.0	0.0	0.0	1.0	-0.18389974103652218	-0.1841631664531358	-0.19240771072079021	-0.28681107138108497	-0.19296802757568599	-0.012637412085011013	0.0	0.0	0.6505212662517266	0.18389974103652218	0.1841631664531358	0.19240771072079021	0.28681107138108497	0.19296802757568599	0.012637412085011013	0.0	0.0	-0.6505212662517266	0.8	-0.4023658630005036	0.4023658630005036
ems_thioM_575.pdb	70	82	97	95	0	0	0	0	0	0	82.0	97.0	95.0	0.0	0.0	0.0	0.0	0.0	0.0	202.0	90.0	91.0	1.0	1.0	1.0	1.0	1.0	14.0	-45.41390493181191	-0.29870688680580315	-0.11699578085126916	-0.28681107138108497	-0.19296802757568599	-0.012637412085011013	0.05297242959522552	0.13071360702934165	-12.030828014344635	45.41390493181191	-0.29870688680580315	-0.11699578085126916	0.28681107138108497	0.19296802757568599	0.012637412085011013	-0.05297242959522552	-0.13071360702934165	12.030828014344635	0.8	-58.169166088230845	57.3377607529167
ems_ferrM_4197_0002.pdb	11	0	0	0	0	0	0	0	0	0	0.0	0.0	0.0	0.0	0.0	0.0	0.0	0.0	0.0	1.0	1.0	1.0	1.0	1.0	1.0	0.0	0.0	1.0	-0.18389974103652218	-0.1841631664531358	-0.19240771072079021	-0.28681107138108497	-0.19296802757568599	-0.012637412085011013	0.0	0.0	0.6505212662517266	0.18389974103652218	0.1841631664531358	0.19240771072079021	0.28681107138108497	0.19296802757568599	0.012637412085011013	0.0	0.0	-0.6505212662517266	0.8	-0.4023658630005036	0.4023658630005036
ems_thioM_67.pdb	17	0	0	0	0	0	0	0	0	0	0.0	0.0	0.0	0.0	0.0	0.0	0.0	0.0	0.0	1.0	1.0	1.0	1.0	1.0	1.0	0.0	0.0	1.0	-0.18389974103652218	-0.1841631664531358	-0.19240771072079021	-0.28681107138108497	-0.19296802757568599	-0.012637412085011013	0.0	0.0	0.6505212662517266	0.18389974103652218	0.1841631664531358	0.19240771072079021	0.28681107138108497	0.19296802757568599	0.012637412085011013	0.0	0.0	-0.6505212662517266	0.8	-0.4023658630005036	0.4023658630005036
ems_ferrM_7389_0002.pdb	17	5	23	129	0	0	0	0	0	0	5.0	23.0	129.0	0.0	0.0	0.0	0.0	0.0	0.0	53.0	55.0	55.0	1.0	2.0	1.0	1.0	0.0	19.0	-35.297314242363846	-11.424085768610425	-35.994366287681906	-0.28681107138108497	-0.3231649279425308	-0.32782564460385677	-0.25296347884902337	0.0	-16.988575802361172	35.297314242363846	11.424085768610425	-35.994366287681906	0.28681107138108497	0.3231649279425308	0.32782564460385677	0.25296347884902337	0.0	16.988575802361172	0.8	-100.89510722379384	28.90637464843003
ems_thioFL2_182.pdb	65	0	0	0	0	0	0	0	0	0	0.0	0.0	0.0	0.0	0.0	0.0	0.0	0.0	0.0	1.0	1.0	1.0	1.0	1.0	1.0	0.0	0.0	1.0	-0.18389974103652218	-0.1841631664531358	-0.19240771072079021	-0.28681107138108497	-0.19296802757568599	-0.012637412085011013	0.0	0.0	0.6505212662517266	0.18389974103652218	0.1841631664531358	0.19240771072079021	0.28681107138108497	0.19296802757568599	0.012637412085011013	0.0	0.0	-0.6505212662517266	0.8	-0.4023658630005036	0.4023658630005036
ems_thioM_67_0001.pdb	38	13	0	0	0	0	0	0	0	0	13.0	0.0	0.0	0.0	0.0	0.0	0.0	0.0	0.0	13.0	1.0	1.0	1.0	1.0	1.0	0.0	0.0	1.0	0.0	-0.1841631664531358	-0.19240771072079021	-0.28681107138108497	-0.19296802757568599	-0.012637412085011013	0.0	0.0	0.6505212662517266	0.0	0.1841631664531358	0.19240771072079021	0.28681107138108497	0.19296802757568599	0.012637412085011013	0.0	0.0	-0.6505212662517266	0.8	-0.2184661219639814	0.2184661219639814
ems_thioM_50.pdb	38	95	51	49	0	0	0	0	0	0	95.0	51.0	49.0	0.0	0.0	0.0	0.0	0.0	0.0	108.0	50.0	50.0	1.0	1.0	1.0	0.0	0.0	7.0	-0.7559793675425794	-0.021987123390445618	-0.006060617068882834	-0.28681107138108497	-0.19296802757568599	-0.012637412085011013	0.0	0.0	-5.4514444096167	0.7559793675425794	-0.021987123390445618	0.006060617068882834	0.28681107138108497	0.19296802757568599	0.012637412085011013	0.0	0.0	5.4514444096167	0.8	-6.72788802866039	6.6839137818794985
ems_ferrM_6693.pdb	5	0	0	0	0	0	0	0	0	0	0.0	0.0	0.0	0.0	0.0	0.0	0.0	0.0	0.0	1.0	1.0	1.0	1.0	1.0	1.0	0.0	0.0	1.0	-0.18389974103652218	-0.1841631664531358	-0.19240771072079021	-0.28681107138108497	-0.19296802757568599	-0.012637412085011013	0.0	0.0	0.6505212662517266	0.18389974103652218	0.1841631664531358	0.19240771072079021	0.28681107138108497	0.19296802757568599	0.012637412085011013	0.0	0.0	-0.6505212662517266	0.8	-0.4023658630005036	0.4023658630005036
ems_ferrM_3135.pdb	20	0	13	4	0	0	0	0	0	0	0.0	13.0	4.0	0.0	0.0	0.0	0.0	0.0	0.0	1.0	1.0	1.0	1.0	1.0	1.0	0.0	0.0	1.0	-0.18389974103652218	-20.342238035861325	-2.6008331712493513	-0.28681107138108497	-0.19296802757568599	-0.012637412085011013	0.0	0.0	0.5088715416337817	0.18389974103652218	-20.342238035861325	-2.6008331712493513	0.28681107138108497	0.19296802757568599	0.012637412085011013	0.0	0.0	-0.5088715416337817	0.8	-23.110515917555198	-22.775626496666156
ems_ferrM_1578.pdb	4	0	0	0	0	0	0	0	0	0	0.0	0.0	0.0	0.0	0.0	0.0	0.0	0.0	0.0	1.0	1.0	1.0	1.0	1.0	1.0	0.0	0.0	1.0	-0.18389974103652218	-0.1841631664531358	-0.19240771072079021	-0.28681107138108497	-0.19296802757568599	-0.012637412085011013	0.0	0.0	0.6505212662517266	0.18389974103652218	0.1841631664531358	0.19240771072079021	0.28681107138108497	0.19296802757568599	0.012637412085011013	0.0	0.0	-0.6505212662517266	0.8	-0.4023658630005036	0.4023658630005036
ems_ferrC_695.pdb	22	0	0	0	0	0	0	0	0	0	0.0	0.0	0.0	0.0	0.0	0.0	0.0	0.0	0.0	1.0	1.0	1.0	1.0	1.0	1.0	0.0	0.0	1.0	-0.18389974103652218	-0.1841631664531358	-0.19240771072079021	-0.28681107138108497	-0.19296802757568599	-0.012637412085011013	0.0	0.0	0.6505212662517266	0.18389974103652218	0.1841631664531358	0.19240771072079021	0.28681107138108497	0.19296802757568599	0.012637412085011013	0.0	0.0	-0.6505212662517266	0.8	-0.4023658630005036	0.4023658630005036
ems_ferrM_2598_0001.pdb	15	0	76	101	191	0	0	0	0	0	0.0	76.0	101.0	179.0	0.0	0.0	0.0	0.0	0.0	48.0	65.0	66.0	50.0	33.0	28.0	1.0	1.0	15.0	-45.20113051320648	-0.9461735684289891	-8.385407014791824	-99.77413791553661	-30.751490369866737	-25.32059784676248	-0.00827126547339252	0.37469152129586525	-12.900155709246551	45.20113051320648	-0.9461735684289891	-8.385407014791824	-99.77413791553661	30.751490369866737	25.32059784676248	0.00827126547339252	-0.37469152129586525	12.900155709246551	0.8	-222.91267268201716	4.70123568450235
ems_ferrC_1297.pdb	22	48	89	80	187	322	210	0	0	0	48.0	89.0	80.0	175.0	322.0	166.0	0.0	0.0	0.0	74.0	109.0	110.0	164.0	141.0	117.0	1.0	1.0	12.0	-4.830939396119987	-1.8734904703114097	-4.362178026007555	-0.3698757608611061	-85.8958702170662	-9.092624457162259	0.22482277244348592	0.21678823231840805	-9.855181734209122	4.830939396119987	1.8734904703114097	4.362178026007555	-0.3698757608611061	-85.8958702170662	-9.092624457162259	-0.22482277244348592	-0.21678823231840805	9.855181734209122	0.8	-115.83854905697575	-74.87819181320339
ems_thioM_553.pdb	38	27	145	267	477	18	67	1	0	1	27.0	145.0	267.0	447.0	18.0	53.0	0.0	0.0	0.0	129.0	179.0	180.0	126.0	118.0	98.0	3.0	1.0	40.0	-58.833469744027326	-3.3000475154875346	-18.37087403469917	-245.28672679195137	-64.98820244388516	-12.254093629271097	-1.1494410501147163	-0.2713097878903672	-37.36343067100626	58.833469744027326	3.3000475154875346	-18.37087403469917	-245.28672679195137	64.98820244388516	12.254093629271097	1.1494410501147163	0.2713097878903672	37.36343067100626	0.8	-441.81759566833296	-85.49760598496809
ems_thioM_401.pdb	1	0	0	0	0	0	0	0	0	0	0.0	0.0	0.0	0.0	0.0	0.0	0.0	0.0	0.0	1.0	1.0	1.0	1.0	1.0	1.0	0.0	0.0	1.0	-0.18389974103652218	-0.1841631664531358	-0.19240771072079021	-0.28681107138108497	-0.19296802757568599	-0.012637412085011013	0.0	0.0	0.6505212662517266	0.18389974103652218	0.1841631664531358	0.19240771072079021	0.28681107138108497	0.19296802757568599	0.012637412085011013	0.0	0.0	-0.6505212662517266	0.8	-0.4023658630005036	0.4023658630005036
ems_ferrM_2598.pdb	13	3	33	13	27	0	0	0	54	0	3.0	33.0	13.0	25.0	0.0	0.0	0.0	12.0	0.0	35.0	21.0	21.0	1.0	1.0	1.0	0.0	0.0	2.0	-23.50280288821424	-2.9569169472794563	-1.7162888258767701	-51.12025066625805	-0.19296802757568599	-0.012637412085011013	0.0	-32.92784729670434	-0.6464213493744071	23.50280288821424	-2.9569169472794563	1.7162888258767701	-51.12025066625805	0.19296802757568599	0.012637412085011013	0.0	-32.92784729670434	0.6464213493744071	0.8	-113.07613341336797	-60.93389640711574
ems_ferrC_1303.pdb	34	49	20	5	0	0	0	0	0	0	49.0	20.0	5.0	0.0	0.0	0.0	0.0	0.0	0.0	81.0	11.0	11.0	1.0	1.0	1.0	0.0	0.0	1.0	-7.096543306230799	-3.2607197909746493	-1.7163957171675737	-0.28681107138108497	-0.19296802757568599	-0.012637412085011013	0.0	0.0	0.2857278477205224	7.096543306230799	-3.2607197909746493	1.7163957171675737	0.28681107138108497	0.19296802757568599	0.012637412085011013	0.0	0.0	-0.2857278477205224	0.8	-12.280347477694281	5.758907895744984
ems_thioM_67_0002.pdb	51	160	56	152	0	0	0	0	0	0	160.0	56.0	152.0	0.0	0.0	0.0	0.0	0.0	0.0	157.0	106.0	106.0	1.0	1.0	1.0	2.0	1.0	23.0	-0.04392392677593193	-13.722543187767016	-8.79684475764293	-0.28681107138108497	-0.19296802757568599	-0.012637412085011013	-0.14091537938559595	0.6800734337541204	-20.354006048275977	-0.04392392677593193	13.722543187767016	-8.79684475764293	0.28681107138108497	0.19296802757568599	0.012637412085011013	0.14091537938559595	-0.6800734337541204	20.354006048275977	0.8	-42.87057637713511	25.18903900829739
ems_thioM_273.pdb	23	75	113	139	0	1	0	0	0	0	75.0	113.0	139.0	0.0	1.0	0.0	0.0	0.0	0.0	76.0	78.0	79.0	3.0	2.0	2.0	1.0	1.0	21.0	-0.0010923111164942156	-7.081614152049923	-19.1076006173338	-1.5393263374696597	-0.12742279771998533	-0.5873318747487672	-0.32762512399546084	-0.021963443504201097	-18.445534794469864	0.0010923111164942156	-7.081614152049923	-19.1076006173338	1.5393263374696597	0.12742279771998533	0.5873318747487672	0.32762512399546084	0.021963443504201097	18.445534794469864	0.8	-47.23951145240816	-5.13891808635929
ems_thioM_664_0002.pdb	16	1	109	114	7	0	0	0	0	0	1.0	109.0	114.0	6.0	0.0	0.0	0.0	0.0	0.0	46.0	50.0	50.0	6.0	3.0	2.0	1.0	1.0	17.0	-39.43373082411225	-26.32383071172329	-29.827248231660448	0.0	-1.0360386502481185	-0.8313906553213233	-0.1293493483157464	0.014076545560146703	-14.792617477156412	39.43373082411225	-26.32383071172329	-29.827248231660448	0.0	1.0360386502481185	0.8313906553213233	0.1293493483157464	-0.014076545560146703	14.792617477156412	0.8	-112.36012935297745	0.05797146620996685
ems_thioM_367.pdb	12	6	0	0	0	0	0	0	0	0	6.0	0.0	0.0	0.0	0.0	0.0	0.0	0.0	0.0	6.0	1.0	1.0	1.0	1.0	1.0	0.0	0.0	1.0	0.0	-0.1841631664531358	-0.19240771072079021	-0.28681107138108497	-0.19296802757568599	-0.012637412085011013	0.0	0.0	0.6505212662517266	0.0	0.1841631664531358	0.19240771072079021	0.28681107138108497	0.19296802757568599	0.012637412085011013	0.0	0.0	-0.6505212662517266	0.8	-0.2184661219639814	0.2184661219639814
ems_thioM_430.pdb	25	7	49	25	28	0	0	0	0	0	7.0	49.0	25.0	26.0	0.0	0.0	0.0	0.0	0.0	68.0	34.0	34.0	1.0	1.0	1.0	0.0	0.0	4.0	-44.11333613788767	-3.1957664311714424	-1.1705139430888423	-54.09154539443271	-0.19296802757568599	-0.012637412085011013	0.0	0.0	-2.116792150320816	44.11333613788767	-3.1957664311714424	1.1705139430888423	-54.09154539443271	0.19296802757568599	0.012637412085011013	0.0	0.0	2.116792150320816	0.8	-104.89355949656219	-9.681064154646123
ems_thioM_669.pdb	47	185	0	0	0	0	0	0	0	0	185.0	0.0	0.0	0.0	0.0	0.0	0.0	0.0	0.0	101.0	4.0	4.0	1.0	1.0	1.0	0.0	0.0	1.0	-28.022445764422628	-2.7783972167241098	-2.8113753937947275	-0.28681107138108497	-0.19296802757568599	-0.012637412085011013	0.0	0.0	0.6505212662517266	-28.022445764422628	2.7783972167241098	2.8113753937947275	0.28681107138108497	0.19296802757568599	0.012637412085011013	0.0	0.0	-0.6505212662517266	0.8	-33.45411361973152	-22.59077790911374
ems_thioM_669_0002.pdb	40	39	1	0	0	0	0	0	0	0	39.0	1.0	0.0	0.0	0.0	0.0	0.0	0.0	0.0	40.0	1.0	1.0	1.0	1.0	1.0	0.0	0.0	1.0	0.007293159190190579	0.0	-0.19240771072079021	-0.28681107138108497	-0.19296802757568599	-0.012637412085011013	0.0	0.0	0.6505212662517266	-0.007293159190190579	0.0	0.19240771072079021	0.28681107138108497	0.19296802757568599	0.012637412085011013	0.0	0.0	-0.6505212662517266	0.8	-0.027009796320655033	0.027009796320655033
bGM_638_0001.pdb	121	149	26	110	0	172	97	0	0	1	149.0	26.0	110.0	0.0	172.0	76.0	0.0	0.0	0.0	408.0	494.0	499.0	5.0	81.0	67.0	1.0	0.0	17.0	-108.20150617762476	-390.4362818181643	-221.57670584115294	-3.031288145183818	-39.13222942082601	-0.579974312289508	-0.09363121916271244	0.0	-14.18540037603698	108.20150617762476	390.4362818181643	221.57670584115294	3.031288145183818	-39.13222942082601	-0.579974312289508	0.09363121916271244	0.0	14.18540037603698	0.8	-777.237017310441	697.81260984421
bGM_638.pdb	140	543	643	861	1916	701	1074	49	2	1	543.0	643.0	861.0	1797.0	701.0	852.0	18.0	0.0	0.0	495.0	714.0	720.0	861.0	691.0	577.0	9.0	6.0	129.0	-2.300170439670808	-3.5744785955619136	-13.149644272197634	-386.8315814498002	-0.08339784746658552	-57.39952364709279	-4.232467218266391	-3.9850909056143147	-126.06043100497979	-2.300170439670808	3.5744785955619136	-13.149644272197634	-386.8315814498002	-0.08339784746658552	-57.39952364709279	-4.232467218266391	3.9850909056143147	126.06043100497979	0.8	-597.6167853806504	-330.37678436833835
bGM_638_0002.pdb	199	1261	492	715	122	185	335	3	0	0	1261.0	492.0	715.0	114.0	185.0	265.0	1.0	0.0	0.0	676.0	829.0	836.0	103.0	153.0	127.0	7.0	4.0	107.0	-201.88459309671669	-80.01056617951383	-9.097710416871905	-0.5954194355774547	-3.318168702577026	-56.85458154662615	-3.2674567775955756	-2.794174744581884	-104.20813180475687	-201.88459309671669	80.01056617951383	9.097710416871905	-0.5954194355774547	-3.318168702577026	-56.85458154662615	3.2674567775955756	2.794174744581884	104.20813180475687	0.8	-462.0308027048174	-63.27472285817723
ems_thioM_465.pdb	4	0	0	0	0	0	0	0	0	0	0.0	0.0	0.0	0.0	0.0	0.0	0.0	0.0	0.0	1.0	1.0	1.0	1.0	1.0	1.0	0.0	0.0	1.0	-0.18389974103652218	-0.1841631664531358	-0.19240771072079021	-0.28681107138108497	-0.19296802757568599	-0.012637412085011013	0.0	0.0	0.6505212662517266	0.18389974103652218	0.1841631664531358	0.19240771072079021	0.28681107138108497	0.19296802757568599	0.012637412085011013	0.0	0.0	-0.6505212662517266	0.8	-0.4023658630005036	0.4023658630005036
rand_ems_3hM_1328.pdb	3	0	0	0	0	0	0	0	0	0	0.0	0.0	0.0	0.0	0.0	0.0	0.0	0.0	0.0	1.0	1.0	1.0	1.0	1.0	1.0	0.0	0.0	1.0	-0.18389974103652218	-0.1841631664531358	-0.19240771072079021	-0.28681107138108497	-0.19296802757568599	-0.012637412085011013	0.0	0.0	0.6505212662517266	0.18389974103652218	0.1841631664531358	0.19240771072079021	0.28681107138108497	0.19296802757568599	0.012637412085011013	0.0	0.0	-0.6505212662517266	0.8	-0.4023658630005036	0.4023658630005036
ems_4hC_3046_0002.pdb	3	60	0	0	0	0	0	0	0	0	60.0	0.0	0.0	0.0	0.0	0.0	0.0	0.0	0.0	7.0	3.0	3.0	1.0	1.0	1.0	0.0	0.0	1.0	-78.54564888695774	-1.777617069485324	-1.8023506948377062	-0.28681107138108497	-0.19296802757568599	-0.012637412085011013	0.0	0.0	0.6505212662517266	-78.54564888695774	1.777617069485324	1.8023506948377062	0.28681107138108497	0.19296802757568599	0.012637412085011013	0.0	0.0	-0.6505212662517266	0.8	-81.96751189607083	-75.12378587784464
ems_4hC_3046.pdb	9	6	49	89	198	34	88	0	0	0	6.0	49.0	89.0	185.0	34.0	69.0	0.0	0.0	0.0	24.0	36.0	37.0	87.0	45.0	38.0	1.0	0.0	13.0	-9.356925660292433	-2.1859058485678986	-27.253356169661785	-41.89325918852683	-1.348258394052067	-10.755426599150049	0.11821296269458792	0.0	-11.16303580510768	9.356925660292433	-2.1859058485678986	-27.253356169661785	-41.89325918852683	1.348258394052067	-10.755426599150049	-0.11821296269458792	0.0	11.16303580510768	0.8	-103.83795470266416	-60.33794090914897
ems_thioM_695.pdb	15	35	26	13	0	0	0	0	0	0	35.0	26.0	13.0	0.0	0.0	0.0	0.0	0.0	0.0	41.0	19.0	20.0	1.0	1.0	1.0	0.0	0.0	2.0	-0.33956503610593103	-1.148454406102946	-1.0476400286054108	-0.28681107138108497	-0.19296802757568599	-0.012637412085011013	0.0	0.0	-0.6464213493744071	0.33956503610593103	-1.148454406102946	1.0476400286054108	0.28681107138108497	0.19296802757568599	0.012637412085011013	0.0	0.0	0.6464213493744071	0.8	-3.6744973312304774	1.377588519024585
ems_ferrM_2888_0001.pdb	43	164	0	0	0	0	0	0	0	0	164.0	0.0	0.0	0.0	0.0	0.0	0.0	0.0	0.0	91.0	4.0	4.0	1.0	1.0	1.0	0.0	0.0	1.0	-23.97594278724172	-2.2392647432735786	-2.2722429203441967	-0.28681107138108497	-0.19296802757568599	-0.012637412085011013	0.0	0.0	0.6505212662517266	-23.97594278724172	2.2392647432735786	2.2722429203441967	0.28681107138108497	0.19296802757568599	0.012637412085011013	0.0	0.0	-0.6505212662517266	0.8	-28.32934569564955	-19.62253987883389
ems_thioM_205.pdb	37	7	0	0	0	0	0	0	0	0	7.0	0.0	0.0	0.0	0.0	0.0	0.0	0.0	0.0	7.0	1.0	1.0	1.0	1.0	1.0	0.0	0.0	1.0	0.0	-0.1841631664531358	-0.19240771072079021	-0.28681107138108497	-0.19296802757568599	-0.012637412085011013	0.0	0.0	0.6505212662517266	0.0	0.1841631664531358	0.19240771072079021	0.28681107138108497	0.19296802757568599	0.012637412085011013	0.0	0.0	-0.6505212662517266	0.8	-0.2184661219639814	0.2184661219639814
ems_thioM_205_0002.pdb	11	0	0	0	0	0	0	0	0	0	0.0	0.0	0.0	0.0	0.0	0.0	0.0	0.0	0.0	1.0	1.0	1.0	1.0	1.0	1.0	0.0	0.0	1.0	-0.18389974103652218	-0.1841631664531358	-0.19240771072079021	-0.28681107138108497	-0.19296802757568599	-0.012637412085011013	0.0	0.0	0.6505212662517266	0.18389974103652218	0.1841631664531358	0.19240771072079021	0.28681107138108497	0.19296802757568599	0.012637412085011013	0.0	0.0	-0.6505212662517266	0.8	-0.4023658630005036	0.4023658630005036
ems_thioM_499_0002.pdb	14	0	0	0	0	0	0	0	0	0	0.0	0.0	0.0	0.0	0.0	0.0	0.0	0.0	0.0	1.0	1.0	1.0	1.0	1.0	1.0	0.0	0.0	1.0	-0.18389974103652218	-0.1841631664531358	-0.19240771072079021	-0.28681107138108497	-0.19296802757568599	-0.012637412085011013	0.0	0.0	0.6505212662517266	0.18389974103652218	0.1841631664531358	0.19240771072079021	0.28681107138108497	0.19296802757568599	0.012637412085011013	0.0	0.0	-0.6505212662517266	0.8	-0.4023658630005036	0.4023658630005036
ems_thioM_558.pdb	18	0	0	0	0	0	0	0	0	0	0.0	0.0	0.0	0.0	0.0	0.0	0.0	0.0	0.0	1.0	1.0	1.0	1.0	1.0	1.0	0.0	0.0	1.0	-0.18389974103652218	-0.1841631664531358	-0.19240771072079021	-0.28681107138108497	-0.19296802757568599	-0.012637412085011013	0.0	0.0	0.6505212662517266	0.18389974103652218	0.1841631664531358	0.19240771072079021	0.28681107138108497	0.19296802757568599	0.012637412085011013	0.0	0.0	-0.6505212662517266	0.8	-0.4023658630005036	0.4023658630005036
ems_ferrM_4197.pdb	12	6	0	0	0	0	0	0	0	0	6.0	0.0	0.0	0.0	0.0	0.0	0.0	0.0	0.0	6.0	1.0	1.0	1.0	1.0	1.0	0.0	0.0	1.0	0.0	-0.1841631664531358	-0.19240771072079021	-0.28681107138108497	-0.19296802757568599	-0.012637412085011013	0.0	0.0	0.6505212662517266	0.0	0.1841631664531358	0.19240771072079021	0.28681107138108497	0.19296802757568599	0.012637412085011013	0.0	0.0	-0.6505212662517266	0.8	-0.2184661219639814	0.2184661219639814
ems_thioM_45.pdb	35	0	0	0	0	0	0	0	0	0	0.0	0.0	0.0	0.0	0.0	0.0	0.0	0.0	0.0	1.0	1.0	1.0	1.0	1.0	1.0	0.0	0.0	1.0	-0.18389974103652218	-0.1841631664531358	-0.19240771072079021	-0.28681107138108497	-0.19296802757568599	-0.012637412085011013	0.0	0.0	0.6505212662517266	0.18389974103652218	0.1841631664531358	0.19240771072079021	0.28681107138108497	0.19296802757568599	0.012637412085011013	0.0	0.0	-0.6505212662517266	0.8	-0.4023658630005036	0.4023658630005036
ems_ferrM_1578_0001.pdb	9	111	0	0	0	0	0	0	0	0	111.0	0.0	0.0	0.0	0.0	0.0	0.0	0.0	0.0	19.0	5.0	5.0	1.0	1.0	1.0	0.0	0.0	1.0	-104.97839659386602	-3.558195648229532	-3.5994183770183845	-0.28681107138108497	-0.19296802757568599	-0.012637412085011013	0.0	0.0	0.6505212662517266	-104.97839659386602	3.558195648229532	3.5994183770183845	0.28681107138108497	0.19296802757568599	0.012637412085011013	0.0	0.0	-0.6505212662517266	0.8	-111.97790586390398	-97.97888732382806
ems_ferrM_1578_0002.pdb	0	11	42	32	0	0	0	0	0	0	11.0	42.0	32.0	0.0	0.0	0.0	0.0	0.0	0.0	1.0	1.0	1.0	1.0	1.0	1.0	0.0	0.0	5.0	-15.663333250454794	-110.22154680574195	-75.59352359353454	-0.28681107138108497	-0.19296802757568599	-0.012637412085011013	0.0	0.0	-3.0653687407504133	-15.663333250454794	-110.22154680574195	-75.59352359353454	0.28681107138108497	0.19296802757568599	0.012637412085011013	0.0	0.0	3.0653687407504133	0.8	-205.0361889015235	-197.92061839793908
ems_thioM_373.pdb	13	0	0	0	0	0	0	0	0	0	0.0	0.0	0.0	0.0	0.0	0.0	0.0	0.0	0.0	1.0	1.0	1.0	1.0	1.0	1.0	0.0	0.0	1.0	-0.18389974103652218	-0.1841631664531358	-0.19240771072079021	-0.28681107138108497	-0.19296802757568599	-0.012637412085011013	0.0	0.0	0.6505212662517266	0.18389974103652218	0.1841631664531358	0.19240771072079021	0.28681107138108497	0.19296802757568599	0.012637412085011013	0.0	0.0	-0.6505212662517266	0.8	-0.4023658630005036	0.4023658630005036
ems_thioM_553_0001.pdb	160	83	0	0	0	0	0	0	0	0	83.0	0.0	0.0	0.0	0.0	0.0	0.0	0.0	0.0	84.0	1.0	1.0	1.0	2.0	1.0	0.0	0.0	1.0	-0.0031785805522019928	-0.1841631664531358	-0.19240771072079021	-0.28681107138108497	-0.20984808815757816	-0.27116722471138033	0.0	0.0	0.6505212662517266	0.0031785805522019928	0.1841631664531358	0.19240771072079021	0.28681107138108497	0.20984808815757816	0.27116722471138033	0.0	0.0	-0.6505212662517266	0.8	-0.4970545757244449	0.4970545757244449
ems_ferrC_2184.pdb	0	38	0	0	0	0	0	0	0	0	38.0	0.0	0.0	0.0	0.0	0.0	0.0	0.0	0.0	1.0	1.0	1.0	1.0	1.0	1.0	0.0	0.0	1.0	-96.16420011890463	-0.1841631664531358	-0.19240771072079021	-0.28681107138108497	-0.19296802757568599	-0.012637412085011013	0.0	0.0	0.6505212662517266	-96.16420011890463	0.1841631664531358	0.19240771072079021	0.28681107138108497	0.19296802757568599	0.012637412085011013	0.0	0.0	-0.6505212662517266	0.8	-96.3826662408686	-95.94573399694066
ems_thioC_223.pdb	6	0	0	0	0	0	0	0	0	0	0.0	0.0	0.0	0.0	0.0	0.0	0.0	0.0	0.0	1.0	1.0	1.0	1.0	1.0	1.0	0.0	0.0	1.0	-0.18389974103652218	-0.1841631664531358	-0.19240771072079021	-0.28681107138108497	-0.19296802757568599	-0.012637412085011013	0.0	0.0	0.6505212662517266	0.18389974103652218	0.1841631664531358	0.19240771072079021	0.28681107138108497	0.19296802757568599	0.012637412085011013	0.0	0.0	-0.6505212662517266	0.8	-0.4023658630005036	0.4023658630005036
ems_thioM_611_0002.pdb	18	6	0	0	0	0	0	0	0	0	6.0	0.0	0.0	0.0	0.0	0.0	0.0	0.0	0.0	6.0	1.0	1.0	1.0	1.0	1.0	0.0	0.0	1.0	0.0	-0.1841631664531358	-0.19240771072079021	-0.28681107138108497	-0.19296802757568599	-0.012637412085011013	0.0	0.0	0.6505212662517266	0.0	0.1841631664531358	0.19240771072079021	0.28681107138108497	0.19296802757568599	0.012637412085011013	0.0	0.0	-0.6505212662517266	0.8	-0.2184661219639814	0.2184661219639814
ems_thioM_611_0001.pdb	8	0	0	0	0	0	0	0	0	0	0.0	0.0	0.0	0.0	0.0	0.0	0.0	0.0	0.0	1.0	1.0	1.0	1.0	1.0	1.0	0.0	0.0	1.0	-0.18389974103652218	-0.1841631664531358	-0.19240771072079021	-0.28681107138108497	-0.19296802757568599	-0.012637412085011013	0.0	0.0	0.6505212662517266	0.18389974103652218	0.1841631664531358	0.19240771072079021	0.28681107138108497	0.19296802757568599	0.012637412085011013	0.0	0.0	-0.6505212662517266	0.8	-0.4023658630005036	0.4023658630005036
ems_thioM_611.pdb	35	0	0	0	0	0	0	0	0	0	0.0	0.0	0.0	0.0	0.0	0.0	0.0	0.0	0.0	1.0	1.0	1.0	1.0	1.0	1.0	0.0	0.0	1.0	-0.18389974103652218	-0.1841631664531358	-0.19240771072079021	-0.28681107138108497	-0.19296802757568599	-0.012637412085011013	0.0	0.0	0.6505212662517266	0.18389974103652218	0.1841631664531358	0.19240771072079021	0.28681107138108497	0.19296802757568599	0.012637412085011013	0.0	0.0	-0.6505212662517266	0.8	-0.4023658630005036	0.4023658630005036
ems_thioM_331.pdb	43	0	22	0	0	0	0	0	0	0	0.0	22.0	0.0	0.0	0.0	0.0	0.0	0.0	0.0	1.0	1.0	1.0	1.0	1.0	1.0	0.0	0.0	1.0	-0.18389974103652218	-44.60385015655207	-0.19240771072079021	-0.28681107138108497	-0.19296802757568599	-0.012637412085011013	0.0	0.0	0.6505212662517266	0.18389974103652218	-44.60385015655207	0.19240771072079021	0.28681107138108497	0.19296802757568599	0.012637412085011013	0.0	0.0	-0.6505212662517266	0.8	-44.82205285309944	-44.3856474600047
ems_ferrM_6198.pdb	12	11	37	65	0	0	0	0	0	0	11.0	37.0	65.0	0.0	0.0	0.0	0.0	0.0	0.0	38.0	39.0	40.0	1.0	1.0	1.0	1.0	0.0	10.0	-12.806203799966909	-0.03949136830340905	-7.0579889985456035	-0.28681107138108497	-0.19296802757568599	-0.012637412085011013	0.432462400432162	0.0	-7.687845404103122	12.806203799966909	0.03949136830340905	-7.0579889985456035	0.28681107138108497	0.19296802757568599	0.012637412085011013	-0.432462400432162	0.0	7.687845404103122	0.8	-27.65148368152866	13.535505684437457
ems_ferrM_6750_0002.pdb	6	37	13	24	0	0	0	0	0	0	37.0	13.0	24.0	0.0	0.0	0.0	0.0	0.0	0.0	15.0	16.0	17.0	1.0	1.0	1.0	0.0	0.0	4.0	-11.375114792258914	-0.27360881078950783	-1.6375825787219682	-0.28681107138108497	-0.19296802757568599	-0.012637412085011013	0.0	0.0	-1.9535036018419651	-11.375114792258914	0.27360881078950783	-1.6375825787219682	0.28681107138108497	0.19296802757568599	0.012637412085011013	0.0	0.0	1.9535036018419651	0.8	-15.732226294654136	-10.293168447307629
rand_ems_4hM_1933.pdb	8	0	0	0	0	0	0	0	0	0	0.0	0.0	0.0	0.0	0.0	0.0	0.0	0.0	0.0	1.0	1.0	1.0	1.0	1.0	1.0	0.0	0.0	1.0	-0.18389974103652218	-0.1841631664531358	-0.19240771072079021	-0.28681107138108497	-0.19296802757568599	-0.012637412085011013	0.0	0.0	0.6505212662517266	0.18389974103652218	0.1841631664531358	0.19240771072079021	0.28681107138108497	0.19296802757568599	0.012637412085011013	0.0	0.0	-0.6505212662517266	0.8	-0.4023658630005036	0.4023658630005036
rand_ems_4hM_3074.pdb	8	0	0	0	0	0	0	0	0	0	0.0	0.0	0.0	0.0	0.0	0.0	0.0	0.0	0.0	1.0	1.0	1.0	1.0	1.0	1.0	0.0	0.0	1.0	-0.18389974103652218	-0.1841631664531358	-0.19240771072079021	-0.28681107138108497	-0.19296802757568599	-0.012637412085011013	0.0	0.0	0.6505212662517266	0.18389974103652218	0.1841631664531358	0.19240771072079021	0.28681107138108497	0.19296802757568599	0.012637412085011013	0.0	0.0	-0.6505212662517266	0.8	-0.4023658630005036	0.4023658630005036
ems_ferrM_4058.pdb	14	33	0	0	0	0	0	0	0	0	33.0	0.0	0.0	0.0	0.0	0.0	0.0	0.0	0.0	30.0	1.0	1.0	1.0	1.0	1.0	0.0	0.0	1.0	-0.18497489431387137	-0.1841631664531358	-0.19240771072079021	-0.28681107138108497	-0.19296802757568599	-0.012637412085011013	0.0	0.0	0.6505212662517266	-0.18497489431387137	0.1841631664531358	0.19240771072079021	0.28681107138108497	0.19296802757568599	0.012637412085011013	0.0	0.0	-0.6505212662517266	0.8	-0.4034410162778528	0.033491227650110034
ems_ferrM_6750.pdb	29	40	0	0	0	0	0	0	0	0	40.0	0.0	0.0	0.0	0.0	0.0	0.0	0.0	0.0	41.0	1.0	1.0	1.0	1.0	1.0	0.0	0.0	1.0	0.007447606660150541	-0.1841631664531358	-0.19240771072079021	-0.28681107138108497	-0.19296802757568599	-0.012637412085011013	0.0	0.0	0.6505212662517266	-0.007447606660150541	0.1841631664531358	0.19240771072079021	0.28681107138108497	0.19296802757568599	0.012637412085011013	0.0	0.0	-0.6505212662517266	0.8	-0.21101851530383087	0.21101851530383087
ems_ferrM_4457_0002.pdb	41	71	128	67	0	0	0	0	0	0	71.0	128.0	67.0	0.0	0.0	0.0	0.0	0.0	0.0	123.0	95.0	95.0	1.0	1.0	1.0	1.0	1.0	10.0	-12.895003432214665	-5.470323795514858	-4.527709045705109	-0.28681107138108497	-0.19296802757568599	-0.012637412085011013	0.40215702766136785	-0.14660608589081603	-7.990901751062429	12.895003432214665	-5.470323795514858	4.527709045705109	0.28681107138108497	0.19296802757568599	0.012637412085011013	-0.40215702766136785	0.14660608589081603	7.990901751062429	0.8	-31.120803593768287	20.180156002738578
ems_ferrM_4457_0001.pdb	88	200	249	154	0	2	0	0	0	0	200.0	249.0	154.0	0.0	2.0	0.0	0.0	0.0	0.0	274.0	198.0	200.0	1.0	1.0	1.0	2.0	2.0	23.0	-10.786065393646993	-6.056940405100761	-5.649718778100379	-0.28681107138108497	-0.5001795646708465	-0.012637412085011013	-0.16705958907127916	-0.9309119845694722	-20.654670484020343	10.786065393646993	-6.056940405100761	5.649718778100379	0.28681107138108497	-0.5001795646708465	0.012637412085011013	0.16705958907127916	0.9309119845694722	20.654670484020343	0.8	-45.04499468264617	31.930754743102955
ems_ferrM_4457.pdb	11	83	70	219	0	0	0	0	0	0	83.0	70.0	219.0	0.0	0.0	0.0	0.0	0.0	0.0	31.0	36.0	36.0	7.0	3.0	3.0	2.0	1.0	33.0	-30.143839778195638	-13.14836577011772	-213.2597261681072	-5.031163621343125	-1.8365229822644085	-1.2955308824726433	-0.8712993567843732	0.45692969840600206	-30.24493611264436	-30.143839778195638	-13.14836577011772	-213.2597261681072	5.031163621343125	1.8365229822644085	1.2955308824726433	0.8712993567843732	-0.45692969840600206	30.24493611264436	0.8	-295.3744549735235	-217.72940845931768
ems_thioM_671.pdb	15	0	0	0	0	0	0	0	0	0	0.0	0.0	0.0	0.0	0.0	0.0	0.0	0.0	0.0	1.0	1.0	1.0	1.0	1.0	1.0	0.0	0.0	1.0	-0.18389974103652218	-0.1841631664531358	-0.19240771072079021	-0.28681107138108497	-0.19296802757568599	-0.012637412085011013	0.0	0.0	0.6505212662517266	0.18389974103652218	0.1841631664531358	0.19240771072079021	0.28681107138108497	0.19296802757568599	0.012637412085011013	0.0	0.0	-0.6505212662517266	0.8	-0.4023658630005036	0.4023658630005036
ems_thioM_671_0001.pdb	11	0	0	0	0	0	0	0	0	0	0.0	0.0	0.0	0.0	0.0	0.0	0.0	0.0	0.0	1.0	1.0	1.0	1.0	1.0	1.0	0.0	0.0	1.0	-0.18389974103652218	-0.1841631664531358	-0.19240771072079021	-0.28681107138108497	-0.19296802757568599	-0.012637412085011013	0.0	0.0	0.6505212662517266	0.18389974103652218	0.1841631664531358	0.19240771072079021	0.28681107138108497	0.19296802757568599	0.012637412085011013	0.0	0.0	-0.6505212662517266	0.8	-0.4023658630005036	0.4023658630005036
ems_ferrM_3581_0001.pdb	31	0	0	0	0	159	250	0	0	3	0.0	0.0	0.0	0.0	159.0	198.0	0.0	0.0	1.0	106.0	155.0	156.0	1.0	177.0	148.0	0.0	0.0	1.0	-102.62899202722032	-151.77285522540157	-153.05396185161644	-0.28681107138108497	-0.9035092882665197	-7.819354311914793	0.0	0.0	0.0	102.62899202722032	151.77285522540157	153.05396185161644	0.28681107138108497	0.9035092882665197	-7.819354311914793	0.0	0.0	0.0	0.8	-416.46548377580075	400.8267751519711
ems_ferrM_1184_0001.pdb	24	22	0	0	0	0	0	0	0	0	22.0	0.0	0.0	0.0	0.0	0.0	0.0	0.0	0.0	22.0	1.0	1.0	1.0	1.0	1.0	0.0	0.0	1.0	0.0	-0.1841631664531358	-0.19240771072079021	-0.28681107138108497	-0.19296802757568599	-0.012637412085011013	0.0	0.0	0.6505212662517266	0.0	0.1841631664531358	0.19240771072079021	0.28681107138108497	0.19296802757568599	0.012637412085011013	0.0	0.0	-0.6505212662517266	0.8	-0.2184661219639814	0.2184661219639814
ems_ferrM_1184.pdb	10	74	175	289	0	2	0	0	0	0	74.0	175.0	289.0	0.0	2.0	0.0	0.0	0.0	0.0	31.0	35.0	36.0	15.0	3.0	2.0	3.0	2.0	43.0	-21.827921534683792	-141.38964102727275	-353.1227347772452	-13.03331809485875	0.013256278019365908	-1.1169047353044808	-1.3869759072576122	-0.22557619398194362	-40.632023129953964	-21.827921534683792	-141.38964102727275	-353.1227347772452	13.03331809485875	-0.013256278019365908	1.1169047353044808	1.3869759072576122	0.22557619398194362	40.632023129953964	0.8	-572.721839122539	-459.95875555586423
rand_ems_thioM_790.pdb	21	2	0	0	0	0	0	0	0	0	2.0	0.0	0.0	0.0	0.0	0.0	0.0	0.0	0.0	2.0	1.0	1.0	1.0	1.0	1.0	0.0	0.0	1.0	0.0	-0.1841631664531358	-0.19240771072079021	-0.28681107138108497	-0.19296802757568599	-0.012637412085011013	0.0	0.0	0.6505212662517266	0.0	0.1841631664531358	0.19240771072079021	0.28681107138108497	0.19296802757568599	0.012637412085011013	0.0	0.0	-0.6505212662517266	0.8	-0.2184661219639814	0.2184661219639814
ems_ferrM_4657_0002.pdb	22	0	12	59	0	0	0	0	0	0	0.0	12.0	59.0	0.0	0.0	0.0	0.0	0.0	0.0	62.0	32.0	32.0	1.0	1.0	1.0	1.0	0.0	9.0	-58.801346758355216	-7.855217963059964	-9.028474638402209	-0.28681107138108497	-0.19296802757568599	-0.012637412085011013	0.5293122962484709	0.0	-6.839552835730636	58.801346758355216	7.855217963059964	-9.028474638402209	0.28681107138108497	0.19296802757568599	0.012637412085011013	-0.5293122962484709	0.0	6.839552835730636	0.8	-82.48769641034133	64.43074713353693
ems_ferrM_4657_0001.pdb	28	20	62	226	116	0	0	1	0	0	20.0	62.0	226.0	108.0	0.0	0.0	0.0	0.0	0.0	95.0	121.0	122.0	21.0	34.0	28.0	2.0	1.0	34.0	-43.05594059884156	-17.33042007418939	-35.42922443815726	-92.2651969228726	-31.067817388678797	-25.595181525447355	-0.934226058624497	0.5782906605725062	-31.28226586607594	43.05594059884156	17.33042007418939	-35.42922443815726	-92.2651969228726	31.067817388678797	25.595181525447355	0.934226058624497	-0.5782906605725062	31.28226586607594	0.8	-276.3819822123149	20.993139490255164
rand_ems_3hM_1495.pdb	42	0	0	0	0	0	0	0	0	0	0.0	0.0	0.0	0.0	0.0	0.0	0.0	0.0	0.0	1.0	1.0	1.0	1.0	1.0	1.0	0.0	0.0	1.0	-0.18389974103652218	-0.1841631664531358	-0.19240771072079021	-0.28681107138108497	-0.19296802757568599	-0.012637412085011013	0.0	0.0	0.6505212662517266	0.18389974103652218	0.1841631664531358	0.19240771072079021	0.28681107138108497	0.19296802757568599	0.012637412085011013	0.0	0.0	-0.6505212662517266	0.8	-0.4023658630005036	0.4023658630005036
ems_ferrM_4423_0002.pdb	14	1	37	77	5	0	0	0	0	0	1.0	37.0	77.0	4.0	0.0	0.0	0.0	0.0	0.0	46.0	46.0	47.0	1.0	1.0	1.0	1.0	0.0	12.0	-38.91013012188296	-0.8744841421252048	-8.526973962086444	-2.3176228396740175	-0.19296802757568599	-0.012637412085011013	0.2630441088213171	0.0	-9.396522046746774	38.91013012188296	0.8744841421252048	-8.526973962086444	-2.3176228396740175	0.19296802757568599	0.012637412085011013	-0.2630441088213171	0.0	9.396522046746774	0.8	-59.96829444335478	38.27910083983385
ems_ferrM_4423.pdb	8	21	115	96	212	70	129	1	0	0	21.0	115.0	96.0	198.0	70.0	102.0	0.0	0.0	0.0	24.0	35.0	35.0	135.0	30.0	25.0	1.0	1.0	14.0	-0.16498324106435547	-58.289945638205204	-36.54599505616423	-12.916727624746272	-19.95407350826275	-67.39567395524107	0.04250111737808415	-0.0395077801577961	-12.177428208899347	0.16498324106435547	-58.289945638205204	-36.54599505616423	-12.916727624746272	-19.95407350826275	-67.39567395524107	-0.04250111737808415	0.0395077801577961	12.177428208899347	0.8	-207.44183389536295	-182.76299766987609
ems_ferrM_4423_0001.pdb	6	13	65	108	165	90	75	468	2350	297	13.0	65.0	108.0	154.0	90.0	59.0	179.0	528.0	152.0	17.0	32.0	32.0	1011.0	263.0	220.0	509.0	278.0	16.0	-0.45423717605475034	-13.453671111575897	-55.43940362345005	-566.5115722692537	-76.03458965776684	-82.47935001425995	-142.68025530960637	-89.28279475732114	-205.37087974462344	0.45423717605475034	-13.453671111575897	-55.43940362345005	566.5115722692537	76.03458965776684	82.47935001425995	142.68025530960637	-89.28279475732114	-205.37087974462344	0.8	-1231.7067536639122	504.6132551899711
rand_ems_ferrM_2212.pdb	11	0	0	0	0	0	0	0	0	0	0.0	0.0	0.0	0.0	0.0	0.0	0.0	0.0	0.0	1.0	1.0	1.0	1.0	1.0	1.0	0.0	0.0	1.0	-0.18389974103652218	-0.1841631664531358	-0.19240771072079021	-0.28681107138108497	-0.19296802757568599	-0.012637412085011013	0.0	0.0	0.6505212662517266	0.18389974103652218	0.1841631664531358	0.19240771072079021	0.28681107138108497	0.19296802757568599	0.012637412085011013	0.0	0.0	-0.6505212662517266	0.8	-0.4023658630005036	0.4023658630005036
rand_ems_3hC_1647.pdb	0	0	0	0	0	0	0	0	0	0	0.0	0.0	0.0	0.0	0.0	0.0	0.0	0.0	0.0	1.0	1.0	1.0	1.0	1.0	1.0	0.0	0.0	1.0	-0.18389974103652218	-0.1841631664531358	-0.19240771072079021	-0.28681107138108497	-0.19296802757568599	-0.012637412085011013	0.0	0.0	0.6505212662517266	0.18389974103652218	0.1841631664531358	0.19240771072079021	0.28681107138108497	0.19296802757568599	0.012637412085011013	0.0	0.0	-0.6505212662517266	0.8	-0.4023658630005036	0.4023658630005036
rand_ems_4hC_206.pdb	13	71	0	0	0	0	0	0	0	0	71.0	0.0	0.0	0.0	0.0	0.0	0.0	0.0	0.0	27.0	2.0	2.0	1.0	1.0	1.0	0.0	0.0	1.0	-24.514173296821323	-1.017125586316344	-1.0336146674010722	-0.28681107138108497	-0.19296802757568599	-0.012637412085011013	0.0	0.0	0.6505212662517266	-24.514173296821323	1.017125586316344	1.0336146674010722	0.28681107138108497	0.19296802757568599	0.012637412085011013	0.0	0.0	-0.6505212662517266	0.8	-26.40680879532879	-22.621537798313856
rand_ems_coilM_49.pdb	23	63	45	43	0	0	0	0	0	0	63.0	45.0	43.0	0.0	0.0	0.0	0.0	0.0	0.0	70.0	44.0	44.0	1.0	1.0	1.0	0.0	0.0	6.0	-0.3561890215975865	-0.019914817016484676	-0.010803133297862644	-0.28681107138108497	-0.19296802757568599	-0.012637412085011013	0.0	0.0	-4.61697321161258	0.3561890215975865	-0.019914817016484676	0.010803133297862644	0.28681107138108497	0.19296802757568599	0.012637412085011013	0.0	0.0	4.61697321161258	0.8	-5.496296694566295	5.456467060533326
rand_ems_3hC_1474.pdb	12	35	0	0	0	0	0	0	0	0	35.0	0.0	0.0	0.0	0.0	0.0	0.0	0.0	0.0	26.0	1.0	1.0	1.0	1.0	1.0	0.0	0.0	1.0	-1.7130867598983137	-0.1841631664531358	-0.19240771072079021	-0.28681107138108497	-0.19296802757568599	-0.012637412085011013	0.0	0.0	0.6505212662517266	-1.7130867598983137	0.1841631664531358	0.19240771072079021	0.28681107138108497	0.19296802757568599	0.012637412085011013	0.0	0.0	-0.6505212662517266	0.8	-1.9315528818622953	-1.4946206379343323
rand_bGM_523.pdb	52	27	23	15	0	1	0	0	0	0	27.0	23.0	15.0	0.0	1.0	0.0	0.0	0.0	0.0	124.0	14.0	14.0	1.0	1.0	1.0	0.0	0.0	2.0	-55.44064547932504	-2.605141720617656	-0.054213673173793	-0.28681107138108497	0.0	-0.012637412085011013	0.0	0.0	-0.9326236070527294	55.44064547932504	-2.605141720617656	-0.054213673173793	0.28681107138108497	0.0	0.012637412085011013	0.0	0.0	0.9326236070527294	0.8	-59.33207296363531	54.013362176052425
ems_ferrM_3518_0001.pdb	6	0	0	0	0	1	0	0	0	0	0.0	0.0	0.0	0.0	1.0	0.0	0.0	0.0	0.0	1.0	1.0	1.0	1.0	1.0	1.0	0.0	0.0	1.0	-0.18389974103652218	-0.1841631664531358	-0.19240771072079021	-0.28681107138108497	0.0	-0.012637412085011013	0.0	0.0	0.6505212662517266	0.18389974103652218	0.1841631664531358	0.19240771072079021	0.28681107138108497	0.0	0.012637412085011013	0.0	0.0	-0.6505212662517266	0.8	-0.2093978354248176	0.2093978354248176
rand_ems_4hM_12.pdb	18	13	130	7	0	0	0	0	0	0	13.0	130.0	7.0	0.0	0.0	0.0	0.0	0.0	0.0	53.0	50.0	50.0	2.0	1.0	1.0	0.0	1.0	1.0	-20.72958131664589	-44.62413910654697	-28.65712382192926	-0.281151850879952	-0.19296802757568599	-0.012637412085011013	0.0	-0.16211029871736282	-0.05074467409885286	20.72958131664589	-44.62413910654697	28.65712382192926	0.281151850879952	0.19296802757568599	0.012637412085011013	0.0	0.16211029871736282	0.05074467409885286	0.8	-94.710456508479	5.462178295385048
ems_ferrM_3518.pdb	18	2	0	0	0	0	0	0	0	0	2.0	0.0	0.0	0.0	0.0	0.0	0.0	0.0	0.0	2.0	1.0	1.0	1.0	1.0	1.0	0.0	0.0	1.0	0.0	-0.1841631664531358	-0.19240771072079021	-0.28681107138108497	-0.19296802757568599	-0.012637412085011013	0.0	0.0	0.6505212662517266	0.0	0.1841631664531358	0.19240771072079021	0.28681107138108497	0.19296802757568599	0.012637412085011013	0.0	0.0	-0.6505212662517266	0.8	-0.2184661219639814	0.2184661219639814
rand_ems_4hM_2145.pdb	36	0	24	44	0	0	0	0	0	0	0.0	24.0	44.0	0.0	0.0	0.0	0.0	0.0	0.0	96.0	29.0	29.0	1.0	1.0	1.0	0.0	0.0	7.0	-92.56785240022677	-0.3577981907969203	-3.4463009256584947	-0.28681107138108497	-0.19296802757568599	-0.012637412085011013	0.0	0.0	-4.698024769273496	92.56785240022677	0.3577981907969203	-3.4463009256584947	0.28681107138108497	0.19296802757568599	0.012637412085011013	0.0	0.0	4.698024769273496	0.8	-101.56239279699747	94.66979094568049
rand_ems_3hM_3358.pdb	17	0	0	0	0	0	0	0	0	0	0.0	0.0	0.0	0.0	0.0	0.0	0.0	0.0	0.0	1.0	1.0	1.0	1.0	1.0	1.0	0.0	0.0	1.0	-0.18389974103652218	-0.1841631664531358	-0.19240771072079021	-0.28681107138108497	-0.19296802757568599	-0.012637412085011013	0.0	0.0	0.6505212662517266	0.18389974103652218	0.1841631664531358	0.19240771072079021	0.28681107138108497	0.19296802757568599	0.012637412085011013	0.0	0.0	-0.6505212662517266	0.8	-0.4023658630005036	0.4023658630005036
rand_ems_4hM_4917.pdb	3	0	0	0	0	0	0	0	0	0	0.0	0.0	0.0	0.0	0.0	0.0	0.0	0.0	0.0	1.0	1.0	1.0	1.0	1.0	1.0	0.0	0.0	1.0	-0.18389974103652218	-0.1841631664531358	-0.19240771072079021	-0.28681107138108497	-0.19296802757568599	-0.012637412085011013	0.0	0.0	0.6505212662517266	0.18389974103652218	0.1841631664531358	0.19240771072079021	0.28681107138108497	0.19296802757568599	0.012637412085011013	0.0	0.0	-0.6505212662517266	0.8	-0.4023658630005036	0.4023658630005036
ems_ferrM_6397_0002.pdb	3	33	0	0	0	0	0	0	0	0	33.0	0.0	0.0	0.0	0.0	0.0	0.0	0.0	0.0	6.0	2.0	2.0	1.0	1.0	1.0	0.0	0.0	1.0	-29.10508389317386	-0.17372629621874713	-0.19021537730347537	-0.28681107138108497	-0.19296802757568599	-0.012637412085011013	0.0	0.0	0.6505212662517266	-29.10508389317386	0.17372629621874713	0.19021537730347537	0.28681107138108497	0.19296802757568599	0.012637412085011013	0.0	0.0	-0.6505212662517266	0.8	-29.31092081148613	-28.899246974861587
p1-15H-GBL-16H-GBL-15H_0015_0001_0001_0001.pdb	40	110	0	0	0	0	0	0	0	0	110.0	0.0	0.0	0.0	0.0	0.0	0.0	0.0	0.0	79.0	2.0	2.0	1.0	1.0	1.0	0.0	0.0	1.0	-5.499563284831737	-0.32231627711035293	-0.3388053581950812	-0.28681107138108497	-0.19296802757568599	-0.012637412085011013	0.0	0.0	0.6505212662517266	-5.499563284831737	0.32231627711035293	0.3388053581950812	0.28681107138108497	0.19296802757568599	0.012637412085011013	0.0	0.0	-0.6505212662517266	0.8	-6.0025801649272275	-4.996546404736247
ems_bGC_189_0002.pdb	67	174	208	96	21	0	0	0	0	0	174.0	208.0	96.0	19.0	0.0	0.0	0.0	0.0	0.0	209.0	151.0	152.0	1.0	1.0	1.0	1.0	2.0	14.0	-2.978743618050686	-9.741796216918289	-11.780148253245926	-34.17734825917878	-0.19296802757568599	-0.012637412085011013	0.042501118090192636	-0.5710812731274479	-12.177428208899347	2.978743618050686	-9.741796216918289	11.780148253245926	-34.17734825917878	0.19296802757568599	0.012637412085011013	-0.042501118090192636	0.5710812731274479	12.177428208899347	0.8	-71.58965015099098	-16.24863880120316
ems_thioM_522_0002.pdb	9	0	0	0	0	0	0	0	0	0	0.0	0.0	0.0	0.0	0.0	0.0	0.0	0.0	0.0	1.0	1.0	1.0	1.0	1.0	1.0	0.0	0.0	1.0	-0.18389974103652218	-0.1841631664531358	-0.19240771072079021	-0.28681107138108497	-0.19296802757568599	-0.012637412085011013	0.0	0.0	0.6505212662517266	0.18389974103652218	0.1841631664531358	0.19240771072079021	0.28681107138108497	0.19296802757568599	0.012637412085011013	0.0	0.0	-0.6505212662517266	0.8	-0.4023658630005036	0.4023658630005036
rand_bGM_648.pdb	24	0	0	0	0	0	0	0	0	0	0.0	0.0	0.0	0.0	0.0	0.0	0.0	0.0	0.0	1.0	1.0	1.0	1.0	1.0	1.0	0.0	0.0	1.0	-0.18389974103652218	-0.1841631664531358	-0.19240771072079021	-0.28681107138108497	-0.19296802757568599	-0.012637412085011013	0.0	0.0	0.6505212662517266	0.18389974103652218	0.1841631664531358	0.19240771072079021	0.28681107138108497	0.19296802757568599	0.012637412085011013	0.0	0.0	-0.6505212662517266	0.8	-0.4023658630005036	0.4023658630005036
ems_ferrM_2611.pdb	5	0	0	0	0	0	0	0	0	0	0.0	0.0	0.0	0.0	0.0	0.0	0.0	0.0	0.0	1.0	1.0	1.0	1.0	1.0	1.0	0.0	0.0	1.0	-0.18389974103652218	-0.1841631664531358	-0.19240771072079021	-0.28681107138108497	-0.19296802757568599	-0.012637412085011013	0.0	0.0	0.6505212662517266	0.18389974103652218	0.1841631664531358	0.19240771072079021	0.28681107138108497	0.19296802757568599	0.012637412085011013	0.0	0.0	-0.6505212662517266	0.8	-0.4023658630005036	0.4023658630005036
ems_ferrM_5547_0001.pdb	4	15	0	0	0	0	0	0	0	0	15.0	0.0	0.0	0.0	0.0	0.0	0.0	0.0	0.0	6.0	1.0	1.0	1.0	1.0	1.0	0.0	0.0	1.0	-5.111994816935818	-0.1841797618139549	-0.19242430608160932	-0.28681107138108497	-0.19296802757568599	-0.012637412085011013	0.0	0.0	0.6505212662517266	-5.111994816935818	0.1841797618139549	0.19242430608160932	0.28681107138108497	0.19296802757568599	0.012637412085011013	0.0	0.0	-0.6505212662517266	0.8	-5.330494129621437	-4.893495504250199
ems_ferrM_5547_0002.pdb	17	10	23	68	0	0	0	0	0	1	10.0	23.0	68.0	0.0	0.0	0.0	0.0	0.0	0.0	52.0	43.0	43.0	1.0	1.0	1.0	1.0	0.0	10.0	-24.291955513734848	-5.282501569073467	-6.206339904503196	-0.28681107138108497	-0.19296802757568599	-0.012637412085011013	0.38734193023849406	0.0	-8.139054034917136	24.291955513734848	5.282501569073467	-6.206339904503196	0.28681107138108497	0.19296802757568599	0.012637412085011013	-0.38734193023849406	0.0	8.139054034917136	0.8	-44.024925603031946	31.61224579402554
ems_thioFL2_219.pdb	8	75	0	0	0	0	0	0	0	0	75.0	0.0	0.0	0.0	0.0	0.0	0.0	0.0	0.0	18.0	3.0	3.0	1.0	1.0	1.0	0.0	0.0	1.0	-51.000326960576075	-1.6833090013002527	-1.7080426266526354	-0.28681107138108497	-0.19296802757568599	-0.012637412085011013	0.0	0.0	0.6505212662517266	-51.000326960576075	1.6833090013002527	1.7080426266526354	0.28681107138108497	0.19296802757568599	0.012637412085011013	0.0	0.0	-0.6505212662517266	0.8	-54.23357383331902	-47.76708008783313
ems_thioM_456.pdb	24	50	119	206	0	0	0	1	0	0	50.0	119.0	206.0	0.0	0.0	0.0	0.0	0.0	0.0	76.0	81.0	82.0	5.0	3.0	3.0	2.0	1.0	31.0	-5.024831248185237	-8.008435492945125	-66.85076792626573	-2.7628894164592603	-1.7138869583521794	-1.1728948585604142	-0.7489079321489704	-0.07369919677511949	-28.32224651516204	5.024831248185237	-8.008435492945125	-66.85076792626573	2.7628894164592603	1.7138869583521794	1.1728948585604142	0.7489079321489704	0.07369919677511949	28.32224651516204	0.8	-114.67855954485407	-35.03984729356765
ems_thioM_129_0001.pdb	58	216	1	0	0	0	0	0	0	0	216.0	1.0	0.0	0.0	0.0	0.0	0.0	0.0	0.0	126.0	5.0	5.0	1.0	1.0	1.0	0.0	0.0	1.0	-26.698030666137768	-1.8666461661966913	-3.5714044040705097	-0.28681107138108497	-0.19296802757568599	-0.012637412085011013	0.0	0.0	0.6505212662517266	-26.698030666137768	1.8666461661966913	3.5714044040705097	0.28681107138108497	0.19296802757568599	0.012637412085011013	0.0	0.0	-0.6505212662517266	0.8	-31.977976481195032	-21.418084851080515
ems_thioC_162.pdb	63	0	0	0	0	0	0	0	0	0	0.0	0.0	0.0	0.0	0.0	0.0	0.0	0.0	0.0	1.0	1.0	1.0	1.0	1.0	1.0	0.0	0.0	1.0	-0.18389974103652218	-0.1841631664531358	-0.19240771072079021	-0.28681107138108497	-0.19296802757568599	-0.012637412085011013	0.0	0.0	0.6505212662517266	0.18389974103652218	0.1841631664531358	0.19240771072079021	0.28681107138108497	0.19296802757568599	0.012637412085011013	0.0	0.0	-0.6505212662517266	0.8	-0.4023658630005036	0.4023658630005036
ems_thioM_129_0002.pdb	78	119	1	0	0	0	0	0	0	0	119.0	1.0	0.0	0.0	0.0	0.0	0.0	0.0	0.0	121.0	1.0	1.0	1.0	1.0	1.0	0.0	0.0	1.0	-0.005263236389424719	0.0	-0.19240771072079021	-0.28681107138108497	-0.19296802757568599	-0.012637412085011013	0.0	0.0	0.6505212662517266	0.005263236389424719	0.0	0.19240771072079021	0.28681107138108497	0.19296802757568599	0.012637412085011013	0.0	0.0	-0.6505212662517266	0.8	-0.03956619190027033	0.03956619190027033
ems_thioM_129.pdb	9	54	0	0	0	0	0	0	0	0	54.0	0.0	0.0	0.0	0.0	0.0	0.0	0.0	0.0	17.0	2.0	2.0	1.0	1.0	1.0	0.0	0.0	1.0	-25.850089386582656	-0.7138269339121215	-0.7303160149968497	-0.28681107138108497	-0.19296802757568599	-0.012637412085011013	0.0	0.0	0.6505212662517266	-25.850089386582656	0.7138269339121215	0.7303160149968497	0.28681107138108497	0.19296802757568599	0.012637412085011013	0.0	0.0	-0.6505212662517266	0.8	-27.136127580281677	-24.564051192883635
ems_ferrM_7389_0001.pdb	9	21	0	0	0	0	0	0	0	0	21.0	0.0	0.0	0.0	0.0	0.0	0.0	0.0	0.0	16.0	1.0	1.0	1.0	1.0	1.0	0.0	0.0	1.0	-0.7972223200696469	-0.18420544775755565	-0.19244999202520985	-0.28681107138108497	-0.19296802757568599	-0.012637412085011013	0.0	0.0	0.6505212662517266	-0.7972223200696469	0.18420544775755565	0.19244999202520985	0.28681107138108497	0.19296802757568599	0.012637412085011013	0.0	0.0	-0.6505212662517266	0.8	-1.0157730046424678	-0.578671635496826
ems_thioFL2_196.pdb	35	0	6	4	0	0	0	0	0	0	0.0	6.0	4.0	0.0	0.0	0.0	0.0	0.0	0.0	1.0	1.0	1.0	1.0	1.0	1.0	0.0	0.0	1.0	-0.18389974103652218	-5.658441562852788	-2.6008331712493513	-0.28681107138108497	-0.19296802757568599	-0.012637412085011013	0.0	0.0	0.5088715416337817	0.18389974103652218	-5.658441562852788	-2.6008331712493513	0.28681107138108497	0.19296802757568599	0.012637412085011013	0.0	0.0	-0.5088715416337817	0.8	-8.426719444546661	-8.091830023657616
ems_thioFL2_229.pdb	17	0	0	0	0	0	0	0	0	0	0.0	0.0	0.0	0.0	0.0	0.0	0.0	0.0	0.0	1.0	1.0	1.0	1.0	1.0	1.0	0.0	0.0	1.0	-0.18389974103652218	-0.1841631664531358	-0.19240771072079021	-0.28681107138108497	-0.19296802757568599	-0.012637412085011013	0.0	0.0	0.6505212662517266	0.18389974103652218	0.1841631664531358	0.19240771072079021	0.28681107138108497	0.19296802757568599	0.012637412085011013	0.0	0.0	-0.6505212662517266	0.8	-0.4023658630005036	0.4023658630005036
ems_thioFL2_51.pdb	17	0	0	0	0	0	0	0	0	0	0.0	0.0	0.0	0.0	0.0	0.0	0.0	0.0	0.0	1.0	1.0	1.0	1.0	1.0	1.0	0.0	0.0	1.0	-0.18389974103652218	-0.1841631664531358	-0.19240771072079021	-0.28681107138108497	-0.19296802757568599	-0.012637412085011013	0.0	0.0	0.6505212662517266	0.18389974103652218	0.1841631664531358	0.19240771072079021	0.28681107138108497	0.19296802757568599	0.012637412085011013	0.0	0.0	-0.6505212662517266	0.8	-0.4023658630005036	0.4023658630005036
ems_thioFL2_127.pdb	37	103	0	0	0	0	0	0	0	0	103.0	0.0	0.0	0.0	0.0	0.0	0.0	0.0	0.0	74.0	2.0	2.0	1.0	1.0	1.0	0.0	0.0	1.0	-5.052327089723249	-0.17323501989425694	-0.18972410097898496	-0.28681107138108497	-0.19296802757568599	-0.012637412085011013	0.0	0.0	0.6505212662517266	-5.052327089723249	0.17323501989425694	0.18972410097898496	0.28681107138108497	0.19296802757568599	0.012637412085011013	0.0	0.0	-0.6505212662517266	0.8	-5.257181455386547	-4.847472724059951
ems_ferrM_6198_0001.pdb	172	71	0	0	0	0	0	0	0	0	71.0	0.0	0.0	0.0	0.0	0.0	0.0	0.0	0.0	72.0	1.0	1.0	1.0	2.0	1.0	0.0	0.0	1.0	-0.0012919258748524953	-0.1841631664531358	-0.19240771072079021	-0.28681107138108497	-0.3497653582266129	-0.3411258597458977	0.0	0.0	0.6505212662517266	0.0012919258748524953	0.1841631664531358	0.19240771072079021	0.28681107138108497	0.3497653582266129	0.3411258597458977	0.0	0.0	-0.6505212662517266	0.8	-0.7050438261506475	0.7050438261506475
rand_ems_ferrM_3156.pdb	15	0	0	0	0	0	0	0	0	0	0.0	0.0	0.0	0.0	0.0	0.0	0.0	0.0	0.0	1.0	1.0	1.0	1.0	1.0	1.0	0.0	0.0	1.0	-0.18389974103652218	-0.1841631664531358	-0.19240771072079021	-0.28681107138108497	-0.19296802757568599	-0.012637412085011013	0.0	0.0	0.6505212662517266	0.18389974103652218	0.1841631664531358	0.19240771072079021	0.28681107138108497	0.19296802757568599	0.012637412085011013	0.0	0.0	-0.6505212662517266	0.8	-0.4023658630005036	0.4023658630005036
ems_ferrM_838.pdb	15	24	104	45	0	3	0	0	0	0	24.0	104.0	45.0	0.0	3.0	0.0	0.0	0.0	0.0	46.0	46.0	46.0	2.0	1.0	1.0	0.0	1.0	7.0	-5.847918411791575	-27.10385765603504	-0.010687124995222064	-1.09398835180567	-1.4058246353588992	-0.012637412085011013	0.0	0.06103359437435163	-4.855335758436948	5.847918411791575	-27.10385765603504	0.010687124995222064	1.09398835180567	-1.4058246353588992	0.012637412085011013	0.0	-0.06103359437435163	4.855335758436948	0.8	-40.26921575613402	-16.750148826653867
rand_ems_ferrC_1126.pdb	22	0	0	0	0	0	0	0	0	0	0.0	0.0	0.0	0.0	0.0	0.0	0.0	0.0	0.0	1.0	1.0	1.0	1.0	1.0	1.0	0.0	0.0	1.0	-0.18389974103652218	-0.1841631664531358	-0.19240771072079021	-0.28681107138108497	-0.19296802757568599	-0.012637412085011013	0.0	0.0	0.6505212662517266	0.18389974103652218	0.1841631664531358	0.19240771072079021	0.28681107138108497	0.19296802757568599	0.012637412085011013	0.0	0.0	-0.6505212662517266	0.8	-0.4023658630005036	0.4023658630005036
rand_bGM_387.pdb	58	0	0	0	0	0	0	0	0	0	0.0	0.0	0.0	0.0	0.0	0.0	0.0	0.0	0.0	1.0	1.0	1.0	1.0	1.0	1.0	0.0	0.0	1.0	-0.18389974103652218	-0.1841631664531358	-0.19240771072079021	-0.28681107138108497	-0.19296802757568599	-0.012637412085011013	0.0	0.0	0.6505212662517266	0.18389974103652218	0.1841631664531358	0.19240771072079021	0.28681107138108497	0.19296802757568599	0.012637412085011013	0.0	0.0	-0.6505212662517266	0.8	-0.4023658630005036	0.4023658630005036
ems_ferrC_2153.pdb	9	0	10	12	0	0	0	0	0	0	0.0	10.0	12.0	0.0	0.0	0.0	0.0	0.0	0.0	20.0	10.0	10.0	1.0	1.0	1.0	0.0	0.0	2.0	-17.976468594016943	0.0	-0.2762748417909098	-0.28681107138108497	-0.19296802757568599	-0.012637412085011013	0.0	0.0	-0.48633564882890834	17.976468594016943	0.0	-0.2762748417909098	0.28681107138108497	0.19296802757568599	0.012637412085011013	0.0	0.0	0.48633564882890834	0.8	-19.23149559567854	18.678945912096722
rand_ems_4hM_195.pdb	4	0	0	0	0	0	0	0	0	0	0.0	0.0	0.0	0.0	0.0	0.0	0.0	0.0	0.0	1.0	1.0	1.0	1.0	1.0	1.0	0.0	0.0	1.0	-0.18389974103652218	-0.1841631664531358	-0.19240771072079021	-0.28681107138108497	-0.19296802757568599	-0.012637412085011013	0.0	0.0	0.6505212662517266	0.18389974103652218	0.1841631664531358	0.19240771072079021	0.28681107138108497	0.19296802757568599	0.012637412085011013	0.0	0.0	-0.6505212662517266	0.8	-0.4023658630005036	0.4023658630005036
rand_ems_3hC_757.pdb	6	0	0	0	0	0	0	0	0	0	0.0	0.0	0.0	0.0	0.0	0.0	0.0	0.0	0.0	1.0	1.0	1.0	1.0	1.0	1.0	0.0	0.0	1.0	-0.18389974103652218	-0.1841631664531358	-0.19240771072079021	-0.28681107138108497	-0.19296802757568599	-0.012637412085011013	0.0	0.0	0.6505212662517266	0.18389974103652218	0.1841631664531358	0.19240771072079021	0.28681107138108497	0.19296802757568599	0.012637412085011013	0.0	0.0	-0.6505212662517266	0.8	-0.4023658630005036	0.4023658630005036
rand_ems_4hM_4855.pdb	8	0	0	0	0	0	0	0	0	0	0.0	0.0	0.0	0.0	0.0	0.0	0.0	0.0	0.0	1.0	1.0	1.0	1.0	1.0	1.0	0.0	0.0	1.0	-0.18389974103652218	-0.1841631664531358	-0.19240771072079021	-0.28681107138108497	-0.19296802757568599	-0.012637412085011013	0.0	0.0	0.6505212662517266	0.18389974103652218	0.1841631664531358	0.19240771072079021	0.28681107138108497	0.19296802757568599	0.012637412085011013	0.0	0.0	-0.6505212662517266	0.8	-0.4023658630005036	0.4023658630005036
ems_ferrM_1221_0002.pdb	18	0	0	0	0	0	0	0	0	0	0.0	0.0	0.0	0.0	0.0	0.0	0.0	0.0	0.0	1.0	1.0	1.0	1.0	1.0	1.0	0.0	0.0	1.0	-0.18389974103652218	-0.1841631664531358	-0.19240771072079021	-0.28681107138108497	-0.19296802757568599	-0.012637412085011013	0.0	0.0	0.6505212662517266	0.18389974103652218	0.1841631664531358	0.19240771072079021	0.28681107138108497	0.19296802757568599	0.012637412085011013	0.0	0.0	-0.6505212662517266	0.8	-0.4023658630005036	0.4023658630005036
ems_ferrM_1221.pdb	4	0	0	0	0	0	0	0	0	0	0.0	0.0	0.0	0.0	0.0	0.0	0.0	0.0	0.0	1.0	1.0	1.0	1.0	1.0	1.0	0.0	0.0	1.0	-0.18389974103652218	-0.1841631664531358	-0.19240771072079021	-0.28681107138108497	-0.19296802757568599	-0.012637412085011013	0.0	0.0	0.6505212662517266	0.18389974103652218	0.1841631664531358	0.19240771072079021	0.28681107138108497	0.19296802757568599	0.012637412085011013	0.0	0.0	-0.6505212662517266	0.8	-0.4023658630005036	0.4023658630005036
ems_ferrC_535.pdb	36	28	0	0	0	0	0	0	0	0	28.0	0.0	0.0	0.0	0.0	0.0	0.0	0.0	0.0	29.0	1.0	1.0	1.0	1.0	1.0	0.0	0.0	1.0	0.01550435976990272	-0.1841631664531358	-0.19240771072079021	-0.28681107138108497	-0.19296802757568599	-0.012637412085011013	0.0	0.0	0.6505212662517266	-0.01550435976990272	0.1841631664531358	0.19240771072079021	0.28681107138108497	0.19296802757568599	0.012637412085011013	0.0	0.0	-0.6505212662517266	0.8	-0.2029617621940787	0.2029617621940787
ems_ferrM_4914_0002.pdb	36	60	0	0	0	0	0	0	0	0	60.0	0.0	0.0	0.0	0.0	0.0	0.0	0.0	0.0	61.0	1.0	1.0	1.0	1.0	1.0	0.0	0.0	1.0	0.0012517063049131139	-0.1841631664531358	-0.19240771072079021	-0.28681107138108497	-0.19296802757568599	-0.012637412085011013	0.0	0.0	0.6505212662517266	-0.0012517063049131139	0.1841631664531358	0.19240771072079021	0.28681107138108497	0.19296802757568599	0.012637412085011013	0.0	0.0	-0.6505212662517266	0.8	-0.2172144156590683	0.2172144156590683
rand_ems_4hM_2324.pdb	6	10	1	0	0	0	0	0	0	0	10.0	1.0	0.0	0.0	0.0	0.0	0.0	0.0	0.0	10.0	1.0	1.0	1.0	1.0	1.0	0.0	0.0	1.0	0.0	0.0	-0.19240771072079021	-0.28681107138108497	-0.19296802757568599	-0.012637412085011013	0.0	0.0	0.6505212662517266	0.0	0.0	0.19240771072079021	0.28681107138108497	0.19296802757568599	0.012637412085011013	0.0	0.0	-0.6505212662517266	0.8	-0.03430295551084561	0.03430295551084561
ems_ferrM_1550.pdb	12	52	71	139	25	72	146	0	0	2	52.0	71.0	139.0	23.0	72.0	115.0	0.0	0.0	1.0	40.0	56.0	56.0	63.0	37.0	31.0	1.0	1.0	21.0	-1.696547475584886	-1.987545408528284	-43.24305414256831	-16.040806020239906	-13.02334374819803	-67.117357175281	-0.32762512402821864	0.4427450502360074	-15.406207513037128	-1.696547475584886	-1.987545408528284	-43.24305414256831	16.040806020239906	-13.02334374819803	-67.117357175281	0.32762512402821864	-0.4427450502360074	15.406207513037128	0.8	-158.39974155722976	-95.73595434309128
ems_ferrC_1832.pdb	34	171	137	117	324	299	341	140	82	2	171.0	137.0	117.0	303.0	299.0	270.0	53.0	18.0	1.0	114.0	167.0	168.0	215.0	186.0	155.0	1.0	1.0	18.0	-12.553898366260256	-2.7196761971560193	-8.514879313726283	-15.988869920379955	-29.107585622091165	-34.8329182083028	-152.25584060836323	-32.74820054529366	-12.343820135268661	-12.553898366260256	2.7196761971560193	8.514879313726283	-15.988869920379955	-29.107585622091165	-34.8329182083028	-152.25584060836323	-32.74820054529366	12.343820135268661	0.8	-301.0656889168421	-253.90893762454013
rand_ems_ferrM_3593.pdb	31	0	0	0	0	75	11	95	0	0	0.0	0.0	0.0	0.0	75.0	8.0	36.0	0.0	0.0	1.0	1.0	1.0	1.0	1.0	1.0	0.0	0.0	1.0	-0.18389974103652218	-0.1841631664531358	-0.19240771072079021	-0.28681107138108497	-237.6119001612	-10.51615471642502	-126.62717560500705	0.0	0.6505212662517266	0.18389974103652218	0.1841631664531358	0.19240771072079021	0.28681107138108497	-237.6119001612	-10.51615471642502	-126.62717560500705	0.0	-0.6505212662517266	0.8	-374.9519909059719	-374.55847005929223
rand_ems_4hM_763.pdb	23	0	0	0	0	0	0	0	0	0	0.0	0.0	0.0	0.0	0.0	0.0	0.0	0.0	0.0	1.0	1.0	1.0	1.0	1.0	1.0	0.0	0.0	1.0	-0.18389974103652218	-0.1841631664531358	-0.19240771072079021	-0.28681107138108497	-0.19296802757568599	-0.012637412085011013	0.0	0.0	0.6505212662517266	0.18389974103652218	0.1841631664531358	0.19240771072079021	0.28681107138108497	0.19296802757568599	0.012637412085011013	0.0	0.0	-0.6505212662517266	0.8	-0.4023658630005036	0.4023658630005036
ems_ferrM_7032.pdb	11	21	185	173	1	0	0	1	0	0	21.0	185.0	173.0	0.0	0.0	0.0	0.0	0.0	0.0	31.0	34.0	34.0	11.0	2.0	2.0	2.0	2.0	26.0	-1.5622183652226944	-164.07786994924487	-142.90087792527652	-8.593401447570189	-0.6534232708113477	-0.29276195787361114	-0.3997380154739181	-0.33671615919755515	-23.449884490476784	1.5622183652226944	-164.07786994924487	-142.90087792527652	8.593401447570189	0.6534232708113477	0.29276195787361114	0.3997380154739181	0.33671615919755515	23.449884490476784	0.8	-342.26689158114755	-271.69060416789523
ems_ferrM_3773.pdb	17	6	41	40	0	0	0	0	0	0	6.0	41.0	40.0	0.0	0.0	0.0	0.0	0.0	0.0	51.0	38.0	38.0	1.0	1.0	1.0	0.0	0.0	6.0	-30.792631606723134	-0.15935802500536767	-0.06484791787856636	-0.28681107138108497	-0.19296802757568599	-0.012637412085011013	0.0	0.0	-4.183046675338371	30.792631606723134	-0.15935802500536767	-0.06484791787856636	0.28681107138108497	0.19296802757568599	0.012637412085011013	0.0	0.0	4.183046675338371	0.8	-35.69230073598722	35.24388885021935
ems_ferrM_7032_0002.pdb	34	0	4	13	0	0	0	0	0	0	0.0	4.0	13.0	0.0	0.0	0.0	0.0	0.0	0.0	1.0	1.0	1.0	1.0	1.0	1.0	0.0	0.0	2.0	-0.18389974103652218	-2.6255668040523146	-20.24330332583554	-0.28681107138108497	-0.19296802757568599	-0.012637412085011013	0.0	0.0	-0.6464213493744071	0.18389974103652218	-2.6255668040523146	-20.24330332583554	0.28681107138108497	0.19296802757568599	0.012637412085011013	0.0	0.0	0.6464213493744071	0.8	-24.191607731340564	-21.546132528435148
ems_ferrM_3773_0001.pdb	87	310	218	480	1	0	0	0	0	0	310.0	218.0	480.0	0.0	0.0	0.0	0.0	0.0	0.0	279.0	274.0	276.0	4.0	5.0	4.0	5.0	2.0	72.0	-1.6696593256477854	-6.022504093864711	-61.79151203280708	-2.0156395471831154	-3.5117969083818137	-2.74005495304126	-3.0472029154061886	-0.6649955022090936	-69.08472716337019	-1.6696593256477854	6.022504093864711	-61.79151203280708	2.0156395471831154	3.5117969083818137	2.74005495304126	3.0472029154061886	0.6649955022090936	69.08472716337019	0.8	-150.54809244191125	23.625749725001505
ems_ferrM_2725_0002.pdb	25	25	0	1	0	293	458	0	0	2	25.0	0.0	1.0	0.0	293.0	363.0	0.0	0.0	1.0	83.0	133.0	134.0	1.0	344.0	287.0	0.0	0.0	1.0	-27.46074662120276	-129.3350515949421	-125.53371056792074	-0.28681107138108497	-3.8471488450958304	-9.415083290715415	0.0	0.0	0.0	27.46074662120276	129.3350515949421	125.53371056792074	0.28681107138108497	3.8471488450958304	-9.415083290715415	0.0	0.0	0.0	0.8	-295.8785519912579	277.04838540982706
ems_ferrM_4447.pdb	13	0	45	105	20	0	0	0	0	0	0.0	45.0	105.0	18.0	0.0	0.0	0.0	0.0	0.0	39.0	46.0	46.0	6.0	5.0	4.0	1.0	0.0	16.0	-36.2090840702513	0.00575157001856752	-27.92376193746466	-9.03429327664401	-3.5605832940660074	-2.779084061588618	-0.04711114533912819	0.0	-13.468967663910206	36.2090840702513	-0.00575157001856752	-27.92376193746466	-9.03429327664401	3.5605832940660074	2.779084061588618	0.04711114533912819	0.0	13.468967663910206	0.8	-93.01713387924536	19.10102345102802
bGM_432.pdb	58	0	0	0	0	0	0	0	0	0	0.0	0.0	0.0	0.0	0.0	0.0	0.0	0.0	0.0	1.0	1.0	1.0	1.0	1.0	1.0	0.0	0.0	1.0	-0.18389974103652218	-0.1841631664531358	-0.19240771072079021	-0.28681107138108497	-0.19296802757568599	-0.012637412085011013	0.0	0.0	0.6505212662517266	0.18389974103652218	0.1841631664531358	0.19240771072079021	0.28681107138108497	0.19296802757568599	0.012637412085011013	0.0	0.0	-0.6505212662517266	0.8	-0.4023658630005036	0.4023658630005036
ems_ferrM_4447_0002.pdb	7	38	0	0	0	0	0	0	0	0	38.0	0.0	0.0	0.0	0.0	0.0	0.0	0.0	0.0	16.0	1.0	1.0	1.0	1.0	1.0	0.0	0.0	1.0	-11.083975988295844	-0.18585794679366918	-0.1941024910613236	-0.28681107138108497	-0.19296802757568599	-0.012637412085011013	0.0	0.0	0.6505212662517266	-11.083975988295844	0.18585794679366918	0.1941024910613236	0.28681107138108497	0.19296802757568599	0.012637412085011013	0.0	0.0	-0.6505212662517266	0.8	-11.305831670940893	-10.862120305650794
ems_thioM_310.pdb	39	15	0	0	0	0	0	0	0	0	15.0	0.0	0.0	0.0	0.0	0.0	0.0	0.0	0.0	15.0	1.0	1.0	1.0	1.0	1.0	0.0	0.0	1.0	0.0	-0.1841631664531358	-0.19240771072079021	-0.28681107138108497	-0.19296802757568599	-0.012637412085011013	0.0	0.0	0.6505212662517266	0.0	0.1841631664531358	0.19240771072079021	0.28681107138108497	0.19296802757568599	0.012637412085011013	0.0	0.0	-0.6505212662517266	0.8	-0.2184661219639814	0.2184661219639814
ems_thioM_1056_0002.pdb	47	279	17	13	49	325	386	0	0	2	279.0	17.0	13.0	45.0	325.0	306.0	0.0	0.0	1.0	163.0	242.0	244.0	31.0	305.0	255.0	0.0	0.0	2.0	-34.03703154000485	-178.36515558829385	-191.25594694404822	-3.0940185008131067	-0.646840734168336	-4.879110032548027	0.0	0.0	0.0233633887256417	-34.03703154000485	178.36515558829385	191.25594694404822	-3.0940185008131067	-0.646840734168336	-4.879110032548027	0.0	0.0	-0.0233633887256417	0.8	-412.25473995115067	326.94073833608206
ems_ferrM_3262.pdb	35	190	0	0	0	95	235	0	0	3	190.0	0.0	0.0	0.0	95.0	186.0	0.0	0.0	1.0	121.0	171.0	173.0	1.0	136.0	113.0	0.0	0.0	1.0	-16.84286063869807	-167.80626484612952	-169.21855795966354	-0.28681107138108497	-6.6200461903673045	-19.793339939722443	0.0	0.0	0.0	-16.84286063869807	167.80626484612952	169.21855795966354	0.28681107138108497	6.6200461903673045	-19.793339939722443	0.0	0.0	0.0	0.8	-380.56788064596196	307.2954794891209
ems_ferrM_6599_0001.pdb	16	0	0	0	0	0	0	0	0	0	0.0	0.0	0.0	0.0	0.0	0.0	0.0	0.0	0.0	1.0	1.0	1.0	1.0	1.0	1.0	0.0	0.0	1.0	-0.18389974103652218	-0.1841631664531358	-0.19240771072079021	-0.28681107138108497	-0.19296802757568599	-0.012637412085011013	0.0	0.0	0.6505212662517266	0.18389974103652218	0.1841631664531358	0.19240771072079021	0.28681107138108497	0.19296802757568599	0.012637412085011013	0.0	0.0	-0.6505212662517266	0.8	-0.4023658630005036	0.4023658630005036
ems_ferrM_6599.pdb	36	129	37	20	19	0	0	0	0	0	129.0	37.0	20.0	17.0	0.0	0.0	0.0	0.0	0.0	96.0	31.0	31.0	1.0	1.0	1.0	0.0	0.0	3.0	-5.109228078180166	-0.6714265448751071	-2.0402199655866013	-28.916146696684947	-0.19296802757568599	-0.012637412085011013	0.0	0.0	-1.5099436461511377	-5.109228078180166	-0.6714265448751071	2.0402199655866013	-28.916146696684947	0.19296802757568599	0.012637412085011013	0.0	0.0	1.5099436461511377	0.8	-38.452570371138656	-30.94103226834178
ems_ferrC_195.pdb	6	7	6	5	5	0	0	0	0	0	7.0	6.0	5.0	4.0	0.0	0.0	0.0	0.0	0.0	13.0	5.0	5.0	1.0	1.0	1.0	0.0	0.0	1.0	-1.4655844766487647	-0.137480607506677	0.0	-2.3176228396740175	-0.19296802757568599	-0.012637412085011013	0.0	0.0	0.2857278477205224	1.4655844766487647	-0.137480607506677	0.0	-2.3176228396740175	0.19296802757568599	0.012637412085011013	0.0	0.0	-0.2857278477205224	0.8	-3.8405655157696343	-1.0696413785917551
ems_ferrM_2480_0002.pdb	11	0	0	0	0	0	0	0	0	0	0.0	0.0	0.0	0.0	0.0	0.0	0.0	0.0	0.0	1.0	1.0	1.0	1.0	1.0	1.0	0.0	0.0	1.0	-0.18389974103652218	-0.1841631664531358	-0.19240771072079021	-0.28681107138108497	-0.19296802757568599	-0.012637412085011013	0.0	0.0	0.6505212662517266	0.18389974103652218	0.1841631664531358	0.19240771072079021	0.28681107138108497	0.19296802757568599	0.012637412085011013	0.0	0.0	-0.6505212662517266	0.8	-0.4023658630005036	0.4023658630005036
ems_thioM_994_0001.pdb	52	318	205	347	876	1088	1015	91	1	1052	318.0	205.0	347.0	821.0	1088.0	805.0	34.0	0.0	540.0	182.0	284.0	287.0	663.0	602.0	503.0	3.0	2.0	52.0	-41.87311181487428	-12.067317716127093	-6.067631158906011	-17.550020161971247	-158.3285622023393	-77.05024616755924	-48.27177203224723	-0.5420970193629737	-775.6348191531243	-41.87311181487428	12.067317716127093	-6.067631158906011	-17.550020161971247	-158.3285622023393	-77.05024616755924	-48.27177203224723	0.5420970193629737	-775.6348191531243	0.8	-1137.3855774265116	-1112.1667479555315
ems_ferrM_2452.pdb	53	146	0	0	0	272	254	0	0	2	146.0	0.0	0.0	0.0	272.0	201.0	0.0	0.0	1.0	186.0	265.0	268.0	1.0	229.0	191.0	0.0	0.0	1.0	-4.5685690246029935	-261.73166474911176	-263.92360360096546	-0.28681107138108497	-3.8326873117047455	-0.25783948143137536	0.0	0.0	0.0	4.5685690246029935	261.73166474911176	263.92360360096546	0.28681107138108497	-3.8326873117047455	-0.25783948143137536	0.0	0.0	0.0	0.8	-534.6011752391973	526.4201216529252
ems_ferrM_5489.pdb	28	0	0	0	0	0	0	0	0	0	0.0	0.0	0.0	0.0	0.0	0.0	0.0	0.0	0.0	1.0	1.0	1.0	1.0	1.0	1.0	0.0	0.0	1.0	-0.18389974103652218	-0.1841631664531358	-0.19240771072079021	-0.28681107138108497	-0.19296802757568599	-0.012637412085011013	0.0	0.0	0.6505212662517266	0.18389974103652218	0.1841631664531358	0.19240771072079021	0.28681107138108497	0.19296802757568599	0.012637412085011013	0.0	0.0	-0.6505212662517266	0.8	-0.4023658630005036	0.4023658630005036
ems_ferrM_4901.pdb	15	0	0	0	0	0	0	0	0	0	0.0	0.0	0.0	0.0	0.0	0.0	0.0	0.0	0.0	1.0	1.0	1.0	1.0	1.0	1.0	0.0	0.0	1.0	-0.18389974103652218	-0.1841631664531358	-0.19240771072079021	-0.28681107138108497	-0.19296802757568599	-0.012637412085011013	0.0	0.0	0.6505212662517266	0.18389974103652218	0.1841631664531358	0.19240771072079021	0.28681107138108497	0.19296802757568599	0.012637412085011013	0.0	0.0	-0.6505212662517266	0.8	-0.4023658630005036	0.4023658630005036
ems_ferrM_4901_0002.pdb	5	0	45	42	0	1	0	0	0	0	0.0	45.0	42.0	0.0	1.0	0.0	0.0	0.0	0.0	15.0	17.0	17.0	2.0	1.0	1.0	0.0	0.0	6.0	-13.075195943487795	-16.942683118436594	-13.81408991877861	-0.8794372154606349	0.0	-0.012637412085011013	0.0	0.0	-4.475789371552474	13.075195943487795	-16.942683118436594	-13.81408991877861	0.8794372154606349	0.0	0.012637412085011013	0.0	0.0	4.475789371552474	0.8	-49.199832979801116	-12.313713094629293
ems_ferrC_1411.pdb	35	62	1	0	0	0	0	0	0	0	62.0	1.0	0.0	0.0	0.0	0.0	0.0	0.0	0.0	63.0	1.0	1.0	1.0	1.0	1.0	0.0	0.0	1.0	0.0010165849731436083	0.0	-0.19240771072079021	-0.28681107138108497	-0.19296802757568599	-0.012637412085011013	0.0	0.0	0.6505212662517266	-0.0010165849731436083	0.0	0.19240771072079021	0.28681107138108497	0.19296802757568599	0.012637412085011013	0.0	0.0	-0.6505212662517266	0.8	-0.033286370537702004	0.033286370537702004
ems_ferrC_1495.pdb	7	0	0	0	0	0	0	0	0	0	0.0	0.0	0.0	0.0	0.0	0.0	0.0	0.0	0.0	1.0	1.0	1.0	1.0	1.0	1.0	0.0	0.0	1.0	-0.18389974103652218	-0.1841631664531358	-0.19240771072079021	-0.28681107138108497	-0.19296802757568599	-0.012637412085011013	0.0	0.0	0.6505212662517266	0.18389974103652218	0.1841631664531358	0.19240771072079021	0.28681107138108497	0.19296802757568599	0.012637412085011013	0.0	0.0	-0.6505212662517266	0.8	-0.4023658630005036	0.4023658630005036
ems_ferrM_3252.pdb	4	101	0	0	0	76	163	0	0	0	101.0	0.0	0.0	0.0	76.0	129.0	0.0	0.0	0.0	9.0	16.0	16.0	1.0	112.0	94.0	0.0	0.0	1.0	-157.57748593996666	-13.242866272694366	-13.37477927154948	-0.28681107138108497	-6.400772125488416	-6.106091473353629	0.0	0.0	0.6505212662517266	-157.57748593996666	13.242866272694366	13.37477927154948	0.28681107138108497	6.400772125488416	-6.106091473353629	0.0	0.0	-0.6505212662517266	0.8	-196.3382848881819	-131.02886993845868
ems_ferrM_3252_0001.pdb	38	92	257	242	0	0	0	1	0	0	92.0	257.0	242.0	0.0	0.0	0.0	0.0	0.0	0.0	122.0	126.0	127.0	8.0	4.0	3.0	2.0	2.0	36.0	-3.878761848471896	-52.31961417982076	-41.11516470086703	-5.7159110412185425	-2.4162956711892294	-1.8630111710909016	-1.0710318848014637	-0.9941585717554897	-33.65671521516179	3.878761848471896	-52.31961417982076	-41.11516470086703	5.7159110412185425	2.4162956711892294	1.8630111710909016	1.0710318848014637	0.9941585717554897	33.65671521516179	0.8	-143.0306642843771	-43.83889347699847
ems_ferrM_2480.pdb	3	30	0	0	0	0	0	0	0	0	30.0	0.0	0.0	0.0	0.0	0.0	0.0	0.0	0.0	6.0	1.0	1.0	1.0	1.0	1.0	0.0	0.0	1.0	-24.59700082809082	-0.28266287232441245	-0.29090741659206687	-0.28681107138108497	-0.19296802757568599	-0.012637412085011013	0.0	0.0	0.6505212662517266	-24.59700082809082	0.28266287232441245	0.29090741659206687	0.28681107138108497	0.19296802757568599	0.012637412085011013	0.0	0.0	-0.6505212662517266	0.8	-25.01246636179735	-24.18153529438429
ems_ferrM_6675.pdb	6	113	0	0	0	133	319	0	0	2	113.0	0.0	0.0	0.0	133.0	253.0	0.0	0.0	1.0	17.0	31.0	31.0	1.0	212.0	177.0	0.0	0.0	1.0	-118.04957510586173	-28.212327069726474	-28.467909305480013	-0.28681107138108497	-16.943972111547822	-14.37539916498227	0.0	0.0	0.0	-118.04957510586173	28.212327069726474	28.467909305480013	0.28681107138108497	16.943972111547822	-14.37539916498227	0.0	0.0	0.0	0.8	-206.3359938289794	-58.51395471270861
ems_thioM_55_0002.pdb	14	159	34	66	0	1	0	0	0	0	159.0	34.0	66.0	0.0	1.0	0.0	0.0	0.0	0.0	46.0	47.0	47.0	1.0	1.0	1.0	1.0	0.0	10.0	-85.750745151863	-1.7203961183102763	-3.580415016221991	-0.28681107138108497	0.0	-0.09333909999566425	0.4171949166636403	0.0	-7.8405215514139055	-85.750745151863	1.7203961183102763	-3.580415016221991	0.28681107138108497	0.0	0.09333909999566425	-0.4171949166636403	0.0	7.8405215514139055	0.8	-98.85503309252226	-79.80728724364772
ems_ferrM_2367.pdb	30	3	0	0	0	0	0	0	0	0	3.0	0.0	0.0	0.0	0.0	0.0	0.0	0.0	0.0	3.0	1.0	1.0	1.0	1.0	1.0	0.0	0.0	1.0	0.0	-0.1841631664531358	-0.19240771072079021	-0.28681107138108497	-0.19296802757568599	-0.012637412085011013	0.0	0.0	0.6505212662517266	0.0	0.1841631664531358	0.19240771072079021	0.28681107138108497	0.19296802757568599	0.012637412085011013	0.0	0.0	-0.6505212662517266	0.8	-0.2184661219639814	0.2184661219639814
bGM_550_0001.pdb	31	35	0	0	0	0	0	0	0	0	35.0	0.0	0.0	0.0	0.0	0.0	0.0	0.0	0.0	36.0	1.0	1.0	1.0	1.0	1.0	0.0	0.0	1.0	0.009449667969519737	-0.1841631664531358	-0.19240771072079021	-0.28681107138108497	-0.19296802757568599	-0.012637412085011013	0.0	0.0	0.6505212662517266	-0.009449667969519737	0.1841631664531358	0.19240771072079021	0.28681107138108497	0.19296802757568599	0.012637412085011013	0.0	0.0	-0.6505212662517266	0.8	-0.20901645399446167	0.20901645399446167
bGM_550.pdb	96	0	0	0	1	0	0	0	0	0	0.0	0.0	0.0	0.0	0.0	0.0	0.0	0.0	0.0	1.0	1.0	1.0	1.0	1.0	1.0	0.0	0.0	1.0	-0.18389974103652218	-0.1841631664531358	-0.19240771072079021	-0.28681107138108497	-0.19296802757568599	-0.012637412085011013	0.0	0.0	0.6505212662517266	0.18389974103652218	0.1841631664531358	0.19240771072079021	0.28681107138108497	0.19296802757568599	0.012637412085011013	0.0	0.0	-0.6505212662517266	0.8	-0.4023658630005036	0.4023658630005036
rand_ems_3hM_282.pdb	7	40	0	0	0	0	0	0	0	0	40.0	0.0	0.0	0.0	0.0	0.0	0.0	0.0	0.0	16.0	1.0	1.0	1.0	1.0	1.0	0.0	0.0	1.0	-12.707802921933176	-0.2512474552514432	-0.2594919995190976	-0.28681107138108497	-0.19296802757568599	-0.012637412085011013	0.0	0.0	0.6505212662517266	-12.707802921933176	0.2512474552514432	0.2594919995190976	0.28681107138108497	0.19296802757568599	0.012637412085011013	0.0	0.0	-0.6505212662517266	0.8	-13.060437621493772	-12.35516822237258
ems_ferrM_2790_0001.pdb	64	193	120	154	217	272	426	1	1	2	193.0	120.0	154.0	203.0	272.0	338.0	0.0	0.0	1.0	218.0	309.0	312.0	132.0	250.0	209.0	2.0	1.0	23.0	-1.4626423614489568	-75.13561857158862	-48.78244196469484	-16.80860192114457	-0.9480649348313932	-33.675074871931	-0.16705958974702795	-0.08206745992880071	-17.5128623942756	1.4626423614489568	75.13561857158862	48.78244196469484	-16.80860192114457	-0.9480649348313932	-33.675074871931	0.16705958974702795	0.08206745992880071	17.5128623942756	0.8	-194.5744340695908	91.71095061377687
ems_ferrM_3095.pdb	12	86	86	179	0	0	0	0	0	0	86.0	86.0	179.0	0.0	0.0	0.0	0.0	0.0	0.0	39.0	43.0	43.0	6.0	3.0	2.0	2.0	1.0	27.0	-21.909093065984663	-17.06653004250265	-119.22891457711353	-3.9175927724667865	-1.326966023015089	-1.0253422371659737	-0.4679265778128401	0.2510774338773434	-24.33273955670889	-21.909093065984663	-17.06653004250265	-119.22891457711353	3.9175927724667865	1.326966023015089	1.0253422371659737	0.4679265778128401	-0.2510774338773434	24.33273955670889	0.8	-189.02402741889304	-127.38504795230862
ems_ferrM_7284_0002.pdb	5	0	0	0	0	0	0	0	0	0	0.0	0.0	0.0	0.0	0.0	0.0	0.0	0.0	0.0	1.0	1.0	1.0	1.0	1.0	1.0	0.0	0.0	1.0	-0.18389974103652218	-0.1841631664531358	-0.19240771072079021	-0.28681107138108497	-0.19296802757568599	-0.012637412085011013	0.0	0.0	0.6505212662517266	0.18389974103652218	0.1841631664531358	0.19240771072079021	0.28681107138108497	0.19296802757568599	0.012637412085011013	0.0	0.0	-0.6505212662517266	0.8	-0.4023658630005036	0.4023658630005036
ems_ferrC_1557.pdb	28	29	28	22	34	0	0	0	0	0	29.0	28.0	22.0	31.0	0.0	0.0	0.0	0.0	0.0	76.0	23.0	23.0	1.0	1.0	1.0	0.0	0.0	3.0	-18.835885103633046	-0.6840490978337499	0.007444671916530865	-69.48806370064278	-0.19296802757568599	-0.012637412085011013	0.0	0.0	-1.7958750411604263	18.835885103633046	-0.6840490978337499	-0.007444671916530865	-69.48806370064278	0.19296802757568599	0.012637412085011013	0.0	0.0	1.7958750411604263	0.8	-91.00203371101418	-49.34219188593889
ems_ferrM_5051.pdb	19	103	125	209	39	0	0	0	0	0	103.0	125.0	209.0	36.0	0.0	0.0	0.0	0.0	0.0	62.0	73.0	74.0	16.0	9.0	7.0	2.0	1.0	31.0	-11.28900562342006	-15.181463535185102	-82.4151238531875	-9.24951642322149	-6.782713346343387	-5.444946120721098	-0.7778241683259437	-0.12288951983762808	-28.770460355689757	-11.28900562342006	-15.181463535185102	-82.4151238531875	-9.24951642322149	6.782713346343387	5.444946120721098	0.7778241683259437	0.12288951983762808	28.770460355689757	0.8	-160.03394294593193	-76.23627592409633
ems_ferrM_7346.pdb	22	0	0	0	0	0	0	0	0	0	0.0	0.0	0.0	0.0	0.0	0.0	0.0	0.0	0.0	1.0	1.0	1.0	1.0	1.0	1.0	0.0	0.0	1.0	-0.18389974103652218	-0.1841631664531358	-0.19240771072079021	-0.28681107138108497	-0.19296802757568599	-0.012637412085011013	0.0	0.0	0.6505212662517266	0.18389974103652218	0.1841631664531358	0.19240771072079021	0.28681107138108497	0.19296802757568599	0.012637412085011013	0.0	0.0	-0.6505212662517266	0.8	-0.4023658630005036	0.4023658630005036
ems_fer_extM_35.pdb	43	19	85	110	64	75	201	233	0	3	19.0	85.0	110.0	60.0	75.0	159.0	89.0	0.0	1.0	144.0	192.0	194.0	48.0	86.0	72.0	1.0	1.0	17.0	-85.3149948361735	-37.37009333533899	-21.157120201725405	-1.5368180988948765	-0.6288611438978506	-39.8977004481676	-305.4178478623066	0.26277348678554	-11.380070797385743	85.3149948361735	37.37009333533899	21.157120201725405	-1.5368180988948765	0.6288611438978506	-39.8977004481676	-305.4178478623066	-0.26277348678554	11.380070797385743	0.8	-502.44073323710506	-191.2639995816331
ems_ferrC_223.pdb	5	0	144	128	0	0	0	0	0	0	0.0	144.0	128.0	0.0	0.0	0.0	0.0	0.0	0.0	15.0	17.0	17.0	10.0	1.0	1.0	1.0	1.0	19.0	-13.153376442303404	-180.27941509188798	-146.2265324735463	-7.773595793232888	-0.19296802757568599	-0.012637412085011013	-0.24518132676922733	-0.2643893318718682	-16.840712424532246	13.153376442303404	-180.27941509188798	-146.2265324735463	7.773595793232888	0.19296802757568599	0.012637412085011013	0.24518132676922733	0.2643893318718682	16.840712424532246	0.8	-364.9888083238046	-288.02308680706403
ems_ferrM_3464.pdb	7	16	27	28	15	0	0	0	0	0	16.0	27.0	28.0	14.0	0.0	0.0	0.0	0.0	0.0	23.0	27.0	28.0	3.0	3.0	3.0	0.0	0.0	4.0	-1.126710354944386	0.0	0.0	-10.043376768639895	-1.6641762455681604	-1.1231841457763956	0.0	0.0	-2.570108602742801	1.126710354944386	0.0	0.0	-10.043376768639895	1.6641762455681604	1.1231841457763956	0.0	0.0	2.570108602742801	0.8	-16.527556117671637	-3.559197419608152
ems_ferrM_7284.pdb	1	65	36	51	172	0	0	0	0	0	65.0	36.0	51.0	161.0	0.0	0.0	0.0	0.0	0.0	1.0	1.0	1.0	66.0	1.0	1.0	1.0	0.0	8.0	-197.5738671907078	-89.27424363872484	-142.78972911736906	-49.399700470167915	-0.19296802757568599	-0.012637412085011013	0.6750241219360711	0.0	-5.688702000187079	-197.5738671907078	-89.27424363872484	-142.78972911736906	-49.399700470167915	0.19296802757568599	0.012637412085011013	-0.6750241219360711	0.0	5.688702000187079	0.8	-484.25682373488127	-473.8182570990579
ems_ferrM_200.pdb	97	172	758	743	2839	1145	1092	9552	14841	1276	172.0	758.0	743.0	2663.0	1145.0	866.0	3673.0	3338.0	655.0	363.0	667.0	673.0	11387.0	5336.0	4456.0	2533.0	2341.0	112.0	-62.23229916527913	-5.988454945572244	-3.604970005413179	-4868.223606704407	-2431.647003731139	-2173.3960203056913	-225.93093141426698	-188.0371059891354	-616.4539281468594	62.23229916527913	-5.988454945572244	-3.604970005413179	4868.223606704407	2431.647003731139	2173.3960203056913	-225.93093141426698	-188.0371059891354	-616.4539281468594	0.8	-10575.514320407761	8495.483539405272
ems_ferrM_2725.pdb	12	147	106	171	0	2	0	0	0	0	147.0	106.0	171.0	0.0	2.0	0.0	0.0	0.0	0.0	39.0	43.0	43.0	7.0	3.0	2.0	2.0	1.0	26.0	-88.81766252891086	-33.01169318254537	-107.54078631268283	-5.44234795093053	0.022245215376462735	-1.098926860590283	-0.37648189293269096	0.04198537311308326	-23.147548087275982	-88.81766252891086	-33.01169318254537	-107.54078631268283	5.44234795093053	-0.022245215376462735	1.098926860590283	0.37648189293269096	-0.04198537311308326	23.147548087275982	0.8	-259.371216227379	-199.3690678208991
ems_ferrM_5489_0001.pdb	29	0	0	0	0	0	0	0	0	0	0.0	0.0	0.0	0.0	0.0	0.0	0.0	0.0	0.0	1.0	1.0	1.0	1.0	1.0	1.0	0.0	0.0	1.0	-0.18389974103652218	-0.1841631664531358	-0.19240771072079021	-0.28681107138108497	-0.19296802757568599	-0.012637412085011013	0.0	0.0	0.6505212662517266	0.18389974103652218	0.1841631664531358	0.19240771072079021	0.28681107138108497	0.19296802757568599	0.012637412085011013	0.0	0.0	-0.6505212662517266	0.8	-0.4023658630005036	0.4023658630005036
ems_ferrM_5278_0002.pdb	10	0	0	0	0	0	0	0	0	0	0.0	0.0	0.0	0.0	0.0	0.0	0.0	0.0	0.0	1.0	1.0	1.0	1.0	1.0	1.0	0.0	0.0	1.0	-0.18389974103652218	-0.1841631664531358	-0.19240771072079021	-0.28681107138108497	-0.19296802757568599	-0.012637412085011013	0.0	0.0	0.6505212662517266	0.18389974103652218	0.1841631664531358	0.19240771072079021	0.28681107138108497	0.19296802757568599	0.012637412085011013	0.0	0.0	-0.6505212662517266	0.8	-0.4023658630005036	0.4023658630005036
ems_ferrM_3134.pdb	13	58	9	12	7	0	0	0	0	0	58.0	9.0	12.0	6.0	0.0	0.0	0.0	0.0	0.0	33.0	12.0	12.0	1.0	1.0	1.0	0.0	0.0	2.0	-8.14712555547937	-0.3163256468552085	0.0	-5.14520141608957	-0.19296802757568599	-0.012637412085011013	0.0	0.0	-0.48633564882890834	-8.14712555547937	0.3163256468552085	0.0	-5.14520141608957	0.19296802757568599	0.012637412085011013	0.0	0.0	0.48633564882890834	0.8	-14.300593706913755	-12.284060236224125
ems_ferrM_1220.pdb	1	0	28	15	0	0	0	0	0	0	0.0	28.0	15.0	0.0	0.0	0.0	0.0	0.0	0.0	1.0	1.0	1.0	1.0	1.0	1.0	0.0	0.0	2.0	-0.18389974103652218	-62.917493591972466	-25.205606498146352	-0.28681107138108497	-0.19296802757568599	-0.012637412085011013	0.0	0.0	-0.9326236070527294	0.18389974103652218	-62.917493591972466	-25.205606498146352	0.28681107138108497	0.19296802757568599	0.012637412085011013	0.0	0.0	0.9326236070527294	0.8	-89.73203994924985	-86.51416023098778
ems_ferrM_6911_0001.pdb	52	18	0	0	0	0	0	0	0	0	18.0	0.0	0.0	0.0	0.0	0.0	0.0	0.0	0.0	18.0	1.0	1.0	1.0	1.0	1.0	0.0	0.0	1.0	0.0	-0.1841631664531358	-0.19240771072079021	-0.28681107138108497	-0.19296802757568599	-0.012637412085011013	0.0	0.0	0.6505212662517266	0.0	0.1841631664531358	0.19240771072079021	0.28681107138108497	0.19296802757568599	0.012637412085011013	0.0	0.0	-0.6505212662517266	0.8	-0.2184661219639814	0.2184661219639814
rand_ems_ferrM_5248.pdb	50	26	0	0	0	0	0	0	0	0	26.0	0.0	0.0	0.0	0.0	0.0	0.0	0.0	0.0	26.0	1.0	1.0	1.0	1.0	1.0	0.0	0.0	1.0	0.0	-0.1841631664531358	-0.19240771072079021	-0.28681107138108497	-0.19296802757568599	-0.012637412085011013	0.0	0.0	0.6505212662517266	0.0	0.1841631664531358	0.19240771072079021	0.28681107138108497	0.19296802757568599	0.012637412085011013	0.0	0.0	-0.6505212662517266	0.8	-0.2184661219639814	0.2184661219639814
ems_ferrC_1694.pdb	13	66	37	25	111	56	74	0	0	0	66.0	37.0	25.0	104.0	56.0	58.0	0.0	0.0	0.0	41.0	58.0	59.0	47.0	54.0	45.0	0.0	0.0	4.0	-6.94389290312548	-4.206840771418065	-11.907585477373068	-25.94660505283761	-0.06352340220025354	-1.8771411528287274	0.0	0.0	-2.116792150320816	-6.94389290312548	4.206840771418065	11.907585477373068	-25.94660505283761	-0.06352340220025354	-1.8771411528287274	0.0	0.0	2.116792150320816	0.8	-53.062380910104025	-16.599944111880124
ems_ferrM_1068_0002.pdb	28	15	8	11	0	0	0	0	0	0	15.0	8.0	11.0	0.0	0.0	0.0	0.0	0.0	0.0	15.0	1.0	1.0	1.0	1.0	1.0	0.0	0.0	2.0	0.0	-9.315472293806224	-15.578253315193534	-0.28681107138108497	-0.19296802757568599	-0.012637412085011013	0.0	0.0	-0.3123126096512645	0.0	-9.315472293806224	-15.578253315193534	0.28681107138108497	0.19296802757568599	0.012637412085011013	0.0	0.0	0.3123126096512645	0.8	-25.698454729692802	-24.088996488306716
ems_ferrM_4387.pdb	41	26	126	130	72	96	190	0	0	1	26.0	126.0	130.0	67.0	96.0	150.0	0.0	0.0	0.0	136.0	180.0	182.0	67.0	76.0	63.0	1.0	1.0	20.0	-65.8636986088701	-8.939356108246699	-8.00101377799183	0.0	-2.5583827723284145	-42.99150819066714	-0.2606855365808167	-0.13085770263223684	-17.11193360605717	65.8636986088701	8.939356108246699	8.00101377799183	0.0	-2.5583827723284145	-42.99150819066714	0.2606855365808167	0.13085770263223684	17.11193360605717	0.8	-145.85743630337439	54.75765437738329
ems_ferrM_4020.pdb	5	0	50	50	238	54	68	0	0	0	0.0	50.0	50.0	223.0	54.0	53.0	0.0	0.0	0.0	16.0	25.0	25.0	110.0	37.0	31.0	0.0	0.0	8.0	-14.075734381728491	-10.296410068430955	-10.090293511309678	-45.45794595940103	-3.583881761675002	-6.740126511585299	0.0	0.0	-5.530279841017755	14.075734381728491	-10.296410068430955	-10.090293511309678	-45.45794595940103	-3.583881761675002	-6.740126511585299	0.0	0.0	5.530279841017755	0.8	-95.77467203514821	-56.56264358965572
ems_ferrC_818.pdb	0	0	13	53	50	0	0	0	0	1	0.0	13.0	53.0	46.0	0.0	0.0	0.0	0.0	0.0	1.0	1.0	1.0	19.0	1.0	1.0	1.0	0.0	8.0	-0.18389974103652218	-20.342238035861325	-150.32649149226742	-14.420120406740601	-0.19296802757568599	-0.012637412085011013	0.6365578899944271	0.0	-5.996434528409708	0.18389974103652218	-20.342238035861325	-150.32649149226742	-14.420120406740601	0.19296802757568599	0.012637412085011013	-0.6365578899944271	0.0	5.996434528409708	0.8	-190.83823175398186	-179.33946811575686
ems_ferrM_1063_0001.pdb	36	135	81	157	290	165	215	2	0	1	135.0	81.0	157.0	272.0	165.0	170.0	0.0	0.0	0.0	122.0	176.0	178.0	113.0	176.0	147.0	2.0	1.0	24.0	-0.7396475653287524	-31.873802982937093	-1.1899319473363335	-80.9789215493307	-0.33763004193932034	-1.7522533559165083	-0.20564607324998319	0.3109756369433899	-21.081450060843153	-0.7396475653287524	31.873802982937093	1.1899319473363335	-80.9789215493307	0.33763004193932034	-1.7522533559165083	0.20564607324998319	-0.3109756369433899	21.081450060843153	0.8	-137.84830793993845	-29.093337001213477
ems_ferrM_1361_0001.pdb	19	77	274	152	154	104	179	81	691	1781	77.0	274.0	152.0	144.0	104.0	142.0	31.0	155.0	914.0	64.0	85.0	85.0	144.0	36.0	30.0	2.0	2.0	23.0	-1.3673786824811955	-132.8551265489932	-21.28141924803566	0.0	-43.70217925992459	-110.69882287639129	-65.30569326493355	-490.6172831378241	-2482.910635553917	-1.3673786824811955	-132.8551265489932	-21.28141924803566	0.0	-43.70217925992459	-110.69882287639129	-65.30569326493355	-490.6172831378241	-2482.910635553917	0.8	-3348.7385385725006	-3348.7385385725006
ems_ferrM_6309.pdb	3	0	0	0	0	0	0	0	0	0	0.0	0.0	0.0	0.0	0.0	0.0	0.0	0.0	0.0	1.0	1.0	1.0	1.0	1.0	1.0	0.0	0.0	1.0	-0.18389974103652218	-0.1841631664531358	-0.19240771072079021	-0.28681107138108497	-0.19296802757568599	-0.012637412085011013	0.0	0.0	0.6505212662517266	0.18389974103652218	0.1841631664531358	0.19240771072079021	0.28681107138108497	0.19296802757568599	0.012637412085011013	0.0	0.0	-0.6505212662517266	0.8	-0.4023658630005036	0.4023658630005036
ems_ferrM_7160.pdb	31	55	92	31	43	0	0	0	0	0	55.0	92.0	31.0	40.0	0.0	0.0	0.0	0.0	0.0	100.0	112.0	113.0	6.0	8.0	6.0	0.0	1.0	5.0	-11.982345446762892	-1.7791371397358091	-41.10420271942472	-40.94667424453391	-5.596059493950866	-4.489263117486139	0.0	0.18363607421010764	-2.9066245361795175	11.982345446762892	1.7791371397358091	41.10420271942472	-40.94667424453391	5.596059493950866	4.489263117486139	0.0	-0.18363607421010764	2.9066245361795175	0.8	-108.62067062386373	26.72732213479593
ems_thioM_110_0002.pdb	4	0	0	0	0	0	0	0	0	0	0.0	0.0	0.0	0.0	0.0	0.0	0.0	0.0	0.0	1.0	1.0	1.0	1.0	1.0	1.0	0.0	0.0	1.0	-0.18389974103652218	-0.1841631664531358	-0.19240771072079021	-0.28681107138108497	-0.19296802757568599	-0.012637412085011013	0.0	0.0	0.6505212662517266	0.18389974103652218	0.1841631664531358	0.19240771072079021	0.28681107138108497	0.19296802757568599	0.012637412085011013	0.0	0.0	-0.6505212662517266	0.8	-0.4023658630005036	0.4023658630005036
ems_thioM_110_0001.pdb	29	0	0	0	0	0	0	0	0	0	0.0	0.0	0.0	0.0	0.0	0.0	0.0	0.0	0.0	1.0	1.0	1.0	1.0	1.0	1.0	0.0	0.0	1.0	-0.18389974103652218	-0.1841631664531358	-0.19240771072079021	-0.28681107138108497	-0.19296802757568599	-0.012637412085011013	0.0	0.0	0.6505212662517266	0.18389974103652218	0.1841631664531358	0.19240771072079021	0.28681107138108497	0.19296802757568599	0.012637412085011013	0.0	0.0	-0.6505212662517266	0.8	-0.4023658630005036	0.4023658630005036
ems_ferrM_3962.pdb	10	0	0	0	0	0	0	0	0	0	0.0	0.0	0.0	0.0	0.0	0.0	0.0	0.0	0.0	1.0	1.0	1.0	1.0	1.0	1.0	0.0	0.0	1.0	-0.18389974103652218	-0.1841631664531358	-0.19240771072079021	-0.28681107138108497	-0.19296802757568599	-0.012637412085011013	0.0	0.0	0.6505212662517266	0.18389974103652218	0.1841631664531358	0.19240771072079021	0.28681107138108497	0.19296802757568599	0.012637412085011013	0.0	0.0	-0.6505212662517266	0.8	-0.4023658630005036	0.4023658630005036
ems_ferrM_7135_0001.pdb	4	0	19	71	0	0	0	0	0	0	0.0	19.0	71.0	0.0	0.0	0.0	0.0	0.0	0.0	8.0	9.0	9.0	3.0	1.0	1.0	1.0	0.0	11.0	-5.837291072563354	-4.26845068081894	-83.31783405057602	-1.2154832953605976	-0.19298613894977956	-0.01265552345910459	0.34416972346008645	0.0	-8.54039880077644	5.837291072563354	-4.26845068081894	-83.31783405057602	1.2154832953605976	0.19298613894977956	0.01265552345910459	-0.34416972346008645	0.0	8.54039880077644	0.8	-103.04092983904415	-72.13163962374577
ems_ferrC_2237.pdb	17	31	52	158	0	1	0	1	0	0	31.0	52.0	158.0	0.0	1.0	0.0	0.0	0.0	0.0	54.0	58.0	58.0	2.0	3.0	2.0	2.0	0.0	24.0	-5.387294766981746	-0.23480827368381085	-58.55779403454914	-1.0222546958747598	-0.18299687309698864	-0.9209486584229913	-0.21834454339991338	0.0	-21.233834947582917	5.387294766981746	0.23480827368381085	-58.55779403454914	1.0222546958747598	0.18299687309698864	0.9209486584229913	0.21834454339991338	0.0	21.233834947582917	0.8	-87.75827679359226	-29.35731127550601
ems_ferrM_1063.pdb	36	126	278	383	680	188	116	48	0	1	126.0	278.0	383.0	637.0	188.0	92.0	18.0	0.0	0.0	121.0	171.0	172.0	290.0	133.0	111.0	4.0	3.0	58.0	-0.11574070800638481	-28.42302753797017	-95.66787763012093	-154.13423611430744	-10.431573289185167	-1.5768736748588879	-14.44091647007714	-0.9748328957720287	-54.611681986675485	-0.11574070800638481	-28.42302753797017	-95.66787763012093	-154.13423611430744	-10.431573289185167	1.5768736748588879	-14.44091647007714	0.9748328957720287	54.611681986675485	0.8	-360.3767603069736	-246.0499831923608
ems_ferrM_7087_0002.pdb	10	0	0	0	0	0	0	0	0	0	0.0	0.0	0.0	0.0	0.0	0.0	0.0	0.0	0.0	1.0	1.0	1.0	1.0	1.0	1.0	0.0	0.0	1.0	-0.18389974103652218	-0.1841631664531358	-0.19240771072079021	-0.28681107138108497	-0.19296802757568599	-0.012637412085011013	0.0	0.0	0.6505212662517266	0.18389974103652218	0.1841631664531358	0.19240771072079021	0.28681107138108497	0.19296802757568599	0.012637412085011013	0.0	0.0	-0.6505212662517266	0.8	-0.4023658630005036	0.4023658630005036
ems_ferrM_7087.pdb	19	0	14	47	0	0	0	0	0	0	0.0	14.0	47.0	0.0	0.0	0.0	0.0	0.0	0.0	55.0	28.0	28.0	1.0	1.0	1.0	0.0	0.0	7.0	-51.749991030242	-3.736717255753856	-5.737207041964066	-0.28681107138108497	-0.19296802757568599	-0.012637412085011013	0.0	0.0	-5.159733538413639	51.749991030242	3.736717255753856	-5.737207041964066	0.28681107138108497	0.19296802757568599	0.012637412085011013	0.0	0.0	5.159733538413639	0.8	-66.87606537741536	55.40165129348722
ems_thioM_31.pdb	1	0	0	0	0	0	0	0	0	0	0.0	0.0	0.0	0.0	0.0	0.0	0.0	0.0	0.0	1.0	1.0	1.0	1.0	1.0	1.0	0.0	0.0	1.0	-0.18389974103652218	-0.1841631664531358	-0.19240771072079021	-0.28681107138108497	-0.19296802757568599	-0.012637412085011013	0.0	0.0	0.6505212662517266	0.18389974103652218	0.1841631664531358	0.19240771072079021	0.28681107138108497	0.19296802757568599	0.012637412085011013	0.0	0.0	-0.6505212662517266	0.8	-0.4023658630005036	0.4023658630005036
ems_ferrM_1361.pdb	4	12	0	0	0	0	0	0	0	0	12.0	0.0	0.0	0.0	0.0	0.0	0.0	0.0	0.0	6.0	1.0	1.0	1.0	1.0	1.0	0.0	0.0	1.0	-2.6026378478012298	-0.1841631664531358	-0.19240771072079021	-0.28681107138108497	-0.19296802757568599	-0.012637412085011013	0.0	0.0	0.6505212662517266	-2.6026378478012298	0.1841631664531358	0.19240771072079021	0.28681107138108497	0.19296802757568599	0.012637412085011013	0.0	0.0	-0.6505212662517266	0.8	-2.821103969765211	-2.384171725837249
ems_thioC_21.pdb	69	331	114	78	0	0	0	0	0	0	331.0	114.0	78.0	0.0	0.0	0.0	0.0	0.0	0.0	205.0	105.0	106.0	1.0	1.0	1.0	1.0	1.0	12.0	-32.569700080741626	-0.414146064885756	-3.893998036868979	-0.28681107138108497	-0.19296802757568599	-0.012637412085011013	0.25014069234767444	-0.030774086331642803	-9.551364615984085	-32.569700080741626	-0.414146064885756	3.893998036868979	0.28681107138108497	0.19296802757568599	0.012637412085011013	-0.25014069234767444	0.030774086331642803	9.551364615984085	0.8	-46.702258703506196	-19.26543358774857
ems_ferrM_6998_0002.pdb	40	151	299	333	21	1	0	0	0	0	151.0	299.0	333.0	19.0	1.0	0.0	0.0	0.0	0.0	131.0	143.0	145.0	17.0	8.0	7.0	3.0	3.0	50.0	-1.549750987164174	-64.53251633836345	-89.88130287295493	-0.17704437151118313	-4.072058133008209	-4.889186511906123	-1.8121248490467146	-1.1933011024225575	-47.172245997374766	-1.549750987164174	-64.53251633836345	-89.88130287295493	-0.17704437151118313	4.072058133008209	4.889186511906123	1.8121248490467146	1.1933011024225575	47.172245997374766	0.8	-215.27953116375213	-97.00169797623536
ems_ferrM_6956_0001.pdb	16	0	0	0	0	0	0	0	0	0	0.0	0.0	0.0	0.0	0.0	0.0	0.0	0.0	0.0	1.0	1.0	1.0	1.0	1.0	1.0	0.0	0.0	1.0	-0.18389974103652218	-0.1841631664531358	-0.19240771072079021	-0.28681107138108497	-0.19296802757568599	-0.012637412085011013	0.0	0.0	0.6505212662517266	0.18389974103652218	0.1841631664531358	0.19240771072079021	0.28681107138108497	0.19296802757568599	0.012637412085011013	0.0	0.0	-0.6505212662517266	0.8	-0.4023658630005036	0.4023658630005036
ems_ferrM_4858.pdb	9	35	0	0	0	0	0	0	0	0	35.0	0.0	0.0	0.0	0.0	0.0	0.0	0.0	0.0	16.0	1.0	1.0	1.0	1.0	1.0	0.0	0.0	1.0	-8.602238459929524	-0.18426483615493838	-0.19250938042259302	-0.28681107138108497	-0.19296802757568599	-0.012637412085011013	0.0	0.0	0.6505212662517266	-8.602238459929524	0.18426483615493838	0.19250938042259302	0.28681107138108497	0.19296802757568599	0.012637412085011013	0.0	0.0	-0.6505212662517266	0.8	-8.82090792129711	-8.383568998561937
ems_fer_extM_20.pdb	15	90	85	144	148	1	0	0	0	0	90.0	85.0	144.0	138.0	1.0	0.0	0.0	0.0	0.0	48.0	63.0	64.0	43.0	25.0	21.0	1.0	1.0	22.0	-15.03932427954414	-3.5198370316057535	-37.4582008942932	-67.33099910319757	-19.67393393820769	-18.800769370103538	-0.36296454862956473	0.2627734867857352	-19.171281447625702	-15.03932427954414	-3.5198370316057535	-37.4582008942932	-67.33099910319757	19.67393393820769	18.800769370103538	0.36296454862956473	-0.2627734867857352	19.171281447625702	0.8	-181.09453712642147	-65.6021854908599
ems_f4m_266.pdb	38	0	0	0	0	0	0	0	0	0	0.0	0.0	0.0	0.0	0.0	0.0	0.0	0.0	0.0	1.0	1.0	1.0	1.0	1.0	1.0	0.0	0.0	1.0	-0.18389974103652218	-0.1841631664531358	-0.19240771072079021	-0.28681107138108497	-0.19296802757568599	-0.012637412085011013	0.0	0.0	0.6505212662517266	0.18389974103652218	0.1841631664531358	0.19240771072079021	0.28681107138108497	0.19296802757568599	0.012637412085011013	0.0	0.0	-0.6505212662517266	0.8	-0.4023658630005036	0.4023658630005036
rand_ems_4hC_1288.pdb	56	61	1	0	0	0	0	0	0	0	61.0	1.0	0.0	0.0	0.0	0.0	0.0	0.0	0.0	62.0	1.0	1.0	1.0	1.0	1.0	0.0	0.0	1.0	-1.0812939230220309e-05	0.0	-0.19240771072079021	-0.28681107138108497	-0.19296802757568599	-0.012637412085011013	0.0	0.0	0.6505212662517266	1.0812939230220309e-05	0.0	0.19240771072079021	0.28681107138108497	0.19296802757568599	0.012637412085011013	0.0	0.0	-0.6505212662517266	0.8	-0.03431376845007583	0.03431376845007583
ems_4hM_4430_0001.pdb	12	63	54	42	0	3	0	0	0	0	63.0	54.0	42.0	0.0	3.0	0.0	0.0	0.0	0.0	38.0	39.0	39.0	1.0	1.0	1.0	0.0	0.0	6.0	-7.10768816159198	-2.877185328956209	-0.15314636586222719	-0.28693453825809234	-1.4058246353588992	-0.012637412085011013	0.0	0.0	-4.475789371552474	-7.10768816159198	-2.877185328956209	-0.15314636586222719	0.28693453825809234	-1.4058246353588992	0.012637412085011013	0.0	0.0	4.475789371552474	0.8	-16.319205813664894	-6.768483169873737
rand_ems_4hM_4814.pdb	10	0	0	0	0	0	0	0	0	0	0.0	0.0	0.0	0.0	0.0	0.0	0.0	0.0	0.0	1.0	1.0	1.0	1.0	1.0	1.0	0.0	0.0	1.0	-0.18389974103652218	-0.1841631664531358	-0.19240771072079021	-0.28681107138108497	-0.19296802757568599	-0.012637412085011013	0.0	0.0	0.6505212662517266	0.18389974103652218	0.1841631664531358	0.19240771072079021	0.28681107138108497	0.19296802757568599	0.012637412085011013	0.0	0.0	-0.6505212662517266	0.8	-0.4023658630005036	0.4023658630005036
ems_4hC_2018_0002.pdb	27	10	25	23	0	0	0	0	0	0	10.0	25.0	23.0	0.0	0.0	0.0	0.0	0.0	0.0	70.0	21.0	21.0	1.0	1.0	1.0	0.0	0.0	3.0	-39.660327828681716	-0.46575735016919495	-0.1311921396814668	-0.28681107138108497	-0.19296802757568599	-0.012637412085011013	0.0	0.0	-1.92923075667118	39.660327828681716	-0.46575735016919495	-0.1311921396814668	0.28681107138108497	0.19296802757568599	0.012637412085011013	0.0	0.0	1.92923075667118	0.8	-42.67892458624535	41.48502560654402
ems_4hM_4430.pdb	5	10	0	0	0	0	0	0	0	0	10.0	0.0	0.0	0.0	0.0	0.0	0.0	0.0	0.0	10.0	1.0	1.0	1.0	1.0	1.0	0.0	0.0	1.0	0.0	-0.1841631664531358	-0.19240771072079021	-0.28681107138108497	-0.19296802757568599	-0.012637412085011013	0.0	0.0	0.6505212662517266	0.0	0.1841631664531358	0.19240771072079021	0.28681107138108497	0.19296802757568599	0.012637412085011013	0.0	0.0	-0.6505212662517266	0.8	-0.2184661219639814	0.2184661219639814
ems_4hM_5526.pdb	33	90	30	22	0	0	0	0	0	0	90.0	30.0	22.0	0.0	0.0	0.0	0.0	0.0	0.0	89.0	26.0	27.0	1.0	1.0	1.0	0.0	0.0	3.0	-0.009395015803917772	-0.29705017420455704	-0.32922855686638286	-0.28681107138108497	-0.19296802757568599	-0.012637412085011013	0.0	0.0	-1.7958750411604263	-0.009395015803917772	-0.29705017420455704	0.32922855686638286	0.28681107138108497	0.19296802757568599	0.012637412085011013	0.0	0.0	1.7958750411604263	0.8	-2.923965299077066	2.3110749190601165
rand_ems_3hM_296.pdb	12	0	0	0	0	0	0	0	0	0	0.0	0.0	0.0	0.0	0.0	0.0	0.0	0.0	0.0	1.0	1.0	1.0	1.0	1.0	1.0	0.0	0.0	1.0	-0.18389974103652218	-0.1841631664531358	-0.19240771072079021	-0.28681107138108497	-0.19296802757568599	-0.012637412085011013	0.0	0.0	0.6505212662517266	0.18389974103652218	0.1841631664531358	0.19240771072079021	0.28681107138108497	0.19296802757568599	0.012637412085011013	0.0	0.0	-0.6505212662517266	0.8	-0.4023658630005036	0.4023658630005036
ems_3hC_1754.pdb	25	0	0	0	0	0	0	0	0	0	0.0	0.0	0.0	0.0	0.0	0.0	0.0	0.0	0.0	1.0	1.0	1.0	1.0	1.0	1.0	0.0	0.0	1.0	-0.18389974103652218	-0.1841631664531358	-0.19240771072079021	-0.28681107138108497	-0.19296802757568599	-0.012637412085011013	0.0	0.0	0.6505212662517266	0.18389974103652218	0.1841631664531358	0.19240771072079021	0.28681107138108497	0.19296802757568599	0.012637412085011013	0.0	0.0	-0.6505212662517266	0.8	-0.4023658630005036	0.4023658630005036
rand_ems_ferrM_2559.pdb	21	34	26	51	0	0	0	0	0	0	34.0	26.0	51.0	0.0	0.0	0.0	0.0	0.0	0.0	63.0	37.0	38.0	1.0	1.0	1.0	1.0	0.0	8.0	-7.678481057917352	-1.7129776655469442	-2.3193238045695708	-0.28681107138108497	-0.19296802757568599	-0.012637412085011013	0.6750242005317135	0.0	-5.688702000187079	7.678481057917352	1.7129776655469442	-2.3193238045695708	0.28681107138108497	0.19296802757568599	0.012637412085011013	-0.6750242005317135	0.0	5.688702000187079	0.8	-17.216876838731014	12.578229229591873
ems_thioM_683_0002.pdb	17	18	0	0	0	0	0	0	0	0	18.0	0.0	0.0	0.0	0.0	0.0	0.0	0.0	0.0	18.0	1.0	1.0	1.0	1.0	1.0	0.0	0.0	1.0	0.0	-0.1841631664531358	-0.19240771072079021	-0.28681107138108497	-0.19296802757568599	-0.012637412085011013	0.0	0.0	0.6505212662517266	0.0	0.1841631664531358	0.19240771072079021	0.28681107138108497	0.19296802757568599	0.012637412085011013	0.0	0.0	-0.6505212662517266	0.8	-0.2184661219639814	0.2184661219639814
ems_thioM_683.pdb	4	57	0	0	0	0	0	0	0	0	57.0	0.0	0.0	0.0	0.0	0.0	0.0	0.0	0.0	7.0	3.0	3.0	1.0	1.0	1.0	0.0	0.0	1.0	-72.4449652866189	-1.5865974820525914	-1.6113311074049737	-0.28681107138108497	-0.19296802757568599	-0.012637412085011013	0.0	0.0	0.6505212662517266	-72.4449652866189	1.5865974820525914	1.6113311074049737	0.28681107138108497	0.19296802757568599	0.012637412085011013	0.0	0.0	-0.6505212662517266	0.8	-75.48478912086652	-69.40514145237127
ems_ferrM_7002.pdb	28	151	67	24	201	46	48	0	0	0	151.0	67.0	24.0	188.0	46.0	38.0	0.0	0.0	0.0	96.0	132.0	133.0	49.0	74.0	62.0	0.0	1.0	4.0	-13.449427990551811	-19.05120814330016	-66.8317334810958	-114.16083316064086	-6.0380641398275685	-5.19557269789869	0.0	0.5007323604956264	-1.9535036018419651	-13.449427990551811	19.05120814330016	66.8317334810958	-114.16083316064086	6.0380641398275685	5.19557269789869	0.0	-0.5007323604956264	1.9535036018419651	0.8	-226.17961085466123	-29.04091144772412
ems_ferrM_7002_0002.pdb	28	34	49	105	177	20	91	0	1	0	34.0	49.0	105.0	166.0	20.0	72.0	0.0	0.0	0.0	96.0	133.0	134.0	40.0	82.0	68.0	1.0	0.0	16.0	-26.491029995222988	-34.56579181384106	-3.2896243655759463	-112.40450626825859	-32.99842747884645	-0.12157500413458422	-0.0471111453519677	0.0	-13.468967663910206	26.491029995222988	34.56579181384106	3.2896243655759463	-112.40450626825859	32.99842747884645	-0.12157500413458422	0.0471111453519677	0.0	13.468967663910206	0.8	-223.3870337351418	-1.6651288096445516
ems_ferrC_1980.pdb	27	0	0	0	0	0	0	0	0	0	0.0	0.0	0.0	0.0	0.0	0.0	0.0	0.0	0.0	1.0	1.0	1.0	1.0	1.0	1.0	0.0	0.0	1.0	-0.18389974103652218	-0.1841631664531358	-0.19240771072079021	-0.28681107138108497	-0.19296802757568599	-0.012637412085011013	0.0	0.0	0.6505212662517266	0.18389974103652218	0.1841631664531358	0.19240771072079021	0.28681107138108497	0.19296802757568599	0.012637412085011013	0.0	0.0	-0.6505212662517266	0.8	-0.4023658630005036	0.4023658630005036
bGM_246.pdb	132	108	0	0	0	0	0	0	0	0	108.0	0.0	0.0	0.0	0.0	0.0	0.0	0.0	0.0	110.0	1.0	1.0	1.0	1.0	1.0	0.0	0.0	1.0	-0.0022595613159666073	-0.1841631664531358	-0.19240771072079021	-0.28681107138108497	-0.2604424920130999	-0.08011187652242491	0.0	0.0	0.6505212662517266	0.0022595613159666073	0.1841631664531358	0.19240771072079021	0.28681107138108497	0.2604424920130999	0.08011187652242491	0.0	0.0	-0.6505212662517266	0.8	-0.3556746121547758	0.3556746121547758
ems_ferrM_5571_0002.pdb	29	182	3	1	0	0	0	0	0	0	182.0	3.0	1.0	0.0	0.0	0.0	0.0	0.0	0.0	68.0	8.0	8.0	1.0	1.0	1.0	0.0	0.0	1.0	-65.05365526810043	-1.7181298835981416	-4.196474487629725	-0.28681107138108497	-0.19296802757568599	-0.012637412085011013	0.0	0.0	0.6505212662517266	-65.05365526810043	1.7181298835981416	4.196474487629725	0.28681107138108497	0.19296802757568599	0.012637412085011013	0.0	0.0	-0.6505212662517266	0.8	-70.81015488411835	-59.2971556520825
ems_ferrM_1570_0001.pdb	22	22	31	56	0	0	0	1	0	0	22.0	31.0	56.0	0.0	0.0	0.0	0.0	0.0	0.0	64.0	41.0	42.0	1.0	1.0	1.0	1.0	0.0	8.0	-17.815799480306588	-1.2886952669081353	-2.342608123032214	-0.28681107138108497	-0.19296802757568599	-0.012637412085011013	0.5814980843322358	0.0	-6.436916168275534	17.815799480306588	1.2886952669081353	-2.342608123032214	0.28681107138108497	0.19296802757568599	0.012637412085011013	-0.5814980843322358	0.0	6.436916168275534	0.8	-27.794937465232014	23.109721219167586
ems_ferrM_5571.pdb	54	21	386	337	299	1	0	0	0	0	21.0	386.0	337.0	280.0	1.0	0.0	0.0	0.0	0.0	181.0	224.0	226.0	91.0	46.0	38.0	3.0	3.0	51.0	-113.73961828571589	-48.044727498909396	-23.72233344000003	-125.6847545941231	-39.335526714372435	-35.666981345395605	-1.8479463098157036	-1.9594859215754887	-47.76238798125534	113.73961828571589	-48.044727498909396	-23.72233344000003	-125.6847545941231	39.335526714372435	35.666981345395605	1.8479463098157036	1.9594859215754887	47.76238798125534	0.8	-437.76376209116296	42.86013102509793
ems_ferrC_768.pdb	2	22	36	44	0	0	0	0	1	0	22.0	36.0	44.0	0.0	0.0	0.0	0.0	0.0	0.0	1.0	1.0	1.0	1.0	1.0	1.0	0.0	0.0	7.0	-44.60938267889682	-89.27424363872484	-117.04412698259279	-0.28681107138108497	-0.19296802757568599	-0.012637412085011013	0.0	0.0	-4.698024769273496	-44.60938267889682	-89.27424363872484	-117.04412698259279	0.28681107138108497	0.19296802757568599	0.012637412085011013	0.0	0.0	4.698024769273496	0.8	-256.11819458052975	-245.73731201989915
ems_ferrM_5150.pdb	15	0	0	0	0	0	0	0	0	0	0.0	0.0	0.0	0.0	0.0	0.0	0.0	0.0	0.0	1.0	1.0	1.0	1.0	1.0	1.0	0.0	0.0	1.0	-0.18389974103652218	-0.1841631664531358	-0.19240771072079021	-0.28681107138108497	-0.19296802757568599	-0.012637412085011013	0.0	0.0	0.6505212662517266	0.18389974103652218	0.1841631664531358	0.19240771072079021	0.28681107138108497	0.19296802757568599	0.012637412085011013	0.0	0.0	-0.6505212662517266	0.8	-0.4023658630005036	0.4023658630005036
ems_ferrC_1554.pdb	19	0	0	0	0	0	0	0	0	0	0.0	0.0	0.0	0.0	0.0	0.0	0.0	0.0	0.0	1.0	1.0	1.0	1.0	1.0	1.0	0.0	0.0	1.0	-0.18389974103652218	-0.1841631664531358	-0.19240771072079021	-0.28681107138108497	-0.19296802757568599	-0.012637412085011013	0.0	0.0	0.6505212662517266	0.18389974103652218	0.1841631664531358	0.19240771072079021	0.28681107138108497	0.19296802757568599	0.012637412085011013	0.0	0.0	-0.6505212662517266	0.8	-0.4023658630005036	0.4023658630005036
ems_ferrM_118_0001.pdb	11	220	85	144	564	473	296	0	1	2	220.0	85.0	144.0	529.0	473.0	234.0	0.0	0.0	1.0	33.0	54.0	54.0	396.0	158.0	132.0	1.0	1.0	22.0	-229.39280441337988	-7.810611519162094	-51.05361348194216	-20.362550875012573	-205.07928266728211	-32.593415324820256	-0.36475057387050236	0.2609874625431574	-16.09661408673848	-229.39280441337988	-7.810611519162094	-51.05361348194216	-20.362550875012573	-205.07928266728211	-32.593415324820256	0.36475057387050236	-0.2609874625431574	16.09661408673848	0.8	-562.4926554796649	-530.0919010835333
ems_ferrM_2751.pdb	43	223	1	0	0	0	0	0	0	0	223.0	1.0	0.0	0.0	0.0	0.0	0.0	0.0	0.0	97.0	7.0	7.0	1.0	1.0	1.0	0.0	0.0	1.0	-60.1009172072614	-3.3534752405880344	-5.390961291109342	-0.28681107138108497	-0.19296802757568599	-0.012637412085011013	0.0	0.0	0.6505212662517266	-60.1009172072614	3.3534752405880344	5.390961291109342	0.28681107138108497	0.19296802757568599	0.012637412085011013	0.0	0.0	-0.6505212662517266	0.8	-68.68724898374883	-51.51458543077397
ems_ferrM_2751_0001.pdb	51	169	0	0	0	0	0	0	0	0	169.0	0.0	0.0	0.0	0.0	0.0	0.0	0.0	0.0	107.0	3.0	3.0	1.0	1.0	1.0	0.0	0.0	1.0	-15.458143601387107	-1.7789959306462002	-1.8037295559985829	-0.28681107138108497	-0.19296802757568599	-0.012637412085011013	0.0	0.0	0.6505212662517266	-15.458143601387107	1.7789959306462002	1.8037295559985829	0.28681107138108497	0.19296802757568599	0.012637412085011013	0.0	0.0	-0.6505212662517266	0.8	-18.882764332821942	-12.033522869952268
ems_ferrM_6806_0001.pdb	114	27	0	0	0	0	0	0	0	0	27.0	0.0	0.0	0.0	0.0	0.0	0.0	0.0	0.0	27.0	1.0	1.0	1.0	1.0	1.0	0.0	0.0	1.0	0.0	-0.1841631664531358	-0.19240771072079021	-0.28681107138108497	-0.19296802757568599	-0.012637412085011013	0.0	0.0	0.6505212662517266	0.0	0.1841631664531358	0.19240771072079021	0.28681107138108497	0.19296802757568599	0.012637412085011013	0.0	0.0	-0.6505212662517266	0.8	-0.2184661219639814	0.2184661219639814
ems_ferrM_4904_0002.pdb	11	2	0	0	0	0	0	0	0	0	2.0	0.0	0.0	0.0	0.0	0.0	0.0	0.0	0.0	2.0	1.0	1.0	1.0	1.0	1.0	0.0	0.0	1.0	0.0	-0.1841631664531358	-0.19240771072079021	-0.28681107138108497	-0.19296802757568599	-0.012637412085011013	0.0	0.0	0.6505212662517266	0.0	0.1841631664531358	0.19240771072079021	0.28681107138108497	0.19296802757568599	0.012637412085011013	0.0	0.0	-0.6505212662517266	0.8	-0.2184661219639814	0.2184661219639814
ems_ferrM_6806.pdb	85	432	325	400	797	150	308	0	1	0	432.0	325.0	400.0	747.0	150.0	244.0	0.0	0.0	0.0	298.0	411.0	415.0	270.0	260.0	217.0	4.0	3.0	60.0	-26.786597430980976	-9.659602706197347	-0.24752656765713255	-283.12183215810614	-27.343889562862728	-1.6303823450832624	-2.360414277732003	-1.44344695462808	-57.15145417002489	-26.786597430980976	9.659602706197347	0.24752656765713255	-283.12183215810614	27.343889562862728	-1.6303823450832624	2.360414277732003	1.44344695462808	57.15145417002489	0.8	-409.7451461732726	-213.3324776950682
ems_ferrM_5932.pdb	30	126	0	0	0	0	0	0	0	0	126.0	0.0	0.0	0.0	0.0	0.0	0.0	0.0	0.0	66.0	3.0	3.0	1.0	1.0	1.0	0.0	0.0	1.0	-21.369160418229967	-1.6605584548815786	-1.6852920802339613	-0.28681107138108497	-0.19296802757568599	-0.012637412085011013	0.0	0.0	0.6505212662517266	-21.369160418229967	1.6605584548815786	1.6852920802339613	0.28681107138108497	0.19296802757568599	0.012637412085011013	0.0	0.0	-0.6505212662517266	0.8	-24.556906198135557	-18.181414638324377
ems_ferrM_5932_0002.pdb	5	78	0	0	0	0	0	0	0	0	78.0	0.0	0.0	0.0	0.0	0.0	0.0	0.0	0.0	13.0	4.0	4.0	1.0	1.0	1.0	0.0	0.0	1.0	-76.94611034337339	-2.1548083665887954	-2.187786543659413	-0.28681107138108497	-0.19296802757568599	-0.012637412085011013	0.0	0.0	0.6505212662517266	-76.94611034337339	2.1548083665887954	2.187786543659413	0.28681107138108497	0.19296802757568599	0.012637412085011013	0.0	0.0	-0.6505212662517266	0.8	-81.13060049841165	-72.76162018833513
ems_ferrM_3870_0001.pdb	85	95	111	0	0	1	0	0	0	0	95.0	111.0	0.0	0.0	1.0	0.0	0.0	0.0	0.0	226.0	49.0	49.0	1.0	1.0	1.0	0.0	1.0	1.0	-48.482689946469975	-29.217348488628645	-46.50406604818159	-0.28681107138108497	0.0	-0.012637412085011013	0.0	-0.00410579981361936	0.6505212662517266	48.482689946469975	-29.217348488628645	46.50406604818159	0.28681107138108497	0.0	0.012637412085011013	0.0	0.00410579981361936	-0.6505212662517266	0.8	-123.8571375003082	65.42244052305091
ems_ferrM_3240.pdb	20	28	0	0	0	0	0	0	0	0	28.0	0.0	0.0	0.0	0.0	0.0	0.0	0.0	0.0	29.0	1.0	1.0	1.0	1.0	1.0	0.0	0.0	1.0	0.008349101391015523	-0.1841631664531358	-0.19240771072079021	-0.28681107138108497	-0.19296802757568599	-0.012637412085011013	0.0	0.0	0.6505212662517266	-0.008349101391015523	0.1841631664531358	0.19240771072079021	0.28681107138108497	0.19296802757568599	0.012637412085011013	0.0	0.0	-0.6505212662517266	0.8	-0.21011702057296588	0.21011702057296588
ems_ferrM_2613_0002.pdb	39	200	123	152	0	1	0	0	0	0	200.0	123.0	152.0	0.0	1.0	0.0	0.0	0.0	0.0	128.0	121.0	122.0	1.0	2.0	1.0	2.0	1.0	23.0	-17.6791819520421	-0.0260643197384951	-3.5497860659493057	-0.39008196755882363	0.14702547071732752	-0.36579150603852995	-0.14091537938559595	-0.1067601116171657	-20.354006048275977	-17.6791819520421	-0.0260643197384951	-3.5497860659493057	0.39008196755882363	-0.14702547071732752	0.36579150603852995	0.14091537938559595	0.1067601116171657	20.354006048275977	0.8	-42.46556187988867	-0.0445027955711339
ems_thioM_266_0001.pdb	38	71	0	0	0	0	0	0	0	0	71.0	0.0	0.0	0.0	0.0	0.0	0.0	0.0	0.0	72.0	1.0	1.0	1.0	1.0	1.0	0.0	0.0	1.0	-0.0015302514094344133	-0.1841631664531358	-0.19240771072079021	-0.28681107138108497	-0.19296802757568599	-0.012637412085011013	0.0	0.0	0.6505212662517266	0.0015302514094344133	0.1841631664531358	0.19240771072079021	0.28681107138108497	0.19296802757568599	0.012637412085011013	0.0	0.0	-0.6505212662517266	0.8	-0.21999637337341582	0.21999637337341582
ems_thioM_266_0002.pdb	37	60	202	87	0	0	0	0	0	0	60.0	202.0	87.0	0.0	0.0	0.0	0.0	0.0	0.0	120.0	112.0	113.0	2.0	1.0	1.0	1.0	2.0	13.0	-17.98672023906269	-29.586034357416708	-3.0589161910495477	-0.7993195620813784	-0.34556538279483484	-0.16523476730415987	0.14094129564307056	-0.5125403507835748	-10.867564833480017	17.98672023906269	-29.586034357416708	3.0589161910495477	0.7993195620813784	0.34556538279483484	0.16523476730415987	-0.14094129564307056	0.5125403507835748	10.867564833480017	0.8	-63.18095438832985	4.008885673496426
ems_fer_extM_66.pdb	9	0	0	0	0	0	0	0	0	0	0.0	0.0	0.0	0.0	0.0	0.0	0.0	0.0	0.0	1.0	1.0	1.0	1.0	1.0	1.0	0.0	0.0	1.0	-0.18389974103652218	-0.1841631664531358	-0.19240771072079021	-0.28681107138108497	-0.19296802757568599	-0.012637412085011013	0.0	0.0	0.6505212662517266	0.18389974103652218	0.1841631664531358	0.19240771072079021	0.28681107138108497	0.19296802757568599	0.012637412085011013	0.0	0.0	-0.6505212662517266	0.8	-0.4023658630005036	0.4023658630005036
ems_ferrM_5371_0002.pdb	10	0	0	0	0	0	0	0	0	0	0.0	0.0	0.0	0.0	0.0	0.0	0.0	0.0	0.0	1.0	1.0	1.0	1.0	1.0	1.0	0.0	0.0	1.0	-0.18389974103652218	-0.1841631664531358	-0.19240771072079021	-0.28681107138108497	-0.19296802757568599	-0.012637412085011013	0.0	0.0	0.6505212662517266	0.18389974103652218	0.1841631664531358	0.19240771072079021	0.28681107138108497	0.19296802757568599	0.012637412085011013	0.0	0.0	-0.6505212662517266	0.8	-0.4023658630005036	0.4023658630005036
ems_ferrM_5371.pdb	50	43	0	0	0	0	0	0	0	0	43.0	0.0	0.0	0.0	0.0	0.0	0.0	0.0	0.0	44.0	1.0	1.0	1.0	1.0	1.0	0.0	0.0	1.0	0.006025046293054004	-0.1841631664531358	-0.19240771072079021	-0.28681107138108497	-0.19296802757568599	-0.012637412085011013	0.0	0.0	0.6505212662517266	-0.006025046293054004	0.1841631664531358	0.19240771072079021	0.28681107138108497	0.19296802757568599	0.012637412085011013	0.0	0.0	-0.6505212662517266	0.8	-0.2124410756709274	0.2124410756709274
ems_ferrM_6258_0001.pdb	42	274	163	249	421	2	0	0	1	0	274.0	163.0	249.0	394.0	2.0	0.0	0.0	0.0	0.0	144.0	193.0	195.0	97.0	91.0	76.0	2.0	1.0	37.0	-46.673831928531484	-2.404415025868218	-7.056613443837051	-256.2076063378739	-79.02242087340888	-72.49456600558912	-1.1280623883470988	-0.3883264828637305	-34.694667145412126	-46.673831928531484	2.404415025868218	-7.056613443837051	-256.2076063378739	79.02242087340888	72.49456600558912	1.1280623883470988	0.3883264828637305	34.694667145412126	0.8	-500.0705096317316	-119.8055937887533
ems_ferrM_4768_0002.pdb	25	8	0	0	0	0	0	0	0	0	8.0	0.0	0.0	0.0	0.0	0.0	0.0	0.0	0.0	8.0	1.0	1.0	1.0	1.0	1.0	0.0	0.0	1.0	0.0	-0.1841631664531358	-0.19240771072079021	-0.28681107138108497	-0.19296802757568599	-0.012637412085011013	0.0	0.0	0.6505212662517266	0.0	0.1841631664531358	0.19240771072079021	0.28681107138108497	0.19296802757568599	0.012637412085011013	0.0	0.0	-0.6505212662517266	0.8	-0.2184661219639814	0.2184661219639814
ems_ferrM_3779.pdb	19	93	10	0	2	155	106	0	0	1	93.0	10.0	0.0	1.0	155.0	84.0	0.0	0.0	0.0	65.0	95.0	96.0	15.0	102.0	85.0	0.0	0.0	1.0	-5.464128116222909	-61.177187610738656	-92.36793344171052	-10.032661184534286	-12.264896710315611	0.0016930337522609307	0.0	0.0	0.6505212662517266	-5.464128116222909	61.177187610738656	92.36793344171052	10.032661184534286	-12.264896710315611	-0.0016930337522609307	0.0	0.0	-0.6505212662517266	0.8	-180.65459276351797	145.19654311044096
ems_ferrM_3779_0001.pdb	4	13	0	0	0	0	0	0	0	0	13.0	0.0	0.0	0.0	0.0	0.0	0.0	0.0	0.0	6.0	1.0	1.0	1.0	1.0	1.0	0.0	0.0	1.0	-3.3666878557865676	-0.1841631664531358	-0.19240771072079021	-0.28681107138108497	-0.19296802757568599	-0.012637412085011013	0.0	0.0	0.6505212662517266	-3.3666878557865676	0.1841631664531358	0.19240771072079021	0.28681107138108497	0.19296802757568599	0.012637412085011013	0.0	0.0	-0.6505212662517266	0.8	-3.585153977750549	-3.148221733822586
ems_ferrM_4879_0002.pdb	31	56	115	181	324	478	520	0	0	0	56.0	115.0	181.0	303.0	478.0	412.0	0.0	0.0	0.0	107.0	163.0	164.0	284.0	272.0	227.0	2.0	1.0	27.0	-14.329112958456477	-7.657031008680548	-0.8848217549453921	-0.6349747513348802	-63.95248212463707	-60.93700911401015	-0.49015310515651866	-0.03950979441576208	-24.632750343727185	14.329112958456477	7.657031008680548	-0.8848217549453921	-0.6349747513348802	-63.95248212463707	-60.93700911401015	0.49015310515651866	0.03950979441576208	24.632750343727185	0.8	-173.55784495536398	-79.260730534491
ems_ferrM_6168_0002.pdb	16	0	0	0	0	0	0	0	0	0	0.0	0.0	0.0	0.0	0.0	0.0	0.0	0.0	0.0	1.0	1.0	1.0	1.0	1.0	1.0	0.0	0.0	1.0	-0.18389974103652218	-0.1841631664531358	-0.19240771072079021	-0.28681107138108497	-0.19296802757568599	-0.012637412085011013	0.0	0.0	0.6505212662517266	0.18389974103652218	0.1841631664531358	0.19240771072079021	0.28681107138108497	0.19296802757568599	0.012637412085011013	0.0	0.0	-0.6505212662517266	0.8	-0.4023658630005036	0.4023658630005036
ems_ferrM_3804_0002.pdb	6	104	190	170	44	0	0	0	480	0	104.0	190.0	170.0	41.0	0.0	0.0	0.0	107.0	0.0	16.0	19.0	19.0	29.0	3.0	2.0	2.0	2.0	26.0	-109.65152952009782	-270.81715441272036	-224.18416622123243	-2.4360297075415325	-1.036936870395245	-0.8319894687527416	-0.364751630752401	-338.6958351733822	-22.995051273850564	-109.65152952009782	-270.81715441272036	-224.18416622123243	-2.4360297075415325	1.036936870395245	0.8319894687527416	0.364751630752401	-338.6958351733822	22.995051273850564	0.8	-971.0134442787253	-920.5559857912233
ems_ferrM_915.pdb	16	52	116	99	0	2	0	0	0	0	52.0	116.0	99.0	0.0	2.0	0.0	0.0	0.0	0.0	46.0	49.0	49.0	4.0	2.0	2.0	1.0	1.0	15.0	-0.4481861492720043	-33.8913558625541	-19.9352897540819	-2.8308979498331377	0.0	-0.2970269438248536	0.011729424510229514	-0.04816585533408824	-12.60014143061673	-0.4481861492720043	-33.8913558625541	-19.9352897540819	2.8308979498331377	0.0	0.2970269438248536	-0.011729424510229514	0.04816585533408824	12.60014143061673	0.8	-70.0393345210066	-38.51032901080942
ems_ferrM_7352_0002.pdb	1	14	100	83	238	81	60	0	230	0	14.0	100.0	83.0	223.0	81.0	47.0	0.0	51.0	0.0	1.0	1.0	1.0	91.0	1.0	1.0	1.0	1.0	12.0	-22.800562307370953	-345.5092643836145	-271.1170940870395	-68.26151229076073	-262.631452917844	-136.22192991568818	0.1880088530055286	-157.42416338982324	-10.296954545303926	-22.800562307370953	-345.5092643836145	-271.1170940870395	-68.26151229076073	-262.631452917844	-136.22192991568818	-0.1880088530055286	-157.42416338982324	10.296954545303926	0.8	-1274.0749249844393	-1253.857033599843
ems_ferrM_4917_0002.pdb	10	0	0	0	0	0	0	0	0	0	0.0	0.0	0.0	0.0	0.0	0.0	0.0	0.0	0.0	1.0	1.0	1.0	1.0	1.0	1.0	0.0	0.0	1.0	-0.18389974103652218	-0.1841631664531358	-0.19240771072079021	-0.28681107138108497	-0.19296802757568599	-0.012637412085011013	0.0	0.0	0.6505212662517266	0.18389974103652218	0.1841631664531358	0.19240771072079021	0.28681107138108497	0.19296802757568599	0.012637412085011013	0.0	0.0	-0.6505212662517266	0.8	-0.4023658630005036	0.4023658630005036
ems_ferrM_6797.pdb	67	263	248	85	106	2	0	0	0	0	263.0	248.0	85.0	99.0	2.0	0.0	0.0	0.0	0.0	224.0	253.0	256.0	20.0	20.0	16.0	1.0	2.0	13.0	-3.223477429031192	-0.048690146226618936	-76.43982326347498	-80.50085875729212	-11.99765371686803	-14.122969242160721	0.16419818108280815	-0.922863657679398	-10.565221917726127	-3.223477429031192	0.048690146226618936	76.43982326347498	-80.50085875729212	11.99765371686803	14.122969242160721	-0.16419818108280815	0.922863657679398	10.565221917726127	0.8	-197.65735994937637	30.208687576729748
ems_ferrM_2645_0002.pdb	55	325	134	132	0	69	145	1	52	0	325.0	134.0	132.0	0.0	69.0	115.0	0.0	11.0	0.0	181.0	225.0	227.0	33.0	48.0	40.0	1.0	1.0	20.0	-46.39128385723785	-21.449907313504752	-23.270767865704585	-30.396889561713216	-4.221824144268986	-46.8259541785963	-0.27595303198694654	-15.578230759719082	-17.41728875273783	-46.39128385723785	21.449907313504752	23.270767865704585	30.396889561713216	-4.221824144268986	-46.8259541785963	0.27595303198694654	-15.578230759719082	17.41728875273783	0.8	-205.82809946546953	-20.206486414174886
ems_ferrC_1744.pdb	15	50	0	0	0	0	0	0	0	0	50.0	0.0	0.0	0.0	0.0	0.0	0.0	0.0	0.0	30.0	1.0	1.0	1.0	1.0	1.0	0.0	0.0	1.0	-5.739816873536803	-0.1863444637211038	-0.194589007988758	-0.28681107138108497	-0.19296802757568599	-0.012637412085011013	0.0	0.0	0.6505212662517266	-5.739816873536803	0.1863444637211038	0.194589007988758	0.28681107138108497	0.19296802757568599	0.012637412085011013	0.0	0.0	-0.6505212662517266	0.8	-5.962645590036721	-5.516988157036885
ems_ferrM_6088_0002.pdb	13	67	52	158	0	44	103	1	0	0	67.0	52.0	158.0	0.0	44.0	81.0	0.0	0.0	0.0	40.0	54.0	55.0	35.0	28.0	24.0	2.0	0.0	24.0	-7.778107081163256	-0.03030924420731651	-64.70274452613316	-32.02475599129612	-3.977114252220982	-43.145212837486696	-0.21834454340333487	0.0	-21.233834947582917	-7.778107081163256	0.03030924420731651	-64.70274452613316	32.02475599129612	-3.977114252220982	-43.145212837486696	0.21834454340333487	0.0	21.233834947582917	0.8	-173.11042342349378	-66.09593397051441
ems_thioM_92.pdb	8	12	7	0	11	0	0	0	0	0	12.0	7.0	0.0	10.0	0.0	0.0	0.0	0.0	0.0	18.0	3.0	3.0	1.0	1.0	1.0	0.0	0.0	1.0	-0.9200329974731929	-2.020799640276612	-1.7674301790382128	-12.523129595114758	-0.19296802757568599	-0.012637412085011013	0.0	0.0	0.6505212662517266	0.9200329974731929	-2.020799640276612	1.7674301790382128	-12.523129595114758	0.19296802757568599	0.012637412085011013	0.0	0.0	-0.6505212662517266	0.8	-16.786476585311743	-12.301381885470994
ems_ferrM_5284_0002.pdb	20	0	0	0	0	0	0	0	0	0	0.0	0.0	0.0	0.0	0.0	0.0	0.0	0.0	0.0	1.0	1.0	1.0	1.0	1.0	1.0	0.0	0.0	1.0	-0.18389974103652218	-0.1841631664531358	-0.19240771072079021	-0.28681107138108497	-0.19296802757568599	-0.012637412085011013	0.0	0.0	0.6505212662517266	0.18389974103652218	0.1841631664531358	0.19240771072079021	0.28681107138108497	0.19296802757568599	0.012637412085011013	0.0	0.0	-0.6505212662517266	0.8	-0.4023658630005036	0.4023658630005036
ems_ferrM_5842_0001.pdb	31	88	0	0	0	148	111	0	0	1	88.0	0.0	0.0	0.0	148.0	88.0	0.0	0.0	0.0	105.0	148.0	149.0	1.0	113.0	94.0	0.0	0.0	1.0	-1.3630892443673162	-144.3693045723954	-145.58957679788162	-0.28681107138108497	-5.167314323941767	-0.1685122008775437	0.0	0.0	0.6505212662517266	1.3630892443673162	144.3693045723954	145.58957679788162	0.28681107138108497	-5.167314323941767	0.1685122008775437	0.0	0.0	-0.6505212662517266	0.8	-296.294086944593	285.9594582967095
ems_ferrC_308.pdb	4	0	69	117	92	208	212	0	0	2	0.0	69.0	117.0	86.0	208.0	168.0	0.0	0.0	1.0	8.0	13.0	13.0	180.0	22.0	18.0	1.0	1.0	18.0	-6.253324958023116	-61.756993592449405	-156.572487887696	-29.975176131288748	-282.14522916560315	-223.10675407289122	-0.15532839995016245	0.4713149186870481	-12.343820135268661	6.253324958023116	-61.756993592449405	-156.572487887696	29.975176131288748	-282.14522916560315	-223.10675407289122	0.15532839995016245	-0.4713149186870481	12.343820135268661	0.8	-771.8377994244834	-675.3251300127963
ems_fer_extM_140.pdb	16	26	0	0	0	0	0	0	0	0	26.0	0.0	0.0	0.0	0.0	0.0	0.0	0.0	0.0	27.0	1.0	1.0	1.0	1.0	1.0	0.0	0.0	1.0	0.009305789510055007	-0.1841631664531358	-0.19240771072079021	-0.28681107138108497	-0.19296802757568599	-0.012637412085011013	0.0	0.0	0.6505212662517266	-0.009305789510055007	0.1841631664531358	0.19240771072079021	0.28681107138108497	0.19296802757568599	0.012637412085011013	0.0	0.0	-0.6505212662517266	0.8	-0.2091603324539264	0.2091603324539264
ems_thioM_130_0001.pdb	36	27	143	259	0	39	72	1	0	0	27.0	143.0	259.0	0.0	39.0	57.0	0.0	0.0	0.0	118.0	143.0	144.0	26.0	23.0	19.0	3.0	1.0	39.0	-50.13385628575601	0.0	-37.467672316639806	-23.76181417218295	-4.619584396759116	-24.195687868360412	-1.058178980620467	-0.25742064941048226	-36.17377910319169	50.13385628575601	0.0	-37.467672316639806	23.76181417218295	-4.619584396759116	-24.195687868360412	1.058178980620467	0.25742064941048226	36.17377910319169	0.8	-177.6679937729209	45.10210460940227
ems_ferrM_6223_0002.pdb	6	0	0	0	0	0	0	0	0	0	0.0	0.0	0.0	0.0	0.0	0.0	0.0	0.0	0.0	1.0	1.0	1.0	1.0	1.0	1.0	0.0	0.0	1.0	-0.18389974103652218	-0.1841631664531358	-0.19240771072079021	-0.28681107138108497	-0.19296802757568599	-0.012637412085011013	0.0	0.0	0.6505212662517266	0.18389974103652218	0.1841631664531358	0.19240771072079021	0.28681107138108497	0.19296802757568599	0.012637412085011013	0.0	0.0	-0.6505212662517266	0.8	-0.4023658630005036	0.4023658630005036
ems_ferrC_2105.pdb	19	0	18	139	87	69	196	1	0	1	0.0	18.0	139.0	81.0	69.0	155.0	0.0	0.0	0.0	65.0	97.0	97.0	32.0	122.0	102.0	1.0	0.0	21.0	-62.29174696651185	-47.58250987063302	-7.98018504106679	-26.1393631567922	-13.233697234236772	-12.29604761437244	-0.32762519054856987	0.0	-18.445534794469864	62.29174696651185	47.58250987063302	-7.98018504106679	-26.1393631567922	13.233697234236772	-12.29604761437244	0.32762519054856987	0.0	18.445534794469864	0.8	-188.2967098686315	95.46551824416865
ems_ferrM_6841.pdb	23	0	62	7	0	0	0	0	0	0	0.0	62.0	7.0	0.0	0.0	0.0	0.0	0.0	0.0	67.0	31.0	31.0	1.0	1.0	1.0	0.0	1.0	1.0	-64.4228347281507	-12.428562650092953	-12.962999582692685	-0.28681107138108497	-0.19296802757568599	-0.012637412085011013	0.0	0.5782906605725079	-0.05074467409885286	64.4228347281507	-12.428562650092953	12.962999582692685	0.28681107138108497	0.19296802757568599	0.012637412085011013	0.0	-0.5782906605725079	0.05074467409885286	0.8	-89.77926748550448	64.92214218531856
ems_ferrM_5800.pdb	15	1	68	155	0	0	0	0	0	0	1.0	68.0	155.0	0.0	0.0	0.0	0.0	0.0	0.0	46.0	50.0	50.0	3.0	2.0	2.0	2.0	1.0	23.0	-39.389183293537286	-3.1784940151004335	-70.74609845490951	-1.7213353827646278	-1.0634415001908386	-0.7027801872531021	-0.18000464135800276	0.48591726156981485	-20.803541597497855	39.389183293537286	-3.1784940151004335	-70.74609845490951	1.7213353827646278	1.0634415001908386	0.7027801872531021	0.18000464135800276	-0.48591726156981485	20.803541597497855	0.8	-137.2989618110418	-10.55022312897805
ems_fer_extM_59.pdb	30	55	65	21	0	0	0	0	0	0	55.0	65.0	21.0	0.0	0.0	0.0	0.0	0.0	0.0	88.0	42.0	42.0	1.0	1.0	1.0	0.0	1.0	3.0	-6.933231994547256	-5.834428520490647	-6.062534004070336	-0.28681107138108497	-0.19296802757568599	-0.012637412085011013	0.0	0.5310377362861227	-1.6563145664575614	6.933231994547256	-5.834428520490647	6.062534004070336	0.28681107138108497	0.19296802757568599	0.012637412085011013	0.0	-0.5310377362861227	1.6563145664575614	0.8	-20.447887860321455	8.779030819340168
ems_thioM_42.pdb	12	170	2	0	0	213	326	0	0	1	170.0	2.0	0.0	0.0	213.0	258.0	0.0	0.0	0.0	42.0	69.0	70.0	11.0	237.0	198.0	0.0	0.0	1.0	-110.77250161344774	-58.20514057597791	-66.54373727482938	-9.08962060100664	-1.2216968958416885	-8.414801670898726	0.0	0.0	0.6505212662517266	-110.77250161344774	58.20514057597791	66.54373727482938	9.08962060100664	1.2216968958416885	-8.414801670898726	0.0	0.0	-0.6505212662517266	0.8	-253.59697736575032	15.222370797057422
ems_thioM_651_0001.pdb	10	44	44	93	218	40	21	0	0	0	44.0	44.0	93.0	204.0	40.0	16.0	0.0	0.0	0.0	33.0	48.0	48.0	69.0	53.0	44.0	1.0	0.0	14.0	-1.9489233001189206	-0.09556552285786779	-16.83595080694102	-86.8362139322204	-1.6007140706081628	-11.468043662648029	0.0742498360766175	0.0	-11.732940443258265	-1.9489233001189206	0.09556552285786779	-16.83595080694102	-86.8362139322204	1.6007140706081628	11.468043662648029	-0.0742498360766175	0.0	11.732940443258265	0.8	-130.44410190257605	-80.79807417598465
ems_ferrM_1251_0002.pdb	31	37	0	0	0	0	0	0	0	0	37.0	0.0	0.0	0.0	0.0	0.0	0.0	0.0	0.0	38.0	1.0	1.0	1.0	1.0	1.0	0.0	0.0	1.0	0.008338942320641252	-0.1841631664531358	-0.19240771072079021	-0.28681107138108497	-0.19296802757568599	-0.012637412085011013	0.0	0.0	0.6505212662517266	-0.008338942320641252	0.1841631664531358	0.19240771072079021	0.28681107138108497	0.19296802757568599	0.012637412085011013	0.0	0.0	-0.6505212662517266	0.8	-0.21012717964334016	0.21012717964334016
ems_ferrM_6197_0001.pdb	51	143	0	0	0	0	0	0	0	0	143.0	0.0	0.0	0.0	0.0	0.0	0.0	0.0	0.0	103.0	2.0	2.0	1.0	1.0	1.0	0.0	0.0	1.0	-7.252632181944875	-0.8515740272104786	-0.8680631082952064	-0.28681107138108497	-0.19296802757568599	-0.012637412085011013	0.0	0.0	0.6505212662517266	-7.252632181944875	0.8515740272104786	0.8680631082952064	0.28681107138108497	0.19296802757568599	0.012637412085011013	0.0	0.0	-0.6505212662517266	0.8	-8.814164562240617	-5.691099801649134
rand_ems_3hC_285.pdb	4	37	0	0	0	0	0	0	0	0	37.0	0.0	0.0	0.0	0.0	0.0	0.0	0.0	0.0	6.0	2.0	2.0	1.0	1.0	1.0	0.0	0.0	1.0	-35.555863893980494	-0.46684152976051996	-0.4833306108452484	-0.28681107138108497	-0.19296802757568599	-0.012637412085011013	0.0	0.0	0.6505212662517266	-35.555863893980494	0.46684152976051996	0.4833306108452484	0.28681107138108497	0.19296802757568599	0.012637412085011013	0.0	0.0	-0.6505212662517266	0.8	-36.347931279376326	-34.76379650858466
ems_ferrM_3421.pdb	29	27	26	17	1	0	0	0	0	0	27.0	26.0	17.0	0.0	0.0	0.0	0.0	0.0	0.0	75.0	19.0	19.0	1.0	1.0	1.0	0.0	0.0	3.0	-19.882666605889924	-1.2719239112523155	-0.08165178595449873	-0.28681107138108497	-0.19296802757568599	-0.012637412085011013	0.0	0.0	-1.0223855742637942	19.882666605889924	-1.2719239112523155	0.08165178595449873	0.28681107138108497	0.19296802757568599	0.012637412085011013	0.0	0.0	1.0223855742637942	0.8	-22.75104438840231	20.20719656589768
ems_ferrM_3539.pdb	18	0	0	0	0	0	0	0	0	0	0.0	0.0	0.0	0.0	0.0	0.0	0.0	0.0	0.0	1.0	1.0	1.0	1.0	1.0	1.0	0.0	0.0	1.0	-0.18389974103652218	-0.1841631664531358	-0.19240771072079021	-0.28681107138108497	-0.19296802757568599	-0.012637412085011013	0.0	0.0	0.6505212662517266	0.18389974103652218	0.1841631664531358	0.19240771072079021	0.28681107138108497	0.19296802757568599	0.012637412085011013	0.0	0.0	-0.6505212662517266	0.8	-0.4023658630005036	0.4023658630005036
ems_ferrC_202.pdb	6	0	0	0	0	0	0	0	0	0	0.0	0.0	0.0	0.0	0.0	0.0	0.0	0.0	0.0	1.0	1.0	1.0	1.0	1.0	1.0	0.0	0.0	1.0	-0.18389974103652218	-0.1841631664531358	-0.19240771072079021	-0.28681107138108497	-0.19296802757568599	-0.012637412085011013	0.0	0.0	0.6505212662517266	0.18389974103652218	0.1841631664531358	0.19240771072079021	0.28681107138108497	0.19296802757568599	0.012637412085011013	0.0	0.0	-0.6505212662517266	0.8	-0.4023658630005036	0.4023658630005036
ems_ferrC_1274.pdb	73	146	37	56	103	214	188	0	0	2	146.0	37.0	56.0	96.0	214.0	149.0	0.0	0.0	1.0	249.0	338.0	341.0	26.0	184.0	153.0	1.0	0.0	8.0	-24.61534044148499	-218.48162281292508	-183.17374380801903	-56.236667090968396	-2.440229706694197	-0.05059571138951924	0.5814980843293742	0.0	-4.306722965116476	24.61534044148499	218.48162281292508	183.17374380801903	-56.236667090968396	-2.440229706694197	0.05059571138951924	-0.5814980843293742	0.0	4.306722965116476	0.8	-488.7234244522683	371.3696308569431
ems_ferrM_6938.pdb	17	105	0	0	0	0	0	0	0	0	105.0	0.0	0.0	0.0	0.0	0.0	0.0	0.0	0.0	39.0	4.0	4.0	1.0	1.0	1.0	0.0	0.0	1.0	-39.04033519467402	-1.9279585519666798	-1.9609367290372974	-0.28681107138108497	-0.19296802757568599	-0.012637412085011013	0.0	0.0	0.6505212662517266	-39.04033519467402	1.9279585519666798	1.9609367290372974	0.28681107138108497	0.19296802757568599	0.012637412085011013	0.0	0.0	-0.6505212662517266	0.8	-42.77112572046806	-35.30954466887998
ems_ferrC_938.pdb	36	108	2	0	0	1	0	0	0	0	108.0	2.0	0.0	0.0	1.0	0.0	0.0	0.0	0.0	75.0	3.0	3.0	1.0	1.0	1.0	0.0	0.0	1.0	-6.712327393828659	0.06724634544051078	-1.327073234289991	-0.28681107138108497	0.0	-0.012637412085011013	0.0	0.0	0.6505212662517266	-6.712327393828659	-0.06724634544051078	1.327073234289991	0.28681107138108497	0.0	0.012637412085011013	0.0	0.0	-0.6505212662517266	0.8	-7.621081499892507	-5.803573287764809
bGM_694_0002.pdb	69	211	367	361	1030	1708	1550	27	1	6	211.0	367.0	361.0	966.0	1708.0	1230.0	10.0	0.0	3.0	247.0	382.0	385.0	1053.0	728.0	608.0	4.0	3.0	54.0	-2.7240196994036694	-0.28578055395126967	-0.7538854215497395	-3.676729578793129	-476.98277528852793	-245.10899816000756	-4.23415398114755	-1.8080885250012448	-41.152203573980636	2.7240196994036694	0.28578055395126967	0.7538854215497395	3.676729578793129	-476.98277528852793	-245.10899816000756	-4.23415398114755	1.8080885250012448	41.152203573980636	0.8	-776.7266347823627	-675.9252200770034
ems_thioM_455.pdb	2	42	1	0	0	0	0	0	0	0	42.0	1.0	0.0	0.0	0.0	0.0	0.0	0.0	0.0	1.0	1.0	1.0	1.0	1.0	1.0	0.0	0.0	1.0	-110.23234955750317	0.0	-0.19240771072079021	-0.28681107138108497	-0.19296802757568599	-0.012637412085011013	0.0	0.0	0.6505212662517266	-110.23234955750317	0.0	0.19240771072079021	0.28681107138108497	0.19296802757568599	0.012637412085011013	0.0	0.0	-0.6505212662517266	0.8	-110.26665251301401	-110.19804660199233
bGM_694_0001.pdb	84	511	850	1042	3210	1712	2082	3	4	8	511.0	850.0	1042.0	3011.0	1712.0	1652.0	1.0	0.0	4.0	296.0	451.0	454.0	2095.0	751.0	627.0	10.0	8.0	157.0	-64.46132236055314	-140.30040063663512	-277.5942122029591	-176.34852023703615	-450.9399365890604	-576.7325056564808	-5.974082854952986	-5.7139453454550155	-136.13179677745188	-64.46132236055314	-140.30040063663512	-277.5942122029591	-176.34852023703615	-450.9399365890604	-576.7325056564808	5.974082854952986	5.7139453454550155	136.13179677745188	0.8	-1834.1967226605843	-1538.5570727048648
ems_ferrM_2948.pdb	29	43	15	29	61	212	270	0	0	0	43.0	15.0	29.0	57.0	212.0	214.0	0.0	0.0	0.0	98.0	147.0	148.0	31.0	209.0	174.0	0.0	0.0	4.0	-19.289974127097622	-96.82160159386427	-71.26823961165852	-9.135793379668563	-0.031341043789382184	-4.30405016770365	0.0	0.0	-2.710474452386035	19.289974127097622	96.82160159386427	71.26823961165852	-9.135793379668563	-0.031341043789382184	-4.30405016770365	0.0	0.0	2.710474452386035	0.8	-203.56147437616804	176.61910519384483
ems_fer_extC_66.pdb	12	40	0	0	0	0	0	0	0	0	40.0	0.0	0.0	0.0	0.0	0.0	0.0	0.0	0.0	26.0	1.0	1.0	1.0	1.0	1.0	0.0	0.0	1.0	-3.6967093654922323	-0.184212944696873	-0.1924574889645274	-0.28681107138108497	-0.19296802757568599	-0.012637412085011013	0.0	0.0	0.6505212662517266	-3.6967093654922323	0.184212944696873	0.1924574889645274	0.28681107138108497	0.19296802757568599	0.012637412085011013	0.0	0.0	-0.6505212662517266	0.8	-3.915275043943689	-3.4781436870407756
ems_ferrM_5813.pdb	19	0	0	0	0	0	0	0	0	0	0.0	0.0	0.0	0.0	0.0	0.0	0.0	0.0	0.0	1.0	1.0	1.0	1.0	1.0	1.0	0.0	0.0	1.0	-0.18389974103652218	-0.1841631664531358	-0.19240771072079021	-0.28681107138108497	-0.19296802757568599	-0.012637412085011013	0.0	0.0	0.6505212662517266	0.18389974103652218	0.1841631664531358	0.19240771072079021	0.28681107138108497	0.19296802757568599	0.012637412085011013	0.0	0.0	-0.6505212662517266	0.8	-0.4023658630005036	0.4023658630005036
ems_ferrM_6112.pdb	38	0	0	0	0	0	0	0	0	0	0.0	0.0	0.0	0.0	0.0	0.0	0.0	0.0	0.0	1.0	1.0	1.0	1.0	1.0	1.0	0.0	0.0	1.0	-0.18389974103652218	-0.1841631664531358	-0.19240771072079021	-0.28681107138108497	-0.19296802757568599	-0.012637412085011013	0.0	0.0	0.6505212662517266	0.18389974103652218	0.1841631664531358	0.19240771072079021	0.28681107138108497	0.19296802757568599	0.012637412085011013	0.0	0.0	-0.6505212662517266	0.8	-0.4023658630005036	0.4023658630005036
ems_ferrM_5040.pdb	34	197	201	244	189	472	723	1	0	4	197.0	201.0	244.0	177.0	472.0	573.0	0.0	0.0	2.0	114.0	169.0	170.0	351.0	207.0	173.0	2.0	2.0	37.0	-24.882731617518075	-3.0052083905461586	-14.329727116641266	-52.671930921632224	-124.49895250297797	-287.2534391560031	-1.0874930282588364	-0.5026148444420062	-27.433182963367752	-24.882731617518075	-3.0052083905461586	-14.329727116641266	52.671930921632224	-124.49895250297797	-287.2534391560031	1.0874930282588364	0.5026148444420062	27.433182963367752	0.8	-535.6652805413873	-372.27483702598573
bGM_152.pdb	62	280	146	288	621	249	370	0	0	0	280.0	146.0	288.0	582.0	249.0	293.0	0.0	0.0	0.0	219.0	318.0	321.0	209.0	327.0	273.0	3.0	1.0	43.0	-7.816232082287797	-58.070746912107154	-1.6862219639685918	-223.83095484966103	-9.929283819339162	-0.7684996387919796	-1.3765772657519149	-0.2781826860738015	-40.48297005495752	-7.816232082287797	58.070746912107154	1.6862219639685918	-223.83095484966103	9.929283819339162	-0.7684996387919796	1.3765772657519149	0.2781826860738015	40.48297005495752	0.8	-344.23966927293895	-120.59170386854268
ems_thioM_773_0002.pdb	31	0	0	0	0	0	0	0	0	0	0.0	0.0	0.0	0.0	0.0	0.0	0.0	0.0	0.0	1.0	1.0	1.0	1.0	1.0	1.0	0.0	0.0	1.0	-0.18389974103652218	-0.1841631664531358	-0.19240771072079021	-0.28681107138108497	-0.19296802757568599	-0.012637412085011013	0.0	0.0	0.6505212662517266	0.18389974103652218	0.1841631664531358	0.19240771072079021	0.28681107138108497	0.19296802757568599	0.012637412085011013	0.0	0.0	-0.6505212662517266	0.8	-0.4023658630005036	0.4023658630005036
ems_ferrM_2613_0001.pdb	35	149	77	67	0	0	0	0	0	0	149.0	77.0	67.0	0.0	0.0	0.0	0.0	0.0	0.0	108.0	76.0	76.0	1.0	1.0	1.0	1.0	1.0	10.0	-7.300391351044624	-0.019322841909954036	-0.5103632997211491	-0.28681107138108497	-0.19296802757568599	-0.012637412085011013	0.40215702766136785	0.3616194265847086	-7.990901751062429	-7.300391351044624	-0.019322841909954036	0.5103632997211491	0.28681107138108497	0.19296802757568599	0.012637412085011013	-0.40215702766136785	-0.3616194265847086	7.990901751062429	0.8	-15.54961930053386	0.9101909146247067
ems_ferrM_3831.pdb	25	1	75	55	3	0	0	0	0	0	1.0	75.0	55.0	2.0	0.0	0.0	0.0	0.0	0.0	73.0	60.0	61.0	1.0	1.0	1.0	1.0	1.0	8.0	-65.99185553212962	-1.840982907011707	-0.20638841966988508	-0.4063364761619639	-0.19296802757568599	-0.012637412085011013	0.5995166014726446	0.38793676119264575	-6.292766983453401	65.99185553212962	-1.840982907011707	0.20638841966988508	-0.4063364761619639	0.19296802757568599	0.012637412085011013	-0.5995166014726446	-0.38793676119264575	6.292766983453401	0.8	-73.956482395422	69.46184362907465
ems_ferrC_737.pdb	13	0	60	25	0	1	0	0	0	0	0.0	60.0	25.0	0.0	1.0	0.0	0.0	0.0	0.0	38.0	36.0	36.0	1.0	1.0	1.0	0.0	1.0	4.0	-34.83762238835088	-7.035553436892563	-1.7331052920019658	-0.28681107138108497	0.0	-0.012637412085011013	0.0	0.6110805096860552	-2.116792150320816	34.83762238835088	-7.035553436892563	1.7331052920019658	0.28681107138108497	0.0	0.012637412085011013	0.0	-0.6110805096860552	2.116792150320816	0.8	-45.411441241346274	31.340334367561137
ems_ferrM_6464_0002.pdb	5	0	0	0	0	0	0	0	0	0	0.0	0.0	0.0	0.0	0.0	0.0	0.0	0.0	0.0	1.0	1.0	1.0	1.0	1.0	1.0	0.0	0.0	1.0	-0.18389974103652218	-0.1841631664531358	-0.19240771072079021	-0.28681107138108497	-0.19296802757568599	-0.012637412085011013	0.0	0.0	0.6505212662517266	0.18389974103652218	0.1841631664531358	0.19240771072079021	0.28681107138108497	0.19296802757568599	0.012637412085011013	0.0	0.0	-0.6505212662517266	0.8	-0.4023658630005036	0.4023658630005036
ems_ferrM_5144_0001.pdb	1	47	0	0	0	0	0	0	0	0	47.0	0.0	0.0	0.0	0.0	0.0	0.0	0.0	0.0	1.0	1.0	1.0	1.0	1.0	1.0	0.0	0.0	1.0	-128.3437834687629	-0.1841631664531358	-0.19240771072079021	-0.28681107138108497	-0.19296802757568599	-0.012637412085011013	0.0	0.0	0.6505212662517266	-128.3437834687629	0.1841631664531358	0.19240771072079021	0.28681107138108497	0.19296802757568599	0.012637412085011013	0.0	0.0	-0.6505212662517266	0.8	-128.5622495907269	-128.1253173467989
ems_ferrM_4879_0001.pdb	39	132	99	155	184	8	8	0	0	0	132.0	99.0	155.0	172.0	8.0	6.0	0.0	0.0	0.0	135.0	173.0	174.0	35.0	51.0	42.0	2.0	1.0	23.0	-0.015629793343208576	-18.35922979744322	-1.0400316527074835	-138.36163114350768	-26.89449247513504	-23.552255879762924	-0.18000464135800986	0.1103047091075613	-20.803541597497855	0.015629793343208576	18.35922979744322	1.0400316527074835	-138.36163114350768	26.89449247513504	23.552255879762924	0.18000464135800986	-0.1103047091075613	20.803541597497855	0.8	-229.09651227164787	-47.626750015367506
ems_ferrM_3354_0002.pdb	21	0	0	0	0	0	0	0	0	0	0.0	0.0	0.0	0.0	0.0	0.0	0.0	0.0	0.0	1.0	1.0	1.0	1.0	1.0	1.0	0.0	0.0	1.0	-0.18389974103652218	-0.1841631664531358	-0.19240771072079021	-0.28681107138108497	-0.19296802757568599	-0.012637412085011013	0.0	0.0	0.6505212662517266	0.18389974103652218	0.1841631664531358	0.19240771072079021	0.28681107138108497	0.19296802757568599	0.012637412085011013	0.0	0.0	-0.6505212662517266	0.8	-0.4023658630005036	0.4023658630005036
ems_fer_extC_90.pdb	14	9	0	0	0	0	0	0	0	0	9.0	0.0	0.0	0.0	0.0	0.0	0.0	0.0	0.0	9.0	1.0	1.0	1.0	1.0	1.0	0.0	0.0	1.0	0.0	-0.1841631664531358	-0.19240771072079021	-0.28681107138108497	-0.19296802757568599	-0.012637412085011013	0.0	0.0	0.6505212662517266	0.0	0.1841631664531358	0.19240771072079021	0.28681107138108497	0.19296802757568599	0.012637412085011013	0.0	0.0	-0.6505212662517266	0.8	-0.2184661219639814	0.2184661219639814
ems_ferrM_7271_0002.pdb	8	0	0	0	0	0	0	0	0	0	0.0	0.0	0.0	0.0	0.0	0.0	0.0	0.0	0.0	1.0	1.0	1.0	1.0	1.0	1.0	0.0	0.0	1.0	-0.18389974103652218	-0.1841631664531358	-0.19240771072079021	-0.28681107138108497	-0.19296802757568599	-0.012637412085011013	0.0	0.0	0.6505212662517266	0.18389974103652218	0.1841631664531358	0.19240771072079021	0.28681107138108497	0.19296802757568599	0.012637412085011013	0.0	0.0	-0.6505212662517266	0.8	-0.4023658630005036	0.4023658630005036
ems_ferrM_6943_0001.pdb	7	0	0	0	0	0	0	0	0	0	0.0	0.0	0.0	0.0	0.0	0.0	0.0	0.0	0.0	1.0	1.0	1.0	1.0	1.0	1.0	0.0	0.0	1.0	-0.18389974103652218	-0.1841631664531358	-0.19240771072079021	-0.28681107138108497	-0.19296802757568599	-0.012637412085011013	0.0	0.0	0.6505212662517266	0.18389974103652218	0.1841631664531358	0.19240771072079021	0.28681107138108497	0.19296802757568599	0.012637412085011013	0.0	0.0	-0.6505212662517266	0.8	-0.4023658630005036	0.4023658630005036
ems_thioM_703.pdb	52	0	0	0	0	183	235	0	0	0	0.0	0.0	0.0	0.0	183.0	186.0	0.0	0.0	0.0	177.0	248.0	250.0	1.0	173.0	144.0	0.0	0.0	1.0	-173.80855329798467	-243.83962436930523	-245.88479831136993	-0.28681107138108497	-0.3124238904846379	-5.602720203740688	0.0	0.0	0.6505212662517266	173.80855329798467	243.83962436930523	245.88479831136993	0.28681107138108497	-0.3124238904846379	-5.602720203740688	0.0	0.0	-0.6505212662517266	0.8	-669.0844098780144	657.2541216895638
ems_thioM_255_0001.pdb	27	88	19	52	0	1	0	0	0	0	88.0	19.0	52.0	0.0	1.0	0.0	0.0	0.0	0.0	75.0	37.0	37.0	1.0	1.0	1.0	1.0	0.0	8.0	-1.162787446539994	-4.907651203260116	-2.8246727839234254	-0.28681107138108497	0.0	-0.012637412085011013	0.6556061030368803	0.0	-5.8440478278439345	-1.162787446539994	4.907651203260116	-2.8246727839234254	0.28681107138108497	0.0	0.012637412085011013	-0.6556061030368803	0.0	5.8440478278439345	0.8	-14.383001641996685	6.408081181069846
ems_thioM_638_0001.pdb	14	0	0	0	0	0	0	0	0	0	0.0	0.0	0.0	0.0	0.0	0.0	0.0	0.0	0.0	1.0	1.0	1.0	1.0	1.0	1.0	0.0	0.0	1.0	-0.18389974103652218	-0.1841631664531358	-0.19240771072079021	-0.28681107138108497	-0.19296802757568599	-0.012637412085011013	0.0	0.0	0.6505212662517266	0.18389974103652218	0.1841631664531358	0.19240771072079021	0.28681107138108497	0.19296802757568599	0.012637412085011013	0.0	0.0	-0.6505212662517266	0.8	-0.4023658630005036	0.4023658630005036
ems_thioM_39.pdb	20	0	0	0	0	0	0	0	0	0	0.0	0.0	0.0	0.0	0.0	0.0	0.0	0.0	0.0	1.0	1.0	1.0	1.0	1.0	1.0	0.0	0.0	1.0	-0.18389974103652218	-0.1841631664531358	-0.19240771072079021	-0.28681107138108497	-0.19296802757568599	-0.012637412085011013	0.0	0.0	0.6505212662517266	0.18389974103652218	0.1841631664531358	0.19240771072079021	0.28681107138108497	0.19296802757568599	0.012637412085011013	0.0	0.0	-0.6505212662517266	0.8	-0.4023658630005036	0.4023658630005036
bGM_452_0002.pdb	32	11	0	0	0	0	0	0	0	0	11.0	0.0	0.0	0.0	0.0	0.0	0.0	0.0	0.0	11.0	1.0	1.0	1.0	1.0	1.0	0.0	0.0	1.0	0.0	-0.1841631664531358	-0.19240771072079021	-0.28681107138108497	-0.19296802757568599	-0.012637412085011013	0.0	0.0	0.6505212662517266	0.0	0.1841631664531358	0.19240771072079021	0.28681107138108497	0.19296802757568599	0.012637412085011013	0.0	0.0	-0.6505212662517266	0.8	-0.2184661219639814	0.2184661219639814
ems_ferrC_862.pdb	21	101	26	25	0	0	0	0	0	0	101.0	26.0	25.0	0.0	0.0	0.0	0.0	0.0	0.0	61.0	28.0	29.0	1.0	1.0	1.0	0.0	0.0	4.0	-11.288497176135138	-0.05918805734951249	-0.15400362882288476	-0.28681107138108497	-0.19296802757568599	-0.012637412085011013	0.0	0.0	-2.116792150320816	-11.288497176135138	0.05918805734951249	0.15400362882288476	0.28681107138108497	0.19296802757568599	0.012637412085011013	0.0	0.0	2.116792150320816	0.8	-14.110897523670133	-8.466096828600143
ems_thioM_219_0001.pdb	9	15	33	41	0	0	0	0	0	0	15.0	33.0	41.0	0.0	0.0	0.0	0.0	0.0	0.0	23.0	24.0	25.0	1.0	1.0	1.0	0.0	0.0	6.0	-1.3660298936803237	-1.5088904622668622	-4.768326966995382	-0.28690635030009104	-0.19296802757568599	-0.012637412085011013	0.0	0.0	-4.331203206479292	1.3660298936803237	-1.5088904622668622	-4.768326966995382	0.28690635030009104	0.19296802757568599	0.012637412085011013	0.0	0.0	4.331203206479292	0.8	-12.466962319382649	-0.08747253914183961
ems_ferrC_1527.pdb	24	0	0	0	0	0	0	0	0	0	0.0	0.0	0.0	0.0	0.0	0.0	0.0	0.0	0.0	1.0	1.0	1.0	1.0	1.0	1.0	0.0	0.0	1.0	-0.18389974103652218	-0.1841631664531358	-0.19240771072079021	-0.28681107138108497	-0.19296802757568599	-0.012637412085011013	0.0	0.0	0.6505212662517266	0.18389974103652218	0.1841631664531358	0.19240771072079021	0.28681107138108497	0.19296802757568599	0.012637412085011013	0.0	0.0	-0.6505212662517266	0.8	-0.4023658630005036	0.4023658630005036
ems_thioM_39_0002.pdb	61	138	124	192	66	182	118	0	0	0	138.0	124.0	192.0	61.0	182.0	93.0	0.0	0.0	0.0	207.0	271.0	273.0	55.0	98.0	82.0	2.0	1.0	29.0	-12.78617127560915	-49.49643958299254	-13.224756567347242	-0.35512776816795366	-29.204868948119483	-0.8226289941882925	-0.6081460127684022	-0.11485733499509676	-26.25090793085097	12.78617127560915	49.49643958299254	13.224756567347242	-0.35512776816795366	-29.204868948119483	-0.8226289941882925	0.6081460127684022	0.11485733499509676	26.25090793085097	0.8	-132.86390441503914	72.09865299408766
ems_ferrM_6938_0001.pdb	30	103	222	189	0	0	0	0	0	0	103.0	222.0	189.0	0.0	0.0	0.0	0.0	0.0	0.0	99.0	103.0	103.0	7.0	3.0	3.0	2.0	2.0	28.0	-0.09632073856833756	-52.35399854264847	-28.67105503705399	-4.749305700417554	-1.789145539981856	-1.248153440190091	-0.5766492290055818	-0.701360245537924	-25.814908073476456	-0.09632073856833756	-52.35399854264847	-28.67105503705399	4.749305700417554	1.789145539981856	1.248153440190091	0.5766492290055818	0.701360245537924	25.814908073476456	0.8	-116.00089654688027	-46.24185208966132
ems_ferrC_217.pdb	8	23	0	0	0	0	0	0	0	0	23.0	0.0	0.0	0.0	0.0	0.0	0.0	0.0	0.0	16.0	1.0	1.0	1.0	1.0	1.0	0.0	0.0	1.0	-1.459329182974237	-0.18421931869574282	-0.19246386296339724	-0.28681107138108497	-0.19296802757568599	-0.012637412085011013	0.0	0.0	0.6505212662517266	-1.459329182974237	0.18421931869574282	0.19246386296339724	0.28681107138108497	0.19296802757568599	0.012637412085011013	0.0	0.0	-0.6505212662517266	0.8	-1.677907609423433	-1.2407507565250415
ems_thioM_72_0002.pdb	31	0	18	37	0	0	0	0	0	0	0.0	18.0	37.0	0.0	0.0	0.0	0.0	0.0	0.0	82.0	23.0	23.0	1.0	1.0	1.0	0.0	0.0	6.0	-79.13533695411449	-0.5083995191628397	-3.5936031918279028	-0.28681107138108497	-0.19296802757568599	-0.012637412085011013	0.0	0.0	-3.71527485972475	79.13533695411449	0.5083995191628397	-3.5936031918279028	0.28681107138108497	0.19296802757568599	0.012637412085011013	0.0	0.0	3.71527485972475	0.8	-87.44503103587175	80.25782465221596
ems_ferrM_2751_0002.pdb	19	94	31	55	0	0	0	0	0	0	94.0	31.0	55.0	0.0	0.0	0.0	0.0	0.0	0.0	58.0	46.0	46.0	1.0	1.0	1.0	1.0	0.0	8.0	-9.441814297748586	-2.4883164785311465	-0.8915118368264316	-0.28681107138108497	-0.19296802757568599	-0.012637412085011013	0.5995166014726446	0.0	-6.292766983453401	-9.441814297748586	2.4883164785311465	-0.8915118368264316	0.28681107138108497	0.19296802757568599	0.012637412085011013	-0.5995166014726446	0.0	6.292766983453401	0.8	-19.0073095061287	-1.659342763021332
ems_ferrM_6184.pdb	20	7	13	39	0	0	0	0	0	0	7.0	13.0	39.0	0.0	0.0	0.0	0.0	0.0	0.0	54.0	24.0	24.0	1.0	1.0	1.0	0.0	0.0	6.0	-31.383555639488826	-2.526534617921552	-4.324668727163775	-0.28681107138108497	-0.19296802757568599	-0.012637412085011013	0.0	0.0	-4.031138971834063	31.383555639488826	2.526534617921552	-4.324668727163775	0.28681107138108497	0.19296802757568599	0.012637412085011013	0.0	0.0	4.031138971834063	0.8	-42.75831446745	34.10897701312244
ems_ferrM_5071.pdb	4	71	83	145	0	0	0	0	0	0	71.0	83.0	145.0	0.0	0.0	0.0	0.0	0.0	0.0	8.0	9.0	9.0	9.0	1.0	1.0	1.0	1.0	22.0	-94.88052529089573	-111.29030736670347	-266.91105752272796	-7.106795980720518	-0.19296802757568599	-0.012637412085011013	-0.3698850031118004	0.28658416177010104	-19.32353432744808	-94.88052529089573	-111.29030736670347	-266.91105752272796	7.106795980720518	0.19296802757568599	0.012637412085011013	0.3698850031118004	-0.28658416177010104	19.32353432744808	0.8	-499.80112676949807	-446.36265359115623
ems_thioFL2_50.pdb	19	16	0	0	0	54	157	0	0	0	16.0	0.0	0.0	0.0	54.0	124.0	0.0	0.0	0.0	65.0	93.0	94.0	1.0	87.0	72.0	0.0	0.0	1.0	-25.772901425753076	-89.96563001685706	-90.7315485193371	-0.28681107138108497	-6.866064524774416	-15.441245898048024	0.0	0.0	0.6505212662517266	25.772901425753076	89.96563001685706	90.7315485193371	0.28681107138108497	6.866064524774416	-15.441245898048024	0.0	0.0	-0.6505212662517266	0.8	-228.41368018989905	197.53118839380303
ems_thioFL2_230.pdb	19	16	0	0	0	54	157	0	0	0	16.0	0.0	0.0	0.0	54.0	124.0	0.0	0.0	0.0	65.0	93.0	94.0	1.0	87.0	72.0	0.0	0.0	1.0	-25.772901425753076	-89.96563001685706	-90.7315485193371	-0.28681107138108497	-6.866064524774416	-15.441245898048024	0.0	0.0	0.6505212662517266	25.772901425753076	89.96563001685706	90.7315485193371	0.28681107138108497	6.866064524774416	-15.441245898048024	0.0	0.0	-0.6505212662517266	0.8	-228.41368018989905	197.53118839380303
ems_thioFL2_93.pdb	19	16	0	0	0	54	157	0	0	0	16.0	0.0	0.0	0.0	54.0	124.0	0.0	0.0	0.0	65.0	93.0	94.0	1.0	87.0	72.0	0.0	0.0	1.0	-25.772901425753076	-89.96563001685706	-90.7315485193371	-0.28681107138108497	-6.866064524774416	-15.441245898048024	0.0	0.0	0.6505212662517266	25.772901425753076	89.96563001685706	90.7315485193371	0.28681107138108497	6.866064524774416	-15.441245898048024	0.0	0.0	-0.6505212662517266	0.8	-228.41368018989905	197.53118839380303
ems_thioFL2_45.pdb	19	16	0	0	0	54	157	0	0	0	16.0	0.0	0.0	0.0	54.0	124.0	0.0	0.0	0.0	65.0	93.0	94.0	1.0	87.0	72.0	0.0	0.0	1.0	-25.772901425753076	-89.96563001685706	-90.7315485193371	-0.28681107138108497	-6.866064524774416	-15.441245898048024	0.0	0.0	0.6505212662517266	25.772901425753076	89.96563001685706	90.7315485193371	0.28681107138108497	6.866064524774416	-15.441245898048024	0.0	0.0	-0.6505212662517266	0.8	-228.41368018989905	197.53118839380303
ems_ferrM_4964.pdb	13	13	113	101	0	0	0	0	0	0	13.0	113.0	101.0	0.0	0.0	0.0	0.0	0.0	0.0	38.0	41.0	41.0	4.0	2.0	1.0	1.0	1.0	15.0	-10.692271437040901	-43.908941425699844	-31.712915683429046	-2.7178069745018547	-0.2889042231614558	-0.31069529221331904	-0.00827126547191459	-0.021963443504201097	-12.900155709246551	10.692271437040901	-43.908941425699844	-31.712915683429046	2.7178069745018547	0.2889042231614558	0.31069529221331904	0.00827126547191459	0.021963443504201097	12.900155709246551	0.8	-102.5619254542691	-48.681788763988706
ems_ferrM_2645.pdb	14	38	13	31	0	0	0	0	0	1	38.0	13.0	31.0	0.0	0.0	0.0	0.0	0.0	0.0	41.0	22.0	22.0	1.0	1.0	1.0	0.0	0.0	5.0	-0.09994472973490787	-1.9520130944411598	-1.675843406005665	-0.28681107138108497	-0.19296802757568599	-0.012637412085011013	0.0	0.0	-2.9066245361795175	0.09994472973490787	1.9520130944411598	-1.675843406005665	0.28681107138108497	0.19296802757568599	0.012637412085011013	0.0	0.0	2.9066245361795175	0.8	-7.126842277403033	3.775155465391702
bGM_700.pdb	14	37	167	245	0	1	0	0	0	0	37.0	167.0	245.0	0.0	1.0	0.0	0.0	0.0	0.0	46.0	51.0	52.0	11.0	3.0	3.0	2.0	2.0	37.0	-0.8905841623803994	-81.91286211831621	-188.40709429594287	-8.775248678664358	-0.6035285172726979	-1.2601810213724178	-1.095672923404086	-0.13199166064365686	-34.09544266098356	0.8905841623803994	-81.91286211831621	-188.40709429594287	8.775248678664358	0.6035285172726979	1.2601810213724178	1.095672923404086	0.13199166064365686	34.09544266098356	0.8	-317.1726060389803	-223.46730678953787
ems_fer_extM_27.pdb	6	0	0	0	0	0	0	0	0	0	0.0	0.0	0.0	0.0	0.0	0.0	0.0	0.0	0.0	1.0	1.0	1.0	1.0	1.0	1.0	0.0	0.0	1.0	-0.18389974103652218	-0.1841631664531358	-0.19240771072079021	-0.28681107138108497	-0.19296802757568599	-0.012637412085011013	0.0	0.0	0.6505212662517266	0.18389974103652218	0.1841631664531358	0.19240771072079021	0.28681107138108497	0.19296802757568599	0.012637412085011013	0.0	0.0	-0.6505212662517266	0.8	-0.4023658630005036	0.4023658630005036
ems_ferrC_417.pdb	8	21	123	63	234	4	0	0	0	0	21.0	123.0	63.0	219.0	4.0	0.0	0.0	0.0	0.0	24.0	33.0	33.0	83.0	17.0	14.0	1.0	1.0	9.0	-0.13473308843018117	-73.45989550373436	-11.137129961522021	-76.1663274957739	-6.673329608286032	-12.130692754554028	0.46371496720969496	-0.10676011161920163	-7.429933511710136	0.13473308843018117	-73.45989550373436	-11.137129961522021	-76.1663274957739	6.673329608286032	12.130692754554028	-0.46371496720969496	0.10676011161920163	7.429933511710136	0.8	-186.77508706842016	-134.7516188536404
ems_ferrM_6655_0002.pdb	6	25	33	20	26	0	0	0	0	0	25.0	33.0	20.0	24.0	0.0	0.0	0.0	0.0	0.0	16.0	19.0	20.0	8.0	4.0	3.0	0.0	0.0	3.0	-2.5281038525643833	-4.158515833560699	0.0	-11.744392389627357	-2.2574978270249306	-1.7439127879676772	0.0	0.0	-1.5099436461511377	-2.5281038525643833	-4.158515833560699	0.0	-11.744392389627357	2.2574978270249306	1.7439127879676772	0.0	0.0	1.5099436461511377	0.8	-23.942366336896185	-12.919657814608696
ems_thioM_378_0001.pdb	14	0	0	0	0	0	0	0	0	0	0.0	0.0	0.0	0.0	0.0	0.0	0.0	0.0	0.0	1.0	1.0	1.0	1.0	1.0	1.0	0.0	0.0	1.0	-0.18389974103652218	-0.1841631664531358	-0.19240771072079021	-0.28681107138108497	-0.19296802757568599	-0.012637412085011013	0.0	0.0	0.6505212662517266	0.18389974103652218	0.1841631664531358	0.19240771072079021	0.28681107138108497	0.19296802757568599	0.012637412085011013	0.0	0.0	-0.6505212662517266	0.8	-0.4023658630005036	0.4023658630005036
ems_ferrM_118_0002.pdb	6	13	3	11	64	52	94	0	0	1	13.0	3.0	11.0	60.0	52.0	74.0	0.0	0.0	0.0	17.0	27.0	27.0	14.0	81.0	67.0	0.0	0.0	2.0	-0.30404629085768065	-16.385259142178587	-5.844015281669481	-41.05723319528461	-5.602937234530685	-0.3684238282212817	0.0	0.0	-0.3123126096512645	0.30404629085768065	16.385259142178587	5.844015281669481	-41.05723319528461	5.602937234530685	-0.3684238282212817	0.0	0.0	0.3123126096512645	0.8	-69.87422758239359	-12.977086464618193
ems_thioM_103.pdb	19	0	0	0	0	0	0	0	0	0	0.0	0.0	0.0	0.0	0.0	0.0	0.0	0.0	0.0	1.0	1.0	1.0	1.0	1.0	1.0	0.0	0.0	1.0	-0.18389974103652218	-0.1841631664531358	-0.19240771072079021	-0.28681107138108497	-0.19296802757568599	-0.012637412085011013	0.0	0.0	0.6505212662517266	0.18389974103652218	0.1841631664531358	0.19240771072079021	0.28681107138108497	0.19296802757568599	0.012637412085011013	0.0	0.0	-0.6505212662517266	0.8	-0.4023658630005036	0.4023658630005036
ems_ferrM_1383.pdb	29	0	0	0	0	0	0	0	0	0	0.0	0.0	0.0	0.0	0.0	0.0	0.0	0.0	0.0	1.0	1.0	1.0	1.0	1.0	1.0	0.0	0.0	1.0	-0.18389974103652218	-0.1841631664531358	-0.19240771072079021	-0.28681107138108497	-0.19296802757568599	-0.012637412085011013	0.0	0.0	0.6505212662517266	0.18389974103652218	0.1841631664531358	0.19240771072079021	0.28681107138108497	0.19296802757568599	0.012637412085011013	0.0	0.0	-0.6505212662517266	0.8	-0.4023658630005036	0.4023658630005036
ems_ferrM_255.pdb	36	116	167	170	603	639	385	636	247	3	116.0	167.0	170.0	565.0	639.0	305.0	244.0	55.0	1.0	123.0	187.0	188.0	393.0	299.0	249.0	2.0	2.0	26.0	-0.1805704567103703	-1.0355976954496384	-0.8767699239757292	-33.144327847881414	-145.9413661599957	-5.865082881463934	-972.3121377970283	-145.77017340729125	-19.754395067833137	0.1805704567103703	1.0355976954496384	0.8767699239757292	-33.144327847881414	-145.9413661599957	-5.865082881463934	-972.3121377970283	-145.77017340729125	19.754395067833137	0.8	-1324.8804212376294	-1281.1857549496915
ems_ferrM_2675_0001.pdb	51	132	1	5	0	0	0	0	0	0	132.0	1.0	5.0	0.0	0.0	0.0	0.0	0.0	0.0	110.0	4.0	4.0	1.0	1.0	1.0	0.0	0.0	1.0	-2.1724803661402206	-1.1772028754067652	-0.14944195540705962	-0.28681107138108497	-0.19296802757568599	-0.012637412085011013	0.0	0.0	0.2857278477205224	-2.1724803661402206	1.1772028754067652	-0.14944195540705962	0.28681107138108497	0.19296802757568599	0.012637412085011013	0.0	0.0	-0.2857278477205224	0.8	-3.7058138602753057	-0.9380307828192554
ems_ferrM_6942_0002.pdb	11	0	0	0	0	0	0	0	0	0	0.0	0.0	0.0	0.0	0.0	0.0	0.0	0.0	0.0	1.0	1.0	1.0	1.0	1.0	1.0	0.0	0.0	1.0	-0.18389974103652218	-0.1841631664531358	-0.19240771072079021	-0.28681107138108497	-0.19296802757568599	-0.012637412085011013	0.0	0.0	0.6505212662517266	0.18389974103652218	0.1841631664531358	0.19240771072079021	0.28681107138108497	0.19296802757568599	0.012637412085011013	0.0	0.0	-0.6505212662517266	0.8	-0.4023658630005036	0.4023658630005036
ems_ferrM_6184_0002.pdb	21	2	15	46	0	0	0	0	0	0	2.0	15.0	46.0	0.0	0.0	0.0	0.0	0.0	0.0	61.0	27.0	28.0	1.0	1.0	1.0	0.0	0.0	7.0	-50.100994751407	-3.0638557194812073	-5.331362382450283	-0.28681107138108497	-0.19296802757568599	-0.012637412085011013	0.0	0.0	-5.009189103667568	50.100994751407	3.0638557194812073	-5.331362382450283	0.28681107138108497	0.19296802757568599	0.012637412085011013	0.0	0.0	5.009189103667568	0.8	-63.997818468047846	53.33509370314729
ems_ferrM_6088_0001.pdb	12	0	0	0	0	0	0	0	0	0	0.0	0.0	0.0	0.0	0.0	0.0	0.0	0.0	0.0	1.0	1.0	1.0	1.0	1.0	1.0	0.0	0.0	1.0	-0.18389974103652218	-0.1841631664531358	-0.19240771072079021	-0.28681107138108497	-0.19296802757568599	-0.012637412085011013	0.0	0.0	0.6505212662517266	0.18389974103652218	0.1841631664531358	0.19240771072079021	0.28681107138108497	0.19296802757568599	0.012637412085011013	0.0	0.0	-0.6505212662517266	0.8	-0.4023658630005036	0.4023658630005036
bGM_457.pdb	57	86	0	0	0	0	0	0	0	0	86.0	0.0	0.0	0.0	0.0	0.0	0.0	0.0	0.0	87.0	1.0	1.0	1.0	1.0	1.0	0.0	0.0	1.0	-0.004152441932831152	-0.1841631664531358	-0.19240771072079021	-0.28681107138108497	-0.19296802757568599	-0.012637412085011013	0.0	0.0	0.6505212662517266	0.004152441932831152	0.1841631664531358	0.19240771072079021	0.28681107138108497	0.19296802757568599	0.012637412085011013	0.0	0.0	-0.6505212662517266	0.8	-0.22261856389681256	0.22261856389681256
ems_ferrM_2667_0002.pdb	17	29	88	174	520	1	0	0	1	0	29.0	88.0	174.0	487.0	1.0	0.0	0.0	0.0	0.0	57.0	83.0	84.0	136.0	91.0	76.0	2.0	1.0	26.0	-8.048579692344262	-0.16599352752763252	-37.21898326497194	-271.4526765596198	-83.65334931928216	-73.18576109476007	-0.4112654741228885	0.2280878763921007	-23.599744520776962	8.048579692344262	-0.16599352752763252	-37.21898326497194	-271.4526765596198	83.65334931928216	73.18576109476007	0.4112654741228885	-0.2280878763921007	23.599744520776962	0.8	-497.5082655770136	-120.16704112722513
ems_ferrM_5269.pdb	2	71	8	0	0	1	0	0	0	0	71.0	8.0	0.0	0.0	1.0	0.0	0.0	0.0	0.0	1.0	1.0	1.0	1.0	1.0	1.0	0.0	0.0	1.0	-221.82977366060211	-9.315472293806224	-0.19240771072079021	-0.28681107138108497	0.0	-0.012637412085011013	0.0	0.0	0.6505212662517266	-221.82977366060211	-9.315472293806224	0.19240771072079021	0.28681107138108497	0.0	0.012637412085011013	0.0	0.0	-0.6505212662517266	0.8	-230.9865808823435	-231.30391102647314
ems_ferrM_5269_0001.pdb	20	80	30	24	19	0	0	0	0	0	80.0	30.0	24.0	17.0	0.0	0.0	0.0	0.0	0.0	55.0	29.0	29.0	1.0	1.0	1.0	0.0	0.0	4.0	-5.1629388141450505	-0.035914245160942215	-0.395335473554713	-28.916146696684947	-0.19296802757568599	-0.012637412085011013	0.0	0.0	-1.9535036018419651	-5.1629388141450505	-0.035914245160942215	0.395335473554713	-28.916146696684947	0.19296802757568599	0.012637412085011013	0.0	0.0	1.9535036018419651	0.8	-36.66944427104832	-31.56055524093356
ems_ferrM_1490.pdb	26	98	109	131	169	86	245	0	1	2	98.0	109.0	131.0	158.0	86.0	194.0	0.0	0.0	1.0	89.0	125.0	126.0	109.0	93.0	78.0	1.0	1.0	20.0	-0.5106662312295782	-0.9736209657342698	-0.12496538377820343	-9.632262053206503	-0.26350398339782544	-61.20204450553024	-0.26834842109625523	0.014076545427877285	-14.285144382311199	-0.5106662312295782	0.9736209657342698	-0.12496538377820343	-9.632262053206503	0.26350398339782544	-61.20204450553024	0.26834842109625523	-0.014076545427877285	14.285144382311199	0.8	-87.24647938085619	-55.69339696663286
ems_ferrM_2667.pdb	21	51	27	56	116	105	237	0	0	0	51.0	27.0	56.0	108.0	105.0	188.0	0.0	0.0	0.0	74.0	109.0	110.0	51.0	144.0	120.0	1.0	0.0	8.0	-3.685315440260837	-43.90024685120382	-15.988445985918418	-24.39663566998228	-5.623772295706601	-16.5872192539086	0.5814979711642622	0.0	-6.436916168275534	3.685315440260837	43.90024685120382	15.988445985918418	-24.39663566998228	5.623772295706601	-16.5872192539086	-0.5814979711642622	0.0	6.436916168275534	0.8	-116.03705369409181	34.06934384631006
ems_ferrM_1490_0002.pdb	0	169	340	308	16	2	0	0	1	0	169.0	340.0	308.0	15.0	2.0	0.0	0.0	0.0	0.0	1.0	1.0	1.0	6.0	1.0	1.0	3.0	3.0	46.0	-670.5480041589785	-1583.2676315210006	-1401.605174058928	-5.00365404628426	-0.5001795646708465	-0.012637412085011013	-1.577995855193587	-1.5788088519559227	-43.455395651790646	-670.5480041589785	-1583.2676315210006	-1401.605174058928	-5.00365404628426	-0.5001795646708465	0.012637412085011013	1.577995855193587	1.5788088519559227	43.455395651790646	0.8	-3707.5494811208873	-3614.2998055788375
ems_ferrM_1492_0001.pdb	40	43	93	151	48	21	13	0	0	0	43.0	93.0	151.0	45.0	21.0	10.0	0.0	0.0	0.0	133.0	157.0	158.0	13.0	20.0	17.0	2.0	1.0	23.0	-40.667606377458554	-15.079828527656105	-0.1523758745498185	-24.71537047422435	-0.05087933760042773	-1.2925391296736173	-0.1277139880474052	0.1728251449606072	-20.202187035707993	40.667606377458554	15.079828527656105	0.1523758745498185	-24.71537047422435	-0.05087933760042773	1.2925391296736173	0.1277139880474052	-0.1728251449606072	20.202187035707993	0.8	-102.11567559995767	52.583175976308105
ems_ferrM_1158.pdb	38	17	236	281	332	161	227	0	285	0	17.0	236.0	281.0	311.0	161.0	180.0	0.0	64.0	0.0	129.0	177.0	179.0	191.0	110.0	92.0	3.0	2.0	42.0	-76.21989820183691	-8.903476386745439	-25.02330680708289	-31.648080985532403	-10.65380397643139	-33.52325408118489	-1.3027595716557743	-157.45661958216826	-39.44288896551822	76.21989820183691	-8.903476386745439	-25.02330680708289	-31.648080985532403	-10.65380397643139	-33.52325408118489	1.3027595716557743	-157.45661958216826	39.44288896551822	0.8	-384.1740885581562	-150.24299508013436
ems_ferrM_925_0001.pdb	3	123	169	167	0	1	0	0	0	0	123.0	169.0	167.0	0.0	1.0	0.0	0.0	0.0	0.0	8.0	9.0	9.0	14.0	1.0	1.0	2.0	2.0	25.0	-226.25723128353167	-341.2598573065228	-334.04544043057325	-11.761273171229742	0.0	-0.012637412085011013	-0.32914231165891117	-0.15580151823748634	-22.567389014223977	-226.25723128353167	-341.2598573065228	-334.04544043057325	11.761273171229742	0.0	0.012637412085011013	0.32914231165891117	0.15580151823748634	22.567389014223977	0.8	-936.3887724480629	-866.7362855931927
ems_ferrM_925.pdb	5	19	0	0	0	112	190	0	0	1	19.0	0.0	0.0	0.0	112.0	150.0	0.0	0.0	0.0	17.0	29.0	29.0	1.0	141.0	118.0	0.0	0.0	1.0	-0.17625990195748642	-26.45948057388042	-26.69857352738355	-0.28681107138108497	-3.063213323453624	-4.220983584275473	0.0	0.0	0.6505212662517266	-0.17625990195748642	26.45948057388042	26.69857352738355	0.28681107138108497	3.063213323453624	-4.220983584275473	0.0	0.0	-0.6505212662517266	0.8	-60.25480071607991	51.460313743613995
ems_ferrM_925_0002.pdb	11	1	10	0	0	0	0	0	0	0	1.0	10.0	0.0	0.0	0.0	0.0	0.0	0.0	0.0	1.0	1.0	1.0	1.0	1.0	1.0	0.0	0.0	1.0	0.0	-13.446962643089662	-0.19240771072079021	-0.28681107138108497	-0.19296802757568599	-0.012637412085011013	0.0	0.0	0.6505212662517266	0.0	-13.446962643089662	0.19240771072079021	0.28681107138108497	0.19296802757568599	0.012637412085011013	0.0	0.0	-0.6505212662517266	0.8	-13.481265598600508	-13.412659687578817
ems_ferrC_1965.pdb	14	25	24	48	0	0	0	0	0	0	25.0	24.0	48.0	0.0	0.0	0.0	0.0	0.0	0.0	44.0	35.0	35.0	1.0	1.0	1.0	0.0	0.0	7.0	-4.5230171159789165	-1.779220864670961	-2.1852978157303866	-0.28681107138108497	-0.19296802757568599	-0.012637412085011013	0.0	0.0	-5.30710840099793	4.5230171159789165	1.779220864670961	-2.1852978157303866	0.28681107138108497	0.19296802757568599	0.012637412085011013	0.0	0.0	5.30710840099793	0.8	-14.287060708419975	9.916465076959204
ems_ferrM_3644.pdb	43	81	89	100	0	83	126	0	0	0	81.0	89.0	100.0	0.0	83.0	100.0	0.0	0.0	0.0	142.0	182.0	183.0	30.0	51.0	42.0	1.0	1.0	15.0	-15.458873212776211	-28.918107707204484	-22.44533075762243	-27.001026398946543	-8.871495071698718	-28.75526154419012	0.0016790770189896165	0.2167883209628586	-12.750898607433989	15.458873212776211	28.918107707204484	22.44533075762243	27.001026398946543	-8.871495071698718	-28.75526154419012	-0.0016790770189896165	-0.2167883209628586	12.750898607433989	0.8	-143.98252590189065	68.72901267011298
ems_ferrM_1323_0002.pdb	7	0	0	0	0	0	0	0	0	0	0.0	0.0	0.0	0.0	0.0	0.0	0.0	0.0	0.0	1.0	1.0	1.0	1.0	1.0	1.0	0.0	0.0	1.0	-0.18389974103652218	-0.1841631664531358	-0.19240771072079021	-0.28681107138108497	-0.19296802757568599	-0.012637412085011013	0.0	0.0	0.6505212662517266	0.18389974103652218	0.1841631664531358	0.19240771072079021	0.28681107138108497	0.19296802757568599	0.012637412085011013	0.0	0.0	-0.6505212662517266	0.8	-0.4023658630005036	0.4023658630005036
ems_ferrM_4447_0001.pdb	12	5	0	0	0	0	0	0	0	0	5.0	0.0	0.0	0.0	0.0	0.0	0.0	0.0	0.0	5.0	1.0	1.0	1.0	1.0	1.0	0.0	0.0	1.0	0.0	-0.1841631664531358	-0.19240771072079021	-0.28681107138108497	-0.19296802757568599	-0.012637412085011013	0.0	0.0	0.6505212662517266	0.0	0.1841631664531358	0.19240771072079021	0.28681107138108497	0.19296802757568599	0.012637412085011013	0.0	0.0	-0.6505212662517266	0.8	-0.2184661219639814	0.2184661219639814
ems_ferrM_873_0001.pdb	7	26	44	77	0	0	0	0	0	0	26.0	44.0	77.0	0.0	0.0	0.0	0.0	0.0	0.0	23.0	25.0	25.0	2.0	1.0	1.0	1.0	0.0	12.0	-0.24400925114074212	-6.233473194375836	-34.966121666053866	-0.8232220053612256	-0.20761815069098244	-0.02728753520030769	0.2630441088213171	0.0	-9.396522046746774	-0.24400925114074212	-6.233473194375836	-34.966121666053866	0.8232220053612256	0.20761815069098244	0.02728753520030769	-0.2630441088213171	0.0	9.396522046746774	0.8	-51.635209740748415	-31.251998482392473
ems_ferrM_6185.pdb	21	0	0	0	0	0	0	0	0	0	0.0	0.0	0.0	0.0	0.0	0.0	0.0	0.0	0.0	1.0	1.0	1.0	1.0	1.0	1.0	0.0	0.0	1.0	-0.18389974103652218	-0.1841631664531358	-0.19240771072079021	-0.28681107138108497	-0.19296802757568599	-0.012637412085011013	0.0	0.0	0.6505212662517266	0.18389974103652218	0.1841631664531358	0.19240771072079021	0.28681107138108497	0.19296802757568599	0.012637412085011013	0.0	0.0	-0.6505212662517266	0.8	-0.4023658630005036	0.4023658630005036
ems_ferrM_873.pdb	17	62	67	71	21	48	95	0	0	1	62.0	67.0	71.0	19.0	48.0	75.0	0.0	0.0	0.0	56.0	74.0	75.0	35.0	31.0	26.0	1.0	1.0	11.0	-0.37899415272718784	-0.29998322900590324	-0.0648466361858766	-4.023067376369902	-4.315355752099485	-31.52114911744174	0.34416972345996566	0.5007323605001155	-8.54039880077644	-0.37899415272718784	0.29998322900590324	0.0648466361858766	4.023067376369902	-4.315355752099485	-31.52114911744174	-0.34416972345996566	-0.5007323605001155	8.54039880077644	0.8	-48.29889298064646	-24.132105063890375
ems_ferrM_3262_0001.pdb	25	78	110	116	16	0	0	0	0	0	78.0	110.0	116.0	15.0	0.0	0.0	0.0	0.0	0.0	77.0	83.0	84.0	6.0	4.0	4.0	1.0	1.0	17.0	-0.01509750590106762	-4.009431512718194	-5.5901085860409125	-5.879941050591092	-2.632677603313737	-1.9113546496127176	-0.14674111430309367	0.004944048851587168	-15.088281951702303	-0.01509750590106762	-4.009431512718194	-5.5901085860409125	-5.879941050591092	2.632677603313737	1.9113546496127176	0.14674111430309367	-0.004944048851587168	15.088281951702303	0.8	-35.26868992533153	4.279532614828998
ems_ferrM_2480_0001.pdb	9	127	0	0	0	0	0	0	0	0	127.0	0.0	0.0	0.0	0.0	0.0	0.0	0.0	0.0	19.0	6.0	6.0	1.0	1.0	1.0	0.0	0.0	1.0	-132.31092995427431	-4.463136483044883	-4.512603756101389	-0.28681107138108497	-0.19296802757568599	-0.012637412085011013	0.0	0.0	0.6505212662517266	-132.31092995427431	4.463136483044883	4.512603756101389	0.28681107138108497	0.19296802757568599	0.012637412085011013	0.0	0.0	-0.6505212662517266	0.8	-141.12856543821064	-123.493294470338
ems_thioM_994_0002.pdb	48	213	105	264	39	0	0	1	0	0	213.0	105.0	264.0	36.0	0.0	0.0	0.0	0.0	0.0	154.0	173.0	174.0	7.0	12.0	10.0	3.0	1.0	40.0	-10.073360896650286	-15.125801823063824	-20.30604993209127	-29.122134707045653	-9.764230596262916	-7.8851526025588985	-1.1155422795271859	0.05146413021291374	-36.911431348326005	-10.073360896650286	15.125801823063824	-20.30604993209127	-29.122134707045653	9.764230596262916	7.8851526025588985	1.1155422795271859	-0.05146413021291374	36.911431348326005	0.8	-130.25224005531314	11.249148983738703
ems_thioFL2_231.pdb	106	295	564	708	2046	1180	1617	3721	4458	6072	295.0	564.0	708.0	1919.0	1180.0	1283.0	1430.0	1002.0	3118.0	377.0	566.0	571.0	1188.0	820.0	685.0	7.0	5.0	106.0	-9.45620447865332	-0.0011449894680026773	-15.488403731060771	-189.2606930665645	-69.7836306375068	-207.95760754953074	-6173.9607282473235	-4297.141028635124	-7525.975941495041	9.45620447865332	0.0011449894680026773	-15.488403731060771	-189.2606930665645	-69.7836306375068	-207.95760754953074	-6173.9607282473235	-4297.141028635124	-7525.975941495041	0.8	-18489.025382830274	-18470.110683894032
ems_ferrC_484.pdb	10	65	51	116	188	201	102	0	0	0	65.0	51.0	116.0	176.0	201.0	80.0	0.0	0.0	0.0	33.0	50.0	51.0	127.0	85.0	71.0	1.0	0.0	17.0	-12.523807493252647	-0.016673767811951734	-31.28342228114132	-8.42934392905022	-58.08184870566649	-0.6615831883963352	-0.1467433720302218	0.0	-15.088281951702303	-12.523807493252647	-0.016673767811951734	-31.28342228114132	-8.42934392905022	-58.08184870566649	-0.6615831883963352	0.1467433720302218	0.0	15.088281951702303	0.8	-126.23170468905148	-95.76165404158645
ems_ferrM_5489_0002.pdb	10	22	0	0	0	0	0	0	0	0	22.0	0.0	0.0	0.0	0.0	0.0	0.0	0.0	0.0	21.0	1.0	1.0	1.0	1.0	1.0	0.0	0.0	1.0	-0.05106668224140165	-0.1841631664531358	-0.19240771072079021	-0.28681107138108497	-0.19296802757568599	-0.012637412085011013	0.0	0.0	0.6505212662517266	-0.05106668224140165	0.1841631664531358	0.19240771072079021	0.28681107138108497	0.19296802757568599	0.012637412085011013	0.0	0.0	-0.6505212662517266	0.8	-0.26953280420538306	0.16739943972257976
ems_thioM_55.pdb	91	253	265	433	363	418	530	0	0	2	253.0	265.0	433.0	340.0	418.0	420.0	0.0	0.0	1.0	314.0	439.0	442.0	246.0	306.0	256.0	4.0	2.0	65.0	-6.305819592077626	-39.882826516719604	-0.0893547952276208	-16.09848630552338	-18.35350331808263	-44.24178009265617	-2.6775085376570473	-1.0554662643780244	-57.89595193830797	6.305819592077626	39.882826516719604	0.0893547952276208	-16.09848630552338	-18.35350331808263	-44.24178009265617	2.6775085376570473	1.0554662643780244	57.89595193830797	0.8	-186.60069736063008	29.21315792810571
ems_thioM_55_0001.pdb	126	182	164	146	50	1	1	0	0	0	182.0	164.0	146.0	46.0	1.0	0.0	0.0	0.0	0.0	359.0	147.0	148.0	1.0	1.0	1.0	1.0	1.0	22.0	-52.84871393953034	-1.0584154093778864	-0.0030577151855482043	-120.04646031952886	0.0	-0.026167450387722058	-0.3767578940373042	-0.3944427230259664	-19.474740809021018	52.84871393953034	-1.0584154093778864	0.0030577151855482043	-120.04646031952886	0.0	0.026167450387722058	0.3767578940373042	0.3944427230259664	19.474740809021018	0.8	-194.22875626009466	-47.98099519771887
ems_ferrM_1220_0001.pdb	53	33	0	0	0	0	0	0	0	0	33.0	0.0	0.0	0.0	0.0	0.0	0.0	0.0	0.0	34.0	1.0	1.0	1.0	1.0	1.0	0.0	0.0	1.0	0.012121291919633848	-0.1841631664531358	-0.19240771072079021	-0.28681107138108497	-0.19296802757568599	-0.012637412085011013	0.0	0.0	0.6505212662517266	-0.012121291919633848	0.1841631664531358	0.19240771072079021	0.28681107138108497	0.19296802757568599	0.012637412085011013	0.0	0.0	-0.6505212662517266	0.8	-0.20634483004434756	0.20634483004434756
ems_ferrM_1259.pdb	22	0	0	0	0	53	116	0	0	1	0.0	0.0	0.0	0.0	53.0	92.0	0.0	0.0	0.0	72.0	101.0	102.0	1.0	68.0	56.0	0.0	0.0	1.0	-69.41475022790304	-97.52377738378947	-98.35239995133473	-0.28681107138108497	-1.5655257638849065	-9.666789887325024	0.0	0.0	0.6505212662517266	69.41475022790304	97.52377738378947	98.35239995133473	0.28681107138108497	1.5655257638849065	-9.666789887325024	0.0	0.0	-0.6505212662517266	0.8	-276.15953301936656	256.8259532447165
ems_bGw_29.pdb	21	22	0	0	0	0	0	0	0	0	22.0	0.0	0.0	0.0	0.0	0.0	0.0	0.0	0.0	22.0	1.0	1.0	1.0	1.0	1.0	0.0	0.0	1.0	0.0	-0.1841631664531358	-0.19240771072079021	-0.28681107138108497	-0.19296802757568599	-0.012637412085011013	0.0	0.0	0.6505212662517266	0.0	0.1841631664531358	0.19240771072079021	0.28681107138108497	0.19296802757568599	0.012637412085011013	0.0	0.0	-0.6505212662517266	0.8	-0.2184661219639814	0.2184661219639814
ems_ferrM_5278.pdb	13	0	13	17	0	0	0	0	0	0	0.0	13.0	17.0	0.0	0.0	0.0	0.0	0.0	0.0	33.0	13.0	13.0	1.0	1.0	1.0	0.0	0.0	3.0	-30.454604089922448	0.0	-0.5736920108852406	-0.28681107138108497	-0.19296802757568599	-0.012637412085011013	0.0	0.0	-1.0223855742637942	30.454604089922448	0.0	-0.5736920108852406	0.28681107138108497	0.19296802757568599	0.012637412085011013	0.0	0.0	1.0223855742637942	0.8	-32.54309818611326	31.39571416434278
ems_ferrM_6244.pdb	21	19	1	0	0	93	60	0	0	0	19.0	1.0	0.0	0.0	93.0	47.0	0.0	0.0	0.0	72.0	100.0	101.0	1.0	64.0	54.0	0.0	0.0	1.0	-27.327545832167942	-92.42086499039097	-97.85381824092785	-0.28681107138108497	-5.739124557640622	-0.3815182058593152	0.0	0.0	0.6505212662517266	27.327545832167942	92.42086499039097	97.85381824092785	0.28681107138108497	-5.739124557640622	0.3815182058593152	0.0	0.0	-0.6505212662517266	0.8	-223.35916163211607	211.88091251683483
ems_ferrM_858_0001.pdb	12	0	14	13	10	0	0	0	0	0	0.0	14.0	13.0	9.0	0.0	0.0	0.0	0.0	0.0	33.0	12.0	12.0	1.0	1.0	1.0	0.0	0.0	2.0	-30.00167391836157	-0.2655733594664227	-0.08748791338841322	-10.507352248369743	-0.19296802757568599	-0.012637412085011013	0.0	0.0	-0.6464213493744071	30.00167391836157	-0.2655733594664227	-0.08748791338841322	-10.507352248369743	0.19296802757568599	0.012637412085011013	0.0	0.0	0.6464213493744071	0.8	-41.714114228621256	19.99328718617209
ems_ferrM_858.pdb	19	0	19	59	0	0	0	0	1	0	0.0	19.0	59.0	0.0	0.0	0.0	0.0	0.0	0.0	56.0	36.0	36.0	1.0	1.0	1.0	1.0	0.0	9.0	-53.559784968655556	-4.490911106485548	-6.270190589201562	-0.28681107138108497	-0.19296802757568599	-0.012637412085011013	0.5293122962484709	0.0	-6.839552835730636	53.559784968655556	4.490911106485548	-6.270190589201562	0.28681107138108497	0.19296802757568599	0.012637412085011013	-0.5293122962484709	0.0	6.839552835730636	0.8	-71.1235437148666	58.5831625364635
ems_ferrM_858_0002.pdb	3	12	0	0	0	0	0	0	0	0	12.0	0.0	0.0	0.0	0.0	0.0	0.0	0.0	0.0	6.0	1.0	1.0	1.0	1.0	1.0	0.0	0.0	1.0	-2.6026378478012298	-0.1841631664531358	-0.19240771072079021	-0.28681107138108497	-0.19296802757568599	-0.012637412085011013	0.0	0.0	0.6505212662517266	-2.6026378478012298	0.1841631664531358	0.19240771072079021	0.28681107138108497	0.19296802757568599	0.012637412085011013	0.0	0.0	-0.6505212662517266	0.8	-2.821103969765211	-2.384171725837249
rand_ems_4hM_4558.pdb	27	0	69	133	90	145	218	0	0	0	0.0	69.0	133.0	84.0	145.0	173.0	0.0	0.0	0.0	89.0	127.0	128.0	81.0	109.0	91.0	1.0	1.0	20.0	-85.87389078880724	-15.52759034504983	-0.11983995600289177	-0.08283676442540866	-5.572948251555218	-29.5623731538644	-0.2835002499353152	0.4713184483281365	-17.568235717478554	85.87389078880724	15.52759034504983	-0.11983995600289177	-0.08283676442540866	-5.572948251555218	-29.5623731538644	0.2835002499353152	-0.4713184483281365	17.568235717478554	0.8	-154.11989677879072	83.4439005270949
ems_4hM_3677.pdb	8	90	0	0	0	0	0	0	0	0	90.0	0.0	0.0	0.0	0.0	0.0	0.0	0.0	0.0	18.0	4.0	4.0	1.0	1.0	1.0	0.0	0.0	1.0	-72.07104160126775	-2.4177092833807965	-2.450687460451415	-0.28681107138108497	-0.19296802757568599	-0.012637412085011013	0.0	0.0	0.6505212662517266	-72.07104160126775	2.4177092833807965	2.450687460451415	0.28681107138108497	0.19296802757568599	0.012637412085011013	0.0	0.0	-0.6505212662517266	0.8	-76.78133358989002	-67.36074961264548
ems_4hM_3677_0001.pdb	6	0	59	78	0	0	0	0	0	0	0.0	59.0	78.0	0.0	0.0	0.0	0.0	0.0	0.0	15.0	17.0	17.0	4.0	1.0	1.0	1.0	1.0	12.0	-13.162483559048523	-31.382790849441857	-57.142368999582644	-2.5613614594349876	-0.19296802757568599	-0.012637412085011013	0.25014069234767444	0.6278876411477163	-9.551364615984085	13.162483559048523	-31.382790849441857	-57.142368999582644	2.5613614594349876	0.19296802757568599	0.012637412085011013	-0.25014069234767444	-0.6278876411477163	9.551364615984085	0.8	-113.12794658965741	-63.9223731083916
ems_4hC_2289.pdb	11	12	0	0	0	0	0	0	0	0	12.0	0.0	0.0	0.0	0.0	0.0	0.0	0.0	0.0	12.0	1.0	1.0	1.0	1.0	1.0	0.0	0.0	1.0	0.0	-0.1841631664531358	-0.19240771072079021	-0.28681107138108497	-0.19296802757568599	-0.012637412085011013	0.0	0.0	0.6505212662517266	0.0	0.1841631664531358	0.19240771072079021	0.28681107138108497	0.19296802757568599	0.012637412085011013	0.0	0.0	-0.6505212662517266	0.8	-0.2184661219639814	0.2184661219639814
ems_4hC_2289_0001.pdb	3	0	42	97	0	1	0	0	0	0	0.0	42.0	97.0	0.0	1.0	0.0	0.0	0.0	0.0	8.0	9.0	9.0	5.0	1.0	1.0	1.0	0.0	15.0	-5.813221553780526	-32.12152622565857	-142.1650135745665	-3.2360139746180456	0.0	-0.012637412085011013	0.03213831941690948	0.0	-12.294004078120075	5.813221553780526	-32.12152622565857	-142.1650135745665	3.2360139746180456	0.0	0.012637412085011013	-0.03213831941690948	0.0	12.294004078120075	0.8	-195.6102784994118	-152.9628011010383
ems_4hM_1609_0002.pdb	15	16	10	21	0	0	0	0	0	0	16.0	10.0	21.0	0.0	0.0	0.0	0.0	0.0	0.0	39.0	14.0	14.0	1.0	1.0	1.0	0.0	0.0	3.0	-8.459840685962526	-0.5727940377097998	-1.476916805890374	-0.28681107138108497	-0.19296802757568599	-0.012637412085011013	0.0	0.0	-1.6563145664575614	8.459840685962526	0.5727940377097998	-1.476916805890374	0.28681107138108497	0.19296802757568599	0.012637412085011013	0.0	0.0	1.6563145664575614	0.8	-12.658282607062043	9.704448995281295
ems_4hC_2018_0001.pdb	6	41	0	0	0	0	0	0	0	0	41.0	0.0	0.0	0.0	0.0	0.0	0.0	0.0	0.0	12.0	2.0	2.0	1.0	1.0	1.0	0.0	0.0	1.0	-22.952239278634416	-0.2791378449081283	-0.29562692599285656	-0.28681107138108497	-0.19296802757568599	-0.012637412085011013	0.0	0.0	0.6505212662517266	-22.952239278634416	0.2791378449081283	0.29562692599285656	0.28681107138108497	0.19296802757568599	0.012637412085011013	0.0	0.0	-0.6505212662517266	0.8	-23.368899294325452	-22.53557926294338
ems_4hM_1609.pdb	11	65	93	127	41	1	0	0	0	0	65.0	93.0	127.0	38.0	1.0	0.0	0.0	0.0	0.0	31.0	38.0	38.0	17.0	6.0	5.0	1.0	1.0	19.0	-14.092519682197665	-28.511700880071082	-63.83061432925785	-9.400759619842411	-2.6648658973987747	-3.554973510455679	-0.23733813767045975	0.1728251449606072	-16.691689343343278	-14.092519682197665	-28.511700880071082	-63.83061432925785	-9.400759619842411	2.6648658973987747	3.554973510455679	0.23733813767045975	-0.1728251449606072	16.691689343343278	0.8	-138.8116362552766	-92.85955276746142
rand_ems_3hC_1118.pdb	13	0	0	0	0	0	0	0	0	0	0.0	0.0	0.0	0.0	0.0	0.0	0.0	0.0	0.0	1.0	1.0	1.0	1.0	1.0	1.0	0.0	0.0	1.0	-0.18389974103652218	-0.1841631664531358	-0.19240771072079021	-0.28681107138108497	-0.19296802757568599	-0.012637412085011013	0.0	0.0	0.6505212662517266	0.18389974103652218	0.1841631664531358	0.19240771072079021	0.28681107138108497	0.19296802757568599	0.012637412085011013	0.0	0.0	-0.6505212662517266	0.8	-0.4023658630005036	0.4023658630005036
ems_fer_extC_15.pdb	47	0	13	10	37	71	65	0	0	0	0.0	13.0	10.0	34.0	71.0	51.0	0.0	0.0	0.0	1.0	1.0	1.0	1.0	1.0	1.0	0.0	0.0	2.0	-0.18389974103652218	-20.342238035861325	-13.372761655273806	-79.1162700498216	-221.1949752073772	-151.77834500452502	0.0	0.0	-0.1216919648442687	0.18389974103652218	-20.342238035861325	-13.372761655273806	-79.1162700498216	-221.1949752073772	-151.77834500452502	0.0	0.0	0.1216919648442687	0.8	-486.11018165873975	-485.49899824697815
ems_fer_extC_50.pdb	7	79	126	71	275	81	207	0	0	0	79.0	126.0	71.0	257.0	81.0	164.0	0.0	0.0	0.0	24.0	35.0	36.0	184.0	37.0	31.0	1.0	1.0	11.0	-38.8375639922178	-69.93230504546074	-13.831235254053531	-13.171424691949227	-19.8751691473148	-141.54648073620118	0.3441697163939996	-0.13085770969818733	-8.54039880077644	-38.8375639922178	-69.93230504546074	-13.831235254053531	-13.171424691949227	-19.8751691473148	-141.54648073620118	-0.3441697163939996	0.13085770969818733	8.54039880077644	0.8	-305.5212656612779	-288.8670920731166
ems_ferrM_5150_0002.pdb	28	1	0	0	0	0	0	0	0	0	1.0	0.0	0.0	0.0	0.0	0.0	0.0	0.0	0.0	1.0	1.0	1.0	1.0	1.0	1.0	0.0	0.0	1.0	0.0	-0.1841631664531358	-0.19240771072079021	-0.28681107138108497	-0.19296802757568599	-0.012637412085011013	0.0	0.0	0.6505212662517266	0.0	0.1841631664531358	0.19240771072079021	0.28681107138108497	0.19296802757568599	0.012637412085011013	0.0	0.0	-0.6505212662517266	0.8	-0.2184661219639814	0.2184661219639814
ems_thioC_199.pdb	115	260	237	347	0	1	0	0	0	1	260.0	237.0	347.0	0.0	1.0	0.0	0.0	0.0	0.0	364.0	285.0	287.0	1.0	2.0	1.0	3.0	2.0	52.0	-16.40000625809057	-4.139518785375628	-5.969777416564227	-0.28681107138108497	0.2753054216073001	-0.23751155514855737	-1.9356722077322894	-0.8321261584228719	-49.25671072070639	16.40000625809057	4.139518785375628	-5.969777416564227	0.28681107138108497	-0.2753054216073001	0.23751155514855737	1.9356722077322894	0.8321261584228719	49.25671072070639	0.8	-78.78282875181432	66.84327391868587
ems_ferrM_5150_0001.pdb	8	0	0	0	0	0	0	0	0	0	0.0	0.0	0.0	0.0	0.0	0.0	0.0	0.0	0.0	1.0	1.0	1.0	1.0	1.0	1.0	0.0	0.0	1.0	-0.18389974103652218	-0.1841631664531358	-0.19240771072079021	-0.28681107138108497	-0.19296802757568599	-0.012637412085011013	0.0	0.0	0.6505212662517266	0.18389974103652218	0.1841631664531358	0.19240771072079021	0.28681107138108497	0.19296802757568599	0.012637412085011013	0.0	0.0	-0.6505212662517266	0.8	-0.4023658630005036	0.4023658630005036
ems_thioM_561_0001.pdb	21	53	17	58	0	0	0	1	0	0	53.0	17.0	58.0	0.0	0.0	0.0	0.0	0.0	0.0	63.0	37.0	38.0	1.0	1.0	1.0	1.0	0.0	9.0	-0.7443205186174993	-6.606739409792134	-4.891093711775831	-0.28681107138108497	-0.19296802757568599	-0.012637412085011013	0.5464067412455029	0.0	-6.685701652095606	0.7443205186174993	6.606739409792134	-4.891093711775831	0.28681107138108497	0.19296802757568599	0.012637412085011013	-0.5464067412455029	0.0	6.685701652095606	0.8	-18.87386506207735	9.091677638525688
ems_thioM_561.pdb	24	0	0	0	0	0	0	0	0	0	0.0	0.0	0.0	0.0	0.0	0.0	0.0	0.0	0.0	1.0	1.0	1.0	1.0	1.0	1.0	0.0	0.0	1.0	-0.18389974103652218	-0.1841631664531358	-0.19240771072079021	-0.28681107138108497	-0.19296802757568599	-0.012637412085011013	0.0	0.0	0.6505212662517266	0.18389974103652218	0.1841631664531358	0.19240771072079021	0.28681107138108497	0.19296802757568599	0.012637412085011013	0.0	0.0	-0.6505212662517266	0.8	-0.4023658630005036	0.4023658630005036
ems_thioM_247.pdb	47	81	104	117	272	508	768	84	0	2	81.0	104.0	117.0	255.0	508.0	609.0	32.0	0.0	1.0	164.0	249.0	252.0	248.0	404.0	337.0	1.0	1.0	18.0	-25.613014747056866	-54.046989401718974	-44.60585400409431	-0.10781436345811812	-12.593365043156211	-88.69815156000027	-76.74342399858435	0.06103221619781407	-12.343820135268661	25.613014747056866	54.046989401718974	44.60585400409431	-0.10781436345811812	-12.593365043156211	-88.69815156000027	-76.74342399858435	-0.06103221619781407	12.343820135268661	0.8	-314.69140103713994	-41.59410889325795
ems_ferrM_2675.pdb	33	85	83	16	0	216	157	0	0	0	85.0	83.0	16.0	0.0	216.0	124.0	0.0	0.0	0.0	112.0	154.0	155.0	63.0	90.0	75.0	0.0	1.0	2.0	-3.5167346907794865	-19.470556790489383	-101.9455206174568	-60.12162050977051	-63.49860245142163	-13.483618398273649	0.0	0.2865841617632835	-1.0617009345264194	3.5167346907794865	19.470556790489383	101.9455206174568	60.12162050977051	-63.49860245142163	-13.483618398273649	0.0	-0.2865841617632835	1.0617009345264194	0.8	-262.8117702309546	108.84732853156402
ems_ferrM_2675_0002.pdb	48	134	46	91	0	0	0	0	0	0	134.0	46.0	91.0	0.0	0.0	0.0	0.0	0.0	0.0	137.0	69.0	70.0	1.0	1.0	1.0	1.0	0.0	14.0	-0.016890878600236192	-4.23271164170329	-3.056540672578322	-0.28681107138108497	-0.19296802757568599	-0.012637412085011013	0.09598986122986042	0.0	-11.428576637525342	0.016890878600236192	4.23271164170329	-3.056540672578322	0.28681107138108497	0.19296802757568599	0.012637412085011013	-0.09598986122986042	0.0	11.428576637525342	0.8	-19.131146480219112	13.018065135062468
ems_ferrM_6904_0002.pdb	34	0	0	0	0	0	0	0	0	0	0.0	0.0	0.0	0.0	0.0	0.0	0.0	0.0	0.0	1.0	1.0	1.0	1.0	1.0	1.0	0.0	0.0	1.0	-0.18389974103652218	-0.1841631664531358	-0.19240771072079021	-0.28681107138108497	-0.19296802757568599	-0.012637412085011013	0.0	0.0	0.6505212662517266	0.18389974103652218	0.1841631664531358	0.19240771072079021	0.28681107138108497	0.19296802757568599	0.012637412085011013	0.0	0.0	-0.6505212662517266	0.8	-0.4023658630005036	0.4023658630005036
ems_ferrM_4553.pdb	0	1	8	20	0	0	0	0	0	0	1.0	8.0	20.0	0.0	0.0	0.0	0.0	0.0	0.0	1.0	1.0	1.0	1.0	1.0	1.0	0.0	0.0	3.0	0.0	-9.315472293806224	-38.67994783170606	-0.28681107138108497	-0.19296802757568599	-0.012637412085011013	0.0	0.0	-1.5099436461511377	0.0	-9.315472293806224	-38.67994783170606	0.28681107138108497	0.19296802757568599	0.012637412085011013	0.0	0.0	1.5099436461511377	0.8	-49.99778028270521	-45.99305996831936
ems_ferrM_6806_0002.pdb	20	8	0	0	0	0	0	0	0	0	8.0	0.0	0.0	0.0	0.0	0.0	0.0	0.0	0.0	8.0	1.0	1.0	1.0	1.0	1.0	0.0	0.0	1.0	0.0	-0.1841631664531358	-0.19240771072079021	-0.28681107138108497	-0.19296802757568599	-0.012637412085011013	0.0	0.0	0.6505212662517266	0.0	0.1841631664531358	0.19240771072079021	0.28681107138108497	0.19296802757568599	0.012637412085011013	0.0	0.0	-0.6505212662517266	0.8	-0.2184661219639814	0.2184661219639814
ems_ferrM_4904_0001.pdb	32	14	55	76	172	11	0	0	0	0	14.0	55.0	76.0	161.0	11.0	0.0	0.0	0.0	0.0	104.0	136.0	137.0	26.0	51.0	43.0	1.0	0.0	11.0	-60.497387979114635	-30.78713856301144	-16.002611715435222	-161.00629238085517	-22.665293814118094	-40.10331768912928	0.2761162020263649	0.0	-9.288994739496545	60.497387979114635	30.78713856301144	16.002611715435222	-161.00629238085517	22.665293814118094	40.10331768912928	-0.2761162020263649	0.0	9.288994739496545	0.8	-340.07492067913404	18.062335917423674
ems_ferrM_4768.pdb	14	27	0	0	0	0	0	0	0	0	27.0	0.0	0.0	0.0	0.0	0.0	0.0	0.0	0.0	28.0	1.0	1.0	1.0	1.0	1.0	0.0	0.0	1.0	0.010690023360709233	-0.1841631664531358	-0.19240771072079021	-0.28681107138108497	-0.19296802757568599	-0.012637412085011013	0.0	0.0	0.6505212662517266	-0.010690023360709233	0.1841631664531358	0.19240771072079021	0.28681107138108497	0.19296802757568599	0.012637412085011013	0.0	0.0	-0.6505212662517266	0.8	-0.20777609860327217	0.20777609860327217
ems_ferrM_2613.pdb	79	42	86	153	53	1	0	1	0	0	42.0	86.0	153.0	49.0	1.0	0.0	0.0	0.0	0.0	230.0	110.0	110.0	1.0	1.0	1.0	2.0	1.0	23.0	-116.13807000599982	-2.616647545214036	-7.461052649405474	-130.799248251552	0.0	-0.012637412085011013	-0.1540302037534056	0.2510774338773434	-20.50482954068501	116.13807000599982	2.616647545214036	-7.461052649405474	-130.799248251552	0.0	0.012637412085011013	0.1540302037534056	-0.2510774338773434	20.50482954068501	0.8	-277.43543817481736	0.9148363729024638
ems_thioM_905.pdb	29	0	0	0	0	0	0	0	0	0	0.0	0.0	0.0	0.0	0.0	0.0	0.0	0.0	0.0	1.0	1.0	1.0	1.0	1.0	1.0	0.0	0.0	1.0	-0.18389974103652218	-0.1841631664531358	-0.19240771072079021	-0.28681107138108497	-0.19296802757568599	-0.012637412085011013	0.0	0.0	0.6505212662517266	0.18389974103652218	0.1841631664531358	0.19240771072079021	0.28681107138108497	0.19296802757568599	0.012637412085011013	0.0	0.0	-0.6505212662517266	0.8	-0.4023658630005036	0.4023658630005036
ems_ferrM_3831_0002.pdb	9	9	35	9	0	0	0	0	0	0	9.0	35.0	9.0	0.0	0.0	0.0	0.0	0.0	0.0	22.0	20.0	20.0	1.0	1.0	1.0	0.0	0.0	1.0	-4.709613012568482	-4.817226188442273	-3.54473795964169	-0.28681107138108497	-0.19296802757568599	-0.012637412085011013	0.0	0.0	-0.30205938757800244	4.709613012568482	-4.817226188442273	3.54473795964169	0.28681107138108497	0.19296802757568599	0.012637412085011013	0.0	0.0	0.30205938757800244	0.8	-13.866053059272229	4.231600682387684
ems_ferrC_1499.pdb	6	0	0	0	0	0	0	0	0	0	0.0	0.0	0.0	0.0	0.0	0.0	0.0	0.0	0.0	1.0	1.0	1.0	1.0	1.0	1.0	0.0	0.0	1.0	-0.18389974103652218	-0.1841631664531358	-0.19240771072079021	-0.28681107138108497	-0.19296802757568599	-0.012637412085011013	0.0	0.0	0.6505212662517266	0.18389974103652218	0.1841631664531358	0.19240771072079021	0.28681107138108497	0.19296802757568599	0.012637412085011013	0.0	0.0	-0.6505212662517266	0.8	-0.4023658630005036	0.4023658630005036
ems_thioM_266.pdb	15	8	123	99	8	0	0	1	0	0	8.0	123.0	99.0	7.0	0.0	0.0	0.0	0.0	0.0	46.0	50.0	50.0	6.0	2.0	2.0	1.0	1.0	15.0	-23.20241139622665	-38.41620953526864	-18.72905099204027	-0.15246315418044354	-1.1229206498042914	-0.7622593368665549	0.011729424510229514	-0.1067601116171657	-12.60014143061673	23.20241139622665	-38.41620953526864	-18.72905099204027	-0.15246315418044354	1.1229206498042914	0.7622593368665549	-0.011729424510229514	0.1067601116171657	12.60014143061673	0.8	-95.08048718211049	-19.514960180868194
ems_ferrM_2985_0002.pdb	12	124	0	0	0	0	0	0	0	0	124.0	0.0	0.0	0.0	0.0	0.0	0.0	0.0	0.0	30.0	5.0	5.0	1.0	1.0	1.0	0.0	0.0	1.0	-83.23289756972142	-3.492451053836473	-3.5336737826253257	-0.28681107138108497	-0.19296802757568599	-0.012637412085011013	0.0	0.0	0.6505212662517266	-83.23289756972142	3.492451053836473	3.5336737826253257	0.28681107138108497	0.19296802757568599	0.012637412085011013	0.0	0.0	-0.6505212662517266	0.8	-90.10091765097327	-76.36487748846956
ems_ferrM_5071_0001.pdb	37	46	0	0	0	0	0	0	0	0	46.0	0.0	0.0	0.0	0.0	0.0	0.0	0.0	0.0	47.0	1.0	1.0	1.0	1.0	1.0	0.0	0.0	1.0	0.0032279404236916776	-0.1841631664531358	-0.19240771072079021	-0.28681107138108497	-0.19296802757568599	-0.012637412085011013	0.0	0.0	0.6505212662517266	-0.0032279404236916776	0.1841631664531358	0.19240771072079021	0.28681107138108497	0.19296802757568599	0.012637412085011013	0.0	0.0	-0.6505212662517266	0.8	-0.21523818154028973	0.21523818154028973
ems_ferrM_6464.pdb	6	50	12	0	14	0	0	0	0	0	50.0	12.0	0.0	13.0	0.0	0.0	0.0	0.0	0.0	14.0	8.0	8.0	1.0	1.0	1.0	0.0	0.0	1.0	-28.267044100940566	-0.8720392100332717	-6.482518054580975	-19.1104598910199	-0.19296802757568599	-0.012637412085011013	0.0	0.0	0.6505212662517266	-28.267044100940566	-0.8720392100332717	6.482518054580975	-19.1104598910199	0.19296802757568599	0.012637412085011013	0.0	0.0	-0.6505212662517266	0.8	-54.28714542998368	-42.211940974003795
ems_ferrM_3156_0001.pdb	12	49	116	79	67	3	0	0	300	0	49.0	116.0	79.0	62.0	3.0	0.0	0.0	67.0	0.0	39.0	48.0	49.0	24.0	9.0	7.0	1.0	1.0	12.0	-1.227195486781575	-34.56166142382313	-8.237790193553849	-20.962688589291844	-2.0591484615898192	-5.4599489829254315	0.23740165493251064	-214.5612006673381	-9.704234636519912	-1.227195486781575	-34.56166142382313	-8.237790193553849	-20.962688589291844	2.0591484615898192	5.4599489829254315	-0.23740165493251064	-214.5612006673381	9.704234636519912	0.8	-296.53646678689114	-262.56460593468586
ems_ferrM_4904.pdb	10	60	48	20	0	72	115	0	0	2	60.0	48.0	20.0	0.0	72.0	91.0	0.0	0.0	1.0	32.0	45.0	45.0	43.0	30.0	25.0	0.0	0.0	3.0	-9.838027033125243	-0.13980775990228977	-8.50279545219938	-40.47240883748978	-20.778538705537304	-50.99681485858347	0.0	0.0	-0.4093749937635751	-9.838027033125243	-0.13980775990228977	8.50279545219938	40.47240883748978	-20.778538705537304	-50.99681485858347	0.0	0.0	0.4093749937635751	0.8	-131.13776764060106	-32.368609073695566
bGM_318_0002.pdb	53	91	15	20	0	0	0	0	0	0	91.0	15.0	20.0	0.0	0.0	0.0	0.0	0.0	0.0	131.0	16.0	16.0	1.0	1.0	1.0	0.0	0.0	3.0	-6.653958302857916	0.021197890751750492	-0.6252187784043279	-0.28681107138108497	-0.19296802757568599	-0.012637412085011013	0.0	0.0	-1.5099436461511377	6.653958302857916	-0.021197890751750492	-0.6252187784043279	0.28681107138108497	0.19296802757568599	0.012637412085011013	0.0	0.0	1.5099436461511377	0.8	-9.260339347703415	8.009901790894759
ems_ferrC_788.pdb	2	0	0	0	0	0	0	0	0	0	0.0	0.0	0.0	0.0	0.0	0.0	0.0	0.0	0.0	1.0	1.0	1.0	1.0	1.0	1.0	0.0	0.0	1.0	-0.18389974103652218	-0.1841631664531358	-0.19240771072079021	-0.28681107138108497	-0.19296802757568599	-0.012637412085011013	0.0	0.0	0.6505212662517266	0.18389974103652218	0.1841631664531358	0.19240771072079021	0.28681107138108497	0.19296802757568599	0.012637412085011013	0.0	0.0	-0.6505212662517266	0.8	-0.4023658630005036	0.4023658630005036
ems_ferrM_3062.pdb	15	103	23	4	0	0	0	0	0	0	103.0	23.0	4.0	0.0	0.0	0.0	0.0	0.0	0.0	40.0	18.0	18.0	1.0	1.0	1.0	0.0	0.0	1.0	-34.59286774038165	-0.8985556023857875	-6.973576819785762	-0.28681107138108497	-0.19296802757568599	-0.012637412085011013	0.0	0.0	0.5088715416337817	-34.59286774038165	-0.8985556023857875	6.973576819785762	0.28681107138108497	0.19296802757568599	0.012637412085011013	0.0	0.0	-0.5088715416337817	0.8	-42.448545131961204	-28.534301553573673
rand_ems_4hM_3815.pdb	64	50	233	262	0	0	0	0	0	0	50.0	233.0	262.0	0.0	0.0	0.0	0.0	0.0	0.0	203.0	192.0	193.0	3.0	3.0	2.0	3.0	2.0	39.0	-82.02516726820852	-4.227071984997622	-11.082718425117235	-1.2698671278643974	-1.209295521674853	-0.9468952362724816	-1.0927284115449711	-0.7980826781215384	-36.62293702829042	82.02516726820852	-4.227071984997622	-11.082718425117235	1.2698671278643974	1.209295521674853	0.9468952362724816	1.0927284115449711	0.7980826781215384	36.62293702829042	0.8	-139.27476368209204	108.65518286186231
ems_ferrM_3821_0001.pdb	15	149	63	158	145	1	0	0	0	0	149.0	63.0	158.0	136.0	1.0	0.0	0.0	0.0	0.0	48.0	64.0	65.0	38.0	31.0	26.0	2.0	1.0	24.0	-68.38381981049358	-0.007544400478948887	-47.75550136640368	-76.05716201265345	-24.541526831747234	-22.998958116325685	-0.21834454340107157	0.5622903060802087	-21.233834947582917	-68.38381981049358	0.007544400478948887	-47.75550136640368	-76.05716201265345	24.541526831747234	22.998958116325685	0.21834454340107157	-0.5622903060802087	21.233834947582917	0.8	-260.63440172300636	-123.75856465609505
ems_ferrM_3804_0001.pdb	9	76	242	435	408	406	316	1	0	0	76.0	242.0	435.0	382.0	406.0	250.0	0.0	0.0	0.0	24.0	36.0	36.0	419.0	44.0	37.0	4.0	2.0	65.0	-35.17267170583637	-255.47857124587821	-681.7843703200747	-1.6367972393313153	-541.9377639810017	-267.4587010853025	-2.6959420207556146	-0.8738815488601923	-62.371143180031	-35.17267170583637	-255.47857124587821	-681.7843703200747	1.6367972393313153	-541.9377639810017	-267.4587010853025	2.6959420207556146	0.8738815488601923	62.371143180031	0.8	-1849.4098423270714	-1714.2543143491155
ems_ferrM_7268_0001.pdb	10	5	16	11	0	0	0	0	0	0	5.0	16.0	11.0	0.0	0.0	0.0	0.0	0.0	0.0	27.0	12.0	12.0	1.0	1.0	1.0	0.0	0.0	2.0	-12.72538841984834	-0.6208760498698336	-0.039281347239128905	-0.28681107138108497	-0.19296802757568599	-0.012637412085011013	0.0	0.0	-0.3123126096512645	12.72538841984834	-0.6208760498698336	0.039281347239128905	0.28681107138108497	0.19296802757568599	0.012637412085011013	0.0	0.0	0.3123126096512645	0.8	-14.190274937650349	12.948522837910682
ems_ferrM_5295_0001.pdb	16	93	22	25	61	0	0	0	0	0	93.0	22.0	25.0	57.0	0.0	0.0	0.0	0.0	0.0	48.0	61.0	61.0	8.0	17.0	15.0	0.0	0.0	4.0	-17.289488403829154	-15.95367070411099	-13.458147228332251	-66.57844041357706	-15.123291601517582	-12.303147924103069	0.0	0.0	-2.116792150320816	-17.289488403829154	15.95367070411099	13.458147228332251	-66.57844041357706	15.123291601517582	12.303147924103069	0.0	0.0	2.116792150320816	0.8	-142.8229784257909	-24.912879209021504
ems_ferrM_5295_0002.pdb	15	22	22	3	113	1	0	0	0	0	22.0	22.0	3.0	106.0	1.0	0.0	0.0	0.0	0.0	48.0	65.0	66.0	14.0	33.0	28.0	0.0	0.0	1.0	-8.477299483996774	-18.661740384495218	-51.81609953849219	-120.85197309340886	-27.09229403880245	-25.189419274564884	0.0	0.0	0.6505212662517266	8.477299483996774	18.661740384495218	51.81609953849219	-120.85197309340886	27.09229403880245	25.189419274564884	0.0	0.0	-0.6505212662517266	0.8	-251.43830454750864	9.734358360690937
ems_ferrM_4673_0001.pdb	14	0	0	0	0	0	0	0	0	0	0.0	0.0	0.0	0.0	0.0	0.0	0.0	0.0	0.0	1.0	1.0	1.0	1.0	1.0	1.0	0.0	0.0	1.0	-0.18389974103652218	-0.1841631664531358	-0.19240771072079021	-0.28681107138108497	-0.19296802757568599	-0.012637412085011013	0.0	0.0	0.6505212662517266	0.18389974103652218	0.1841631664531358	0.19240771072079021	0.28681107138108497	0.19296802757568599	0.012637412085011013	0.0	0.0	-0.6505212662517266	0.8	-0.4023658630005036	0.4023658630005036
ems_ferrC_1035.pdb	12	92	65	83	180	0	1	0	0	0	92.0	65.0	83.0	168.0	0.0	0.0	0.0	0.0	0.0	40.0	55.0	55.0	48.0	31.0	26.0	1.0	1.0	12.0	-24.881618254235683	-0.9679434294294467	-6.2027842320914175	-91.85033273166405	-28.39121368151405	-23.358391773287	0.18800885304732817	0.5310377362814565	-10.296954545303926	-24.881618254235683	-0.9679434294294467	-6.2027842320914175	-91.85033273166405	28.39121368151405	23.358391773287	-0.18800885304732817	-0.5310377362814565	10.296954545303926	0.8	-185.23019205819676	-62.575165236644416
ems_ferrM_1251.pdb	30	151	0	0	0	0	0	0	0	0	151.0	0.0	0.0	0.0	0.0	0.0	0.0	0.0	0.0	69.0	4.0	4.0	1.0	1.0	1.0	0.0	0.0	1.0	-36.946401488751334	-2.7303430043774517	-2.7633211814480694	-0.28681107138108497	-0.19296802757568599	-0.012637412085011013	0.0	0.0	0.6505212662517266	-36.946401488751334	2.7303430043774517	2.7633211814480694	0.28681107138108497	0.19296802757568599	0.012637412085011013	0.0	0.0	-0.6505212662517266	0.8	-42.28196091936692	-31.61084205813576
ems_ferrM_5673.pdb	26	44	0	0	0	1	0	0	0	0	44.0	0.0	0.0	0.0	1.0	0.0	0.0	0.0	0.0	45.0	1.0	1.0	1.0	1.0	1.0	0.0	0.0	1.0	0.0019978933199453763	-0.1841631664531358	-0.19240771072079021	-0.28681107138108497	0.0	-0.012637412085011013	0.0	0.0	0.6505212662517266	-0.0019978933199453763	0.1841631664531358	0.19240771072079021	0.28681107138108497	0.0	0.012637412085011013	0.0	0.0	-0.6505212662517266	0.8	-0.023500201068350046	0.023500201068350046
ems_thioC_130.pdb	26	26	0	0	0	0	0	0	0	0	26.0	0.0	0.0	0.0	0.0	0.0	0.0	0.0	0.0	27.0	1.0	1.0	1.0	1.0	1.0	0.0	0.0	1.0	0.01840585638464276	-0.1841631664531358	-0.19240771072079021	-0.28681107138108497	-0.19296802757568599	-0.012637412085011013	0.0	0.0	0.6505212662517266	-0.01840585638464276	0.1841631664531358	0.19240771072079021	0.28681107138108497	0.19296802757568599	0.012637412085011013	0.0	0.0	-0.6505212662517266	0.8	-0.20006026557933865	0.20006026557933865
ems_ferrM_6247.pdb	27	31	131	133	172	237	332	0	0	0	31.0	131.0	133.0	161.0	237.0	263.0	0.0	0.0	0.0	89.0	129.0	130.0	177.0	126.0	105.0	1.0	1.0	20.0	-24.963596179819703	-0.025871466653086372	-0.04832482681655392	-0.6873593847554389	-39.39731759233935	-84.13010917865955	-0.28350025237535825	-0.16977318772350936	-17.568235717478554	24.963596179819703	-0.025871466653086372	-0.04832482681655392	0.6873593847554389	-39.39731759233935	-84.13010917865955	0.28350025237535825	0.16977318772350936	17.568235717478554	0.8	-167.2740877866211	-79.92915834231597
ems_ferrM_5164.pdb	7	19	1	0	0	0	0	0	0	0	19.0	1.0	0.0	0.0	0.0	0.0	0.0	0.0	0.0	16.0	1.0	1.0	1.0	1.0	1.0	0.0	0.0	1.0	-0.32139137974875354	0.0	-0.19244224618092232	-0.28681107138108497	-0.19296802757568599	-0.012637412085011013	0.0	0.0	0.6505212662517266	-0.32139137974875354	0.0	0.19244224618092232	0.28681107138108497	0.19296802757568599	0.012637412085011013	0.0	0.0	-0.6505212662517266	0.8	-0.35572887071973125	-0.2870538887777758
bGM_700_0001.pdb	78	394	339	351	146	144	346	0	1	0	394.0	339.0	351.0	136.0	144.0	274.0	0.0	0.0	0.0	270.0	351.0	354.0	139.0	118.0	99.0	4.0	3.0	53.0	-25.047874513518764	-0.19442351200058283	-0.008765806537951448	-0.02945550727363866	-2.728840651431085	-104.97960908799675	-1.8376987020888111	-1.5699722818306974	-49.84806399739461	-25.047874513518764	0.19442351200058283	0.008765806537951448	0.02945550727363866	-2.728840651431085	-104.97960908799675	1.8376987020888111	1.5699722818306974	49.84806399739461	0.8	-186.24470406007288	-79.26794444582032
ems_ferrM_5673_0002.pdb	4	23	0	0	0	0	0	0	0	0	23.0	0.0	0.0	0.0	0.0	0.0	0.0	0.0	0.0	6.0	1.0	1.0	1.0	1.0	1.0	0.0	0.0	1.0	-14.412226533409289	-0.184215656579084	-0.1924602008467382	-0.28681107138108497	-0.19296802757568599	-0.012637412085011013	0.0	0.0	0.6505212662517266	-14.412226533409289	0.184215656579084	0.1924602008467382	0.28681107138108497	0.19296802757568599	0.012637412085011013	0.0	0.0	-0.6505212662517266	0.8	-14.630797635625168	-14.19365543119341
ems_ferrM_7335.pdb	0	26	12	22	40	38	50	0	0	1	26.0	12.0	22.0	37.0	38.0	39.0	0.0	0.0	0.0	1.0	1.0	1.0	15.0	1.0	1.0	0.0	0.0	3.0	-56.66434316677778	-17.961446895384157	-44.43071409363198	-11.692639405496783	-95.82866836487915	-106.15190071211536	0.0	0.0	-1.7958750411604263	-56.66434316677778	-17.961446895384157	-44.43071409363198	-11.692639405496783	-95.82866836487915	-106.15190071211536	0.0	0.0	1.7958750411604263	0.8	-334.5255876794456	-330.9338375971248
ems_ferrM_7335_0002.pdb	2	5	55	94	254	97	78	0	0	0	5.0	55.0	94.0	238.0	97.0	61.0	0.0	0.0	0.0	1.0	1.0	1.0	97.0	1.0	1.0	1.0	0.0	14.0	-4.0518969208982405	-158.3832471351193	-318.36905414771894	-72.82141397232708	-331.43108669792423	-191.98169675267494	0.06355449533532476	0.0	-11.882676487304774	-4.0518969208982405	-158.3832471351193	-318.36905414771894	-72.82141397232708	-331.43108669792423	-191.98169675267494	-0.06355449533532476	0.0	11.882676487304774	0.8	-1088.857517618632	-1065.2192736346935
ems_ferrC_1776.pdb	28	88	133	116	38	0	0	0	0	1	88.0	133.0	116.0	35.0	0.0	0.0	0.0	0.0	0.0	93.0	104.0	105.0	10.0	8.0	7.0	1.0	1.0	17.0	-0.0984885664834394	-3.7130181690845063	-0.5749714842000913	-18.85229989449928	-5.849422472833779	-4.60979625201899	-0.14674111430309367	-0.1849250159194067	-15.088281951702303	0.0984885664834394	-3.7130181690845063	-0.5749714842000913	-18.85229989449928	5.849422472833779	4.60979625201899	0.14674111430309367	0.1849250159194067	15.088281951702303	0.8	-49.11794492104488	2.8373658254771357
ems_ferrM_6197.pdb	27	34	347	295	478	145	116	1	0	0	34.0	347.0	295.0	448.0	145.0	92.0	0.0	0.0	0.0	88.0	120.0	121.0	248.0	66.0	55.0	3.0	3.0	44.0	-21.33412892262534	-141.3837363061395	-88.8901440407359	-65.6183148474623	-35.09117980609852	-10.312069310447754	-1.4486221214298682	-1.6399466150281161	-41.52327317688364	21.33412892262534	-141.3837363061395	-88.8901440407359	-65.6183148474623	-35.09117980609852	-10.312069310447754	1.4486221214298682	1.6399466150281161	41.52327317688364	0.8	-407.24141514685095	-275.349473474917
ems_ferrM_6197_0002.pdb	29	54	93	167	249	211	346	114	131	2	54.0	93.0	167.0	233.0	211.0	274.0	43.0	29.0	1.0	98.0	144.0	146.0	161.0	176.0	147.0	2.0	1.0	25.0	-11.465351941420423	-10.279561944863957	-1.5612636431946214	-14.15575733544594	-3.3473015844585348	-43.92006875304253	-99.88402550223975	-76.09673173730594	-19.344537860647215	11.465351941420423	10.279561944863957	-1.5612636431946214	-14.15575733544594	-3.3473015844585348	-43.92006875304253	-99.88402550223975	-76.09673173730594	19.344537860647215	0.8	-280.05460030261895	-197.87569680875572
rand_ems_3hM_2053.pdb	14	0	0	0	0	0	1	0	0	0	0.0	0.0	0.0	0.0	0.0	0.0	0.0	0.0	0.0	1.0	1.0	1.0	1.0	1.0	1.0	0.0	0.0	1.0	-0.18389974103652218	-0.1841631664531358	-0.19240771072079021	-0.28681107138108497	-0.19296802757568599	-0.012637412085011013	0.0	0.0	0.6505212662517266	0.18389974103652218	0.1841631664531358	0.19240771072079021	0.28681107138108497	0.19296802757568599	0.012637412085011013	0.0	0.0	-0.6505212662517266	0.8	-0.4023658630005036	0.4023658630005036
bGM_152_0001.pdb	38	79	169	171	758	663	710	167	121	329	79.0	169.0	171.0	711.0	663.0	563.0	64.0	27.0	168.0	132.0	204.0	206.0	494.0	396.0	330.0	2.0	2.0	26.0	-12.16511386679926	-3.1448294324992787	-3.0599574810088654	-41.948665804555844	-75.09435636016343	-67.68399131688835	-171.31810582917325	-53.252717475589485	-174.05261680000123	12.16511386679926	3.1448294324992787	3.0599574810088654	-41.948665804555844	-75.09435636016343	-67.68399131688835	-171.31810582917325	-53.252717475589485	-174.05261680000123	0.8	-601.720354366679	-564.9805528060641
bGM_152_0002.pdb	41	106	335	351	876	204	206	20	2	245	106.0	335.0	351.0	821.0	204.0	163.0	7.0	0.0	125.0	138.0	195.0	197.0	378.0	162.0	135.0	4.0	3.0	53.0	-3.7895270935638052	-41.370730114849266	-49.125887897892966	-194.33742709388014	-5.095455219336316	-2.728808032547903	-1.5853053739021266	-1.5343633987914158	-36.019671068279926	3.7895270935638052	-41.370730114849266	-49.125887897892966	-194.33742709388014	-5.095455219336316	-2.728808032547903	-1.5853053739021266	1.5343633987914158	-36.019671068279926	0.8	-335.5871752930439	-324.9393943083334
ems_thioM_378.pdb	9	16	41	50	0	183	221	0	0	0	16.0	41.0	50.0	0.0	183.0	175.0	0.0	0.0	0.0	25.0	38.0	38.0	101.0	62.0	52.0	0.0	0.0	8.0	-1.50964777541002	-0.18940338127895018	-1.9042152653866466	-97.48271272961684	-76.99074120357776	-89.89215631138097	0.0	0.0	-5.530279841017755	1.50964777541002	-0.18940338127895018	-1.9042152653866466	97.48271272961684	-76.99074120357776	-89.89215631138097	0.0	0.0	5.530279841017755	0.8	-273.49915650766894	-64.4538758155797
ems_ferrC_2063.pdb	14	67	146	139	553	430	512	275	0	3	67.0	146.0	139.0	518.0	430.0	406.0	105.0	0.0	1.0	50.0	77.0	78.0	445.0	155.0	129.0	1.0	1.0	21.0	-2.918187633029028	-24.76114836156262	-19.90907148038029	-5.790950621309378	-164.99207649913413	-188.89506460502267	-352.8439328897664	-0.2782016085004073	-15.406207513037128	-2.918187633029028	-24.76114836156262	-19.90907148038029	-5.790950621309378	-164.99207649913413	-188.89506460502267	-352.8439328897664	0.2782016085004073	15.406207513037128	0.8	-775.794841211742	-744.4260229686671
ems_ferrC_1649.pdb	57	24	123	224	339	205	294	0	0	2	24.0	123.0	224.0	318.0	205.0	233.0	0.0	0.0	1.0	194.0	275.0	277.0	134.0	222.0	185.0	2.0	1.0	34.0	-118.82024186076748	-52.489127780682736	-5.3240152309216455	-90.59053698766044	-0.6227681857292282	-5.7852993732234665	-0.9164481178939803	-0.10676011194466084	-27.463520435466975	118.82024186076748	52.489127780682736	5.3240152309216455	-90.59053698766044	0.6227681857292282	-5.7852993732234665	0.9164481178939803	0.10676011194466084	27.463520435466975	0.8	-302.1187180842906	109.3670453625228
ems_thioM_703_0002.pdb	4	0	0	0	0	0	0	0	0	0	0.0	0.0	0.0	0.0	0.0	0.0	0.0	0.0	0.0	1.0	1.0	1.0	1.0	1.0	1.0	0.0	0.0	1.0	-0.18389974103652218	-0.1841631664531358	-0.19240771072079021	-0.28681107138108497	-0.19296802757568599	-0.012637412085011013	0.0	0.0	0.6505212662517266	0.18389974103652218	0.1841631664531358	0.19240771072079021	0.28681107138108497	0.19296802757568599	0.012637412085011013	0.0	0.0	-0.6505212662517266	0.8	-0.4023658630005036	0.4023658630005036
ems_ferrM_1426_0002.pdb	208	564	1310	2018	3486	1766	1546	3	20	240	564.0	1310.0	2018.0	3270.0	1766.0	1227.0	1.0	4.0	123.0	731.0	1058.0	1066.0	1825.0	1061.0	886.0	20.0	12.0	303.0	-20.58025596845914	-28.08664754471988	-336.0393954441197	-462.399026603576	-195.377459863706	-58.85639010875366	-14.721832050069136	-2.9697423879886014	-68.84800464539921	20.58025596845914	-28.08664754471988	-336.0393954441197	-462.399026603576	-195.377459863706	-58.85639010875366	14.721832050069136	2.9697423879886014	68.84800464539921	0.8	-1187.8787546167914	-973.639084512959
ems_thioM_934_0001.pdb	6	0	0	0	0	0	0	0	0	0	0.0	0.0	0.0	0.0	0.0	0.0	0.0	0.0	0.0	1.0	1.0	1.0	1.0	1.0	1.0	0.0	0.0	1.0	-0.18389974103652218	-0.1841631664531358	-0.19240771072079021	-0.28681107138108497	-0.19296802757568599	-0.012637412085011013	0.0	0.0	0.6505212662517266	0.18389974103652218	0.1841631664531358	0.19240771072079021	0.28681107138108497	0.19296802757568599	0.012637412085011013	0.0	0.0	-0.6505212662517266	0.8	-0.4023658630005036	0.4023658630005036
ems_thioM_20_0002.pdb	25	199	58	135	296	343	371	0	0	2	199.0	58.0	135.0	277.0	343.0	294.0	0.0	0.0	1.0	83.0	128.0	129.0	179.0	260.0	217.0	1.0	1.0	20.0	-59.080132751911805	-23.93216296214942	-0.13693691327824808	-23.385078645406594	-12.032189000074254	-12.275261563408606	-0.29844714017104157	0.6449608702506398	-14.856626869545906	-59.080132751911805	23.93216296214942	-0.13693691327824808	-23.385078645406594	-12.032189000074254	-12.275261563408606	0.29844714017104157	-0.6449608702506398	14.856626869545906	0.8	-145.35187497569524	-68.46732277246379
ems_fer_extC_141.pdb	24	0	0	0	0	0	0	0	0	0	0.0	0.0	0.0	0.0	0.0	0.0	0.0	0.0	0.0	1.0	1.0	1.0	1.0	1.0	1.0	0.0	0.0	1.0	-0.18389974103652218	-0.1841631664531358	-0.19240771072079021	-0.28681107138108497	-0.19296802757568599	-0.012637412085011013	0.0	0.0	0.6505212662517266	0.18389974103652218	0.1841631664531358	0.19240771072079021	0.28681107138108497	0.19296802757568599	0.012637412085011013	0.0	0.0	-0.6505212662517266	0.8	-0.4023658630005036	0.4023658630005036
bGM_452.pdb	55	0	0	0	0	0	0	0	0	0	0.0	0.0	0.0	0.0	0.0	0.0	0.0	0.0	0.0	1.0	1.0	1.0	1.0	1.0	1.0	0.0	0.0	1.0	-0.18389974103652218	-0.1841631664531358	-0.19240771072079021	-0.28681107138108497	-0.19296802757568599	-0.012637412085011013	0.0	0.0	0.6505212662517266	0.18389974103652218	0.1841631664531358	0.19240771072079021	0.28681107138108497	0.19296802757568599	0.012637412085011013	0.0	0.0	-0.6505212662517266	0.8	-0.4023658630005036	0.4023658630005036
bGM_216_0001.pdb	7	16	49	5	79	8	24	0	0	0	16.0	49.0	5.0	74.0	8.0	19.0	0.0	0.0	0.0	24.0	32.0	32.0	29.0	15.0	13.0	0.0	0.0	1.0	-1.3082076788716002	-3.9671489297756395	-17.222802709004732	-24.06666938117297	-1.7812302973540355	-1.5189521697656012	0.0	0.0	0.2857278477205224	1.3082076788716002	-3.9671489297756395	17.222802709004732	-24.06666938117297	1.7812302973540355	-1.5189521697656012	0.0	0.0	-0.2857278477205224	0.8	-49.57928331822406	-9.526257643204367
ems_ferrM_2165_0001.pdb	23	3	0	0	0	0	0	0	0	0	3.0	0.0	0.0	0.0	0.0	0.0	0.0	0.0	0.0	3.0	1.0	1.0	1.0	1.0	1.0	0.0	0.0	1.0	0.0	-0.1841631664531358	-0.19240771072079021	-0.28681107138108497	-0.19296802757568599	-0.012637412085011013	0.0	0.0	0.6505212662517266	0.0	0.1841631664531358	0.19240771072079021	0.28681107138108497	0.19296802757568599	0.012637412085011013	0.0	0.0	-0.6505212662517266	0.8	-0.2184661219639814	0.2184661219639814
ems_ferrM_1690_0002.pdb	12	35	0	0	0	15	45	0	0	0	35.0	0.0	0.0	0.0	15.0	35.0	0.0	0.0	0.0	26.0	1.0	1.0	1.0	1.0	1.0	0.0	0.0	1.0	-1.7130865253700556	-0.1841631664531358	-0.19240771072079021	-0.28681107138108497	-25.19776183120982	-91.70679436559305	0.0	0.0	0.6505212662517266	-1.7130865253700556	0.1841631664531358	0.19240771072079021	0.28681107138108497	-25.19776183120982	-91.70679436559305	0.0	0.0	-0.6505212662517266	0.8	-118.63050340447622	-118.60478203986965
ems_ferrM_1197.pdb	6	30	45	13	0	0	0	0	0	0	30.0	45.0	13.0	0.0	0.0	0.0	0.0	0.0	0.0	15.0	16.0	16.0	1.0	1.0	1.0	0.0	0.0	2.0	-5.8995631661008385	-18.475565207818413	-0.1784891980404204	-0.290487826425716	-0.19296802757568599	-0.012637412085011013	0.0	0.0	-0.6464213493744071	-5.8995631661008385	-18.475565207818413	0.1784891980404204	0.290487826425716	0.19296802757568599	0.012637412085011013	0.0	0.0	0.6464213493744071	0.8	-25.69613218742049	-23.054124560418018
ems_ferrM_6496_0001.pdb	114	377	418	656	1604	482	850	0	1	3	377.0	418.0	656.0	1504.0	482.0	674.0	0.0	0.0	1.0	398.0	580.0	585.0	624.0	619.0	517.0	7.0	4.0	99.0	-0.5626868581031204	-24.98240299419649	-4.2022872981934825	-443.2131271364144	-16.29430234203221	-21.924690234087166	-4.630040196012647	-2.14218175435392	-90.78780277955454	0.5626868581031204	24.98240299419649	-4.2022872981934825	-443.2131271364144	16.29430234203221	-21.924690234087166	4.630040196012647	2.14218175435392	90.78780277955454	0.8	-608.739521592948	-329.94068774444213
ems_ferrC_1722.pdb	37	0	0	0	0	0	0	0	0	0	0.0	0.0	0.0	0.0	0.0	0.0	0.0	0.0	0.0	1.0	1.0	1.0	1.0	1.0	1.0	0.0	0.0	1.0	-0.18389974103652218	-0.1841631664531358	-0.19240771072079021	-0.28681107138108497	-0.19296802757568599	-0.012637412085011013	0.0	0.0	0.6505212662517266	0.18389974103652218	0.1841631664531358	0.19240771072079021	0.28681107138108497	0.19296802757568599	0.012637412085011013	0.0	0.0	-0.6505212662517266	0.8	-0.4023658630005036	0.4023658630005036
ems_ferrC_1241.pdb	5	92	2	0	0	0	0	0	0	0	92.0	2.0	0.0	0.0	0.0	0.0	0.0	0.0	0.0	13.0	6.0	6.0	1.0	1.0	1.0	0.0	0.0	1.0	-99.71361837591058	-1.1316500408642254	-3.99684964913022	-0.28681107138108497	-0.19296802757568599	-0.012637412085011013	0.0	0.0	0.6505212662517266	-99.71361837591058	1.1316500408642254	3.99684964913022	0.28681107138108497	0.19296802757568599	0.012637412085011013	0.0	0.0	-0.6505212662517266	0.8	-104.6840133106951	-94.74322344112608
ems_ferrM_7387.pdb	26	0	0	0	0	0	0	0	0	0	0.0	0.0	0.0	0.0	0.0	0.0	0.0	0.0	0.0	1.0	1.0	1.0	1.0	1.0	1.0	0.0	0.0	1.0	-0.18389974103652218	-0.1841631664531358	-0.19240771072079021	-0.28681107138108497	-0.19296802757568599	-0.012637412085011013	0.0	0.0	0.6505212662517266	0.18389974103652218	0.1841631664531358	0.19240771072079021	0.28681107138108497	0.19296802757568599	0.012637412085011013	0.0	0.0	-0.6505212662517266	0.8	-0.4023658630005036	0.4023658630005036
ems_ferrC_1089.pdb	38	78	7	38	6	0	0	0	0	0	78.0	7.0	38.0	5.0	0.0	0.0	0.0	0.0	0.0	98.0	22.0	22.0	1.0	1.0	1.0	0.0	0.0	6.0	-2.12037257099054	-6.227268192355787	-5.113698001307959	-3.6402511636610244	-0.19296802757568599	-0.012637412085011013	0.0	0.0	-3.8752851978160443	2.12037257099054	6.227268192355787	-5.113698001307959	-3.6402511636610244	0.19296802757568599	0.012637412085011013	0.0	0.0	3.8752851978160443	0.8	-21.182480565792048	3.6745822358540843
ems_ferrM_2003_0002.pdb	2	39	2	20	27	42	154	0	0	0	39.0	2.0	20.0	25.0	42.0	122.0	0.0	0.0	0.0	1.0	1.0	1.0	10.0	1.0	1.0	0.0	0.0	3.0	-99.64387780409311	-0.5089844220681061	-38.67994783170606	-8.033952953438575	-109.86054349875563	-465.8866789506388	0.0	0.0	-1.5099436461511377	-99.64387780409311	-0.5089844220681061	-38.67994783170606	-8.033952953438575	-109.86054349875563	-465.8866789506388	0.0	0.0	1.5099436461511377	0.8	-724.1239291068514	-721.1040418145492
ems_ferrC_1579.pdb	21	3	0	0	0	0	0	0	0	0	3.0	0.0	0.0	0.0	0.0	0.0	0.0	0.0	0.0	3.0	1.0	1.0	1.0	1.0	1.0	0.0	0.0	1.0	0.0	-0.1841631664531358	-0.19240771072079021	-0.28681107138108497	-0.19296802757568599	-0.012637412085011013	0.0	0.0	0.6505212662517266	0.0	0.1841631664531358	0.19240771072079021	0.28681107138108497	0.19296802757568599	0.012637412085011013	0.0	0.0	-0.6505212662517266	0.8	-0.2184661219639814	0.2184661219639814
ems_ferrM_3925.pdb	3	0	5	9	0	0	0	0	0	0	0.0	5.0	9.0	0.0	0.0	0.0	0.0	0.0	0.0	7.0	6.0	7.0	1.0	1.0	1.0	0.0	0.0	1.0	-5.497900847704012	-0.07833844264724643	-0.5199832500938806	-0.28681107138108497	-0.19296802757568599	-0.012637412085011013	0.0	0.0	-0.30205938757800244	5.497900847704012	0.07833844264724643	-0.5199832500938806	0.28681107138108497	0.19296802757568599	0.012637412085011013	0.0	0.0	0.30205938757800244	0.8	-6.890698439064924	5.850731938877163
ems_ferrM_3925_0001.pdb	6	22	0	0	0	45	43	0	0	0	22.0	0.0	0.0	0.0	45.0	34.0	0.0	0.0	0.0	16.0	25.0	25.0	1.0	41.0	34.0	0.0	0.0	1.0	-1.0074153024287327	-22.434084963114326	-22.64019941917188	-0.28681107138108497	-0.2731175609157219	0.0	0.0	0.0	0.6505212662517266	-1.0074153024287327	22.434084963114326	22.64019941917188	0.28681107138108497	-0.2731175609157219	0.0	0.0	0.0	-0.6505212662517266	0.8	-45.991107050760014	43.430041324071105
ems_ferrM_5046_0001.pdb	19	39	0	0	0	0	0	0	0	0	39.0	0.0	0.0	0.0	0.0	0.0	0.0	0.0	0.0	39.0	1.0	1.0	1.0	1.0	1.0	0.0	0.0	1.0	0.0	-0.1841631664531358	-0.19240771072079021	-0.28681107138108497	-0.19296802757568599	-0.012637412085011013	0.0	0.0	0.6505212662517266	0.0	0.1841631664531358	0.19240771072079021	0.28681107138108497	0.19296802757568599	0.012637412085011013	0.0	0.0	-0.6505212662517266	0.8	-0.2184661219639814	0.2184661219639814
ems_thioM_219.pdb	15	10	0	0	0	0	0	0	0	0	10.0	0.0	0.0	0.0	0.0	0.0	0.0	0.0	0.0	10.0	1.0	1.0	1.0	1.0	1.0	0.0	0.0	1.0	0.0	-0.1841631664531358	-0.19240771072079021	-0.28681107138108497	-0.19296802757568599	-0.012637412085011013	0.0	0.0	0.6505212662517266	0.0	0.1841631664531358	0.19240771072079021	0.28681107138108497	0.19296802757568599	0.012637412085011013	0.0	0.0	-0.6505212662517266	0.8	-0.2184661219639814	0.2184661219639814
ems_ferrM_7022.pdb	10	45	0	0	0	0	0	0	0	0	45.0	0.0	0.0	0.0	0.0	0.0	0.0	0.0	0.0	21.0	1.0	1.0	1.0	1.0	1.0	0.0	0.0	1.0	-10.61410206340176	-0.25233318818021355	-0.26057773244786797	-0.28681107138108497	-0.19296802757568599	-0.012637412085011013	0.0	0.0	0.6505212662517266	-10.61410206340176	0.25233318818021355	0.26057773244786797	0.28681107138108497	0.19296802757568599	0.012637412085011013	0.0	0.0	-0.6505212662517266	0.8	-10.968908228819895	-10.259295897983623
bGM_342_0002.pdb	58	96	162	179	4	1	0	0	0	0	96.0	162.0	179.0	3.0	1.0	0.0	0.0	0.0	0.0	185.0	160.0	161.0	1.0	1.0	1.0	2.0	1.0	27.0	-25.674911299488656	-0.021154741936413757	-1.0099363371142545	-1.2181384359893939	0.0	-0.013380196294604296	-0.4679265778128401	-0.3821726041435589	-24.33273955670889	25.674911299488656	-0.021154741936413757	-1.0099363371142545	-1.2181384359893939	0.0	0.013380196294604296	0.4679265778128401	0.3821726041435589	24.33273955670889	0.8	-53.120359749488614	48.62190071940849
ems_ferrM_4820_0002.pdb	13	6	0	0	0	0	0	0	0	0	6.0	0.0	0.0	0.0	0.0	0.0	0.0	0.0	0.0	6.0	1.0	1.0	1.0	1.0	1.0	0.0	0.0	1.0	0.0	-0.1841631664531358	-0.19240771072079021	-0.28681107138108497	-0.19296802757568599	-0.012637412085011013	0.0	0.0	0.6505212662517266	0.0	0.1841631664531358	0.19240771072079021	0.28681107138108497	0.19296802757568599	0.012637412085011013	0.0	0.0	-0.6505212662517266	0.8	-0.2184661219639814	0.2184661219639814
ems_thioM_39_0001.pdb	19	0	0	0	0	0	0	0	0	0	0.0	0.0	0.0	0.0	0.0	0.0	0.0	0.0	0.0	1.0	1.0	1.0	1.0	1.0	1.0	0.0	0.0	1.0	-0.18389974103652218	-0.1841631664531358	-0.19240771072079021	-0.28681107138108497	-0.19296802757568599	-0.012637412085011013	0.0	0.0	0.6505212662517266	0.18389974103652218	0.1841631664531358	0.19240771072079021	0.28681107138108497	0.19296802757568599	0.012637412085011013	0.0	0.0	-0.6505212662517266	0.8	-0.4023658630005036	0.4023658630005036
ems_ferrC_1716.pdb	34	17	51	73	159	83	128	0	0	0	17.0	51.0	73.0	149.0	83.0	101.0	0.0	0.0	0.0	113.0	157.0	159.0	47.0	109.0	91.0	1.0	0.0	11.0	-62.69184257726232	-48.27695285649895	-28.553811495312942	-71.01250784796854	-3.1408556027988794	-0.6212960883294443	0.31639013602745547	0.0	-8.84597714316356	62.69184257726232	48.27695285649895	28.553811495312942	-71.01250784796854	3.1408556027988794	-0.6212960883294443	-0.31639013602745547	0.0	8.84597714316356	0.8	-222.82685347530716	79.55924560271123
ems_ferrC_1837.pdb	15	8	113	87	234	71	105	0	0	1	8.0	113.0	87.0	219.0	71.0	83.0	0.0	0.0	0.0	48.0	68.0	69.0	116.0	52.0	44.0	1.0	1.0	13.0	-25.150368429443112	-12.490940906558379	-2.33548493626877	-36.3062550591478	-3.2006138023531605	-14.37368824020595	0.14094129547278	-0.02196344367448999	-10.867564833480017	25.150368429443112	-12.490940906558379	-2.33548493626877	-36.3062550591478	-3.2006138023531605	-14.37368824020595	-0.14094129547278	0.02196344367448999	10.867564833480017	0.8	-104.60593835565889	-32.80802753340922
ems_ferrM_5040_0001.pdb	5	48	85	60	125	89	136	0	0	0	48.0	85.0	60.0	117.0	89.0	107.0	0.0	0.0	0.0	16.0	23.0	24.0	115.0	23.0	19.0	1.0	1.0	9.0	-20.813613714042738	-48.59425949120582	-19.992199528851252	-0.018666311942610037	-55.19934299705227	-96.98297340330546	0.5125051629850371	0.2627734834764942	-6.990818183979593	-20.813613714042738	-48.59425949120582	-19.992199528851252	-0.018666311942610037	-55.19934299705227	-96.98297340330546	-0.5125051629850371	-0.2627734834764942	6.990818183979593	0.8	-247.8165949839182	-235.3855159088821
ems_ferrM_5040_0002.pdb	0	73	180	191	489	0	0	0	0	0	73.0	180.0	191.0	458.0	0.0	0.0	0.0	0.0	0.0	1.0	1.0	1.0	187.0	1.0	1.0	2.0	2.0	29.0	-230.02915913713613	-725.2895532020179	-779.1796976909127	-139.74968687244692	-0.19296802757568599	-0.012637412085011013	-0.5977021019097037	-0.2819180797474725	-26.09946741991479	-230.02915913713613	-725.2895532020179	-779.1796976909127	-139.74968687244692	0.19296802757568599	0.012637412085011013	0.5977021019097037	0.2819180797474725	26.09946741991479	0.8	-1901.4327899437467	-1847.0634038612807
ems_ferrM_3143_0001.pdb	26	63	154	82	252	1	0	0	0	0	63.0	154.0	82.0	236.0	1.0	0.0	0.0	0.0	0.0	87.0	114.0	115.0	67.0	41.0	34.0	1.0	1.0	12.0	-3.634318383137412	-6.369810657306644	-5.161707463477384	-128.67136001558637	-34.02023255410156	-31.13421938290206	0.20013022522205737	-0.33152876616245686	-10.151496507708119	3.634318383137412	-6.369810657306644	5.161707463477384	-128.67136001558637	34.02023255410156	31.13421938290206	-0.20013022522205737	0.33152876616245686	10.151496507708119	0.8	-219.27454350515993	-50.80779784062607
ems_ferrM_4336.pdb	34	78	25	29	0	90	172	0	0	0	78.0	25.0	29.0	0.0	90.0	136.0	0.0	0.0	0.0	112.0	153.0	155.0	18.0	85.0	71.0	0.0	0.0	4.0	-5.695640874502985	-82.08416319708755	-76.23072241234362	-15.670862236038143	-0.14723339304367755	-23.413210500036612	0.0	0.0	-2.710474452386035	5.695640874502985	82.08416319708755	76.23072241234362	15.670862236038143	-0.14723339304367755	-23.413210500036612	0.0	0.0	2.710474452386035	0.8	-205.9523070654386	158.83141927927804
ems_thioFL2_49.pdb	23	0	0	0	0	0	0	0	0	0	0.0	0.0	0.0	0.0	0.0	0.0	0.0	0.0	0.0	1.0	1.0	1.0	1.0	1.0	1.0	0.0	0.0	1.0	-0.18389974103652218	-0.1841631664531358	-0.19240771072079021	-0.28681107138108497	-0.19296802757568599	-0.012637412085011013	0.0	0.0	0.6505212662517266	0.18389974103652218	0.1841631664531358	0.19240771072079021	0.28681107138108497	0.19296802757568599	0.012637412085011013	0.0	0.0	-0.6505212662517266	0.8	-0.4023658630005036	0.4023658630005036
ems_ferrM_3156.pdb	17	45	6	4	14	0	0	0	0	0	45.0	6.0	4.0	13.0	0.0	0.0	0.0	0.0	0.0	40.0	5.0	5.0	1.0	1.0	1.0	0.0	0.0	1.0	-0.31325484542814763	-0.11161790949046146	-0.07894860047160623	-19.1104598910199	-0.19296802757568599	-0.012637412085011013	0.0	0.0	0.5088715416337817	-0.31325484542814763	-0.11161790949046146	0.07894860047160623	-19.1104598910199	0.19296802757568599	0.012637412085011013	0.0	0.0	-0.5088715416337817	0.8	-19.31101514443703	-19.75965014743999
ems_ferrC_1252.pdb	9	27	39	23	0	0	0	0	0	0	27.0	39.0	23.0	0.0	0.0	0.0	0.0	0.0	0.0	23.0	24.0	24.0	1.0	1.0	1.0	0.0	0.0	3.0	-0.43238899019095456	-4.378201240502232	0.005217278861469055	-0.28681107138108497	-0.19296802757568599	-0.012637412085011013	0.0	0.0	-1.92923075667118	-0.43238899019095456	-4.378201240502232	-0.005217278861469055	0.28681107138108497	0.19296802757568599	0.012637412085011013	0.0	0.0	1.92923075667118	0.8	-7.227020219544681	-2.394160241841693
ems_ferrM_6674.pdb	12	66	151	82	213	54	43	0	341	0	66.0	151.0	82.0	199.0	54.0	34.0	0.0	76.0	0.0	40.0	54.0	55.0	102.0	28.0	24.0	1.0	1.0	12.0	-7.259859424969406	-58.13934029713993	-6.041342269761778	-36.639151495049134	-9.356714492983201	-2.1095111799723583	0.20013022522020651	-232.83608007835934	-10.151496507708119	-7.259859424969406	-58.13934029713993	-6.041342269761778	-36.639151495049134	-9.356714492983201	-2.1095111799723583	-0.20013022522020651	-232.83608007835934	10.151496507708119	0.8	-362.3333655207231	-342.43063295574717
ems_ferrM_5105.pdb	115	442	316	404	715	510	842	0	1	0	442.0	316.0	404.0	670.0	510.0	668.0	0.0	0.0	0.0	405.0	577.0	581.0	370.0	495.0	413.0	4.0	3.0	61.0	-1.710973636339304	-70.25592174919541	-30.142364523674928	-98.22221874601968	-0.24040734786319717	-66.26619015202391	-2.4002157899913072	-1.359197695457505	-57.74388347038999	-1.710973636339304	70.25592174919541	30.142364523674928	-98.22221874601968	-0.24040734786319717	-66.26619015202391	2.4002157899913072	1.359197695457505	57.74388347038999	0.8	-328.34137311095526	-4.538206653536953
ems_ferrM_4879.pdb	24	15	179	333	417	356	421	1	0	0	15.0	179.0	333.0	391.0	356.0	334.0	0.0	0.0	0.0	82.0	121.0	122.0	336.0	159.0	132.0	3.0	2.0	50.0	-40.4251770822667	-12.092596790868967	-123.15545652484323	-4.3977457561026085	-90.83705881268938	-107.86622869932066	-1.812125162969378	-0.27077617226026773	-47.172245997374766	40.4251770822667	-12.092596790868967	-123.15545652484323	-4.3977457561026085	-90.83705881268938	-107.86622869932066	1.812125162969378	0.27077617226026773	47.172245997374766	0.8	-428.02941099869594	-248.66876216895372
ems_ferrM_2873.pdb	47	0	0	0	0	0	0	0	0	0	0.0	0.0	0.0	0.0	0.0	0.0	0.0	0.0	0.0	1.0	1.0	1.0	1.0	1.0	1.0	0.0	0.0	1.0	-0.18389974103652218	-0.1841631664531358	-0.19240771072079021	-0.28681107138108497	-0.19296802757568599	-0.012637412085011013	0.0	0.0	0.6505212662517266	0.18389974103652218	0.1841631664531358	0.19240771072079021	0.28681107138108497	0.19296802757568599	0.012637412085011013	0.0	0.0	-0.6505212662517266	0.8	-0.4023658630005036	0.4023658630005036
ems_ferrM_4917.pdb	33	0	0	0	0	0	0	0	0	0	0.0	0.0	0.0	0.0	0.0	0.0	0.0	0.0	0.0	1.0	1.0	1.0	1.0	1.0	1.0	0.0	0.0	1.0	-0.18389974103652218	-0.1841631664531358	-0.19240771072079021	-0.28681107138108497	-0.19296802757568599	-0.012637412085011013	0.0	0.0	0.6505212662517266	0.18389974103652218	0.1841631664531358	0.19240771072079021	0.28681107138108497	0.19296802757568599	0.012637412085011013	0.0	0.0	-0.6505212662517266	0.8	-0.4023658630005036	0.4023658630005036
ems_ferrC_897.pdb	13	0	0	0	0	0	0	0	0	0	0.0	0.0	0.0	0.0	0.0	0.0	0.0	0.0	0.0	1.0	1.0	1.0	1.0	1.0	1.0	0.0	0.0	1.0	-0.18389974103652218	-0.1841631664531358	-0.19240771072079021	-0.28681107138108497	-0.19296802757568599	-0.012637412085011013	0.0	0.0	0.6505212662517266	0.18389974103652218	0.1841631664531358	0.19240771072079021	0.28681107138108497	0.19296802757568599	0.012637412085011013	0.0	0.0	-0.6505212662517266	0.8	-0.4023658630005036	0.4023658630005036
ems_ferrM_2645_0001.pdb	43	23	192	145	60	0	0	0	0	0	23.0	192.0	145.0	56.0	0.0	0.0	0.0	0.0	0.0	139.0	157.0	158.0	15.0	12.0	10.0	1.0	2.0	22.0	-73.88017287751356	-3.8467659190192762	-0.49250786221830367	-34.33192311134347	-9.458267608616893	-7.630183446187223	-0.3698850031118004	-0.410995437130681	-19.32353432744808	73.88017287751356	-3.8467659190192762	0.49250786221830367	-34.33192311134347	9.458267608616893	7.630183446187223	0.3698850031118004	0.410995437130681	19.32353432744808	0.8	-149.74423559258926	73.3868575318638
ems_ferrC_1747.pdb	22	62	24	46	13	77	199	0	1	0	62.0	24.0	46.0	12.0	77.0	157.0	0.0	0.0	0.0	73.0	104.0	105.0	28.0	89.0	75.0	0.0	0.0	7.0	-0.7702820047607446	-43.94107558381177	-20.44470318079877	-5.520882437325302	-0.8298455355299836	-34.73890702406453	0.0	0.0	-5.009189103667568	0.7702820047607446	43.94107558381177	20.44470318079877	5.520882437325302	0.8298455355299836	-34.73890702406453	0.0	0.0	5.009189103667568	0.8	-111.25488486995866	41.7770708218296
ems_thioM_645.pdb	15	76	0	0	0	0	0	0	0	0	76.0	0.0	0.0	0.0	0.0	0.0	0.0	0.0	0.0	32.0	2.0	2.0	1.0	1.0	1.0	0.0	0.0	1.0	-21.860204492392533	-1.0125310601554998	-1.029020141240228	-0.28681107138108497	-0.19296802757568599	-0.012637412085011013	0.0	0.0	0.6505212662517266	-21.860204492392533	1.0125310601554998	1.029020141240228	0.28681107138108497	0.19296802757568599	0.012637412085011013	0.0	0.0	-0.6505212662517266	0.8	-23.743650938578313	-19.976758046206754
ems_ferrM_5284.pdb	11	0	0	0	0	0	0	0	0	0	0.0	0.0	0.0	0.0	0.0	0.0	0.0	0.0	0.0	1.0	1.0	1.0	1.0	1.0	1.0	0.0	0.0	1.0	-0.18389974103652218	-0.1841631664531358	-0.19240771072079021	-0.28681107138108497	-0.19296802757568599	-0.012637412085011013	0.0	0.0	0.6505212662517266	0.18389974103652218	0.1841631664531358	0.19240771072079021	0.28681107138108497	0.19296802757568599	0.012637412085011013	0.0	0.0	-0.6505212662517266	0.8	-0.4023658630005036	0.4023658630005036
ems_ferrM_1310_0002.pdb	15	19	50	72	0	1	0	0	0	0	19.0	50.0	72.0	0.0	1.0	0.0	0.0	0.0	0.0	46.0	46.0	47.0	1.0	1.0	1.0	1.0	0.0	11.0	-9.507300568965512	-0.19092098741586483	-6.1304738222839745	-0.28681107138108497	0.0	-0.01836881610154739	0.3301834698476134	0.0	-8.694249031103103	9.507300568965512	-0.19092098741586483	-6.1304738222839745	0.28681107138108497	0.0	0.01836881610154739	-0.3301834698476134	0.0	8.694249031103103	0.8	-24.497940827403472	11.855151208003795
ems_fer_extM_43.pdb	9	13	14	16	57	0	0	0	0	0	13.0	14.0	16.0	53.0	0.0	0.0	0.0	0.0	0.0	24.0	32.0	33.0	9.0	16.0	13.0	0.0	0.0	2.0	-2.7253850610096286	-6.185607186105663	-4.83475624477402	-52.884192677265276	-13.257780865147101	-10.796373066280482	0.0	0.0	-1.0617009345264194	2.7253850610096286	6.185607186105663	4.83475624477402	-52.884192677265276	13.257780865147101	10.796373066280482	0.0	0.0	1.0617009345264194	0.8	-91.74579603510858	-14.022589319421957
ems_ferrC_1253.pdb	17	0	0	0	0	0	0	0	0	0	0.0	0.0	0.0	0.0	0.0	0.0	0.0	0.0	0.0	1.0	1.0	1.0	1.0	1.0	1.0	0.0	0.0	1.0	-0.18389974103652218	-0.1841631664531358	-0.19240771072079021	-0.28681107138108497	-0.19296802757568599	-0.012637412085011013	0.0	0.0	0.6505212662517266	0.18389974103652218	0.1841631664531358	0.19240771072079021	0.28681107138108497	0.19296802757568599	0.012637412085011013	0.0	0.0	-0.6505212662517266	0.8	-0.4023658630005036	0.4023658630005036
ems_ferrM_3421_0002.pdb	16	39	0	0	0	0	0	0	0	0	39.0	0.0	0.0	0.0	0.0	0.0	0.0	0.0	0.0	30.0	1.0	1.0	1.0	1.0	1.0	0.0	0.0	1.0	-1.3395688511871882	-0.18424413973507048	-0.1924886840027249	-0.28681107138108497	-0.19296802757568599	-0.012637412085011013	0.0	0.0	0.6505212662517266	-1.3395688511871882	0.18424413973507048	0.1924886840027249	0.28681107138108497	0.19296802757568599	0.012637412085011013	0.0	0.0	-0.6505212662517266	0.8	-1.5581969197150392	-1.1209407826593374
ems_ferrC_1925.pdb	12	1	0	0	0	0	0	0	0	0	1.0	0.0	0.0	0.0	0.0	0.0	0.0	0.0	0.0	1.0	1.0	1.0	1.0	1.0	1.0	0.0	0.0	1.0	0.0	-0.1841631664531358	-0.19240771072079021	-0.28681107138108497	-0.19296802757568599	-0.012637412085011013	0.0	0.0	0.6505212662517266	0.0	0.1841631664531358	0.19240771072079021	0.28681107138108497	0.19296802757568599	0.012637412085011013	0.0	0.0	-0.6505212662517266	0.8	-0.2184661219639814	0.2184661219639814
ems_ferrM_1496.pdb	126	0	37	24	0	0	0	0	0	0	0.0	37.0	24.0	0.0	0.0	0.0	0.0	0.0	0.0	1.0	1.0	1.0	1.0	1.0	1.0	0.0	0.0	4.0	-0.18389974103652218	-92.70101323221236	-50.359465152022274	-0.28681107138108497	-0.2063752428862633	-0.026044627395588327	0.0	0.0	-1.9535036018419651	0.18389974103652218	-92.70101323221236	-50.359465152022274	0.28681107138108497	0.2063752428862633	0.026044627395588327	0.0	0.0	1.9535036018419651	0.8	-145.71711266877605	-140.40384409969323
ems_ferrC_2081.pdb	8	33	0	0	0	0	0	0	0	0	33.0	0.0	0.0	0.0	0.0	0.0	0.0	0.0	0.0	16.0	1.0	1.0	1.0	1.0	1.0	0.0	0.0	1.0	-7.082408969587778	-0.18569909139379903	-0.19394363566145345	-0.28681107138108497	-0.19296802757568599	-0.012637412085011013	0.0	0.0	0.6505212662517266	-7.082408969587778	0.18569909139379903	0.19394363566145345	0.28681107138108497	0.19296802757568599	0.012637412085011013	0.0	0.0	-0.6505212662517266	0.8	-7.303946941433086	-6.86087099774247
ems_ferrM_7352.pdb	24	3	55	34	155	117	74	0	1	0	3.0	55.0	34.0	145.0	117.0	58.0	0.0	0.0	0.0	81.0	114.0	115.0	58.0	89.0	75.0	0.0	0.0	5.0	-66.28489696704085	-18.566609801255126	-38.946242763474444	-46.27737107175318	-4.068658738875186	-1.8508310302118218	0.0	0.0	-3.3684932758288832	66.28489696704085	18.566609801255126	38.946242763474444	-46.27737107175318	-4.068658738875186	1.8508310302118218	0.0	0.0	3.3684932758288832	0.8	-179.36310364843948	78.67104402718276
ems_ferrM_1492_0002.pdb	44	138	108	263	479	319	584	1	1	0	138.0	108.0	263.0	449.0	319.0	463.0	0.0	0.0	0.0	156.0	235.0	237.0	237.0	353.0	295.0	3.0	1.0	40.0	-0.9874089480043438	-42.533464287139566	-1.4586751926358943	-75.150892104263	-1.61662942161621	-41.19770334225768	-1.1041587248852291	0.0232926494189597	-36.75962280541125	0.9874089480043438	42.533464287139566	-1.4586751926358943	-75.150892104263	1.61662942161621	-41.19770334225768	1.1041587248852291	-0.0232926494189597	36.75962280541125	0.8	-200.78526217679422	-34.82927910151894
ems_ferrM_5813_0001.pdb	3	0	0	0	0	0	0	0	0	0	0.0	0.0	0.0	0.0	0.0	0.0	0.0	0.0	0.0	1.0	1.0	1.0	1.0	1.0	1.0	0.0	0.0	1.0	-0.18389974103652218	-0.1841631664531358	-0.19240771072079021	-0.28681107138108497	-0.19296802757568599	-0.012637412085011013	0.0	0.0	0.6505212662517266	0.18389974103652218	0.1841631664531358	0.19240771072079021	0.28681107138108497	0.19296802757568599	0.012637412085011013	0.0	0.0	-0.6505212662517266	0.8	-0.4023658630005036	0.4023658630005036
ems_ferrM_5813_0002.pdb	12	21	25	24	62	117	29	0	0	0	21.0	25.0	24.0	58.0	117.0	23.0	0.0	0.0	0.0	41.0	59.0	59.0	34.0	58.0	49.0	0.0	0.0	4.0	-5.420941760961313	-11.929363019121297	-13.07139886674171	-6.896000003797056	-23.10258445725787	-8.078595811998369	0.0	0.0	-1.9535036018419651	5.420941760961313	11.929363019121297	13.07139886674171	-6.896000003797056	-23.10258445725787	8.078595811998369	0.0	0.0	1.9535036018419651	0.8	-70.45238752171957	10.45521859960973
ems_ferrC_1959.pdb	74	398	129	231	0	0	0	0	0	0	398.0	129.0	231.0	0.0	0.0	0.0	0.0	0.0	0.0	235.0	192.0	193.0	1.0	1.0	1.0	2.0	1.0	35.0	-47.17589847280644	-11.455776545689105	-3.518577017582089	-0.28681107138108497	-0.19296802757568599	-0.012637412085011013	-0.9779915975010569	-0.15438823947816172	-32.01820614740714	-47.17589847280644	11.455776545689105	-3.518577017582089	0.28681107138108497	0.19296802757568599	0.012637412085011013	0.9779915975010569	0.15438823947816172	32.01820614740714	0.8	-95.79325453150578	-5.595696449271273
bGM_457_0001.pdb	73	182	0	0	0	0	0	0	0	0	182.0	0.0	0.0	0.0	0.0	0.0	0.0	0.0	0.0	140.0	2.0	2.0	1.0	1.0	1.0	0.0	0.0	1.0	-5.8180388181195895	-0.9415986042421745	-0.9580876853269031	-0.28681107138108497	-0.19296802757568599	-0.012637412085011013	0.0	0.0	0.6505212662517266	-5.8180388181195895	0.9415986042421745	0.9580876853269031	0.28681107138108497	0.19296802757568599	0.012637412085011013	0.0	0.0	-0.6505212662517266	0.8	-7.5596203524787215	-4.0764572837604565
ems_ferrM_1158_0002.pdb	31	186	348	182	702	223	93	56	736	1	186.0	348.0	182.0	658.0	223.0	73.0	21.0	165.0	0.0	105.0	146.0	148.0	325.0	103.0	86.0	2.0	3.0	27.0	-25.808726037965272	-100.29299093510633	-3.851580994464598	-131.8794923825734	-53.15305319300256	-0.8999154916800904	-33.34122617648117	-493.4027649363979	-24.781514900894933	-25.808726037965272	-100.29299093510633	-3.851580994464598	-131.8794923825734	-53.15305319300256	0.8999154916800904	-33.34122617648117	-493.4027649363979	24.781514900894933	0.8	-867.4112650485663	-816.0484042634162
ems_thioM_659.pdb	12	0	0	0	0	0	0	0	0	0	0.0	0.0	0.0	0.0	0.0	0.0	0.0	0.0	0.0	1.0	1.0	1.0	1.0	1.0	1.0	0.0	0.0	1.0	-0.18389974103652218	-0.1841631664531358	-0.19240771072079021	-0.28681107138108497	-0.19296802757568599	-0.012637412085011013	0.0	0.0	0.6505212662517266	0.18389974103652218	0.1841631664531358	0.19240771072079021	0.28681107138108497	0.19296802757568599	0.012637412085011013	0.0	0.0	-0.6505212662517266	0.8	-0.4023658630005036	0.4023658630005036
ems_ferrC_942.pdb	9	115	122	173	185	36	38	0	0	0	115.0	122.0	173.0	173.0	36.0	30.0	0.0	0.0	0.0	24.0	33.0	33.0	94.0	19.0	16.0	2.0	1.0	26.0	-89.61507095565351	-70.97133361096508	-145.9869323271654	-27.064098501326114	-5.889871259827132	-4.931054751176582	-0.39973801548913457	-0.09859678784032244	-23.449884490476784	-89.61507095565351	-70.97133361096508	-145.9869323271654	-27.064098501326114	-5.889871259827132	-4.931054751176582	0.39973801548913457	0.09859678784032244	23.449884490476784	0.8	-368.40658069992	-320.51014211230756
ems_ferrM_1492.pdb	9	81	133	106	77	110	76	0	0	0	81.0	133.0	106.0	72.0	110.0	60.0	0.0	0.0	0.0	24.0	33.0	33.0	94.0	18.0	15.0	1.0	1.0	16.0	-42.00071294205372	-86.79049921491395	-51.195814834359275	-2.5539334333466	-108.84916133455653	-39.185627081660854	-0.05658990093436933	-0.18492501592236432	-13.620629848800572	-42.00071294205372	-86.79049921491395	-51.195814834359275	2.5539334333466	-108.84916133455653	-39.185627081660854	0.05658990093436933	0.18492501592236432	13.620629848800572	0.8	-344.4378936065482	-311.6057372085405
ems_ferrM_691.pdb	38	35	91	119	428	246	256	1006	965	634	35.0	91.0	119.0	401.0	246.0	203.0	386.0	217.0	325.0	131.0	193.0	195.0	161.0	240.0	200.0	1.0	1.0	18.0	-48.824868184669015	-33.22899092263381	-16.840383542592775	-126.15928773389655	-0.09562661688431717	-0.028304536843819506	-1850.6112448857095	-996.1071183425471	-636.8286458474146	48.824868184669015	33.22899092263381	16.840383542592775	-126.15928773389655	-0.09562661688431717	-0.028304536843819506	-1850.6112448857095	-996.1071183425471	-636.8286458474146	0.8	-3708.7244706131914	-3510.9359853134
ems_ferrM_1939.pdb	33	30	86	162	177	127	208	0	0	1	30.0	86.0	162.0	166.0	127.0	165.0	0.0	0.0	0.0	113.0	160.0	161.0	91.0	125.0	104.0	2.0	1.0	24.0	-42.628956568727645	-20.145989967618817	-0.006260409924635724	-25.21489140603235	-0.02267927937454317	-15.133282603213317	-0.2683472413662189	0.2510774336505891	-21.833879890325267	42.628956568727645	20.145989967618817	-0.006260409924635724	-25.21489140603235	-0.02267927937454317	-15.133282603213317	0.2683472413662189	-0.2510774336505891	21.833879890325267	0.8	-125.0032099329322	44.248982535842515
rand_ems_3hC_1482.pdb	11	0	0	0	0	0	0	0	0	0	0.0	0.0	0.0	0.0	0.0	0.0	0.0	0.0	0.0	1.0	1.0	1.0	1.0	1.0	1.0	0.0	0.0	1.0	-0.18389974103652218	-0.1841631664531358	-0.19240771072079021	-0.28681107138108497	-0.19296802757568599	-0.012637412085011013	0.0	0.0	0.6505212662517266	0.18389974103652218	0.1841631664531358	0.19240771072079021	0.28681107138108497	0.19296802757568599	0.012637412085011013	0.0	0.0	-0.6505212662517266	0.8	-0.4023658630005036	0.4023658630005036
ems_ferrM_6254.pdb	62	125	597	1006	1242	233	357	167	0	2	125.0	597.0	1006.0	1165.0	233.0	283.0	64.0	0.0	1.0	218.0	305.0	307.0	568.0	217.0	181.0	10.0	5.0	151.0	-23.07412409867692	-109.7628407330177	-495.6137711472243	-239.99548810590818	-0.5846012135271792	-24.432233409908008	-65.49355854448645	-3.644989229977446	-142.75902019625957	23.07412409867692	-109.7628407330177	-495.6137711472243	-239.99548810590818	-0.5846012135271792	-24.432233409908008	-65.49355854448645	3.644989229977446	142.75902019625957	0.8	-1105.3606266789857	-766.4043596291579
ems_ferrM_1550_0001.pdb	11	38	11	0	0	0	0	0	0	0	38.0	11.0	0.0	0.0	0.0	0.0	0.0	0.0	0.0	25.0	6.0	6.0	1.0	1.0	1.0	0.0	0.0	1.0	-3.131405267779737	-1.6852613960674274	-4.555583969507092	-0.28681107138108497	-0.19296802757568599	-0.012637412085011013	0.0	0.0	0.6505212662517266	-3.131405267779737	-1.6852613960674274	4.555583969507092	0.28681107138108497	0.19296802757568599	0.012637412085011013	0.0	0.0	-0.6505212662517266	0.8	-9.214145878144311	-0.4191874495500172
ems_ferrM_1496_0002.pdb	16	0	0	0	0	0	0	0	0	0	0.0	0.0	0.0	0.0	0.0	0.0	0.0	0.0	0.0	1.0	1.0	1.0	1.0	1.0	1.0	0.0	0.0	1.0	-0.18389974103652218	-0.1841631664531358	-0.19240771072079021	-0.28681107138108497	-0.19296802757568599	-0.012637412085011013	0.0	0.0	0.6505212662517266	0.18389974103652218	0.1841631664531358	0.19240771072079021	0.28681107138108497	0.19296802757568599	0.012637412085011013	0.0	0.0	-0.6505212662517266	0.8	-0.4023658630005036	0.4023658630005036
ems_f4m_199.pdb	22	34	95	88	420	115	222	0	0	2	34.0	95.0	88.0	393.0	115.0	176.0	0.0	0.0	1.0	73.0	109.0	110.0	174.0	140.0	117.0	1.0	1.0	13.0	-12.901396212139986	-0.871785893646674	-2.232725019885791	-101.37644970123117	-2.201669404540951	-13.303577856930232	0.12951250602393738	0.1515476380649614	-8.433956842881047	12.901396212139986	0.871785893646674	2.232725019885791	-101.37644970123117	2.201669404540951	-13.303577856930232	-0.12951250602393738	-0.1515476380649614	8.433956842881047	0.8	-141.040500787167	-88.31955432915585
bGM_500.pdb	76	0	0	0	0	0	0	0	0	0	0.0	0.0	0.0	0.0	0.0	0.0	0.0	0.0	0.0	1.0	1.0	1.0	1.0	1.0	1.0	0.0	0.0	1.0	-0.18389974103652218	-0.1841631664531358	-0.19240771072079021	-0.28681107138108497	-0.19296802757568599	-0.012637412085011013	0.0	0.0	0.6505212662517266	0.18389974103652218	0.1841631664531358	0.19240771072079021	0.28681107138108497	0.19296802757568599	0.012637412085011013	0.0	0.0	-0.6505212662517266	0.8	-0.4023658630005036	0.4023658630005036
ems_ferrC_1185.pdb	31	266	0	0	0	56	106	0	0	0	266.0	0.0	0.0	0.0	56.0	84.0	0.0	0.0	0.0	104.0	139.0	140.0	1.0	63.0	53.0	0.0	0.0	1.0	-88.48580723134272	-135.56863054917957	-136.71538054136485	-0.28681107138108497	-0.33616911328067545	-8.187163398353576	0.0	0.0	0.6505212662517266	-88.48580723134272	135.56863054917957	136.71538054136485	0.28681107138108497	0.33616911328067545	-8.187163398353576	0.0	0.0	-0.6505212662517266	0.8	-368.9294406386507	175.58349937925814
ems_thioM_447_0001.pdb	28	57	0	0	0	0	0	0	0	0	57.0	0.0	0.0	0.0	0.0	0.0	0.0	0.0	0.0	56.0	1.0	1.0	1.0	1.0	1.0	0.0	0.0	1.0	-0.017389644934155513	-0.1841631664531358	-0.19240771072079021	-0.28681107138108497	-0.19296802757568599	-0.012637412085011013	0.0	0.0	0.6505212662517266	-0.017389644934155513	0.1841631664531358	0.19240771072079021	0.28681107138108497	0.19296802757568599	0.012637412085011013	0.0	0.0	-0.6505212662517266	0.8	-0.23585576689813692	0.2010764770298259
ems_thioM_994.pdb	11	16	12	11	18	0	0	1	0	0	16.0	12.0	11.0	16.0	0.0	0.0	0.0	0.0	0.0	27.0	11.0	11.0	1.0	1.0	1.0	0.0	0.0	2.0	-2.2135829439410877	-0.08229442361305672	0.0	-26.369738493187537	-0.19296802757568599	-0.012637412085011013	0.0	0.0	-0.3123126096512645	2.2135829439410877	-0.08229442361305672	0.0	-26.369738493187537	0.19296802757568599	0.012637412085011013	0.0	0.0	0.3123126096512645	0.8	-29.18353391005364	-23.720531923547547
ems_ferrM_2871.pdb	15	36	59	77	0	1	0	0	0	0	36.0	59.0	77.0	0.0	1.0	0.0	0.0	0.0	0.0	46.0	46.0	47.0	1.0	1.0	1.0	1.0	1.0	12.0	-0.9601585159327399	-1.7405426143374072	-8.497967687654018	-0.35253812503558657	0.0	-0.02144051514841805	0.2630441088213171	0.6278876411477163	-9.396522046746774	0.9601585159327399	-1.7405426143374072	-8.497967687654018	0.35253812503558657	0.0	0.02144051514841805	-0.2630441088213171	-0.6278876411477163	9.396522046746774	0.8	-20.07823775488591	-0.3987828490969392
ems_thioM_463.pdb	67	39	139	373	0	1	0	0	1	0	39.0	139.0	373.0	0.0	1.0	0.0	0.0	0.0	0.0	218.0	208.0	210.0	2.0	3.0	3.0	4.0	1.0	56.0	-111.06111141119723	-12.827197495829694	-51.659819057928786	-0.48106206107810756	-0.5181159847574985	-1.1320622225996182	-2.0808685109245637	-0.2290498997000956	-53.12778945998532	111.06111141119723	12.827197495829694	-51.659819057928786	0.48106206107810756	0.5181159847574985	1.1320622225996182	2.0808685109245637	0.2290498997000956	53.12778945998532	0.8	-233.11707610400094	129.79743798814334
ems_ferrM_2367_0001.pdb	24	0	0	0	0	0	0	0	0	0	0.0	0.0	0.0	0.0	0.0	0.0	0.0	0.0	0.0	1.0	1.0	1.0	1.0	1.0	1.0	0.0	0.0	1.0	-0.18389974103652218	-0.1841631664531358	-0.19240771072079021	-0.28681107138108497	-0.19296802757568599	-0.012637412085011013	0.0	0.0	0.6505212662517266	0.18389974103652218	0.1841631664531358	0.19240771072079021	0.28681107138108497	0.19296802757568599	0.012637412085011013	0.0	0.0	-0.6505212662517266	0.8	-0.4023658630005036	0.4023658630005036
ems_ferrC_2257.pdb	28	166	161	147	273	38	84	0	0	1	166.0	161.0	147.0	256.0	38.0	66.0	0.0	0.0	0.0	96.0	130.0	131.0	102.0	64.0	54.0	1.0	1.0	22.0	-21.146848514430914	-3.62422399272711	-1.0313137802314145	-81.90928881730075	-6.072237858583804	-1.4043957762830388	-0.3835838707464332	-0.3759806207513281	-19.624915177812444	-21.146848514430914	-3.62422399272711	-1.0313137802314145	-81.90928881730075	6.072237858583804	-1.4043957762830388	0.3835838707464332	0.3759806207513281	19.624915177812444	0.8	-135.57278840886724	-82.65935335307921
ems_f4m_271.pdb	21	32	0	0	0	0	0	0	0	0	32.0	0.0	0.0	0.0	0.0	0.0	0.0	0.0	0.0	33.0	1.0	1.0	1.0	1.0	1.0	0.0	0.0	1.0	0.0071900953857877425	-0.1841631664531358	-0.19240771072079021	-0.28681107138108497	-0.19296802757568599	-0.012637412085011013	0.0	0.0	0.6505212662517266	-0.0071900953857877425	0.1841631664531358	0.19240771072079021	0.28681107138108497	0.19296802757568599	0.012637412085011013	0.0	0.0	-0.6505212662517266	0.8	-0.21127602657819367	0.21127602657819367
ems_ferrM_7284_0001.pdb	9	86	0	0	0	1	0	0	0	0	86.0	0.0	0.0	0.0	1.0	0.0	0.0	0.0	0.0	18.0	4.0	4.0	1.0	1.0	1.0	0.0	0.0	1.0	-66.23506388306643	-2.1801303146896083	-2.2131084917602255	-0.28681107138108497	0.0	-0.012637412085011013	0.0	0.0	0.6505212662517266	-66.23506388306643	2.1801303146896083	2.2131084917602255	0.28681107138108497	0.0	0.012637412085011013	0.0	0.0	-0.6505212662517266	0.8	-70.27722990673062	-62.19289785940223
ems_ferrC_1349.pdb	30	0	30	22	0	0	0	0	0	0	0.0	30.0	22.0	0.0	0.0	0.0	0.0	0.0	0.0	82.0	22.0	22.0	1.0	1.0	1.0	0.0	0.0	3.0	-78.533871435928	-1.5553929907645845	0.0	-0.28681107138108497	-0.19296802757568599	-0.012637412085011013	0.0	0.0	-1.7958750411604263	78.533871435928	-1.5553929907645845	0.0	0.28681107138108497	0.19296802757568599	0.012637412085011013	0.0	0.0	1.7958750411604263	0.8	-82.3775559788948	79.26676999736563
ems_thioC_54.pdb	31	22	0	0	0	0	0	0	0	0	22.0	0.0	0.0	0.0	0.0	0.0	0.0	0.0	0.0	22.0	1.0	1.0	1.0	1.0	1.0	0.0	0.0	1.0	0.0	-0.1841631664531358	-0.19240771072079021	-0.28681107138108497	-0.19296802757568599	-0.012637412085011013	0.0	0.0	0.6505212662517266	0.0	0.1841631664531358	0.19240771072079021	0.28681107138108497	0.19296802757568599	0.012637412085011013	0.0	0.0	-0.6505212662517266	0.8	-0.2184661219639814	0.2184661219639814
ems_ferrC_2330.pdb	26	36	71	128	177	1	0	0	0	0	36.0	71.0	128.0	166.0	1.0	0.0	0.0	0.0	0.0	88.0	115.0	116.0	34.0	44.0	37.0	1.0	1.0	19.0	-19.14441266922904	-9.650034317129666	-0.6189589903425627	-132.78367889535775	-37.68374088397081	-34.25384613204992	-0.2451813267692733	0.44274505026871736	-16.840712424532246	19.14441266922904	9.650034317129666	-0.6189589903425627	-132.78367889535775	37.68374088397081	34.25384613204992	0.2451813267692733	-0.44274505026871736	16.840712424532246	0.8	-250.77782058911257	-16.027455182288076
ems_ferrM_3598.pdb	10	112	49	44	179	223	373	0	0	2	112.0	49.0	44.0	167.0	223.0	296.0	0.0	0.0	1.0	33.0	53.0	53.0	185.0	128.0	107.0	0.0	0.0	7.0	-58.050049531265714	-0.0879277217647143	-0.7303064975724638	-0.899470636114728	-29.0461977592999	-112.86080287680603	0.0	0.0	-2.8089953341310334	-58.050049531265714	0.0879277217647143	0.7303064975724638	0.899470636114728	-29.0461977592999	-112.86080287680603	0.0	0.0	2.8089953341310334	0.8	-204.48375035695457	-195.43034997778872
ems_ferrM_7135.pdb	11	3	95	111	0	2	0	0	0	0	3.0	95.0	111.0	0.0	2.0	0.0	0.0	0.0	0.0	31.0	34.0	34.0	5.0	2.0	2.0	1.0	1.0	17.0	-19.640043787392653	-37.86886249172619	-55.224534371404935	-3.4211663754854857	0.0	-0.1645104536168085	-0.10268106632036833	0.15154772022275265	-14.339250004096115	19.640043787392653	-37.86886249172619	-55.224534371404935	3.4211663754854857	0.0	0.1645104536168085	0.10268106632036833	-0.15154772022275265	14.339250004096115	0.8	-130.6095008298198	-55.577292896442444
ems_ferrM_7135_0002.pdb	19	20	84	53	0	1	0	0	0	0	20.0	84.0	53.0	0.0	1.0	0.0	0.0	0.0	0.0	60.0	59.0	59.0	1.0	1.0	1.0	1.0	1.0	8.0	-17.68655515458613	-5.059577731564197	-0.2621365232408692	-0.28681107138108497	0.0	-0.012637412085011013	0.6365578964284562	0.2746079575781032	-5.996434528409708	17.68655515458613	-5.059577731564197	0.2621365232408692	0.28681107138108497	0.0	0.012637412085011013	-0.6365578964284562	-0.2746079575781032	5.996434528409708	0.8	-28.39298656726044	18.273831104132046
ems_ferrM_67.pdb	31	35	103	142	284	294	217	289	254	984	35.0	103.0	142.0	266.0	294.0	172.0	111.0	57.0	505.0	106.0	155.0	156.0	165.0	176.0	147.0	1.0	1.0	21.0	-31.576971703152537	-9.743318521252974	-0.6378127938912144	-26.203758927631014	-32.95137185226767	-2.0667550344945766	-376.65181055238	-180.3571156262745	-1115.8042911951918	31.576971703152537	9.743318521252974	0.6378127938912144	-26.203758927631014	-32.95137185226767	-2.0667550344945766	-376.65181055238	-180.3571156262745	-1115.8042911951918	0.8	-1775.9932062065363	-1692.077000169943
ems_ferrC_1653.pdb	6	14	35	119	0	155	163	0	0	1	14.0	35.0	119.0	0.0	155.0	129.0	0.0	0.0	0.0	16.0	25.0	25.0	89.0	43.0	36.0	1.0	0.0	18.0	-0.11907551692656781	-1.8932249809740576	-91.19806393510362	-85.7810556435218	-87.4302948921264	-72.56267542495664	-0.17227715956422096	0.0	-15.515941464430902	0.11907551692656781	-1.8932249809740576	-91.19806393510362	85.7810556435218	-87.4302948921264	-72.56267542495664	0.17227715956422096	0.0	15.515941464430902	0.8	-354.67260901760415	-151.4959094487172
ems_fer_extM_132.pdb	15	78	43	139	0	68	174	0	0	1	78.0	43.0	139.0	0.0	68.0	138.0	0.0	0.0	0.0	48.0	69.0	69.0	46.0	54.0	45.0	1.0	0.0	21.0	-7.810162272406153	-5.254010412051258	-27.59683199726328	-43.25612493218883	-1.6897669928002301	-61.34780824234605	-0.32762512426040513	0.0	-18.445534794469864	-7.810162272406153	5.254010412051258	-27.59683199726328	43.25612493218883	-1.6897669928002301	-61.34780824234605	0.32762512426040513	0.0	18.445534794469864	0.8	-165.7278647677861	-31.161274241845348
ems_ferrM_1379.pdb	21	106	21	30	12	378	342	0	0	164	106.0	21.0	30.0	11.0	378.0	271.0	0.0	0.0	84.0	74.0	117.0	118.0	71.0	257.0	215.0	0.0	0.0	5.0	-6.077682314209582	-58.941546029782955	-46.08794389831135	-38.46927558181751	-25.062766643193243	-6.966546803259575	0.0	0.0	-167.56297661934042	-6.077682314209582	58.941546029782955	46.08794389831135	38.46927558181751	-25.062766643193243	-6.966546803259575	0.0	0.0	-167.56297661934042	0.8	-349.1687378899146	-62.171206870091
ems_ferrM_1379_0002.pdb	46	133	386	465	985	459	537	428	1785	1485	133.0	386.0	465.0	924.0	459.0	426.0	164.0	401.0	762.0	163.0	237.0	238.0	570.0	250.0	209.0	5.0	3.0	70.0	-2.775024075478541	-39.821052805001244	-84.31387164093883	-92.3743045897885	-70.23907663381027	-87.03008466042468	-426.9799614871793	-1507.153657379604	-1129.7815517877123	2.775024075478541	-39.821052805001244	-84.31387164093883	-92.3743045897885	-70.23907663381027	-87.03008466042468	-426.9799614871793	-1507.153657379604	-1129.7815517877123	0.8	-3440.468585059938	-3434.918536908981
ems_ferrM_6998.pdb	30	85	196	145	164	43	36	0	0	0	85.0	196.0	145.0	153.0	43.0	28.0	0.0	0.0	0.0	103.0	132.0	133.0	67.0	38.0	31.0	1.0	2.0	22.0	-1.5694245135821774	-13.82071391335387	-0.5870309867268304	-40.83119780299678	-0.4367681807821029	-0.13340300819011475	-0.3698850031118004	-0.4522341166985686	-19.32353432744808	1.5694245135821774	-13.82071391335387	-0.5870309867268304	-40.83119780299678	-0.4367681807821029	0.13340300819011475	0.3698850031118004	0.4522341166985686	19.32353432744808	0.8	-77.52419185289033	-33.82722991482885
ems_ferrM_6998_0001.pdb	55	0	0	0	0	0	0	0	0	0	0.0	0.0	0.0	0.0	0.0	0.0	0.0	0.0	0.0	1.0	1.0	1.0	1.0	1.0	1.0	0.0	0.0	1.0	-0.18389974103652218	-0.1841631664531358	-0.19240771072079021	-0.28681107138108497	-0.19296802757568599	-0.012637412085011013	0.0	0.0	0.6505212662517266	0.18389974103652218	0.1841631664531358	0.19240771072079021	0.28681107138108497	0.19296802757568599	0.012637412085011013	0.0	0.0	-0.6505212662517266	0.8	-0.4023658630005036	0.4023658630005036
ems_ferrM_6185_0002.pdb	78	83	249	187	202	374	377	0	0	0	83.0	249.0	187.0	189.0	374.0	299.0	0.0	0.0	0.0	273.0	373.0	376.0	182.0	210.0	175.0	2.0	2.0	28.0	-90.47099469460898	-23.129804835037703	-58.01932236666249	-0.15221214155533858	-52.02323006320859	-36.09226942325142	-0.5553723860534219	-0.930911984578418	-25.517024937979162	90.47099469460898	23.129804835037703	58.01932236666249	-0.15221214155533858	-52.02323006320859	-36.09226942325142	0.5553723860534219	0.930911984578418	25.517024937979162	0.8	-286.8911428329355	110.35571957690482
ems_ferrC_925.pdb	32	0	0	0	0	0	0	0	0	0	0.0	0.0	0.0	0.0	0.0	0.0	0.0	0.0	0.0	1.0	1.0	1.0	1.0	1.0	1.0	0.0	0.0	1.0	-0.18389974103652218	-0.1841631664531358	-0.19240771072079021	-0.28681107138108497	-0.19296802757568599	-0.012637412085011013	0.0	0.0	0.6505212662517266	0.18389974103652218	0.1841631664531358	0.19240771072079021	0.28681107138108497	0.19296802757568599	0.012637412085011013	0.0	0.0	-0.6505212662517266	0.8	-0.4023658630005036	0.4023658630005036
ems_ferrM_2681_0002.pdb	8	0	0	0	0	0	0	0	0	0	0.0	0.0	0.0	0.0	0.0	0.0	0.0	0.0	0.0	1.0	1.0	1.0	1.0	1.0	1.0	0.0	0.0	1.0	-0.18389974103652218	-0.1841631664531358	-0.19240771072079021	-0.28681107138108497	-0.19296802757568599	-0.012637412085011013	0.0	0.0	0.6505212662517266	0.18389974103652218	0.1841631664531358	0.19240771072079021	0.28681107138108497	0.19296802757568599	0.012637412085011013	0.0	0.0	-0.6505212662517266	0.8	-0.4023658630005036	0.4023658630005036
ems_ferrM_2681.pdb	70	205	235	282	26	0	0	0	0	0	205.0	235.0	282.0	24.0	0.0	0.0	0.0	0.0	0.0	228.0	235.0	237.0	7.0	7.0	6.0	3.0	2.0	42.0	-1.191246257722696	0.0	-4.085331175891355	-14.088113180061173	-5.258301994982117	-4.1531622616587045	-1.3134168113416442	-0.8151768518596896	-39.59209582229837	1.191246257722696	0.0	-4.085331175891355	-14.088113180061173	5.258301994982117	4.1531622616587045	1.3134168113416442	0.8151768518596896	39.59209582229837	0.8	-70.49684435581574	34.149955643910694
rand_ems_ferrC_2138.pdb	5	26	0	0	0	0	0	0	0	0	26.0	0.0	0.0	0.0	0.0	0.0	0.0	0.0	0.0	11.0	1.0	1.0	1.0	1.0	1.0	0.0	0.0	1.0	-7.4691139290786275	-0.1842709056195866	-0.19251544988724123	-0.28681107138108497	-0.19296802757568599	-0.012637412085011013	0.0	0.0	0.6505212662517266	-7.4691139290786275	0.1842709056195866	0.19251544988724123	0.28681107138108497	0.19296802757568599	0.012637412085011013	0.0	0.0	-0.6505212662517266	0.8	-7.687795529375511	-7.250432328781744
ems_ferrM_2681_0001.pdb	35	13	0	0	0	0	0	0	0	0	13.0	0.0	0.0	0.0	0.0	0.0	0.0	0.0	0.0	13.0	1.0	1.0	1.0	1.0	1.0	0.0	0.0	1.0	0.0	-0.1841631664531358	-0.19240771072079021	-0.28681107138108497	-0.19296802757568599	-0.012637412085011013	0.0	0.0	0.6505212662517266	0.0	0.1841631664531358	0.19240771072079021	0.28681107138108497	0.19296802757568599	0.012637412085011013	0.0	0.0	-0.6505212662517266	0.8	-0.2184661219639814	0.2184661219639814
ems_ferrM_3701.pdb	54	59	301	217	533	119	127	51	0	0	59.0	301.0	217.0	499.0	119.0	100.0	19.0	0.0	0.0	184.0	250.0	252.0	198.0	128.0	107.0	2.0	3.0	33.0	-57.47857543457087	-5.075320507589083	-2.4171260701216966	-160.1429988171366	-0.301760849165305	-0.20339890198584953	-25.50509450443787	-1.2133012553735076	-29.942172283711123	57.47857543457087	-5.075320507589083	2.4171260701216966	-160.1429988171366	0.301760849165305	0.20339890198584953	-25.50509450443787	1.2133012553735076	29.942172283711123	0.8	-282.2797486240919	-99.1670790342352
rand_ems_ferrM_2447.pdb	24	0	0	0	0	0	0	0	0	0	0.0	0.0	0.0	0.0	0.0	0.0	0.0	0.0	0.0	1.0	1.0	1.0	1.0	1.0	1.0	0.0	0.0	1.0	-0.18389974103652218	-0.1841631664531358	-0.19240771072079021	-0.28681107138108497	-0.19296802757568599	-0.012637412085011013	0.0	0.0	0.6505212662517266	0.18389974103652218	0.1841631664531358	0.19240771072079021	0.28681107138108497	0.19296802757568599	0.012637412085011013	0.0	0.0	-0.6505212662517266	0.8	-0.4023658630005036	0.4023658630005036
ems_4hM_1609_0001.pdb	10	138	101	141	0	0	0	0	0	0	138.0	101.0	141.0	0.0	0.0	0.0	0.0	0.0	0.0	31.0	34.0	34.0	6.0	2.0	2.0	1.0	1.0	21.0	-100.37125707997673	-43.26160227888835	-92.99361262529264	-4.562960256604973	-0.8332914598989802	-0.47263014696124395	-0.3419111045184213	0.09030401611032368	-18.74554588594272	-100.37125707997673	-43.26160227888835	-92.99361262529264	4.562960256604973	0.8332914598989802	0.47263014696124395	0.3419111045184213	-0.09030401611032368	18.74554588594272	0.8	-261.49250682197373	-211.76043714634167
bGM_41_0001.pdb	16	30	56	13	102	244	69	0	0	0	30.0	56.0	13.0	95.0	244.0	54.0	0.0	0.0	0.0	49.0	72.0	73.0	94.0	85.0	71.0	0.0	1.0	2.0	-4.0008807753347995	-1.791789325938879	-36.343697159052894	-0.010963359435592679	-98.56658375746403	-2.106493493599487	0.0	0.6800734019504724	-0.6464213493744071	4.0008807753347995	1.791789325938879	36.343697159052894	-0.010963359435592679	-98.56658375746403	2.106493493599487	0.0	-0.6800734019504724	0.6464213493744071	0.8	-142.78675581824962	-54.36833841554963
ems_f4m_100.pdb	11	62	36	57	97	0	0	0	0	0	62.0	36.0	57.0	90.0	0.0	0.0	0.0	0.0	0.0	32.0	43.0	43.0	22.0	21.0	17.0	1.0	0.0	9.0	-11.340592609839675	-0.5228924601383653	-2.0748428182586736	-59.50299584046837	-18.221782820363384	-14.916578911385468	0.5637984955944387	0.0	-6.529174684287639	-11.340592609839675	0.5228924601383653	-2.0748428182586736	-59.50299584046837	18.221782820363384	14.916578911385468	-0.5637984955944387	0.0	6.529174684287639	0.8	-112.54506164914714	-33.2918008879863
rand_ems_4hM_731.pdb	35	11	89	98	145	129	147	0	0	0	11.0	89.0	98.0	136.0	129.0	116.0	0.0	0.0	0.0	121.0	166.0	168.0	72.0	103.0	86.0	1.0	1.0	15.0	-82.06558043944008	-21.376111940249388	-16.79842813715291	-22.524755659242857	-3.125898064948956	-4.834410922203759	0.021881807598147063	0.21678832094902245	-12.447853719642026	82.06558043944008	21.376111940249388	16.79842813715291	-22.524755659242857	-3.125898064948956	-4.834410922203759	-0.021881807598147063	-0.21678832094902245	12.447853719642026	0.8	-162.9343687543328	101.96423946154167
rand_ems_4hM_4072.pdb	5	0	0	0	0	0	0	0	0	0	0.0	0.0	0.0	0.0	0.0	0.0	0.0	0.0	0.0	1.0	1.0	1.0	1.0	1.0	1.0	0.0	0.0	1.0	-0.18389974103652218	-0.1841631664531358	-0.19240771072079021	-0.28681107138108497	-0.19296802757568599	-0.012637412085011013	0.0	0.0	0.6505212662517266	0.18389974103652218	0.1841631664531358	0.19240771072079021	0.28681107138108497	0.19296802757568599	0.012637412085011013	0.0	0.0	-0.6505212662517266	0.8	-0.4023658630005036	0.4023658630005036
ems_4hM_2834_0001.pdb	41	84	96	101	330	335	543	1047	1	6	84.0	96.0	101.0	309.0	335.0	430.0	402.0	0.0	3.0	139.0	209.0	211.0	203.0	304.0	254.0	1.0	1.0	15.0	-12.529525464400564	-38.03370839286836	-35.18673618085671	-24.004245304678676	-1.5678335311849878	-50.69802872177226	-2009.2681558013728	0.14107602798487073	-6.532012681387664	12.529525464400564	38.03370839286836	35.18673618085671	-24.004245304678676	-1.5678335311849878	-50.69802872177226	-2009.2681558013728	-0.14107602798487073	6.532012681387664	0.8	-2177.679170050537	-1993.3973566674802
ems_4hM_2834_0002.pdb	30	54	160	90	245	36	62	0	0	0	54.0	160.0	90.0	229.0	36.0	49.0	0.0	0.0	0.0	104.0	138.0	139.0	84.0	58.0	48.0	1.0	1.0	14.0	-14.143202515668335	-1.7845530363938735	-9.617330668333636	-84.9522879453795	-4.519807125014935	-0.015046117888992683	0.10703970905404758	-0.3697500578545445	-11.273876934501972	14.143202515668335	-1.7845530363938735	9.617330668333636	-84.9522879453795	4.519807125014935	-0.015046117888992683	-0.10703970905404758	0.3697500578545445	11.273876934501972	0.8	-126.56881469198173	-46.93495950734299
ems_ferrM_2652_0002.pdb	29	0	0	0	0	0	0	0	0	0	0.0	0.0	0.0	0.0	0.0	0.0	0.0	0.0	0.0	1.0	1.0	1.0	1.0	1.0	1.0	0.0	0.0	1.0	-0.18389974103652218	-0.1841631664531358	-0.19240771072079021	-0.28681107138108497	-0.19296802757568599	-0.012637412085011013	0.0	0.0	0.6505212662517266	0.18389974103652218	0.1841631664531358	0.19240771072079021	0.28681107138108497	0.19296802757568599	0.012637412085011013	0.0	0.0	-0.6505212662517266	0.8	-0.4023658630005036	0.4023658630005036
ems_ferrM_2652.pdb	7	0	0	0	0	0	0	0	0	0	0.0	0.0	0.0	0.0	0.0	0.0	0.0	0.0	0.0	1.0	1.0	1.0	1.0	1.0	1.0	0.0	0.0	1.0	-0.18389974103652218	-0.1841631664531358	-0.19240771072079021	-0.28681107138108497	-0.19296802757568599	-0.012637412085011013	0.0	0.0	0.6505212662517266	0.18389974103652218	0.1841631664531358	0.19240771072079021	0.28681107138108497	0.19296802757568599	0.012637412085011013	0.0	0.0	-0.6505212662517266	0.8	-0.4023658630005036	0.4023658630005036
ems_thioM_378_0002.pdb	3	49	0	0	0	47	55	0	0	0	49.0	0.0	0.0	0.0	47.0	43.0	0.0	0.0	0.0	8.0	14.0	14.0	1.0	48.0	40.0	0.0	0.0	1.0	-46.80692398074273	-11.5937979706805	-11.7092218064945	-0.28681107138108497	-0.008685757691715423	-0.1137759350981824	0.0	0.0	0.6505212662517266	-46.80692398074273	11.5937979706805	11.7092218064945	0.28681107138108497	0.008685757691715423	-0.1137759350981824	0.0	0.0	-0.6505212662517266	0.8	-69.86869525583697	-23.97270457584484
ems_thioM_850.pdb	9	11	0	0	0	0	0	0	0	0	11.0	0.0	0.0	0.0	0.0	0.0	0.0	0.0	0.0	11.0	1.0	1.0	1.0	1.0	1.0	0.0	0.0	1.0	0.0	-0.1841631664531358	-0.19240771072079021	-0.28681107138108497	-0.19296802757568599	-0.012637412085011013	0.0	0.0	0.6505212662517266	0.0	0.1841631664531358	0.19240771072079021	0.28681107138108497	0.19296802757568599	0.012637412085011013	0.0	0.0	-0.6505212662517266	0.8	-0.2184661219639814	0.2184661219639814
ems_thioM_682_0002.pdb	24	15	30	33	0	0	0	0	0	0	15.0	30.0	33.0	0.0	0.0	0.0	0.0	0.0	0.0	67.0	29.0	29.0	1.0	1.0	1.0	0.0	0.0	5.0	-28.722235185528348	-0.0399109565285265	-0.319306225555156	-0.28681107138108497	-0.19296802757568599	-0.012637412085011013	0.0	0.0	-3.2192277470822743	28.722235185528348	-0.0399109565285265	-0.319306225555156	0.28681107138108497	0.19296802757568599	0.012637412085011013	0.0	0.0	3.2192277470822743	0.8	-32.793096625736084	32.07466226156872
ems_ferrM_1570.pdb	4	84	3	0	0	0	0	0	0	0	84.0	3.0	0.0	0.0	0.0	0.0	0.0	0.0	0.0	7.0	7.0	7.0	1.0	1.0	1.0	0.0	0.0	1.0	-128.05126284607903	-0.9329241555654733	-4.9486253958087705	-0.28681107138108497	-0.19296802757568599	-0.012637412085011013	0.0	0.0	0.6505212662517266	-128.05126284607903	0.9329241555654733	4.9486253958087705	0.28681107138108497	0.19296802757568599	0.012637412085011013	0.0	0.0	-0.6505212662517266	0.8	-133.77470764224333	-122.32781804991473
ems_ferrM_5580.pdb	7	14	180	269	244	59	136	1	0	166	14.0	180.0	269.0	228.0	59.0	107.0	0.0	0.0	85.0	24.0	34.0	34.0	161.0	23.0	19.0	3.0	2.0	40.0	-2.2536714528222355	-156.53515491211766	-323.24801196365263	-12.65419195967462	-20.61289222839313	-98.23328889482816	-1.1718292835728152	-0.2819180794434377	-18.967361824367686	2.2536714528222355	-156.53515491211766	-323.24801196365263	-12.65419195967462	-20.61289222839313	-98.23328889482816	1.1718292835728152	0.2819180794434377	-18.967361824367686	0.8	-633.9583205988724	-626.5434829671954
ems_ferrM_6165.pdb	11	82	1	0	0	0	0	0	0	0	82.0	1.0	0.0	0.0	0.0	0.0	0.0	0.0	0.0	24.0	4.0	4.0	1.0	1.0	1.0	0.0	0.0	1.0	-44.41946127452498	-0.7811385455673654	-2.133848338964346	-0.28681107138108497	-0.19296802757568599	-0.012637412085011013	0.0	0.0	0.6505212662517266	-44.41946127452498	0.7811385455673654	2.133848338964346	0.28681107138108497	0.19296802757568599	0.012637412085011013	0.0	0.0	-0.6505212662517266	0.8	-47.17634340384675	-41.6625791452032
ems_ferrM_5580_0001.pdb	20	45	76	136	115	68	3	0	0	0	45.0	76.0	136.0	107.0	68.0	2.0	0.0	0.0	0.0	64.0	86.0	86.0	45.0	40.0	33.0	1.0	1.0	20.0	-2.9581921336246495	-0.5119685122366064	-12.305459833892641	-31.707833075188546	-8.574123642369642	-24.152851229009848	-0.3058060416880226	0.3746915212969134	-18.014359423866132	2.9581921336246495	0.5119685122366064	-12.305459833892641	-31.707833075188546	-8.574123642369642	24.152851229009848	0.3058060416880226	-0.3746915212969134	18.014359423866132	0.8	-98.15590237057918	-7.0189307323224845
ems_thioM_682.pdb	7	0	9	46	0	0	0	0	0	0	0.0	9.0	46.0	0.0	0.0	0.0	0.0	0.0	0.0	23.0	24.0	24.0	1.0	1.0	1.0	0.0	0.0	7.0	-20.421359456897072	-5.69409997055029	-8.060361723528818	-0.28681107138108497	-0.19296802757568599	-0.012637412085011013	0.0	0.0	-5.009189103667568	20.421359456897072	5.69409997055029	-8.060361723528818	0.28681107138108497	0.19296802757568599	0.012637412085011013	0.0	0.0	5.009189103667568	0.8	-39.67742676568553	23.55670331862789
ems_ferrM_2361_0002.pdb	8	1	115	223	474	406	679	93	0	2	1.0	115.0	223.0	444.0	406.0	538.0	35.0	0.0	1.0	25.0	40.0	40.0	498.0	110.0	92.0	2.0	1.0	34.0	-19.21324458004759	-46.75943865472593	-199.0114499915702	-2.979929015298751	-235.22257860061188	-506.36190073453105	-65.00601813675605	-0.04032634645595379	-27.315864476518925	19.21324458004759	-46.75943865472593	-199.0114499915702	2.979929015298751	-235.22257860061188	-506.36190073453105	-65.00601813675605	0.04032634645595379	27.315864476518925	0.8	-1101.9107505365164	-1002.8120216998739
ems_ferrM_7210_0002.pdb	15	0	0	0	0	0	0	0	0	0	0.0	0.0	0.0	0.0	0.0	0.0	0.0	0.0	0.0	1.0	1.0	1.0	1.0	1.0	1.0	0.0	0.0	1.0	-0.18389974103652218	-0.1841631664531358	-0.19240771072079021	-0.28681107138108497	-0.19296802757568599	-0.012637412085011013	0.0	0.0	0.6505212662517266	0.18389974103652218	0.1841631664531358	0.19240771072079021	0.28681107138108497	0.19296802757568599	0.012637412085011013	0.0	0.0	-0.6505212662517266	0.8	-0.4023658630005036	0.4023658630005036
ems_ferrM_5767.pdb	7	17	0	0	0	0	0	0	0	0	17.0	0.0	0.0	0.0	0.0	0.0	0.0	0.0	0.0	16.0	1.0	1.0	1.0	1.0	1.0	0.0	0.0	1.0	-0.05102670073867088	-0.1841631664531358	-0.19240771072079021	-0.28681107138108497	-0.19296802757568599	-0.012637412085011013	0.0	0.0	0.6505212662517266	-0.05102670073867088	0.1841631664531358	0.19240771072079021	0.28681107138108497	0.19296802757568599	0.012637412085011013	0.0	0.0	-0.6505212662517266	0.8	-0.2694928227026523	0.16743942122531053
ems_ferrM_5600_0001.pdb	23	0	0	0	0	0	0	0	0	0	0.0	0.0	0.0	0.0	0.0	0.0	0.0	0.0	0.0	1.0	1.0	1.0	1.0	1.0	1.0	0.0	0.0	1.0	-0.18389974103652218	-0.1841631664531358	-0.19240771072079021	-0.28681107138108497	-0.19296802757568599	-0.012637412085011013	0.0	0.0	0.6505212662517266	0.18389974103652218	0.1841631664531358	0.19240771072079021	0.28681107138108497	0.19296802757568599	0.012637412085011013	0.0	0.0	-0.6505212662517266	0.8	-0.4023658630005036	0.4023658630005036
ems_ferrM_5600.pdb	26	25	0	0	0	0	0	0	0	0	25.0	0.0	0.0	0.0	0.0	0.0	0.0	0.0	0.0	25.0	1.0	1.0	1.0	1.0	1.0	0.0	0.0	1.0	0.0	-0.1841631664531358	-0.19240771072079021	-0.28681107138108497	-0.19296802757568599	-0.012637412085011013	0.0	0.0	0.6505212662517266	0.0	0.1841631664531358	0.19240771072079021	0.28681107138108497	0.19296802757568599	0.012637412085011013	0.0	0.0	-0.6505212662517266	0.8	-0.2184661219639814	0.2184661219639814
ems_thioM_107_0002.pdb	28	0	0	0	0	0	0	0	0	0	0.0	0.0	0.0	0.0	0.0	0.0	0.0	0.0	0.0	1.0	1.0	1.0	1.0	1.0	1.0	0.0	0.0	1.0	-0.18389974103652218	-0.1841631664531358	-0.19240771072079021	-0.28681107138108497	-0.19296802757568599	-0.012637412085011013	0.0	0.0	0.6505212662517266	0.18389974103652218	0.1841631664531358	0.19240771072079021	0.28681107138108497	0.19296802757568599	0.012637412085011013	0.0	0.0	-0.6505212662517266	0.8	-0.4023658630005036	0.4023658630005036
ems_ferrM_3143.pdb	14	48	49	37	46	291	213	0	0	0	48.0	49.0	37.0	43.0	291.0	169.0	0.0	0.0	0.0	49.0	75.0	75.0	115.0	119.0	99.0	0.0	0.0	6.0	-0.004892121543889516	-4.817461443379571	-11.65362498450861	-28.972781671434944	-89.10061738885048	-20.56608421143312	0.0	0.0	-3.71527485972475	0.004892121543889516	4.817461443379571	11.65362498450861	28.972781671434944	-89.10061738885048	-20.56608421143312	0.0	0.0	3.71527485972475	0.8	-158.8307366808754	-60.502666519691836
ems_ferrM_3775_0001.pdb	14	0	0	0	0	0	0	0	0	0	0.0	0.0	0.0	0.0	0.0	0.0	0.0	0.0	0.0	1.0	1.0	1.0	1.0	1.0	1.0	0.0	0.0	1.0	-0.18389974103652218	-0.1841631664531358	-0.19240771072079021	-0.28681107138108497	-0.19296802757568599	-0.012637412085011013	0.0	0.0	0.6505212662517266	0.18389974103652218	0.1841631664531358	0.19240771072079021	0.28681107138108497	0.19296802757568599	0.012637412085011013	0.0	0.0	-0.6505212662517266	0.8	-0.4023658630005036	0.4023658630005036
ems_ferrM_2023.pdb	35	173	111	190	369	176	239	1	0	2	173.0	111.0	190.0	346.0	176.0	189.0	0.0	0.0	1.0	122.0	176.0	178.0	156.0	179.0	149.0	2.0	1.0	29.0	-9.663205858799913	-13.780425181220863	-0.4325592750689964	-85.60970463506052	-0.011358122623079225	-5.01223484671803	-0.5872033762689968	-0.004105804706729499	-22.59534727055452	-9.663205858799913	13.780425181220863	-0.4325592750689964	-85.60970463506052	0.011358122623079225	-5.01223484671803	0.5872033762689968	0.004105804706729499	22.59534727055452	0.8	-137.69614437102166	-63.73926486027327
ems_ferrM_7383.pdb	41	0	0	0	0	0	0	0	0	0	0.0	0.0	0.0	0.0	0.0	0.0	0.0	0.0	0.0	1.0	1.0	1.0	1.0	1.0	1.0	0.0	0.0	1.0	-0.18389974103652218	-0.1841631664531358	-0.19240771072079021	-0.28681107138108497	-0.19296802757568599	-0.012637412085011013	0.0	0.0	0.6505212662517266	0.18389974103652218	0.1841631664531358	0.19240771072079021	0.28681107138108497	0.19296802757568599	0.012637412085011013	0.0	0.0	-0.6505212662517266	0.8	-0.4023658630005036	0.4023658630005036
ems_ferrM_5071_0002.pdb	12	0	0	0	0	0	0	0	0	0	0.0	0.0	0.0	0.0	0.0	0.0	0.0	0.0	0.0	1.0	1.0	1.0	1.0	1.0	1.0	0.0	0.0	1.0	-0.18389974103652218	-0.1841631664531358	-0.19240771072079021	-0.28681107138108497	-0.19296802757568599	-0.012637412085011013	0.0	0.0	0.6505212662517266	0.18389974103652218	0.1841631664531358	0.19240771072079021	0.28681107138108497	0.19296802757568599	0.012637412085011013	0.0	0.0	-0.6505212662517266	0.8	-0.4023658630005036	0.4023658630005036
ems_ferrM_5371_0001.pdb	6	21	140	69	0	2	0	0	0	0	21.0	140.0	69.0	0.0	2.0	0.0	0.0	0.0	0.0	15.0	17.0	17.0	7.0	1.0	1.0	1.0	1.0	10.0	-1.083134267346992	-175.00688228094697	-45.680106874938915	-5.527995421621994	-0.5001795646708465	-0.012637412085011013	0.37274311917960845	-0.2362184023240006	-8.28504345513219	-1.083134267346992	-175.00688228094697	-45.680106874938915	5.527995421621994	-0.5001795646708465	0.012637412085011013	-0.37274311917960845	0.2362184023240006	8.28504345513219	0.8	-235.9594545598873	-208.58115141592012
ems_ferrM_5600_0002.pdb	20	32	21	13	0	0	0	0	0	0	32.0	21.0	13.0	0.0	0.0	0.0	0.0	0.0	0.0	51.0	16.0	16.0	1.0	1.0	1.0	0.0	0.0	2.0	-3.9778914383771777	-0.7992951148719172	-0.2504326575117872	-0.28681107138108497	-0.19296802757568599	-0.012637412085011013	0.0	0.0	-0.6464213493744071	3.9778914383771777	-0.7992951148719172	0.2504326575117872	0.28681107138108497	0.19296802757568599	0.012637412085011013	0.0	0.0	0.6464213493744071	0.8	-6.166457071177072	4.567866841433237
ems_ferrM_3952_0001.pdb	41	1	0	0	0	0	0	0	0	0	1.0	0.0	0.0	0.0	0.0	0.0	0.0	0.0	0.0	1.0	1.0	1.0	1.0	1.0	1.0	0.0	0.0	1.0	0.0	-0.1841631664531358	-0.19240771072079021	-0.28681107138108497	-0.19296802757568599	-0.012637412085011013	0.0	0.0	0.6505212662517266	0.0	0.1841631664531358	0.19240771072079021	0.28681107138108497	0.19296802757568599	0.012637412085011013	0.0	0.0	-0.6505212662517266	0.8	-0.2184661219639814	0.2184661219639814
ems_ferrM_3952.pdb	7	6	87	160	132	0	0	0	0	0	6.0	87.0	160.0	123.0	0.0	0.0	0.0	0.0	0.0	24.0	32.0	32.0	48.0	14.0	12.0	2.0	1.0	24.0	-8.962457993714512	-32.654415837128745	-129.58741680387877	-41.775262200378535	-11.64839764674628	-9.425633801329335	-0.2435021543650271	0.23951659833077565	-21.535732565452744	8.962457993714512	-32.654415837128745	-129.58741680387877	-41.775262200378535	11.64839764674628	9.425633801329335	0.2435021543650271	-0.23951659833077565	21.535732565452744	0.8	-255.59330240466318	-152.44088727810893
ems_fer_extC_149.pdb	9	0	42	77	0	0	0	0	0	1	0.0	42.0	77.0	0.0	0.0	0.0	0.0	0.0	0.0	23.0	25.0	25.0	2.0	1.0	1.0	1.0	0.0	12.0	-20.539453985999167	-5.143062167425512	-35.04409645470609	-0.7012370779750019	-0.19314574221485303	-0.012815126724178283	0.2630441088213171	0.0	-9.396522046746774	20.539453985999167	-5.143062167425512	-35.04409645470609	0.7012370779750019	0.19314574221485303	0.012815126724178283	-0.2630441088213171	0.0	9.396522046746774	0.8	-70.76728849297027	-9.607028751292951
ems_ferrM_1285.pdb	18	0	0	0	0	0	0	0	0	0	0.0	0.0	0.0	0.0	0.0	0.0	0.0	0.0	0.0	1.0	1.0	1.0	1.0	1.0	1.0	0.0	0.0	1.0	-0.18389974103652218	-0.1841631664531358	-0.19240771072079021	-0.28681107138108497	-0.19296802757568599	-0.012637412085011013	0.0	0.0	0.6505212662517266	0.18389974103652218	0.1841631664531358	0.19240771072079021	0.28681107138108497	0.19296802757568599	0.012637412085011013	0.0	0.0	-0.6505212662517266	0.8	-0.4023658630005036	0.4023658630005036
ems_ferrM_7387_0001.pdb	35	207	25	9	35	0	0	0	0	0	207.0	25.0	9.0	32.0	0.0	0.0	0.0	0.0	0.0	94.0	24.0	24.0	1.0	1.0	1.0	0.0	0.0	1.0	-51.25464314099008	-0.0527433234810033	-5.6328039901569475	-72.66700002292941	-0.19296802757568599	-0.012637412085011013	0.0	0.0	-0.30205938757800244	-51.25464314099008	-0.0527433234810033	5.6328039901569475	-72.66700002292941	0.19296802757568599	0.012637412085011013	0.0	0.0	0.30205938757800244	0.8	-130.11485530479615	-117.83391767000485
ems_ferrM_4379.pdb	25	0	0	0	0	0	0	0	0	0	0.0	0.0	0.0	0.0	0.0	0.0	0.0	0.0	0.0	1.0	1.0	1.0	1.0	1.0	1.0	0.0	0.0	1.0	-0.18389974103652218	-0.1841631664531358	-0.19240771072079021	-0.28681107138108497	-0.19296802757568599	-0.012637412085011013	0.0	0.0	0.6505212662517266	0.18389974103652218	0.1841631664531358	0.19240771072079021	0.28681107138108497	0.19296802757568599	0.012637412085011013	0.0	0.0	-0.6505212662517266	0.8	-0.4023658630005036	0.4023658630005036
ems_thioM_336.pdb	32	0	0	0	0	0	0	0	0	0	0.0	0.0	0.0	0.0	0.0	0.0	0.0	0.0	0.0	1.0	1.0	1.0	1.0	1.0	1.0	0.0	0.0	1.0	-0.18389974103652218	-0.1841631664531358	-0.19240771072079021	-0.28681107138108497	-0.19296802757568599	-0.012637412085011013	0.0	0.0	0.6505212662517266	0.18389974103652218	0.1841631664531358	0.19240771072079021	0.28681107138108497	0.19296802757568599	0.012637412085011013	0.0	0.0	-0.6505212662517266	0.8	-0.4023658630005036	0.4023658630005036
ems_ferrM_7341.pdb	37	68	29	14	0	0	0	0	0	0	68.0	29.0	14.0	0.0	0.0	0.0	0.0	0.0	0.0	97.0	20.0	20.0	1.0	1.0	1.0	0.0	0.0	2.0	-4.789531901507274	-1.8706584511758528	-0.938933551655122	-0.28681107138108497	-0.19296802757568599	-0.012637412085011013	0.0	0.0	-0.794637578880319	4.789531901507274	-1.8706584511758528	0.938933551655122	0.28681107138108497	0.19296802757568599	0.012637412085011013	0.0	0.0	0.794637578880319	0.8	-8.88617799426035	5.144861091908645
ems_ferrM_5746_0002.pdb	58	0	0	0	0	0	0	0	0	0	0.0	0.0	0.0	0.0	0.0	0.0	0.0	0.0	0.0	1.0	1.0	1.0	1.0	1.0	1.0	0.0	0.0	1.0	-0.18389974103652218	-0.1841631664531358	-0.19240771072079021	-0.28681107138108497	-0.19296802757568599	-0.012637412085011013	0.0	0.0	0.6505212662517266	0.18389974103652218	0.1841631664531358	0.19240771072079021	0.28681107138108497	0.19296802757568599	0.012637412085011013	0.0	0.0	-0.6505212662517266	0.8	-0.4023658630005036	0.4023658630005036
ems_ferrM_5284_0001.pdb	25	0	4	14	0	0	0	0	0	0	0.0	4.0	14.0	0.0	0.0	0.0	0.0	0.0	0.0	1.0	1.0	1.0	1.0	1.0	1.0	0.0	0.0	2.0	-0.18389974103652218	-2.6255668040523146	-22.689958269341773	-0.28681107138108497	-0.19296802757568599	-0.012637412085011013	0.0	0.0	-0.794637578880319	0.18389974103652218	-2.6255668040523146	-22.689958269341773	0.28681107138108497	0.19296802757568599	0.012637412085011013	0.0	0.0	0.794637578880319	0.8	-26.78647890435271	-23.844571242435467
ems_ferrM_5842.pdb	1	0	0	0	0	0	0	0	0	0	0.0	0.0	0.0	0.0	0.0	0.0	0.0	0.0	0.0	1.0	1.0	1.0	1.0	1.0	1.0	0.0	0.0	1.0	-0.18389974103652218	-0.1841631664531358	-0.19240771072079021	-0.28681107138108497	-0.19296802757568599	-0.012637412085011013	0.0	0.0	0.6505212662517266	0.18389974103652218	0.1841631664531358	0.19240771072079021	0.28681107138108497	0.19296802757568599	0.012637412085011013	0.0	0.0	-0.6505212662517266	0.8	-0.4023658630005036	0.4023658630005036
ems_ferrM_5842_0002.pdb	20	0	10	0	0	0	0	0	0	0	0.0	10.0	0.0	0.0	0.0	0.0	0.0	0.0	0.0	1.0	1.0	1.0	1.0	1.0	1.0	0.0	0.0	1.0	-0.18389974103652218	-13.446962643089662	-0.19240771072079021	-0.28681107138108497	-0.19296802757568599	-0.012637412085011013	0.0	0.0	0.6505212662517266	0.18389974103652218	-13.446962643089662	0.19240771072079021	0.28681107138108497	0.19296802757568599	0.012637412085011013	0.0	0.0	-0.6505212662517266	0.8	-13.665165339637031	-13.228759946542294
ems_ferrM_1251_0001.pdb	6	43	3	8	6	164	168	0	0	0	43.0	3.0	8.0	5.0	164.0	133.0	0.0	0.0	0.0	17.0	29.0	29.0	23.0	132.0	110.0	0.0	0.0	1.0	-14.514856655833032	-17.923419670224476	-10.103858934769487	-9.981959759313252	-3.631686318188997	-2.2474098606099346	0.0	0.0	-0.184276209322487	-14.514856655833032	17.923419670224476	10.103858934769487	9.981959759313252	-3.631686318188997	-2.2474098606099346	0.0	0.0	0.184276209322487	0.8	-58.58746740826167	17.79956173899774
ems_ferrM_6519.pdb	2	28	1	0	0	0	0	0	0	0	28.0	1.0	0.0	0.0	0.0	0.0	0.0	0.0	0.0	1.0	1.0	1.0	1.0	1.0	1.0	0.0	0.0	1.0	-62.924607069148294	0.0	-0.19240771072079021	-0.28681107138108497	-0.19296802757568599	-0.012637412085011013	0.0	0.0	0.6505212662517266	-62.924607069148294	0.0	0.19240771072079021	0.28681107138108497	0.19296802757568599	0.012637412085011013	0.0	0.0	-0.6505212662517266	0.8	-62.95891002465915	-62.89030411363744
ems_ferrM_1410_0002.pdb	33	21	0	0	0	0	0	0	0	0	21.0	0.0	0.0	0.0	0.0	0.0	0.0	0.0	0.0	21.0	1.0	1.0	1.0	1.0	1.0	0.0	0.0	1.0	0.0	-0.1841631664531358	-0.19240771072079021	-0.28681107138108497	-0.19296802757568599	-0.012637412085011013	0.0	0.0	0.6505212662517266	0.0	0.1841631664531358	0.19240771072079021	0.28681107138108497	0.19296802757568599	0.012637412085011013	0.0	0.0	-0.6505212662517266	0.8	-0.2184661219639814	0.2184661219639814
ems_ferrM_1410_0001.pdb	18	42	0	0	0	190	173	0	0	1	42.0	0.0	0.0	0.0	190.0	137.0	0.0	0.0	0.0	58.0	89.0	90.0	1.0	169.0	141.0	0.0	0.0	1.0	-2.1976391242488234	-85.95592379696969	-86.68810347847193	-0.28681107138108497	-1.3203514412438437	-0.04463523593645391	0.0	0.0	0.6505212662517266	2.1976391242488234	85.95592379696969	86.68810347847193	0.28681107138108497	-1.3203514412438437	0.04463523593645391	0.0	0.0	-0.6505212662517266	0.8	-175.8429428820001	173.20223999951241
ems_ferrM_7341_0002.pdb	27	52	57	80	0	0	0	0	0	0	52.0	57.0	80.0	0.0	0.0	0.0	0.0	0.0	0.0	81.0	67.0	67.0	1.0	1.0	1.0	1.0	1.0	12.0	-5.658600196198535	-0.6573673808030094	-1.2310806381963317	-0.28681107138108497	-0.19296802757568599	-0.012637412085011013	0.2248228610879155	0.6623738435094426	-9.855181734209122	5.658600196198535	0.6573673808030094	-1.2310806381963317	0.28681107138108497	0.19296802757568599	0.012637412085011013	-0.2248228610879155	-0.6623738435094426	9.855181734209122	0.8	-17.00744975585142	14.545288479458758
ems_ferrM_4601_0002.pdb	12	0	0	0	0	0	0	0	0	0	0.0	0.0	0.0	0.0	0.0	0.0	0.0	0.0	0.0	1.0	1.0	1.0	1.0	1.0	1.0	0.0	0.0	1.0	-0.18389974103652218	-0.1841631664531358	-0.19240771072079021	-0.28681107138108497	-0.19296802757568599	-0.012637412085011013	0.0	0.0	0.6505212662517266	0.18389974103652218	0.1841631664531358	0.19240771072079021	0.28681107138108497	0.19296802757568599	0.012637412085011013	0.0	0.0	-0.6505212662517266	0.8	-0.4023658630005036	0.4023658630005036
ems_ferrC_1380.pdb	21	23	11	0	5	0	0	0	0	0	23.0	11.0	0.0	4.0	0.0	0.0	0.0	0.0	0.0	23.0	1.0	1.0	1.0	1.0	1.0	0.0	0.0	1.0	0.0	-15.660698869628789	-0.19240771072079021	-2.3176228396740175	-0.19296802757568599	-0.012637412085011013	0.0	0.0	0.6505212662517266	0.0	-15.660698869628789	0.19240771072079021	-2.3176228396740175	0.19296802757568599	0.012637412085011013	0.0	0.0	-0.6505212662517266	0.8	-17.725813593432566	-18.23082982517305
ems_thioM_552.pdb	19	0	0	0	0	0	0	0	0	0	0.0	0.0	0.0	0.0	0.0	0.0	0.0	0.0	0.0	1.0	1.0	1.0	1.0	1.0	1.0	0.0	0.0	1.0	-0.18389974103652218	-0.1841631664531358	-0.19240771072079021	-0.28681107138108497	-0.19296802757568599	-0.012637412085011013	0.0	0.0	0.6505212662517266	0.18389974103652218	0.1841631664531358	0.19240771072079021	0.28681107138108497	0.19296802757568599	0.012637412085011013	0.0	0.0	-0.6505212662517266	0.8	-0.4023658630005036	0.4023658630005036
ems_ferrM_1570_0002.pdb	11	0	0	0	0	0	0	0	0	0	0.0	0.0	0.0	0.0	0.0	0.0	0.0	0.0	0.0	1.0	1.0	1.0	1.0	1.0	1.0	0.0	0.0	1.0	-0.18389974103652218	-0.1841631664531358	-0.19240771072079021	-0.28681107138108497	-0.19296802757568599	-0.012637412085011013	0.0	0.0	0.6505212662517266	0.18389974103652218	0.1841631664531358	0.19240771072079021	0.28681107138108497	0.19296802757568599	0.012637412085011013	0.0	0.0	-0.6505212662517266	0.8	-0.4023658630005036	0.4023658630005036
ems_thioM_660_0002.pdb	15	0	0	0	0	0	0	0	0	0	0.0	0.0	0.0	0.0	0.0	0.0	0.0	0.0	0.0	1.0	1.0	1.0	1.0	1.0	1.0	0.0	0.0	1.0	-0.18389974103652218	-0.1841631664531358	-0.19240771072079021	-0.28681107138108497	-0.19296802757568599	-0.012637412085011013	0.0	0.0	0.6505212662517266	0.18389974103652218	0.1841631664531358	0.19240771072079021	0.28681107138108497	0.19296802757568599	0.012637412085011013	0.0	0.0	-0.6505212662517266	0.8	-0.4023658630005036	0.4023658630005036
ems_thioM_638_0002.pdb	4	23	49	138	0	0	0	1	0	0	23.0	49.0	138.0	0.0	0.0	0.0	0.0	0.0	0.0	8.0	9.0	9.0	7.0	1.0	1.0	1.0	0.0	21.0	-10.173600917136662	-42.685873565994086	-244.20445327828915	-5.123183703190232	-0.19296802757568599	-0.012637412085011013	-0.3204048643842312	0.0	-18.293906592389355	-10.173600917136662	-42.685873565994086	-244.20445327828915	5.123183703190232	0.19296802757568599	0.012637412085011013	0.3204048643842312	0.0	18.293906592389355	0.8	-321.0070283610444	-273.12082716179543
ems_ferrM_2165_0002.pdb	14	51	1	0	0	0	0	0	0	0	51.0	1.0	0.0	0.0	0.0	0.0	0.0	0.0	0.0	31.0	2.0	2.0	1.0	1.0	1.0	0.0	0.0	1.0	-5.6680310155642	0.22959697070789487	-0.2504427281901809	-0.28681107138108497	-0.19296802757568599	-0.012637412085011013	0.0	0.0	0.6505212662517266	-5.6680310155642	-0.22959697070789487	0.2504427281901809	0.28681107138108497	0.19296802757568599	0.012637412085011013	0.0	0.0	-0.6505212662517266	0.8	-5.530772017836541	-5.805290013291859
ems_ferrM_1204_0001.pdb	41	0	0	0	0	0	0	0	0	0	0.0	0.0	0.0	0.0	0.0	0.0	0.0	0.0	0.0	1.0	1.0	1.0	1.0	1.0	1.0	0.0	0.0	1.0	-0.18389974103652218	-0.1841631664531358	-0.19240771072079021	-0.28681107138108497	-0.19296802757568599	-0.012637412085011013	0.0	0.0	0.6505212662517266	0.18389974103652218	0.1841631664531358	0.19240771072079021	0.28681107138108497	0.19296802757568599	0.012637412085011013	0.0	0.0	-0.6505212662517266	0.8	-0.4023658630005036	0.4023658630005036
ems_ferrM_5553_0001.pdb	10	0	185	241	0	0	0	1	1	0	0.0	185.0	241.0	0.0	0.0	0.0	0.0	0.0	0.0	31.0	34.0	35.0	13.0	2.0	2.0	2.0	2.0	36.0	-28.25038974557246	-161.09087014239213	-261.31133752710076	-10.794497792801426	-1.039003883663983	-0.6783425707262465	-1.0627502761938907	-0.33671615919755515	-33.50764154544531	28.25038974557246	-161.09087014239213	-261.31133752710076	10.794497792801426	1.039003883663983	0.6783425707262465	1.0627502761938907	0.33671615919755515	33.50764154544531	0.8	-498.0715496430938	-346.732865695892
ems_ferrC_477.pdb	16	6	0	0	0	0	0	0	0	0	6.0	0.0	0.0	0.0	0.0	0.0	0.0	0.0	0.0	6.0	1.0	1.0	1.0	1.0	1.0	0.0	0.0	1.0	0.0	-0.1841631664531358	-0.19240771072079021	-0.28681107138108497	-0.19296802757568599	-0.012637412085011013	0.0	0.0	0.6505212662517266	0.0	0.1841631664531358	0.19240771072079021	0.28681107138108497	0.19296802757568599	0.012637412085011013	0.0	0.0	-0.6505212662517266	0.8	-0.2184661219639814	0.2184661219639814
ems_ferrM_3828.pdb	13	35	0	0	0	0	0	0	0	0	35.0	0.0	0.0	0.0	0.0	0.0	0.0	0.0	0.0	26.0	1.0	1.0	1.0	1.0	1.0	0.0	0.0	1.0	-1.7130867598983137	-0.1841631664531358	-0.19240771072079021	-0.28681107138108497	-0.19296802757568599	-0.012637412085011013	0.0	0.0	0.6505212662517266	-1.7130867598983137	0.1841631664531358	0.19240771072079021	0.28681107138108497	0.19296802757568599	0.012637412085011013	0.0	0.0	-0.6505212662517266	0.8	-1.9315528818622953	-1.4946206379343323
ems_ferrM_3828_0002.pdb	32	0	0	0	0	0	0	0	0	0	0.0	0.0	0.0	0.0	0.0	0.0	0.0	0.0	0.0	1.0	1.0	1.0	1.0	1.0	1.0	0.0	0.0	1.0	-0.18389974103652218	-0.1841631664531358	-0.19240771072079021	-0.28681107138108497	-0.19296802757568599	-0.012637412085011013	0.0	0.0	0.6505212662517266	0.18389974103652218	0.1841631664531358	0.19240771072079021	0.28681107138108497	0.19296802757568599	0.012637412085011013	0.0	0.0	-0.6505212662517266	0.8	-0.4023658630005036	0.4023658630005036
ems_ferrM_3775_0002.pdb	25	0	0	0	0	0	0	0	0	0	0.0	0.0	0.0	0.0	0.0	0.0	0.0	0.0	0.0	1.0	1.0	1.0	1.0	1.0	1.0	0.0	0.0	1.0	-0.18389974103652218	-0.1841631664531358	-0.19240771072079021	-0.28681107138108497	-0.19296802757568599	-0.012637412085011013	0.0	0.0	0.6505212662517266	0.18389974103652218	0.1841631664531358	0.19240771072079021	0.28681107138108497	0.19296802757568599	0.012637412085011013	0.0	0.0	-0.6505212662517266	0.8	-0.4023658630005036	0.4023658630005036
ems_ferrM_3775.pdb	28	0	0	0	0	0	0	0	0	0	0.0	0.0	0.0	0.0	0.0	0.0	0.0	0.0	0.0	1.0	1.0	1.0	1.0	1.0	1.0	0.0	0.0	1.0	-0.18389974103652218	-0.1841631664531358	-0.19240771072079021	-0.28681107138108497	-0.19296802757568599	-0.012637412085011013	0.0	0.0	0.6505212662517266	0.18389974103652218	0.1841631664531358	0.19240771072079021	0.28681107138108497	0.19296802757568599	0.012637412085011013	0.0	0.0	-0.6505212662517266	0.8	-0.4023658630005036	0.4023658630005036
ems_fer_extC_43.pdb	30	0	0	0	0	0	0	0	0	0	0.0	0.0	0.0	0.0	0.0	0.0	0.0	0.0	0.0	1.0	1.0	1.0	1.0	1.0	1.0	0.0	0.0	1.0	-0.18389974103652218	-0.1841631664531358	-0.19240771072079021	-0.28681107138108497	-0.19296802757568599	-0.012637412085011013	0.0	0.0	0.6505212662517266	0.18389974103652218	0.1841631664531358	0.19240771072079021	0.28681107138108497	0.19296802757568599	0.012637412085011013	0.0	0.0	-0.6505212662517266	0.8	-0.4023658630005036	0.4023658630005036
ems_ferrM_6184_0001.pdb	21	21	107	130	8	44	44	0	0	1	21.0	107.0	130.0	7.0	44.0	34.0	0.0	0.0	0.0	71.0	87.0	88.0	24.0	17.0	14.0	1.0	1.0	20.0	-23.669219898525824	-2.1440146555771236	-8.844867872652188	-7.956508596032862	-14.900562022541564	-10.024621600291294	-0.2606855365806746	0.03259561961795776	-17.11193360605717	23.669219898525824	-2.1440146555771236	-8.844867872652188	7.956508596032862	-14.900562022541564	-10.024621600291294	0.2606855365806746	-0.03259561961795776	17.11193360605717	0.8	-84.87981816864075	13.051685866516404
ems_ferrC_1481.pdb	58	101	269	359	890	45	154	2	1	1	101.0	269.0	359.0	834.0	45.0	122.0	0.0	0.0	0.0	202.0	282.0	285.0	260.0	204.0	170.0	4.0	2.0	54.0	-30.462808667605458	-0.2990917242331079	-9.054535984090762	-399.1741316636658	-90.38399059681058	-7.4984927753985176	-1.9278437349356832	-1.0854294768305421	-51.0417139840796	30.462808667605458	0.2990917242331079	-9.054535984090762	-399.1741316636658	90.38399059681058	7.4984927753985176	1.9278437349356832	1.0854294768305421	51.0417139840796	0.8	-590.92803860765	-225.52929668786305
ems_ferrC_351.pdb	14	10	0	0	0	0	0	0	0	0	10.0	0.0	0.0	0.0	0.0	0.0	0.0	0.0	0.0	10.0	1.0	1.0	1.0	1.0	1.0	0.0	0.0	1.0	0.0	-0.1841631664531358	-0.19240771072079021	-0.28681107138108497	-0.19296802757568599	-0.012637412085011013	0.0	0.0	0.6505212662517266	0.0	0.1841631664531358	0.19240771072079021	0.28681107138108497	0.19296802757568599	0.012637412085011013	0.0	0.0	-0.6505212662517266	0.8	-0.2184661219639814	0.2184661219639814
ems_ferrM_6258.pdb	12	0	0	0	0	0	0	0	0	0	0.0	0.0	0.0	0.0	0.0	0.0	0.0	0.0	0.0	1.0	1.0	1.0	1.0	1.0	1.0	0.0	0.0	1.0	-0.18389974103652218	-0.1841631664531358	-0.19240771072079021	-0.28681107138108497	-0.19296802757568599	-0.012637412085011013	0.0	0.0	0.6505212662517266	0.18389974103652218	0.1841631664531358	0.19240771072079021	0.28681107138108497	0.19296802757568599	0.012637412085011013	0.0	0.0	-0.6505212662517266	0.8	-0.4023658630005036	0.4023658630005036
ems_ferrM_5144.pdb	4	13	0	0	0	0	0	0	0	0	13.0	0.0	0.0	0.0	0.0	0.0	0.0	0.0	0.0	6.0	1.0	1.0	1.0	1.0	1.0	0.0	0.0	1.0	-3.3666878557865676	-0.1841631664531358	-0.19240771072079021	-0.28681107138108497	-0.19296802757568599	-0.012637412085011013	0.0	0.0	0.6505212662517266	-3.3666878557865676	0.1841631664531358	0.19240771072079021	0.28681107138108497	0.19296802757568599	0.012637412085011013	0.0	0.0	-0.6505212662517266	0.8	-3.585153977750549	-3.148221733822586
ems_ferrM_7387_0002.pdb	19	0	0	0	0	0	0	0	0	0	0.0	0.0	0.0	0.0	0.0	0.0	0.0	0.0	0.0	1.0	1.0	1.0	1.0	1.0	1.0	0.0	0.0	1.0	-0.18389974103652218	-0.1841631664531358	-0.19240771072079021	-0.28681107138108497	-0.19296802757568599	-0.012637412085011013	0.0	0.0	0.6505212662517266	0.18389974103652218	0.1841631664531358	0.19240771072079021	0.28681107138108497	0.19296802757568599	0.012637412085011013	0.0	0.0	-0.6505212662517266	0.8	-0.4023658630005036	0.4023658630005036
ems_ferrC_1434.pdb	21	0	0	0	0	0	0	0	0	0	0.0	0.0	0.0	0.0	0.0	0.0	0.0	0.0	0.0	1.0	1.0	1.0	1.0	1.0	1.0	0.0	0.0	1.0	-0.18389974103652218	-0.1841631664531358	-0.19240771072079021	-0.28681107138108497	-0.19296802757568599	-0.012637412085011013	0.0	0.0	0.6505212662517266	0.18389974103652218	0.1841631664531358	0.19240771072079021	0.28681107138108497	0.19296802757568599	0.012637412085011013	0.0	0.0	-0.6505212662517266	0.8	-0.4023658630005036	0.4023658630005036
ems_ferrM_4379_0001.pdb	35	0	0	0	0	0	0	0	0	0	0.0	0.0	0.0	0.0	0.0	0.0	0.0	0.0	0.0	1.0	1.0	1.0	1.0	1.0	1.0	0.0	0.0	1.0	-0.18389974103652218	-0.1841631664531358	-0.19240771072079021	-0.28681107138108497	-0.19296802757568599	-0.012637412085011013	0.0	0.0	0.6505212662517266	0.18389974103652218	0.1841631664531358	0.19240771072079021	0.28681107138108497	0.19296802757568599	0.012637412085011013	0.0	0.0	-0.6505212662517266	0.8	-0.4023658630005036	0.4023658630005036
ems_thioM_289.pdb	22	69	29	36	1	0	0	0	0	0	69.0	29.0	36.0	0.0	0.0	0.0	0.0	0.0	0.0	62.0	33.0	34.0	1.0	1.0	1.0	0.0	0.0	5.0	-0.42686388150854526	-0.23647852951981463	-0.10542769933887541	-0.28681107138108497	-0.19296802757568599	-0.012637412085011013	0.0	0.0	-3.6542867710253324	-0.42686388150854526	0.23647852951981463	-0.10542769933887541	0.28681107138108497	0.19296802757568599	0.012637412085011013	0.0	0.0	3.6542867710253324	0.8	-4.915473392434349	3.850890230739508
ems_ferrM_3828_0001.pdb	43	0	0	0	0	0	0	0	0	0	0.0	0.0	0.0	0.0	0.0	0.0	0.0	0.0	0.0	1.0	1.0	1.0	1.0	1.0	1.0	0.0	0.0	1.0	-0.18389974103652218	-0.1841631664531358	-0.19240771072079021	-0.28681107138108497	-0.19296802757568599	-0.012637412085011013	0.0	0.0	0.6505212662517266	0.18389974103652218	0.1841631664531358	0.19240771072079021	0.28681107138108497	0.19296802757568599	0.012637412085011013	0.0	0.0	-0.6505212662517266	0.8	-0.4023658630005036	0.4023658630005036
ems_ferrM_3062_0001.pdb	9	119	88	68	348	328	199	0	0	1	119.0	88.0	68.0	326.0	328.0	157.0	0.0	0.0	0.0	25.0	39.0	39.0	277.0	80.0	67.0	1.0	1.0	10.0	-93.2862792672367	-23.49291897972637	-9.12330357218908	-4.236206744224489	-216.22922315001048	-44.64761618999307	0.3873154045861077	0.2280613636999974	-8.139054034917136	-93.2862792672367	-23.49291897972637	-9.12330357218908	-4.236206744224489	-216.22922315001048	-44.64761618999307	-0.3873154045861077	-0.2280613636999974	8.139054034917136	0.8	-398.5392251700112	-383.4918706367492
ems_ferrC_828.pdb	32	14	135	158	0	0	0	0	0	0	14.0	135.0	158.0	0.0	0.0	0.0	0.0	0.0	0.0	98.0	97.0	98.0	3.0	2.0	2.0	2.0	1.0	24.0	-56.08960104209088	-6.607341092056245	-15.534403959153906	-1.0031695627525474	-0.7595101488168936	-0.3988488358791571	-0.21834454339991338	-0.19985069242666476	-21.233834947582917	56.08960104209088	-6.607341092056245	-15.534403959153906	1.0031695627525474	0.7595101488168936	0.3988488358791571	0.21834454339991338	0.19985069242666476	21.233834947582917	0.8	-102.04490482415912	57.76141472173882
ems_ferrM_6655.pdb	12	88	0	0	0	0	0	0	0	0	88.0	0.0	0.0	0.0	0.0	0.0	0.0	0.0	0.0	28.0	3.0	3.0	1.0	1.0	1.0	0.0	0.0	1.0	-40.64847066519012	-1.7399043807484968	-1.76463800610088	-0.28681107138108497	-0.19296802757568599	-0.012637412085011013	0.0	0.0	0.6505212662517266	-40.64847066519012	1.7399043807484968	1.76463800610088	0.28681107138108497	0.19296802757568599	0.012637412085011013	0.0	0.0	-0.6505212662517266	0.8	-43.99490829682956	-37.30203303355068
ems_thioM_651.pdb	17	0	7	30	0	0	0	0	0	0	0.0	7.0	30.0	0.0	0.0	0.0	0.0	0.0	0.0	46.0	16.0	16.0	1.0	1.0	1.0	0.0	0.0	5.0	-42.76382744309779	-2.8639364007943406	-4.9655856374936285	-0.28681107138108497	-0.19296802757568599	-0.012637412085011013	0.0	0.0	-2.742674709066666	42.76382744309779	2.8639364007943406	-4.9655856374936285	0.28681107138108497	0.19296802757568599	0.012637412085011013	0.0	0.0	2.742674709066666	0.8	-53.828440701494216	43.89726942650695
ems_ferrC_1738.pdb	14	0	0	0	0	0	0	0	0	0	0.0	0.0	0.0	0.0	0.0	0.0	0.0	0.0	0.0	1.0	1.0	1.0	1.0	1.0	1.0	0.0	0.0	1.0	-0.18389974103652218	-0.1841631664531358	-0.19240771072079021	-0.28681107138108497	-0.19296802757568599	-0.012637412085011013	0.0	0.0	0.6505212662517266	0.18389974103652218	0.1841631664531358	0.19240771072079021	0.28681107138108497	0.19296802757568599	0.012637412085011013	0.0	0.0	-0.6505212662517266	0.8	-0.4023658630005036	0.4023658630005036
ems_ferrM_1310.pdb	0	6	0	0	0	0	0	0	0	0	6.0	0.0	0.0	0.0	0.0	0.0	0.0	0.0	0.0	1.0	1.0	1.0	1.0	1.0	1.0	0.0	0.0	1.0	-5.6597587197381864	-0.1841631664531358	-0.19240771072079021	-0.28681107138108497	-0.19296802757568599	-0.012637412085011013	0.0	0.0	0.6505212662517266	-5.6597587197381864	0.1841631664531358	0.19240771072079021	0.28681107138108497	0.19296802757568599	0.012637412085011013	0.0	0.0	-0.6505212662517266	0.8	-5.878224841702168	-5.441292597774205
ems_ferrM_1991.pdb	10	0	0	0	0	0	0	0	0	0	0.0	0.0	0.0	0.0	0.0	0.0	0.0	0.0	0.0	1.0	1.0	1.0	1.0	1.0	1.0	0.0	0.0	1.0	-0.18389974103652218	-0.1841631664531358	-0.19240771072079021	-0.28681107138108497	-0.19296802757568599	-0.012637412085011013	0.0	0.0	0.6505212662517266	0.18389974103652218	0.1841631664531358	0.19240771072079021	0.28681107138108497	0.19296802757568599	0.012637412085011013	0.0	0.0	-0.6505212662517266	0.8	-0.4023658630005036	0.4023658630005036
ems_ferrM_6938_0002.pdb	35	46	0	0	0	0	0	0	0	0	46.0	0.0	0.0	0.0	0.0	0.0	0.0	0.0	0.0	47.0	1.0	1.0	1.0	1.0	1.0	0.0	0.0	1.0	0.003413993981304486	-0.1841631664531358	-0.19240771072079021	-0.28681107138108497	-0.19296802757568599	-0.012637412085011013	0.0	0.0	0.6505212662517266	-0.003413993981304486	0.1841631664531358	0.19240771072079021	0.28681107138108497	0.19296802757568599	0.012637412085011013	0.0	0.0	-0.6505212662517266	0.8	-0.21505212798267692	0.21505212798267692
ems_thioM_660.pdb	6	0	0	0	0	0	0	0	0	0	0.0	0.0	0.0	0.0	0.0	0.0	0.0	0.0	0.0	1.0	1.0	1.0	1.0	1.0	1.0	0.0	0.0	1.0	-0.18389974103652218	-0.1841631664531358	-0.19240771072079021	-0.28681107138108497	-0.19296802757568599	-0.012637412085011013	0.0	0.0	0.6505212662517266	0.18389974103652218	0.1841631664531358	0.19240771072079021	0.28681107138108497	0.19296802757568599	0.012637412085011013	0.0	0.0	-0.6505212662517266	0.8	-0.4023658630005036	0.4023658630005036
ems_ferrM_2165.pdb	23	0	22	0	0	0	0	0	0	0	0.0	22.0	0.0	0.0	0.0	0.0	0.0	0.0	0.0	1.0	1.0	1.0	1.0	1.0	1.0	0.0	0.0	1.0	-0.18389974103652218	-44.60385015655207	-0.19240771072079021	-0.28681107138108497	-0.19296802757568599	-0.012637412085011013	0.0	0.0	0.6505212662517266	0.18389974103652218	-44.60385015655207	0.19240771072079021	0.28681107138108497	0.19296802757568599	0.012637412085011013	0.0	0.0	-0.6505212662517266	0.8	-44.82205285309944	-44.3856474600047
ems_ferrC_1214.pdb	3	72	24	17	85	194	255	0	0	0	72.0	24.0	17.0	79.0	194.0	202.0	0.0	0.0	0.0	8.0	14.0	14.0	155.0	55.0	46.0	0.0	0.0	3.0	-92.12476106677444	-3.165873074923338	-0.3608236292434821	-22.388211680400502	-107.20001475039885	-145.03494660596206	0.0	0.0	-1.0223855742637942	-92.12476106677444	-3.165873074923338	-0.3608236292434821	22.388211680400502	-107.20001475039885	-145.03494660596206	0.0	0.0	1.0223855742637942	0.8	-371.2970163819665	-324.4758218726379
bGM_216_0002.pdb	40	71	501	480	912	288	432	340	733	4	71.0	501.0	480.0	855.0	288.0	342.0	130.0	164.0	2.0	137.0	194.0	195.0	521.0	150.0	125.0	5.0	5.0	72.0	-19.147870130346632	-169.50580679048377	-147.59995646511084	-89.64895821762002	-50.59048689149725	-127.91914959472945	-305.4874392114359	-430.80068665815304	-61.22049912900562	19.147870130346632	-169.50580679048377	-147.59995646511084	-89.64895821762002	-50.59048689149725	-127.91914959472945	-305.4874392114359	-430.80068665815304	61.22049912900562	0.8	-1401.9208530883827	-1241.1841145696778
ems_ferrM_3598_0001.pdb	12	25	106	157	267	45	50	2	0	0	25.0	106.0	157.0	250.0	45.0	39.0	0.0	0.0	0.0	40.0	57.0	57.0	110.0	44.0	37.0	2.0	1.0	24.0	-3.1586725156219515	-17.130990148633174	-58.87695951470818	-65.31337465640699	-0.02270501280738557	-0.09389482786080805	-0.2056460651522396	0.04198537292051696	-21.081450060843153	3.1586725156219515	-17.130990148633174	-58.87695951470818	-65.31337465640699	-0.02270501280738557	-0.09389482786080805	0.2056460651522396	-0.04198537292051696	21.081450060843153	0.8	-165.84170742911334	-117.03414089171973
ems_ferrM_6112_0002.pdb	59	0	0	0	0	0	0	0	0	0	0.0	0.0	0.0	0.0	0.0	0.0	0.0	0.0	0.0	1.0	1.0	1.0	1.0	1.0	1.0	0.0	0.0	1.0	-0.18389974103652218	-0.1841631664531358	-0.19240771072079021	-0.28681107138108497	-0.19296802757568599	-0.012637412085011013	0.0	0.0	0.6505212662517266	0.18389974103652218	0.1841631664531358	0.19240771072079021	0.28681107138108497	0.19296802757568599	0.012637412085011013	0.0	0.0	-0.6505212662517266	0.8	-0.4023658630005036	0.4023658630005036
ems_thioM_638.pdb	23	15	136	162	39	0	0	1	0	0	15.0	136.0	162.0	36.0	0.0	0.0	0.0	0.0	0.0	78.0	89.0	90.0	13.0	8.0	7.0	2.0	1.0	24.0	-37.13969294769436	-10.800881634075921	-23.607711864948598	-13.716527688140607	-6.273583881159558	-4.980937484304053	-0.2683472409127108	-0.20723081286957923	-21.833879890325267	37.13969294769436	-10.800881634075921	-23.607711864948598	-13.716527688140607	6.273583881159558	4.980937484304053	0.2683472409127108	0.20723081286957923	21.833879890325267	0.8	-118.82879344443064	22.5785510701004
ems_ferrM_1426.pdb	16	0	152	287	723	423	367	0	0	1	0.0	152.0	287.0	678.0	423.0	291.0	0.0	0.0	0.0	50.0	77.0	78.0	466.0	156.0	130.0	3.0	1.0	43.0	-46.65091290762165	-28.686006571105096	-166.45658843290397	-42.315908180841575	-156.07394321960163	-73.94166630240548	-1.3662034523008604	-0.3184770022532808	-40.33339855476891	46.65091290762165	-28.686006571105096	-166.45658843290397	-42.315908180841575	-156.07394321960163	-73.94166630240548	1.3662034523008604	0.3184770022532808	40.33339855476891	0.8	-556.1431046238025	-378.8051207899131
ems_ferrM_6112_0001.pdb	52	1	53	19	0	0	0	0	0	0	1.0	53.0	19.0	0.0	0.0	0.0	0.0	0.0	0.0	135.0	29.0	29.0	1.0	1.0	1.0	0.0	0.0	3.0	-126.33030403819353	-8.208697190987898	-1.8592748896082973	-0.28681107138108497	-0.19296802757568599	-0.012637412085011013	0.0	0.0	-1.3560633351904197	126.33030403819353	-8.208697190987898	1.8592748896082973	0.28681107138108497	0.19296802757568599	0.012637412085011013	0.0	0.0	1.3560633351904197	0.8	-138.24675596502192	121.82936158304614
ems_fer_extC_47.pdb	12	14	21	13	0	0	0	0	0	0	14.0	21.0	13.0	0.0	0.0	0.0	0.0	0.0	0.0	34.0	16.0	16.0	1.0	1.0	1.0	0.0	0.0	2.0	-7.070511046215216	-0.8208521199050267	-0.23749845449193785	-0.28681107138108497	-0.19296802757568599	-0.012637412085011013	0.0	0.0	-0.6464213493744071	7.070511046215216	-0.8208521199050267	0.23749845449193785	0.28681107138108497	0.19296802757568599	0.012637412085011013	0.0	0.0	0.6464213493744071	0.8	-9.26769948102837	7.625995241218317
ems_ferrM_6496.pdb	30	161	33	41	20	0	0	0	0	0	161.0	33.0	41.0	18.0	0.0	0.0	0.0	0.0	0.0	88.0	42.0	42.0	1.0	1.0	1.0	0.0	0.0	6.0	-24.43733396817494	-0.914739031836838	-0.007479338650938416	-31.519713675809967	-0.19296802757568599	-0.012637412085011013	0.0	0.0	-4.331203206479292	-24.43733396817494	0.914739031836838	0.007479338650938416	-31.519713675809967	0.19296802757568599	0.012637412085011013	0.0	0.0	4.331203206479292	0.8	-61.41607466061268	-50.498020627357135
ems_ferrM_6414.pdb	4	0	0	0	0	0	0	0	0	0	0.0	0.0	0.0	0.0	0.0	0.0	0.0	0.0	0.0	1.0	1.0	1.0	1.0	1.0	1.0	0.0	0.0	1.0	-0.18389974103652218	-0.1841631664531358	-0.19240771072079021	-0.28681107138108497	-0.19296802757568599	-0.012637412085011013	0.0	0.0	0.6505212662517266	0.18389974103652218	0.1841631664531358	0.19240771072079021	0.28681107138108497	0.19296802757568599	0.012637412085011013	0.0	0.0	-0.6505212662517266	0.8	-0.4023658630005036	0.4023658630005036
ems_ferrM_4999.pdb	18	23	113	266	627	237	411	803	881	5	23.0	113.0	266.0	588.0	237.0	326.0	308.0	198.0	2.0	58.0	90.0	91.0	345.0	181.0	151.0	3.0	1.0	40.0	-13.132704873240911	-2.8747205473639212	-111.69427426479069	-70.57731840900482	-8.052528823326298	-76.22826703268464	-1161.0344518233917	-848.3380609676171	-30.529743573565923	13.132704873240911	-2.8747205473639212	-111.69427426479069	-70.57731840900482	-8.052528823326298	-76.22826703268464	-1161.0344518233917	-848.3380609676171	30.529743573565923	0.8	-2322.4620703149862	-2235.137173421372
ems_ferrM_4999_0002.pdb	36	51	0	0	0	34	128	0	0	0	51.0	0.0	0.0	0.0	34.0	101.0	0.0	0.0	0.0	119.0	156.0	157.0	1.0	56.0	47.0	0.0	0.0	1.0	-24.545235445208903	-152.6581547910537	-153.9468238479207	-0.28681107138108497	-4.843572399100879	-23.779709786588292	0.0	0.0	0.6505212662517266	24.545235445208903	152.6581547910537	153.9468238479207	0.28681107138108497	4.843572399100879	-23.779709786588292	0.0	0.0	-0.6505212662517266	0.8	-359.4097860750018	311.85036650182525
bGM_216.pdb	16	16	32	79	96	0	0	0	183	0	16.0	32.0	79.0	90.0	0.0	0.0	0.0	41.0	0.0	48.0	63.0	64.0	17.0	26.0	22.0	1.0	0.0	12.0	-13.777770376288451	-9.204089691713925	-1.7467395717455858	-79.92630652566993	-23.640115104682454	-19.401543264835233	0.2374016549324004	-158.2489044303872	-9.704234636519912	13.777770376288451	9.204089691713925	-1.7467395717455858	-79.92630652566993	23.640115104682454	19.401543264835233	-0.2374016549324004	-158.2489044303872	9.704234636519912	0.8	-315.41230194691025	-164.43159910869514
ems_ferrM_1204_0002.pdb	11	55	0	0	0	0	0	0	0	0	55.0	0.0	0.0	0.0	0.0	0.0	0.0	0.0	0.0	22.0	2.0	2.0	1.0	1.0	1.0	0.0	0.0	1.0	-18.164278550001104	-0.4743357819620313	-0.4908248630467593	-0.28681107138108497	-0.19296802757568599	-0.012637412085011013	0.0	0.0	0.6505212662517266	-18.164278550001104	0.4743357819620313	0.4908248630467593	0.28681107138108497	0.19296802757568599	0.012637412085011013	0.0	0.0	-0.6505212662517266	0.8	-18.971334439799946	-17.35722266020226
ems_thioM_455_0002.pdb	2	0	0	0	0	0	0	0	0	0	0.0	0.0	0.0	0.0	0.0	0.0	0.0	0.0	0.0	1.0	1.0	1.0	1.0	1.0	1.0	0.0	0.0	1.0	-0.18389974103652218	-0.1841631664531358	-0.19240771072079021	-0.28681107138108497	-0.19296802757568599	-0.012637412085011013	0.0	0.0	0.6505212662517266	0.18389974103652218	0.1841631664531358	0.19240771072079021	0.28681107138108497	0.19296802757568599	0.012637412085011013	0.0	0.0	-0.6505212662517266	0.8	-0.4023658630005036	0.4023658630005036
ems_thioM_455_0001.pdb	21	0	123	130	0	0	0	1	0	0	0.0	123.0	130.0	0.0	0.0	0.0	0.0	0.0	0.0	68.0	70.0	70.0	3.0	2.0	2.0	1.0	1.0	20.0	-65.40460832717302	-16.691197662199514	-20.375618188119674	-1.6825246791701889	-0.6631442881718732	-0.3024829752341369	-0.2606855365806746	-0.1067601116171657	-17.11193360605717	65.40460832717302	-16.691197662199514	-20.375618188119674	1.6825246791701889	0.6631442881718732	0.3024829752341369	0.2606855365806746	0.1067601116171657	17.11193360605717	0.8	-122.59895537432342	48.46532367368505
ems_ferrM_2303_0002.pdb	4	0	0	0	0	0	0	0	0	0	0.0	0.0	0.0	0.0	0.0	0.0	0.0	0.0	0.0	1.0	1.0	1.0	1.0	1.0	1.0	0.0	0.0	1.0	-0.18389974103652218	-0.1841631664531358	-0.19240771072079021	-0.28681107138108497	-0.19296802757568599	-0.012637412085011013	0.0	0.0	0.6505212662517266	0.18389974103652218	0.1841631664531358	0.19240771072079021	0.28681107138108497	0.19296802757568599	0.012637412085011013	0.0	0.0	-0.6505212662517266	0.8	-0.4023658630005036	0.4023658630005036
ems_ferrM_2303_0001.pdb	8	20	28	27	0	173	94	0	0	0	20.0	28.0	27.0	0.0	173.0	74.0	0.0	0.0	0.0	25.0	37.0	37.0	60.0	54.0	45.0	0.0	0.0	4.0	-0.3403901436947798	-1.0474785147139514	-1.407538928287913	-56.86346953843914	-82.53899661199183	-7.883649948306676	0.0	0.0	-2.4246374556612293	0.3403901436947798	1.0474785147139514	1.407538928287913	56.86346953843914	-82.53899661199183	-7.883649948306676	0.0	0.0	2.4246374556612293	0.8	-152.50616114109553	-28.33913197950149
ems_ferrM_2303.pdb	3	21	29	21	65	28	84	0	0	0	21.0	29.0	21.0	60.0	28.0	66.0	0.0	0.0	0.0	8.0	12.0	12.0	53.0	15.0	13.0	0.0	0.0	3.0	-7.478458796323514	-8.884014898676309	-2.879161983932793	-0.5354706559344748	-4.452978736322617	-55.654530825260295	0.0	0.0	-1.6563145664575614	-7.478458796323514	-8.884014898676309	-2.879161983932793	-0.5354706559344748	-4.452978736322617	-55.654530825260295	0.0	0.0	1.6563145664575614	0.8	-81.54093046290757	-78.22830132999243
ems_ferrM_6414_0002.pdb	17	0	47	22	0	0	0	0	0	0	0.0	47.0	22.0	0.0	0.0	0.0	0.0	0.0	0.0	50.0	32.0	32.0	1.0	1.0	1.0	0.0	0.0	3.0	-46.62278319459061	-3.3740448965822303	-1.5761985992925602	-0.28681107138108497	-0.19296802757568599	-0.012637412085011013	0.0	0.0	-1.7958750411604263	46.62278319459061	-3.3740448965822303	1.5761985992925602	0.28681107138108497	0.19296802757568599	0.012637412085011013	0.0	0.0	1.7958750411604263	0.8	-53.86131824266762	47.113228449503154
ems_ferrM_1525.pdb	14	0	0	0	0	0	0	0	0	0	0.0	0.0	0.0	0.0	0.0	0.0	0.0	0.0	0.0	1.0	1.0	1.0	1.0	1.0	1.0	0.0	0.0	1.0	-0.18389974103652218	-0.1841631664531358	-0.19240771072079021	-0.28681107138108497	-0.19296802757568599	-0.012637412085011013	0.0	0.0	0.6505212662517266	0.18389974103652218	0.1841631664531358	0.19240771072079021	0.28681107138108497	0.19296802757568599	0.012637412085011013	0.0	0.0	-0.6505212662517266	0.8	-0.4023658630005036	0.4023658630005036
ems_thioM_326.pdb	8	14	147	161	327	85	125	1	0	0	14.0	147.0	161.0	306.0	85.0	99.0	0.0	0.0	0.0	24.0	35.0	35.0	187.0	32.0	27.0	2.0	1.0	24.0	-2.319756441588801	-99.99420997899765	-119.77892889205725	-32.14153576811037	-30.158206407324464	-57.530185905664226	-0.25596328038165495	-0.2850086601306252	-21.685269181921335	2.319756441588801	-99.99420997899765	-119.77892889205725	-32.14153576811037	-30.158206407324464	-57.530185905664226	0.25596328038165495	0.2850086601306252	21.685269181921335	0.8	-364.1490645161764	-315.05706938813154
bGM_452_0001.pdb	91	11	0	0	0	0	0	0	0	0	11.0	0.0	0.0	0.0	0.0	0.0	0.0	0.0	0.0	11.0	1.0	1.0	1.0	1.0	1.0	0.0	0.0	1.0	0.0	-0.1841631664531358	-0.19240771072079021	-0.28681107138108497	-0.19296802757568599	-0.012637412085011013	0.0	0.0	0.6505212662517266	0.0	0.1841631664531358	0.19240771072079021	0.28681107138108497	0.19296802757568599	0.012637412085011013	0.0	0.0	-0.6505212662517266	0.8	-0.2184661219639814	0.2184661219639814
ems_ferrM_1204.pdb	31	24	0	0	0	0	0	0	0	0	24.0	0.0	0.0	0.0	0.0	0.0	0.0	0.0	0.0	24.0	1.0	1.0	1.0	1.0	1.0	0.0	0.0	1.0	0.0	-0.1841631664531358	-0.19240771072079021	-0.28681107138108497	-0.19296802757568599	-0.012637412085011013	0.0	0.0	0.6505212662517266	0.0	0.1841631664531358	0.19240771072079021	0.28681107138108497	0.19296802757568599	0.012637412085011013	0.0	0.0	-0.6505212662517266	0.8	-0.2184661219639814	0.2184661219639814
ems_ferrM_2465.pdb	10	137	10	25	0	1	0	0	0	0	137.0	10.0	25.0	0.0	1.0	0.0	0.0	0.0	0.0	29.0	25.0	25.0	1.0	1.0	1.0	0.0	0.0	4.0	-103.64869273865867	-5.376253947517675	0.0	-0.28681107138108497	0.0	-0.012637412085011013	0.0	0.0	-2.116792150320816	-103.64869273865867	5.376253947517675	0.0	0.28681107138108497	0.0	0.012637412085011013	0.0	0.0	2.116792150320816	0.8	-111.44118731996326	-95.85619815735407
ems_ferrM_2783_0002.pdb	19	0	0	0	0	0	0	0	0	0	0.0	0.0	0.0	0.0	0.0	0.0	0.0	0.0	0.0	1.0	1.0	1.0	1.0	1.0	1.0	0.0	0.0	1.0	-0.18389974103652218	-0.1841631664531358	-0.19240771072079021	-0.28681107138108497	-0.19296802757568599	-0.012637412085011013	0.0	0.0	0.6505212662517266	0.18389974103652218	0.1841631664531358	0.19240771072079021	0.28681107138108497	0.19296802757568599	0.012637412085011013	0.0	0.0	-0.6505212662517266	0.8	-0.4023658630005036	0.4023658630005036
ems_ferrM_2783_0001.pdb	31	0	0	0	0	0	0	0	0	0	0.0	0.0	0.0	0.0	0.0	0.0	0.0	0.0	0.0	1.0	1.0	1.0	1.0	1.0	1.0	0.0	0.0	1.0	-0.18389974103652218	-0.1841631664531358	-0.19240771072079021	-0.28681107138108497	-0.19296802757568599	-0.012637412085011013	0.0	0.0	0.6505212662517266	0.18389974103652218	0.1841631664531358	0.19240771072079021	0.28681107138108497	0.19296802757568599	0.012637412085011013	0.0	0.0	-0.6505212662517266	0.8	-0.4023658630005036	0.4023658630005036
ems_ferrM_2783.pdb	12	0	0	0	0	0	0	0	0	0	0.0	0.0	0.0	0.0	0.0	0.0	0.0	0.0	0.0	1.0	1.0	1.0	1.0	1.0	1.0	0.0	0.0	1.0	-0.18389974103652218	-0.1841631664531358	-0.19240771072079021	-0.28681107138108497	-0.19296802757568599	-0.012637412085011013	0.0	0.0	0.6505212662517266	0.18389974103652218	0.1841631664531358	0.19240771072079021	0.28681107138108497	0.19296802757568599	0.012637412085011013	0.0	0.0	-0.6505212662517266	0.8	-0.4023658630005036	0.4023658630005036
ems_thioM_20_0001.pdb	179	180	171	432	343	349	468	0	0	439	180.0	171.0	432.0	321.0	349.0	371.0	0.0	0.0	225.0	623.0	834.0	841.0	98.0	377.0	315.0	4.0	2.0	65.0	-219.07213649111418	-391.10218040570874	-120.7258929478179	-158.79487706028593	-1.0638690181298784	-4.7544173374331535	-2.668259931842691	-0.1793312539785099	-120.19798544005339	219.07213649111418	391.10218040570874	120.7258929478179	-158.79487706028593	1.0638690181298784	-4.7544173374331535	2.668259931842691	0.1793312539785099	-120.19798544005339	0.8	-1018.5589498863643	451.06439021081957
ems_ferrM_6496_0002.pdb	47	167	91	107	114	1	0	0	0	0	167.0	91.0	107.0	106.0	1.0	0.0	0.0	0.0	0.0	157.0	189.0	190.0	15.0	29.0	24.0	1.0	1.0	16.0	-0.3696937250006158	-30.882853769115172	-21.315940640174233	-115.10082284831341	-22.5852207859921	-21.323565529015866	-0.06597965291898666	0.19456515788758233	-13.770867976015985	-0.3696937250006158	30.882853769115172	21.315940640174233	-115.10082284831341	22.5852207859921	21.323565529015866	0.06597965291898666	-0.19456515788758233	13.770867976015985	0.8	-225.2203797686588	-5.720653377969267
ems_ferrC_475.pdb	73	28	82	174	0	0	0	0	0	0	28.0	82.0	174.0	0.0	0.0	0.0	0.0	0.0	0.0	214.0	118.0	119.0	1.0	1.0	1.0	2.0	1.0	26.0	-128.4476740269922	-5.977806408623962	-11.302506222511084	-0.28681107138108497	-0.19296802757568599	-0.012637412085011013	-0.4112654481829101	0.2987055354477297	-23.599744520776962	128.4476740269922	5.977806408623962	-11.302506222511084	0.28681107138108497	0.19296802757568599	0.012637412085011013	0.4112654481829101	-0.2987055354477297	23.599744520776962	0.8	-169.93270760268118	147.327695157659
ems_ferrM_5590_0002.pdb	57	50	622	503	360	240	222	0	1	0	50.0	622.0	503.0	337.0	240.0	176.0	0.0	0.0	0.0	191.0	249.0	251.0	268.0	88.0	73.0	5.0	6.0	76.0	-73.18926428223523	-196.77339319601174	-97.85424071209954	-8.225126021206961	-90.03398462557202	-52.150456656447616	-3.2812245847411523	-3.7858614432198054	-72.51381285570113	73.18926428223523	-196.77339319601174	-97.85424071209954	-8.225126021206961	-90.03398462557202	-52.150456656447616	3.2812245847411523	3.7858614432198054	72.51381285570113	0.8	-597.8073643772352	-292.26703804544053
ems_ferrM_3204.pdb	10	21	113	354	449	20	97	1	0	0	21.0	113.0	354.0	421.0	20.0	76.0	0.0	0.0	0.0	33.0	48.0	48.0	186.0	56.0	47.0	4.0	1.0	53.0	-2.1350005375687644	-32.33649916006983	-400.5702949192629	-108.80270443704899	-14.771382041879484	-8.01319037474056	-1.8717417065112825	-0.02196347002853427	-50.299153224168	2.1350005375687644	-32.33649916006983	-400.5702949192629	-108.80270443704899	14.771382041879484	-8.01319037474056	1.8717417065112825	0.02196347002853427	50.299153224168	0.8	-618.8219298712784	-480.6234479109662
ems_ferrM_3204_0001.pdb	11	66	9	29	37	0	0	0	0	0	66.0	9.0	29.0	34.0	0.0	0.0	0.0	0.0	0.0	29.0	22.0	22.0	1.0	1.0	1.0	0.0	0.0	4.0	-17.750091880590592	-4.3397056208139695	-1.184834416783005	-79.1162700498216	-0.19296802757568599	-0.012637412085011013	0.0	0.0	-2.710474452386035	-17.750091880590592	4.3397056208139695	-1.184834416783005	-79.1162700498216	0.19296802757568599	0.012637412085011013	0.0	0.0	2.710474452386035	0.8	-105.3069818600559	-90.79541083433448
ems_ferrM_3204_0002.pdb	0	4	0	0	1	0	0	0	0	0	4.0	0.0	0.0	0.0	0.0	0.0	0.0	0.0	0.0	1.0	1.0	1.0	1.0	1.0	1.0	0.0	0.0	1.0	-2.6263570877527362	-0.1841631664531358	-0.19240771072079021	-0.28681107138108497	-0.19296802757568599	-0.012637412085011013	0.0	0.0	0.6505212662517266	-2.6263570877527362	0.1841631664531358	0.19240771072079021	0.28681107138108497	0.19296802757568599	0.012637412085011013	0.0	0.0	-0.6505212662517266	0.8	-2.8448232097167176	-2.4078909657887553
ems_ferrM_6168.pdb	26	42	37	56	0	0	0	0	0	0	42.0	37.0	56.0	0.0	0.0	0.0	0.0	0.0	0.0	77.0	45.0	45.0	1.0	1.0	1.0	1.0	0.0	8.0	-9.134230583616983	-0.6475134903766602	-1.282067161235318	-0.28681107138108497	-0.19296802757568599	-0.012637412085011013	0.5814980843322358	0.0	-6.436916168275534	9.134230583616983	0.6475134903766602	-1.282067161235318	0.28681107138108497	0.19296802757568599	0.012637412085011013	-0.5814980843322358	0.0	6.436916168275534	0.8	-17.41164583021404	14.847511507743405
ems_thioM_765.pdb	30	0	0	0	0	0	0	0	0	0	0.0	0.0	0.0	0.0	0.0	0.0	0.0	0.0	0.0	1.0	1.0	1.0	1.0	1.0	1.0	0.0	0.0	1.0	-0.18389974103652218	-0.1841631664531358	-0.19240771072079021	-0.28681107138108497	-0.19296802757568599	-0.012637412085011013	0.0	0.0	0.6505212662517266	0.18389974103652218	0.1841631664531358	0.19240771072079021	0.28681107138108497	0.19296802757568599	0.012637412085011013	0.0	0.0	-0.6505212662517266	0.8	-0.4023658630005036	0.4023658630005036
ems_ferrM_5295.pdb	19	63	114	164	501	255	663	390	563	6	63.0	114.0	164.0	469.0	255.0	526.0	149.0	126.0	3.0	66.0	103.0	104.0	357.0	212.0	177.0	2.0	1.0	25.0	-0.049206764767632194	-0.6233625859868681	-15.03937313785687	-16.095632507516825	-4.204209771738562	-224.5837559013459	-526.8518021083795	-482.87076298774866	-14.291785991715567	0.049206764767632194	-0.6233625859868681	-15.03937313785687	-16.095632507516825	-4.204209771738562	-224.5837559013459	-526.8518021083795	-482.87076298774866	14.291785991715567	0.8	-1284.6098917570566	-1255.92790624409
ems_f4m_104.pdb	49	0	0	0	0	0	0	0	0	0	0.0	0.0	0.0	0.0	0.0	0.0	0.0	0.0	0.0	1.0	1.0	1.0	1.0	1.0	1.0	0.0	0.0	1.0	-0.18389974103652218	-0.1841631664531358	-0.19240771072079021	-0.28681107138108497	-0.19296802757568599	-0.012637412085011013	0.0	0.0	0.6505212662517266	0.18389974103652218	0.1841631664531358	0.19240771072079021	0.28681107138108497	0.19296802757568599	0.012637412085011013	0.0	0.0	-0.6505212662517266	0.8	-0.4023658630005036	0.4023658630005036
ems_ferrM_5236.pdb	7	5	0	0	0	0	0	0	0	0	5.0	0.0	0.0	0.0	0.0	0.0	0.0	0.0	0.0	5.0	1.0	1.0	1.0	1.0	1.0	0.0	0.0	1.0	0.0	-0.1841631664531358	-0.19240771072079021	-0.28681107138108497	-0.19296802757568599	-0.012637412085011013	0.0	0.0	0.6505212662517266	0.0	0.1841631664531358	0.19240771072079021	0.28681107138108497	0.19296802757568599	0.012637412085011013	0.0	0.0	-0.6505212662517266	0.8	-0.2184661219639814	0.2184661219639814
ems_ferrM_5236_0001.pdb	7	0	0	0	0	0	0	0	0	0	0.0	0.0	0.0	0.0	0.0	0.0	0.0	0.0	0.0	1.0	1.0	1.0	1.0	1.0	1.0	0.0	0.0	1.0	-0.18389974103652218	-0.1841631664531358	-0.19240771072079021	-0.28681107138108497	-0.19296802757568599	-0.012637412085011013	0.0	0.0	0.6505212662517266	0.18389974103652218	0.1841631664531358	0.19240771072079021	0.28681107138108497	0.19296802757568599	0.012637412085011013	0.0	0.0	-0.6505212662517266	0.8	-0.4023658630005036	0.4023658630005036
ems_ferrM_5236_0002.pdb	17	0	40	31	0	0	0	0	0	0	0.0	40.0	31.0	0.0	0.0	0.0	0.0	0.0	0.0	50.0	33.0	33.0	1.0	1.0	1.0	0.0	0.0	5.0	-46.81631737172172	-0.8472063202440054	-0.031097080664110877	-0.28681107138108497	-0.19296802757568599	-0.012637412085011013	0.0	0.0	-2.9066245361795175	46.81631737172172	-0.8472063202440054	0.031097080664110877	0.28681107138108497	0.19296802757568599	0.012637412085011013	0.0	0.0	2.9066245361795175	0.8	-51.09366181985115	49.39924917936314
ems_ferrC_2132.pdb	23	0	7	16	3	0	0	0	0	0	0.0	7.0	16.0	2.0	0.0	0.0	0.0	0.0	0.0	1.0	1.0	1.0	1.0	1.0	1.0	0.0	0.0	2.0	-0.18389974103652218	-7.420191025765576	-27.785793656562376	-0.4063364761619639	-0.19296802757568599	-0.012637412085011013	0.0	0.0	-1.0617009345264194	0.18389974103652218	-7.420191025765576	-27.785793656562376	-0.4063364761619639	0.19296802757568599	0.012637412085011013	0.0	0.0	1.0617009345264194	0.8	-37.06352727371356	-34.16111504326627
ems_ferrC_432.pdb	32	9	0	0	0	0	0	0	0	0	9.0	0.0	0.0	0.0	0.0	0.0	0.0	0.0	0.0	9.0	1.0	1.0	1.0	1.0	1.0	0.0	0.0	1.0	0.0	-0.1841631664531358	-0.19240771072079021	-0.28681107138108497	-0.19296802757568599	-0.012637412085011013	0.0	0.0	0.6505212662517266	0.0	0.1841631664531358	0.19240771072079021	0.28681107138108497	0.19296802757568599	0.012637412085011013	0.0	0.0	-0.6505212662517266	0.8	-0.2184661219639814	0.2184661219639814
ems_ferrM_5746_0001.pdb	5	7	319	532	396	0	0	0	0	0	7.0	319.0	532.0	371.0	0.0	0.0	0.0	0.0	0.0	16.0	21.0	22.0	179.0	9.0	8.0	5.0	3.0	80.0	-2.7917874566066008	-566.598187393005	-1197.9104155800776	-78.89916636126023	-7.444929736412162	-5.949869056730661	-3.5614928684320066	-1.3875444793251437	-76.84810808606042	2.7917874566066008	-566.598187393005	-1197.9104155800776	-78.89916636126023	7.444929736412162	5.949869056730661	3.5614928684320066	1.3875444793251437	76.84810808606042	0.8	-1941.39150101791	-1745.4240376507757
ems_ferrM_5746.pdb	30	0	0	0	0	0	0	0	0	0	0.0	0.0	0.0	0.0	0.0	0.0	0.0	0.0	0.0	1.0	1.0	1.0	1.0	1.0	1.0	0.0	0.0	1.0	-0.18389974103652218	-0.1841631664531358	-0.19240771072079021	-0.28681107138108497	-0.19296802757568599	-0.012637412085011013	0.0	0.0	0.6505212662517266	0.18389974103652218	0.1841631664531358	0.19240771072079021	0.28681107138108497	0.19296802757568599	0.012637412085011013	0.0	0.0	-0.6505212662517266	0.8	-0.4023658630005036	0.4023658630005036
ems_thioM_162.pdb	14	44	9	0	20	116	123	0	0	0	44.0	9.0	0.0	18.0	116.0	97.0	0.0	0.0	0.0	49.0	73.0	74.0	17.0	96.0	80.0	0.0	0.0	1.0	-0.21318334728449173	-44.055032931131976	-70.45343841084359	-0.05533334994361283	-2.0418986442205096	-1.7487462897488655	0.0	0.0	0.6505212662517266	0.21318334728449173	44.055032931131976	70.45343841084359	-0.05533334994361283	-2.0418986442205096	-1.7487462897488655	0.0	0.0	-0.6505212662517266	0.8	-117.9171117069213	110.22515513909534
ems_thioM_162_0002.pdb	6	21	49	51	0	34	57	0	0	0	21.0	49.0	51.0	0.0	34.0	45.0	0.0	0.0	0.0	16.0	21.0	22.0	28.0	10.0	8.0	1.0	0.0	8.0	-0.8529222341845131	-13.478350956844825	-14.93110661403303	-25.093281697092035	-19.30481309066804	-41.67715618643985	0.6750242005314241	0.0	-5.688702000187079	-0.8529222341845131	-13.478350956844825	-14.93110661403303	25.093281697092035	-19.30481309066804	-41.67715618643985	-0.6750242005314241	0.0	5.688702000187079	0.8	-120.35130857891795	-60.13738958542257
ems_ferrM_1409_0002.pdb	5	10	0	0	0	0	0	0	0	0	10.0	0.0	0.0	0.0	0.0	0.0	0.0	0.0	0.0	10.0	1.0	1.0	1.0	1.0	1.0	0.0	0.0	1.0	0.0	-0.1841631664531358	-0.19240771072079021	-0.28681107138108497	-0.19296802757568599	-0.012637412085011013	0.0	0.0	0.6505212662517266	0.0	0.1841631664531358	0.19240771072079021	0.28681107138108497	0.19296802757568599	0.012637412085011013	0.0	0.0	-0.6505212662517266	0.8	-0.2184661219639814	0.2184661219639814
ems_ferrM_6223.pdb	11	109	56	23	0	0	0	0	0	0	109.0	56.0	23.0	0.0	0.0	0.0	0.0	0.0	0.0	30.0	31.0	31.0	1.0	1.0	1.0	0.0	1.0	3.0	-61.28606983066037	-8.580008343343486	-0.9982443669388772	-0.28925753578758484	-0.19296802757568599	-0.012637412085011013	0.0	0.6800734337541204	-1.92923075667118	-61.28606983066037	-8.580008343343486	0.9982443669388772	0.28925753578758484	0.19296802757568599	0.012637412085011013	0.0	-0.6800734337541204	1.92923075667118	0.8	-72.60834283930808	-67.12381350869964
bGM_488.pdb	19	116	0	0	0	0	0	0	0	0	116.0	0.0	0.0	0.0	0.0	0.0	0.0	0.0	0.0	44.0	4.0	4.0	1.0	1.0	1.0	0.0	0.0	1.0	-41.00727105454973	-2.2521458917430954	-2.2851240688137135	-0.28681107138108497	-0.19296802757568599	-0.012637412085011013	0.0	0.0	0.6505212662517266	-41.00727105454973	2.2521458917430954	2.2851240688137135	0.28681107138108497	0.19296802757568599	0.012637412085011013	0.0	0.0	-0.6505212662517266	0.8	-45.386436259896605	-36.62810584920286
ems_thioM_651_0002.pdb	9	2	17	51	8	55	7	1	0	0	2.0	17.0	51.0	7.0	55.0	5.0	0.0	0.0	0.0	24.0	33.0	33.0	13.0	19.0	16.0	1.0	0.0	8.0	-15.909804040606542	-4.419733508675634	-4.241579662450405	-1.3522370336097662	-22.29766381976526	-4.731795764928979	0.6750242005246064	0.0	-5.688702000187079	15.909804040606542	4.419733508675634	-4.241579662450405	1.3522370336097662	-22.29766381976526	4.731795764928979	-0.6750242005246064	0.0	5.688702000187079	0.8	-57.96649162969905	4.888004665267728
ems_thioM_620.pdb	15	0	0	0	0	0	0	0	0	0	0.0	0.0	0.0	0.0	0.0	0.0	0.0	0.0	0.0	1.0	1.0	1.0	1.0	1.0	1.0	0.0	0.0	1.0	-0.18389974103652218	-0.1841631664531358	-0.19240771072079021	-0.28681107138108497	-0.19296802757568599	-0.012637412085011013	0.0	0.0	0.6505212662517266	0.18389974103652218	0.1841631664531358	0.19240771072079021	0.28681107138108497	0.19296802757568599	0.012637412085011013	0.0	0.0	-0.6505212662517266	0.8	-0.4023658630005036	0.4023658630005036
ems_ferrM_4608.pdb	19	17	115	52	0	1	0	0	0	0	17.0	115.0	52.0	0.0	1.0	0.0	0.0	0.0	0.0	60.0	59.0	60.0	2.0	1.0	1.0	1.0	1.0	8.0	-21.256399543490026	-20.61918833724605	-0.48533826605636676	-0.704589673578941	0.0	-0.012637412085011013	0.6556061030368803	-0.03950777944568573	-5.8440478278439345	21.256399543490026	-20.61918833724605	0.48533826605636676	0.704589673578941	0.0	0.012637412085011013	-0.6556061030368803	0.03950777944568573	5.8440478278439345	0.8	-48.30610273670914	7.067726062217034
ems_thioM_645_0002.pdb	41	2	56	88	0	0	0	0	0	0	2.0	56.0	88.0	0.0	0.0	0.0	0.0	0.0	0.0	118.0	66.0	66.0	1.0	1.0	1.0	1.0	1.0	13.0	-105.67821026846833	-0.6708280002384441	-3.380112621517995	-0.28681107138108497	-0.19296802757568599	-0.012637412085011013	0.12951258818171196	0.6800734337541204	-11.016139732996693	105.67821026846833	0.6708280002384441	-3.380112621517995	0.28681107138108497	0.19296802757568599	0.012637412085011013	-0.12951258818171196	-0.6800734337541204	11.016139732996693	0.8	-120.42812111232742	113.66789586929143
ems_thioM_620_0002.pdb	28	54	0	0	0	0	0	0	0	0	54.0	0.0	0.0	0.0	0.0	0.0	0.0	0.0	0.0	55.0	1.0	1.0	1.0	1.0	1.0	0.0	0.0	1.0	-0.001058700458102635	-0.1841631664531358	-0.19240771072079021	-0.28681107138108497	-0.19296802757568599	-0.012637412085011013	0.0	0.0	0.6505212662517266	0.001058700458102635	0.1841631664531358	0.19240771072079021	0.28681107138108497	0.19296802757568599	0.012637412085011013	0.0	0.0	-0.6505212662517266	0.8	-0.21952482242208404	0.21952482242208404
ems_ferrC_1331.pdb	18	31	27	69	65	0	0	0	0	0	31.0	27.0	69.0	60.0	0.0	0.0	0.0	0.0	0.0	55.0	70.0	71.0	9.0	19.0	16.0	1.0	0.0	10.0	-6.1019827033673835	-17.050000294846527	-0.01373878969478426	-66.17150664322936	-16.428775288871933	-13.405931786690472	0.37274311917960834	0.0	-8.28504345513219	6.1019827033673835	17.050000294846527	0.01373878969478426	-66.17150664322936	16.428775288871933	13.405931786690472	-0.37274311917960834	0.0	8.28504345513219	0.8	-127.08423584265304	-5.258777443805684
ems_ferrM_1410.pdb	18	43	131	159	25	0	0	1	0	0	43.0	131.0	159.0	23.0	0.0	0.0	0.0	0.0	0.0	54.0	62.0	63.0	12.0	6.0	5.0	2.0	1.0	24.0	-1.1511027934253732	-29.24744006608673	-52.23461065605362	-4.10566414742607	-3.662635429429586	-2.8457609156167933	-0.23096290506193085	-0.16977318460822155	-21.385258430673595	1.1511027934253732	-29.24744006608673	-52.23461065605362	-4.10566414742607	3.662635429429586	2.8457609156167933	0.23096290506193085	0.16977318460822155	21.385258430673595	0.8	-115.03320852838192	-56.142221210750925
ems_ferrM_7079.pdb	15	64	203	144	361	222	233	0	0	0	64.0	203.0	144.0	338.0	222.0	184.0	0.0	0.0	0.0	49.0	70.0	71.0	264.0	66.0	55.0	1.0	2.0	22.0	-2.328365318075413	-83.69555092866804	-29.628113248426175	-9.58014387820674	-113.79068934802977	-93.45710809376857	-0.3629645507355459	-0.5224169445674756	-19.171281447625702	-2.328365318075413	-83.69555092866804	-29.628113248426175	-9.58014387820674	-113.79068934802977	-93.45710809376857	0.3629645507355459	0.5224169445674756	19.171281447625702	0.8	-352.53663375810345	-312.423307872246
ems_ferrM_7373.pdb	14	46	278	322	0	71	70	0	0	1	46.0	278.0	322.0	0.0	71.0	55.0	0.0	0.0	0.0	47.0	58.0	59.0	63.0	12.0	10.0	3.0	3.0	48.0	-0.004213160599420007	-215.3420601629161	-285.28167609476776	-60.138268990725436	-70.49932203923214	-51.34322747462804	-1.7113516316922666	-0.9748328951673613	-45.537693697804436	0.004213160599420007	-215.3420601629161	-285.28167609476776	60.138268990725436	-70.49932203923214	-51.34322747462804	1.7113516316922666	0.9748328951673613	45.537693697804436	0.8	-730.8326461475331	-514.099925395555
ems_ferrM_6561.pdb	37	76	154	22	149	21	20	0	1	0	76.0	154.0	22.0	139.0	21.0	15.0	0.0	0.0	0.0	126.0	157.0	159.0	40.0	35.0	29.0	0.0	1.0	3.0	-11.374644502964017	-0.028295231662980314	-92.3152615871629	-75.59121143952868	-2.9599392631649266	-3.8335897357761155	0.0	-0.3315287661624391	-1.7958750411604263	11.374644502964017	0.028295231662980314	92.3152615871629	-75.59121143952868	2.9599392631649266	3.8335897357761155	0.0	0.3315287661624391	1.7958750411604263	0.8	-188.2303455675825	37.04792268852513
ems_ferrC_1939.pdb	1	0	0	0	0	0	0	0	0	0	0.0	0.0	0.0	0.0	0.0	0.0	0.0	0.0	0.0	1.0	1.0	1.0	1.0	1.0	1.0	0.0	0.0	1.0	-0.18389974103652218	-0.1841631664531358	-0.19240771072079021	-0.28681107138108497	-0.19296802757568599	-0.012637412085011013	0.0	0.0	0.6505212662517266	0.18389974103652218	0.1841631664531358	0.19240771072079021	0.28681107138108497	0.19296802757568599	0.012637412085011013	0.0	0.0	-0.6505212662517266	0.8	-0.4023658630005036	0.4023658630005036
ems_ferrM_6904.pdb	12	0	0	0	0	0	0	0	0	0	0.0	0.0	0.0	0.0	0.0	0.0	0.0	0.0	0.0	1.0	1.0	1.0	1.0	1.0	1.0	0.0	0.0	1.0	-0.18389974103652218	-0.1841631664531358	-0.19240771072079021	-0.28681107138108497	-0.19296802757568599	-0.012637412085011013	0.0	0.0	0.6505212662517266	0.18389974103652218	0.1841631664531358	0.19240771072079021	0.28681107138108497	0.19296802757568599	0.012637412085011013	0.0	0.0	-0.6505212662517266	0.8	-0.4023658630005036	0.4023658630005036
ems_ferrM_2361.pdb	1	79	9	12	0	0	0	0	0	0	79.0	9.0	12.0	0.0	0.0	0.0	0.0	0.0	0.0	1.0	1.0	1.0	1.0	1.0	1.0	0.0	0.0	2.0	-254.94819751088767	-11.328536996535917	-17.870756759428346	-0.28681107138108497	-0.19296802757568599	-0.012637412085011013	0.0	0.0	-0.48633564882890834	-254.94819751088767	-11.328536996535917	-17.870756759428346	0.28681107138108497	0.19296802757568599	0.012637412085011013	0.0	0.0	0.48633564882890834	0.8	-285.12624342672257	-283.1687391069813
ems_ferrC_402.pdb	11	60	0	0	0	0	0	0	0	0	60.0	0.0	0.0	0.0	0.0	0.0	0.0	0.0	0.0	22.0	2.0	2.0	1.0	1.0	1.0	0.0	0.0	1.0	-22.517724643809647	-0.7448389784663427	-0.7613280595510705	-0.28681107138108497	-0.19296802757568599	-0.012637412085011013	0.0	0.0	0.6505212662517266	-22.517724643809647	0.7448389784663427	0.7613280595510705	0.28681107138108497	0.19296802757568599	0.012637412085011013	0.0	0.0	-0.6505212662517266	0.8	-23.865786926617112	-21.16966236100218
ems_ferrC_954.pdb	20	57	83	46	75	70	16	0	0	0	57.0	83.0	46.0	70.0	70.0	12.0	0.0	0.0	0.0	64.0	83.0	84.0	38.0	31.0	26.0	0.0	1.0	7.0	-0.30287420387465147	0.0	-10.077632600305577	-11.30437446469297	-18.740146633622945	-4.162413022605268	0.0	0.28658416177007284	-5.009189103667568	0.30287420387465147	0.0	10.077632600305577	-11.30437446469297	-18.740146633622945	4.162413022605268	0.0	-0.28658416177007284	5.009189103667568	0.8	-49.3100458669989	-10.778996329632923
ems_thioM_289_0001.pdb	4	18	12	0	0	179	195	0	0	1	18.0	12.0	0.0	0.0	179.0	154.0	0.0	0.0	0.0	8.0	14.0	14.0	89.0	63.0	52.0	0.0	0.0	1.0	-4.463824150975313	-0.1172466975898967	-12.17301098303588	-85.67995112947416	-72.1597200495867	-65.19280786616409	0.0	0.0	0.6505212662517266	-4.463824150975313	0.1172466975898967	12.17301098303588	85.67995112947416	-72.1597200495867	-65.19280786616409	0.0	0.0	-0.6505212662517266	0.8	-239.1360396105743	-44.49666452287789
ems_ferrM_6942.pdb	16	0	0	0	0	0	0	0	0	0	0.0	0.0	0.0	0.0	0.0	0.0	0.0	0.0	0.0	1.0	1.0	1.0	1.0	1.0	1.0	0.0	0.0	1.0	-0.18389974103652218	-0.1841631664531358	-0.19240771072079021	-0.28681107138108497	-0.19296802757568599	-0.012637412085011013	0.0	0.0	0.6505212662517266	0.18389974103652218	0.1841631664531358	0.19240771072079021	0.28681107138108497	0.19296802757568599	0.012637412085011013	0.0	0.0	-0.6505212662517266	0.8	-0.4023658630005036	0.4023658630005036
ems_ferrM_2880.pdb	29	9	38	91	0	132	32	0	1	0	9.0	38.0	91.0	0.0	132.0	25.0	0.0	0.0	0.0	96.0	127.0	128.0	20.0	52.0	44.0	1.0	0.0	14.0	-64.25113605400107	-42.45614692934154	-5.759655065469943	-17.156562285874813	-42.97633169072461	-4.441939352008902	0.09598986122975184	0.0	-11.428576637525342	64.25113605400107	42.45614692934154	5.759655065469943	17.156562285874813	-42.97633169072461	4.441939352008902	-0.09598986122975184	0.0	11.428576637525342	0.8	-188.37435815371649	102.42169477226726
ems_thioM_162_0001.pdb	16	35	11	20	0	124	32	0	0	0	35.0	11.0	20.0	0.0	124.0	25.0	0.0	0.0	0.0	49.0	69.0	70.0	13.0	59.0	49.0	0.0	0.0	3.0	-1.927689147767829	-36.96332928714328	-24.077298769381997	-10.48981660683326	-27.9250668370467	-6.8035967087749185	0.0	0.0	-1.5099436461511377	1.927689147767829	36.96332928714328	24.077298769381997	10.48981660683326	-27.9250668370467	6.8035967087749185	0.0	0.0	1.5099436461511377	0.8	-109.69674100309913	53.84660732900573
ems_ferrM_1310_0001.pdb	10	0	0	0	0	0	0	0	0	0	0.0	0.0	0.0	0.0	0.0	0.0	0.0	0.0	0.0	1.0	1.0	1.0	1.0	1.0	1.0	0.0	0.0	1.0	-0.18389974103652218	-0.1841631664531358	-0.19240771072079021	-0.28681107138108497	-0.19296802757568599	-0.012637412085011013	0.0	0.0	0.6505212662517266	0.18389974103652218	0.1841631664531358	0.19240771072079021	0.28681107138108497	0.19296802757568599	0.012637412085011013	0.0	0.0	-0.6505212662517266	0.8	-0.4023658630005036	0.4023658630005036
ems_ferrM_7341_0001.pdb	28	77	76	114	0	0	0	0	0	0	77.0	76.0	114.0	0.0	0.0	0.0	0.0	0.0	0.0	90.0	85.0	86.0	1.0	1.0	1.0	1.0	1.0	17.0	-0.9238957044426002	-0.46983633772767064	-4.270760938205768	-0.28681107138108497	-0.19296802757568599	-0.012637412085011013	-0.1293493483157464	0.3746915212973434	-14.792617477156412	0.9238957044426002	0.46983633772767064	-4.270760938205768	0.28681107138108497	0.19296802757568599	0.012637412085011013	0.1293493483157464	-0.3746915212973434	14.792617477156412	0.8	-20.70418479559264	12.1626629191811
ems_thioM_191_0002.pdb	15	0	0	0	0	0	0	0	0	0	0.0	0.0	0.0	0.0	0.0	0.0	0.0	0.0	0.0	1.0	1.0	1.0	1.0	1.0	1.0	0.0	0.0	1.0	-0.18389974103652218	-0.1841631664531358	-0.19240771072079021	-0.28681107138108497	-0.19296802757568599	-0.012637412085011013	0.0	0.0	0.6505212662517266	0.18389974103652218	0.1841631664531358	0.19240771072079021	0.28681107138108497	0.19296802757568599	0.012637412085011013	0.0	0.0	-0.6505212662517266	0.8	-0.4023658630005036	0.4023658630005036
ems_thioM_191.pdb	45	27	0	0	0	0	0	0	0	0	27.0	0.0	0.0	0.0	0.0	0.0	0.0	0.0	0.0	28.0	1.0	1.0	1.0	1.0	1.0	0.0	0.0	1.0	0.01799887614941653	-0.1841631664531358	-0.19240771072079021	-0.28681107138108497	-0.19296802757568599	-0.012637412085011013	0.0	0.0	0.6505212662517266	-0.01799887614941653	0.1841631664531358	0.19240771072079021	0.28681107138108497	0.19296802757568599	0.012637412085011013	0.0	0.0	-0.6505212662517266	0.8	-0.20046724581456488	0.20046724581456488
rand_ems_ferrM_6507.pdb	16	0	0	0	0	0	0	0	0	0	0.0	0.0	0.0	0.0	0.0	0.0	0.0	0.0	0.0	1.0	1.0	1.0	1.0	1.0	1.0	0.0	0.0	1.0	-0.18389974103652218	-0.1841631664531358	-0.19240771072079021	-0.28681107138108497	-0.19296802757568599	-0.012637412085011013	0.0	0.0	0.6505212662517266	0.18389974103652218	0.1841631664531358	0.19240771072079021	0.28681107138108497	0.19296802757568599	0.012637412085011013	0.0	0.0	-0.6505212662517266	0.8	-0.4023658630005036	0.4023658630005036
ems_ferrM_6640.pdb	38	108	0	0	0	0	0	0	0	0	108.0	0.0	0.0	0.0	0.0	0.0	0.0	0.0	0.0	75.0	2.0	2.0	1.0	1.0	1.0	0.0	0.0	1.0	-6.3838269115473025	-0.4281693008787548	-0.44465838196348306	-0.28681107138108497	-0.19296802757568599	-0.012637412085011013	0.0	0.0	0.6505212662517266	-6.3838269115473025	0.4281693008787548	0.44465838196348306	0.28681107138108497	0.19296802757568599	0.012637412085011013	0.0	0.0	-0.6505212662517266	0.8	-7.098549839179597	-5.669103983915008
ems_ferrM_4124.pdb	13	2	6	0	5	0	0	0	0	0	2.0	6.0	0.0	4.0	0.0	0.0	0.0	0.0	0.0	2.0	1.0	1.0	1.0	1.0	1.0	0.0	0.0	1.0	0.0	-5.658441562852788	-0.19240771072079021	-2.3176228396740175	-0.19296802757568599	-0.012637412085011013	0.0	0.0	0.6505212662517266	0.0	-5.658441562852788	0.19240771072079021	-2.3176228396740175	0.19296802757568599	0.012637412085011013	0.0	0.0	-0.6505212662517266	0.8	-7.723556286656566	-8.228572518397044
ems_ferrM_4124_0002.pdb	14	33	123	40	90	0	0	0	0	0	33.0	123.0	40.0	84.0	0.0	0.0	0.0	0.0	0.0	47.0	58.0	59.0	28.0	11.0	10.0	0.0	1.0	6.0	-2.211176020090562	-27.555900961836187	-3.1750376209361804	-37.376699735870545	-9.305291932168373	-7.462824906221636	0.0	-0.1067601116171657	-4.183046675338371	2.211176020090562	-27.555900961836187	3.1750376209361804	-37.376699735870545	9.305291932168373	7.462824906221636	0.0	0.1067601116171657	4.183046675338371	0.8	-91.37673796407903	-38.48846343133445
ems_ferrM_4124_0001.pdb	23	103	45	70	226	0	0	0	0	0	103.0	45.0	70.0	212.0	0.0	0.0	0.0	0.0	0.0	80.0	110.0	111.0	34.0	65.0	54.0	1.0	0.0	11.0	-3.065981252838256	-24.445623761196288	-8.535680565649841	-208.80951803480684	-61.655535305838214	-51.07894156279052	0.358354370082546	0.0	-8.384366247260585	-3.065981252838256	24.445623761196288	8.535680565649841	-208.80951803480684	61.655535305838214	51.07894156279052	-0.358354370082546	0.0	8.384366247260585	0.8	-365.617292360298	-58.133706214992216
[truncated: 45,772 more rows]
[truncated: 4 more columns]
