# Supplementary material for: Sampling of structure and sequence space of small protein folds
Source: Nat Commun. 2022 Nov 22;13:7151. doi: 10.1038/s41467-022-34937-8 (PMC9684540; doi:10.1038/s41467-022-34937-8)
Supplement: Supplementary file 3 — Source Data [file 41467_2022_34937_MOESM3_ESM.zip › source_data/trpseqs.seenPDBs.ec50.sel_k0.8.erf.5e-7.0.0001.3cycles.fulloutput.csv]

name	counts0	counts1	counts2	counts3	counts4	counts5	counts6	counts7	counts8	counts9	counts10	downsamp_counts1	downsamp_counts2	downsamp_counts3	downsamp_counts4	downsamp_counts5	downsamp_counts6	downsamp_counts7	downsamp_counts8	downsamp_counts9	downsamp_counts10	pred_counts1	pred_counts2	pred_counts3	pred_counts4	pred_counts5	pred_counts6	pred_counts7	pred_counts8	pred_counts9	pred_counts10	delta_llh1	delta_llh2	delta_llh3	delta_llh4	delta_llh5	delta_llh6	delta_llh7	delta_llh8	delta_llh9	delta_llh10	signed_delta_llh1	signed_delta_llh2	signed_delta_llh3	signed_delta_llh4	signed_delta_llh5	signed_delta_llh6	signed_delta_llh7	signed_delta_llh8
ems_3hM_623.pdb	15	106	14	10	0	0	0	0	0	0	0	106.0	14.0	10.0	0.0	0.0	0.0	0.0	0.0	0.0	0.0	51.0	17.0	14.0	1.0	1.0	0.0	0.0	1.0	1.0	0.0	-22.94610533488381	-0.10639252853265192	-0.5610463937702495	-0.29366687036289685	-0.18284722215383156	0.0	0.0	-0.10952505777971556	0.016216571902714416	0.0	-22.94610533488381	0.10639252853265192	0.5610463937702495	0.29366687036289685	0.18284722215383156	0.0	0.0	0.10952505777971556
ems_3hM_3656.pdb	10	29	31	61	151	4	65	0	0	0	0	29.0	31.0	61.0	141.0	4.0	4.0	0.0	0.0	0.0	0.0	44.0	64.0	55.0	56.0	24.0	4.0	18.0	1.0	1.0	1.0	-2.6115979550246995	-9.986743601768948	-0.35985892693019395	-45.96877514095208	-11.989686357298975	0.0	-15.287974797867966	-0.10952505777971556	0.016216571902714416	0.1473042942015259	2.6115979550246995	9.986743601768948	-0.35985892693019395	-45.96877514095208	11.989686357298975	0.0	15.287974797867966	0.10952505777971556
ems_3hM_2477.pdb	20	76	30	42	102	68	50	0	70	64	0	76.0	30.0	42.0	95.0	68.0	3.0	0.0	50.0	35.0	0.0	90.0	140.0	121.0	207.0	43.0	17.0	65.0	35.0	19.0	1.0	-0.9893653055344204	-63.13137773536957	-34.19616696109392	-37.57685710335869	-6.312745869414606	-7.590640192193426	-62.479746186279364	-2.8933335657437027	-6.063998044207136	0.5205087227207068	0.9893653055344204	63.13137773536957	34.19616696109392	37.57685710335869	-6.312745869414606	7.590640192193426	62.479746186279364	-2.8933335657437027
ems_3hM_155.pdb	3	9	10	12	152	4	138	121	155	4	0	9.0	10.0	12.0	142.0	4.0	9.0	46.0	111.0	2.0	0.0	11.0	18.0	16.0	32.0	18.0	3.0	10.0	59.0	36.0	4.0	-0.15432628416584215	-1.9757433498857042	-0.36959899415361264	-101.55122621092968	-7.1844859249108985	-5.322271490071317	-34.24141338601169	-18.734880282697844	-26.832846835871283	-2.6413148370517687	0.15432628416584215	1.9757433498857042	0.36959899415361264	-101.55122621092968	7.1844859249108985	-5.322271490071317	-34.24141338601169	-18.734880282697844
ems_3hM_1910.pdb	9	1	0	0	0	0	0	0	0	0	0	1.0	0.0	0.0	0.0	0.0	0.0	0.0	0.0	0.0	0.0	1.0	1.0	1.0	1.0	1.0	0.0	0.0	1.0	1.0	0.0	0.0	-0.34652842790520744	-0.20174331427252845	-0.29366687036289685	-0.18284722215383156	0.0	0.0	-0.10952505777971556	0.016216571902714416	0.0	0.0	0.34652842790520744	0.20174331427252845	0.29366687036289685	0.18284722215383156	0.0	0.0	0.10952505777971556
ems_3hM_3237.pdb	22	16	0	0	0	0	0	0	0	0	0	16.0	0.0	0.0	0.0	0.0	0.0	0.0	0.0	0.0	0.0	16.0	1.0	1.0	1.0	1.0	0.0	0.0	1.0	1.0	0.0	0.0	-0.34652842790520744	-0.20174331427252845	-0.29366687036289685	-0.18284722215383156	0.0	0.0	-0.10952505777971556	0.016216571902714416	0.0	0.0	0.34652842790520744	0.20174331427252845	0.29366687036289685	0.18284722215383156	0.0	0.0	0.10952505777971556
ems_3hM_242.pdb	24	1	1	0	0	0	0	0	0	0	0	1.0	1.0	0.0	0.0	0.0	0.0	0.0	0.0	0.0	0.0	1.0	1.0	1.0	1.0	1.0	0.0	0.0	1.0	1.0	0.0	0.0	0.0	-0.20174331427252845	-0.29366687036289685	-0.18284722215383156	0.0	0.0	-0.10952505777971556	0.016216571902714416	0.0	0.0	0.0	0.20174331427252845	0.29366687036289685	0.18284722215383156	0.0	0.0	0.10952505777971556
ems_3hM_3120.pdb	24	1	0	0	0	0	0	0	0	0	0	1.0	0.0	0.0	0.0	0.0	0.0	0.0	0.0	0.0	0.0	1.0	1.0	1.0	1.0	1.0	0.0	0.0	1.0	1.0	0.0	0.0	-0.34652842790520744	-0.20174331427252845	-0.29366687036289685	-0.18284722215383156	0.0	0.0	-0.10952505777971556	0.016216571902714416	0.0	0.0	0.34652842790520744	0.20174331427252845	0.29366687036289685	0.18284722215383156	0.0	0.0	0.10952505777971556
ems_3hM_293.pdb	13	19	46	28	173	75	123	123	243	150	0	19.0	46.0	28.0	162.0	75.0	8.0	47.0	175.0	83.0	0.0	56.0	91.0	78.0	153.0	78.0	12.0	48.0	96.0	116.0	1.0	-16.22757358617018	-13.072196607157226	-21.043544539825334	-0.2784329507118173	-0.052054417500357886	-0.6439010479760618	-0.00986647436612742	-26.58511251648487	-5.002612308855504	0.4631201028483311	16.22757358617018	13.072196607157226	21.043544539825334	-0.2784329507118173	0.052054417500357886	0.6439010479760618	0.00986647436612742	-26.58511251648487
ems_3hM_1.pdb	6	1	0	0	0	0	0	0	0	0	0	1.0	0.0	0.0	0.0	0.0	0.0	0.0	0.0	0.0	0.0	1.0	1.0	1.0	1.0	1.0	0.0	0.0	1.0	1.0	0.0	0.0	-0.34652842790520744	-0.20174331427252845	-0.29366687036289685	-0.18284722215383156	0.0	0.0	-0.10952505777971556	0.016216571902714416	0.0	0.0	0.34652842790520744	0.20174331427252845	0.29366687036289685	0.18284722215383156	0.0	0.0	0.10952505777971556
ems_3hM_83.pdb	8	30	148	186	253	308	215	329	508	555	51	30.0	148.0	186.0	237.0	308.0	14.0	125.0	366.0	308.0	21.0	34.0	54.0	46.0	87.0	238.0	7.0	28.0	413.0	242.0	3.0	-0.1550485799882111	-56.216468270185956	-119.12039571787965	-88.14309207715199	-9.4185943381909	-3.0851693987501747	-92.47332731356457	-2.720167226652848	-8.402210806594013	-26.065149476730017	0.1550485799882111	-56.216468270185956	-119.12039571787965	-88.14309207715199	-9.4185943381909	-3.0851693987501747	-92.47332731356457	2.720167226652848
ems_3hM_1214.pdb	14	32	1	0	0	0	0	0	0	0	0	32.0	1.0	0.0	0.0	0.0	0.0	0.0	0.0	0.0	0.0	33.0	1.0	1.0	1.0	1.0	0.0	0.0	1.0	1.0	0.0	0.00591195895305674	0.0	-0.20174331427252845	-0.29366687036289685	-0.18284722215383156	0.0	0.0	-0.10952505777971556	0.016216571902714416	0.0	-0.00591195895305674	0.0	0.20174331427252845	0.29366687036289685	0.18284722215383156	0.0	0.0	0.10952505777971556
ems_3hM_2259.pdb	1	1	11	16	0	3	0	0	0	66	0	1.0	11.0	16.0	0.0	3.0	0.0	0.0	0.0	36.0	0.0	1.0	1.0	1.0	1.0	17.0	0.0	0.0	20.0	10.0	0.0	0.0	-14.037042879995036	-27.645758992338692	-0.29366687036289685	-7.610657099398691	0.0	0.0	-18.03986748633473	-19.824831525494357	0.0	0.0	-14.037042879995036	-27.645758992338692	0.29366687036289685	7.610657099398691	0.0	0.0	18.03986748633473
ems_3hM_3078.pdb	8	2	455	639	225	760	294	28	581	2094	0	2.0	455.0	639.0	210.0	760.0	19.0	10.0	419.0	1165.0	0.0	34.0	53.0	46.0	83.0	699.0	7.0	26.0	963.0	505.0	9.0	-24.65228723093539	-575.6957320239262	-1089.1742792173081	-68.4756902746487	-2.5891871249507403	-8.094796695749586	-6.127743421118268	-194.69541726826836	-314.75564758343984	-7.014603881864683	24.65228723093539	-575.6957320239262	-1089.1742792173081	-68.4756902746487	-2.5891871249507403	-8.094796695749586	6.127743421118268	194.69541726826836
ems_3hM_3541.pdb	44	321	84	92	0	0	0	0	0	0	0	321.0	84.0	92.0	0.0	0.0	0.0	0.0	0.0	0.0	0.0	176.0	106.0	92.0	1.0	1.0	0.0	0.0	1.0	1.0	1.0	-48.24342445129782	-2.3116858005622163	0.0	-0.29366687036289685	-0.18284722215383156	0.0	0.0	-0.10952505777971556	0.016216571902714416	-0.2636110094654269	-48.24342445129782	2.3116858005622163	0.0	0.29366687036289685	0.18284722215383156	0.0	0.0	0.10952505777971556
ems_3hM_2760.pdb	14	69	4	0	0	0	0	0	0	0	0	69.0	4.0	0.0	0.0	0.0	0.0	0.0	0.0	0.0	0.0	43.0	4.0	3.0	1.0	1.0	0.0	0.0	1.0	1.0	0.0	-6.739948937174553	0.0	-1.7041233314105455	-0.29366687036289685	-0.18284722215383156	0.0	0.0	-0.10952505777971556	0.016216571902714416	0.0	-6.739948937174553	0.0	1.7041233314105455	0.29366687036289685	0.18284722215383156	0.0	0.0	0.10952505777971556
ems_3hM_184.pdb	44	158	249	208	293	229	446	0	0	0	0	158.0	249.0	208.0	274.0	229.0	29.0	0.0	0.0	0.0	0.0	205.0	281.0	243.0	152.0	111.0	12.0	48.0	1.0	1.0	3.0	-5.628890244103104	-1.869227608137976	-2.628661310480084	-39.72025401944563	-48.44212683207096	-8.783669127769041	-45.26369718923325	-0.10952505777971556	0.016216571902714416	-1.4463246541900208	5.628890244103104	1.869227608137976	2.628661310480084	-39.72025401944563	-48.44212683207096	-8.783669127769041	45.26369718923325	0.10952505777971556
ems_3hM_52.pdb	9	140	0	0	0	0	0	0	0	0	0	140.0	0.0	0.0	0.0	0.0	0.0	0.0	0.0	0.0	0.0	25.0	7.0	6.0	1.0	1.0	0.0	0.0	1.0	1.0	0.0	-126.567934626509	-5.36215417774137	-4.45545167319788	-0.29366687036289685	-0.18284722215383156	0.0	0.0	-0.10952505777971556	0.016216571902714416	0.0	-126.567934626509	5.36215417774137	4.45545167319788	0.29366687036289685	0.18284722215383156	0.0	0.0	0.10952505777971556
ems_3hM_2288.pdb	11	63	96	133	131	35	160	4	40	0	0	63.0	96.0	133.0	122.0	35.0	10.0	1.0	28.0	0.0	0.0	43.0	60.0	52.0	36.0	47.0	3.0	11.0	1.0	1.0	2.0	-4.166287709882589	-9.354908401646767	-44.50701735886594	-64.57243590722538	-1.6487297011544229	-5.988871695907305	-6.7049515826554655	-64.9327330240229	0.016216571902714416	-0.5711961548583875	-4.166287709882589	-9.354908401646767	-44.50701735886594	-64.57243590722538	1.6487297011544229	-5.988871695907305	6.7049515826554655	-64.9327330240229
ems_3hM_1848.pdb	9	36	15	19	74	66	188	71	266	110	0	36.0	15.0	19.0	69.0	66.0	12.0	27.0	191.0	61.0	0.0	34.0	55.0	48.0	97.0	27.0	8.0	31.0	98.0	57.0	12.0	-0.08567407050717435	-19.929497182537844	-10.726467010314806	-4.472284590237892	-20.288473114862427	-1.162898657528272	-0.1828712591328383	-34.629631725404984	-0.16586802218258612	-9.430298891126203	-0.08567407050717435	19.929497182537844	10.726467010314806	4.472284590237892	-20.288473114862427	-1.162898657528272	0.1828712591328383	-34.629631725404984
ems_3hM_2301.pdb	20	25	173	131	24	16	22	0	0	0	0	25.0	173.0	131.0	22.0	16.0	1.0	0.0	0.0	0.0	0.0	83.0	97.0	84.0	11.0	13.0	1.0	3.0	1.0	1.0	2.0	-27.388455138771327	-24.524460852677976	-11.564638591749446	-4.872946603163613	-0.4499596570100071	0.0	-1.873945308696265	-0.10952505777971556	0.016216571902714416	-0.5408924685859795	27.388455138771327	-24.524460852677976	-11.564638591749446	-4.872946603163613	-0.4499596570100071	0.0	1.873945308696265	0.10952505777971556
ems_3hM_2879.pdb	17	0	0	0	0	0	0	0	0	0	0	0.0	0.0	0.0	0.0	0.0	0.0	0.0	0.0	0.0	0.0	1.0	1.0	1.0	1.0	1.0	0.0	0.0	1.0	1.0	0.0	-0.3534941893750085	-0.34652842790520744	-0.20174331427252845	-0.29366687036289685	-0.18284722215383156	0.0	0.0	-0.10952505777971556	0.016216571902714416	0.0	0.3534941893750085	0.34652842790520744	0.20174331427252845	0.29366687036289685	0.18284722215383156	0.0	0.0	0.10952505777971556
ems_3hM_129.pdb	4	0	90	105	167	64	170	80	312	411	175	0.0	90.0	105.0	156.0	64.0	11.0	30.0	225.0	228.0	74.0	11.0	18.0	16.0	32.0	161.0	3.0	10.0	515.0	325.0	38.0	-9.199443418252397	-72.35058705697459	-110.27722361637771	-122.97989467861214	-37.69964486592679	-8.123725574646322	-13.097616933277294	-103.25261200180898	-16.012366695140546	-13.232542410048154	9.199443418252397	-72.35058705697459	-110.27722361637771	-122.97989467861214	37.69964486592679	-8.123725574646322	-13.097616933277294	103.25261200180898
ems_3hM_1609.pdb	18	160	0	0	151	0	160	104	389	0	1471	160.0	0.0	0.0	141.0	0.0	10.0	39.0	280.0	0.0	624.0	77.0	114.0	99.0	118.0	1.0	9.0	37.0	1.0	1.0	0.0	-34.39426979143758	-111.07583037159613	-95.73146759154713	-2.2820496833244164	-0.18284722215383156	-0.060479340322924464	-0.06804017385959328	-1270.9374341437285	0.016216571902714416	-4022.944777551037	-34.39426979143758	111.07583037159613	95.73146759154713	-2.2820496833244164	0.18284722215383156	-0.060479340322924464	-0.06804017385959328	-1270.9374341437285
ems_3hM_599.pdb	25	167	65	115	0	16	0	0	0	0	0	167.0	65.0	115.0	0.0	16.0	0.0	0.0	0.0	0.0	0.0	100.0	95.0	82.0	1.0	1.0	0.0	0.0	1.0	1.0	2.0	-19.037440933573148	-5.201579389633466	-5.9218734893423175	-0.29366687036289685	-27.92920102231966	0.0	0.0	-0.10952505777971556	0.016216571902714416	-0.28036146906062953	-19.037440933573148	5.201579389633466	-5.9218734893423175	0.29366687036289685	-27.92920102231966	0.0	0.0	0.10952505777971556
ems_3hM_1675.pdb	27	1	0	0	0	0	0	0	0	0	0	1.0	0.0	0.0	0.0	0.0	0.0	0.0	0.0	0.0	0.0	1.0	1.0	1.0	1.0	1.0	0.0	0.0	1.0	1.0	0.0	0.0	-0.34652842790520744	-0.20174331427252845	-0.29366687036289685	-0.18284722215383156	0.0	0.0	-0.10952505777971556	0.016216571902714416	0.0	0.0	0.34652842790520744	0.20174331427252845	0.29366687036289685	0.18284722215383156	0.0	0.0	0.10952505777971556
ems_3hM_3590.pdb	17	34	235	159	162	231	326	0	0	41	0	34.0	235.0	159.0	151.0	231.0	21.0	0.0	0.0	22.0	0.0	76.0	105.0	91.0	64.0	120.0	5.0	20.0	1.0	1.0	2.0	-14.047065326602366	-59.24442935236267	-20.870655270177878	-42.92343676192404	-40.96545823211184	-14.42676719605183	-17.86166652441947	-0.10952505777971556	-48.811844812120135	-0.9283072938612902	14.047065326602366	-59.24442935236267	-20.870655270177878	-42.92343676192404	-40.96545823211184	-14.42676719605183	17.86166652441947	0.10952505777971556
ems_3hM_2644.pdb	20	8	0	0	0	0	0	0	0	0	0	8.0	0.0	0.0	0.0	0.0	0.0	0.0	0.0	0.0	0.0	8.0	1.0	1.0	1.0	1.0	0.0	0.0	1.0	1.0	0.0	0.0	-0.34652842790520744	-0.20174331427252845	-0.29366687036289685	-0.18284722215383156	0.0	0.0	-0.10952505777971556	0.016216571902714416	0.0	0.0	0.34652842790520744	0.20174331427252845	0.29366687036289685	0.18284722215383156	0.0	0.0	0.10952505777971556
ems_3hM_1751.pdb	15	7	63	127	13	152	0	0	0	757	0	7.0	63.0	127.0	12.0	152.0	0.0	0.0	0.0	421.0	0.0	68.0	107.0	93.0	174.0	102.0	14.0	55.0	284.0	104.0	2.0	-43.53778921677666	-10.549865659350461	-5.7396997377427965	-128.56264405681827	-11.048997154498238	-11.685399578347486	-52.139676230480674	-279.9039668933609	-273.5714984011769	-0.491549249159462	43.53778921677666	10.549865659350461	-5.7396997377427965	128.56264405681827	-11.048997154498238	11.685399578347486	52.139676230480674	279.9039668933609
ems_3hM_3465.pdb	0	179	13	44	44	97	100	18	92	106	1	179.0	13.0	44.0	41.0	97.0	6.0	6.0	66.0	59.0	0.0	1.0	1.0	1.0	1.0	21.0	0.0	0.0	115.0	25.0	1.0	-690.1387830620813	-18.39385010026259	-116.64269158187132	-102.2878383609717	-71.85351756818237	-19.966781350140494	-11.720028117121227	-12.032564869031505	-17.089685992342535	0.4408098748084902	-690.1387830620813	-18.39385010026259	-116.64269158187132	-102.2878383609717	-71.85351756818237	-19.966781350140494	-11.720028117121227	12.032564869031505
ems_3hM_410.pdb	10	2	19	6	0	58	0	0	0	0	0	2.0	19.0	6.0	0.0	58.0	0.0	0.0	0.0	0.0	0.0	34.0	12.0	10.0	1.0	1.0	0.0	0.0	1.0	1.0	0.0	-25.101687901691452	-2.2402634600268923	-0.6742249132214688	-0.29366687036289685	-170.0346782205245	0.0	0.0	-0.10952505777971556	0.016216571902714416	0.0	25.101687901691452	-2.2402634600268923	0.6742249132214688	0.29366687036289685	-170.0346782205245	0.0	0.0	0.10952505777971556
ems_3hM_1899.pdb	13	49	6	2	46	12	108	1	21	7	0	49.0	6.0	2.0	43.0	12.0	7.0	0.0	15.0	3.0	0.0	53.0	72.0	62.0	30.0	2.0	2.0	10.0	1.0	1.0	0.0	-0.15158754898243387	-49.46740003004634	-51.38221046938104	-2.5421541028670056	-12.265075685125849	-3.405556894445337	-7.493136354577714	-26.365966798367577	-1.824194121163058	0.0	0.15158754898243387	49.46740003004634	51.38221046938104	-2.5421541028670056	-12.265075685125849	-3.405556894445337	7.493136354577714	-26.365966798367577
ems_3hM_366.pdb	0	35	16	19	25	79	30	86	206	283	297	35.0	16.0	19.0	23.0	79.0	1.0	32.0	148.0	157.0	126.0	1.0	1.0	1.0	1.0	30.0	0.0	0.0	131.0	81.0	180.0	-80.11758218251227	-25.47397579094223	-35.70857376564086	-45.14609740050489	-27.44985617439694	-2.2312435460911804	-108.97591942267631	-1.1455783023871788	-28.12968706795253	-9.019534624418668	-80.11758218251227	-25.47397579094223	-35.70857376564086	-45.14609740050489	-27.44985617439694	-2.2312435460911804	-108.97591942267631	-1.1455783023871788
ems_3hM_1446.pdb	12	1	91	69	0	0	0	0	0	0	0	1.0	91.0	69.0	0.0	0.0	0.0	0.0	0.0	0.0	0.0	50.0	51.0	44.0	1.0	1.0	0.0	0.0	1.0	1.0	1.0	-43.6913812505827	-12.673643996943696	-6.0051902800361825	-0.3243019043091504	-0.3360938990617601	0.0	0.0	-0.10952505777971556	0.016216571902714416	0.024071501315359626	43.6913812505827	-12.673643996943696	-6.0051902800361825	0.3243019043091504	0.3360938990617601	0.0	0.0	0.10952505777971556
ems_3hM_862.pdb	4	46	82	28	0	0	0	0	0	0	0	46.0	82.0	28.0	0.0	0.0	0.0	0.0	0.0	0.0	0.0	10.0	11.0	10.0	1.0	3.0	0.0	0.0	1.0	1.0	0.0	-33.9967787134723	-92.11864095633727	-11.569332876668415	-0.29366687036289685	-1.956220683404699	0.0	0.0	-0.10952505777971556	0.016216571902714416	0.0	-33.9967787134723	-92.11864095633727	-11.569332876668415	0.29366687036289685	1.956220683404699	0.0	0.0	0.10952505777971556
ems_3hM_2638.pdb	17	15	0	0	0	0	0	0	0	0	0	15.0	0.0	0.0	0.0	0.0	0.0	0.0	0.0	0.0	0.0	15.0	1.0	1.0	1.0	1.0	0.0	0.0	1.0	1.0	0.0	0.0	-0.34652842790520744	-0.20174331427252845	-0.29366687036289685	-0.18284722215383156	0.0	0.0	-0.10952505777971556	0.016216571902714416	0.0	0.0	0.34652842790520744	0.20174331427252845	0.29366687036289685	0.18284722215383156	0.0	0.0	0.10952505777971556
ems_3hM_3004.pdb	10	2	51	28	63	77	72	0	31	24	0	2.0	51.0	28.0	59.0	77.0	4.0	0.0	22.0	13.0	0.0	43.0	61.0	53.0	40.0	28.0	3.0	13.0	1.0	1.0	0.0	-33.666814767927754	-0.7560075165023719	-6.652723845390064	-4.230309345148741	-29.054168067945746	-0.2278910763730484	-10.375021185506544	-46.1712568461932	-22.74680172086336	0.0	33.666814767927754	0.7560075165023719	6.652723845390064	-4.230309345148741	-29.054168067945746	-0.2278910763730484	10.375021185506544	-46.1712568461932
ems_3hM_1027.pdb	40	227	31	1	0	4	0	0	0	31	0	227.0	31.0	1.0	0.0	4.0	0.0	0.0	0.0	17.0	0.0	133.0	23.0	20.0	1.0	1.0	0.0	0.0	1.0	1.0	0.0	-27.423996904110002	-1.3654618679913888	-14.573770403623161	-0.29366687036289685	-2.629514629499647	0.0	0.0	-0.10952505777971556	-33.76460658749712	0.0	-27.423996904110002	-1.3654618679913888	14.573770403623161	0.29366687036289685	-2.629514629499647	0.0	0.0	0.10952505777971556
ems_3hM_707.pdb	52	79	191	95	264	184	353	128	346	490	726	79.0	191.0	95.0	247.0	184.0	23.0	48.0	249.0	272.0	308.0	250.0	406.0	351.0	731.0	353.0	59.0	231.0	564.0	835.0	226.0	-79.27912269414063	-70.69026671724822	-131.5092761220557	-215.52380384294545	-48.73021854663392	-13.579732497578178	-107.10714853638636	-111.1498640448068	-257.6731605191495	-13.417167853795974	79.27912269414063	70.69026671724822	131.5092761220557	215.52380384294545	48.73021854663392	13.579732497578178	107.10714853638636	111.1498640448068
ems_3hM_2695.pdb	27	87	76	85	257	27	280	0	1	1	0	87.0	76.0	85.0	240.0	27.0	18.0	0.0	0.0	0.0	0.0	119.0	167.0	145.0	108.0	41.0	9.0	34.0	1.0	1.0	1.0	-4.609896516226144	-30.783860482778355	-14.130341588881722	-60.49863507061115	-2.6298943452471235	-4.209818046554512	-31.37954793771841	-0.10952505777971556	0.016216571902714416	-0.18447355550220235	4.609896516226144	30.783860482778355	14.130341588881722	-60.49863507061115	2.6298943452471235	-4.209818046554512	31.37954793771841	0.10952505777971556
ems_3hM_1519.pdb	30	37	184	84	0	0	0	0	0	0	0	37.0	184.0	84.0	0.0	0.0	0.0	0.0	0.0	0.0	0.0	129.0	121.0	105.0	1.0	1.0	0.0	0.0	1.0	1.0	1.0	-45.36337175944196	-14.399637571428515	-2.060306683528921	-0.29570587891657785	-0.18284722215383156	0.0	0.0	-0.10952505777971556	0.016216571902714416	-0.17263907879741658	45.36337175944196	-14.399637571428515	2.060306683528921	0.29570587891657785	0.18284722215383156	0.0	0.0	0.10952505777971556
ems_3hM_2582.pdb	9	225	166	187	0	0	0	0	0	0	0	225.0	166.0	187.0	0.0	0.0	0.0	0.0	0.0	0.0	0.0	31.0	36.0	31.0	3.0	10.0	0.0	1.0	1.0	1.0	3.0	-252.88563401663663	-125.91362174230244	-181.92935466471218	-1.8306636821245363	-8.207804751935269	0.0	-0.05701463271396801	-0.10952505777971556	0.016216571902714416	-1.1270350650068348	-252.88563401663663	-125.91362174230244	-181.92935466471218	1.8306636821245363	8.207804751935269	0.0	0.05701463271396801	0.10952505777971556
ems_3hM_2585.pdb	6	100	23	0	0	3	0	0	0	0	0	100.0	23.0	0.0	0.0	3.0	0.0	0.0	0.0	0.0	0.0	20.0	18.0	16.0	1.0	1.0	0.0	0.0	1.0	1.0	0.0	-82.5453870484023	-0.7428256986016173	-13.31053652009196	-0.29366687036289685	-1.426066261103769	0.0	0.0	-0.10952505777971556	0.016216571902714416	0.0	-82.5453870484023	-0.7428256986016173	13.31053652009196	0.29366687036289685	-1.426066261103769	0.0	0.0	0.10952505777971556
ems_3hM_1330.pdb	15	0	5	11	18	36	7	3	50	97	51	0.0	5.0	11.0	16.0	36.0	0.0	1.0	36.0	54.0	21.0	1.0	1.0	1.0	1.0	1.0	0.0	0.0	1.0	1.0	0.0	-0.3534941893750085	-3.4013815587506078	-15.484896981652904	-26.266901150832485	-89.32030034809596	0.0	-0.8567932480649757	-91.886594951159	-165.18030547832495	-66.46078372197076	0.3534941893750085	-3.4013815587506078	-15.484896981652904	-26.266901150832485	-89.32030034809596	0.0	-0.8567932480649757	-91.886594951159
ems_3hM_417.pdb	29	45	108	181	344	263	351	105	540	681	1142	45.0	108.0	181.0	322.0	263.0	23.0	40.0	389.0	379.0	484.0	136.0	222.0	192.0	400.0	200.0	32.0	127.0	1097.0	482.0	522.0	-40.8702055199573	-35.683910468383225	-0.2827576887999044	-8.06079989056127	-9.098552337465918	-1.2495332661933816	-39.954664333519595	-304.0844035238583	-11.742388076128748	-1.4047220319476992	40.8702055199573	35.683910468383225	0.2827576887999044	8.06079989056127	-9.098552337465918	1.2495332661933816	39.954664333519595	304.0844035238583
ems_3hM_2222.pdb	7	0	5	0	0	2	0	0	0	0	0	0.0	5.0	0.0	0.0	2.0	0.0	0.0	0.0	0.0	0.0	1.0	1.0	1.0	1.0	1.0	0.0	0.0	1.0	1.0	0.0	-0.3534941893750085	-3.4013815587506078	-0.20174331427252845	-0.29366687036289685	-0.5103003738179912	0.0	0.0	-0.10952505777971556	0.016216571902714416	0.0	0.3534941893750085	-3.4013815587506078	0.20174331427252845	0.29366687036289685	-0.5103003738179912	0.0	0.0	0.10952505777971556
ems_3hM_1834.pdb	14	68	257	276	225	413	383	318	753	977	340	68.0	257.0	276.0	210.0	413.0	25.0	121.0	543.0	543.0	144.0	68.0	107.0	93.0	173.0	412.0	14.0	55.0	584.0	401.0	4.0	0.0	-75.20906310621163	-118.09472614028832	-3.8340289347841576	-0.0034317044944032205	-3.911039174490156	-30.159894360895343	-1.463080989972127	-22.872662615353423	-380.67932927950386	0.0	-75.20906310621163	-118.09472614028832	-3.8340289347841576	-0.0034317044944032205	-3.911039174490156	-30.159894360895343	1.463080989972127
ems_3hM_1490.pdb	2	0	144	63	0	269	0	0	0	442	0	0.0	144.0	63.0	0.0	269.0	0.0	0.0	0.0	246.0	0.0	1.0	1.0	1.0	1.0	213.0	0.0	0.0	68.0	114.0	1.0	-0.3534941893750085	-525.5075798618693	-188.50202144374984	-0.29366687036289685	-6.936819783367441	0.0	0.0	-64.65274864293181	-57.68361184562217	0.115040888003206	0.3534941893750085	-525.5075798618693	-188.50202144374984	0.29366687036289685	-6.936819783367441	0.0	0.0	64.65274864293181
ems_3hM_865.pdb	9	0	0	0	0	0	0	0	0	0	0	0.0	0.0	0.0	0.0	0.0	0.0	0.0	0.0	0.0	0.0	1.0	1.0	1.0	1.0	1.0	0.0	0.0	1.0	1.0	0.0	-0.3534941893750085	-0.34652842790520744	-0.20174331427252845	-0.29366687036289685	-0.18284722215383156	0.0	0.0	-0.10952505777971556	0.016216571902714416	0.0	0.3534941893750085	0.34652842790520744	0.20174331427252845	0.29366687036289685	0.18284722215383156	0.0	0.0	0.10952505777971556
ems_3hM_3462.pdb	13	0	0	0	0	0	0	0	0	0	0	0.0	0.0	0.0	0.0	0.0	0.0	0.0	0.0	0.0	0.0	1.0	1.0	1.0	1.0	1.0	0.0	0.0	1.0	1.0	0.0	-0.3537490785819821	-0.34652842790520744	-0.20174331427252845	-0.29366687036289685	-0.18284722215383156	0.0	0.0	-0.10952505777971556	0.016216571902714416	0.0	0.3537490785819821	0.34652842790520744	0.20174331427252845	0.29366687036289685	0.18284722215383156	0.0	0.0	0.10952505777971556
ems_3hM_361.pdb	10	107	108	254	473	330	1146	366	1553	1140	1	107.0	108.0	254.0	443.0	330.0	75.0	139.0	1120.0	634.0	0.0	45.0	73.0	63.0	128.0	192.0	10.0	40.0	1163.0	364.0	48.0	-30.71767097564637	-7.429729509113102	-162.98216804079402	-236.46411365283402	-41.2600220326925	-85.702630260446	-73.7669970894366	-0.8030831829055387	-81.87988911575422	-45.252124448802576	-30.71767097564637	-7.429729509113102	-162.98216804079402	-236.46411365283402	-41.2600220326925	-85.702630260446	-73.7669970894366	0.8030831829055387
ems_3hM_2926.pdb	34	69	202	78	0	0	0	0	0	0	0	69.0	202.0	78.0	0.0	0.0	0.0	0.0	0.0	0.0	0.0	139.0	129.0	112.0	1.0	1.0	0.0	0.0	1.0	1.0	1.0	-21.353442506571355	-17.718110303126394	-5.526148677634879	-0.2945411512133853	-0.18284722215383156	0.0	0.0	-0.10952505777971556	0.016216571902714416	-0.09853099229699568	21.353442506571355	-17.718110303126394	5.526148677634879	0.2945411512133853	0.18284722215383156	0.0	0.0	0.10952505777971556
ems_3hM_658.pdb	14	26	0	0	0	0	0	0	0	0	0	26.0	0.0	0.0	0.0	0.0	0.0	0.0	0.0	0.0	0.0	27.0	1.0	1.0	1.0	1.0	0.0	0.0	1.0	1.0	0.0	0.013080651957686484	-0.34652842790520744	-0.20174331427252845	-0.29366687036289685	-0.18284722215383156	0.0	0.0	-0.10952505777971556	0.016216571902714416	0.0	-0.013080651957686484	0.34652842790520744	0.20174331427252845	0.29366687036289685	0.18284722215383156	0.0	0.0	0.10952505777971556
ems_3hM_29.pdb	16	1	0	0	0	0	0	0	0	0	0	1.0	0.0	0.0	0.0	0.0	0.0	0.0	0.0	0.0	0.0	1.0	1.0	1.0	1.0	1.0	0.0	0.0	1.0	1.0	0.0	0.0	-0.34652842790520744	-0.20174331427252845	-0.29366687036289685	-0.18284722215383156	0.0	0.0	-0.10952505777971556	0.016216571902714416	0.0	0.0	0.34652842790520744	0.20174331427252845	0.29366687036289685	0.18284722215383156	0.0	0.0	0.10952505777971556
ems_3hM_2692.pdb	0	28	28	63	182	24	201	165	326	227	134	28.0	28.0	63.0	170.0	24.0	13.0	63.0	235.0	126.0	56.0	1.0	1.0	1.0	1.0	51.0	0.0	0.0	342.0	112.0	62.0	-58.345532842754466	-58.5336080895147	-188.50202144374984	-656.9486412421062	-8.522046618567463	-51.55868803764341	-254.98955920617541	-18.537041291131345	-0.9209253643133906	-0.2455726571357033	-58.345532842754466	-58.5336080895147	-188.50202144374984	-656.9486412421062	8.522046618567463	-51.55868803764341	-254.98955920617541	18.537041291131345
ems_3hM_239.pdb	6	24	16	39	94	33	155	18	178	98	0	24.0	16.0	39.0	88.0	33.0	10.0	6.0	128.0	54.0	0.0	23.0	36.0	31.0	62.0	27.0	5.0	20.0	140.0	42.0	1.0	-0.060397512626490624	-6.782102761525728	-0.9658829772040214	-5.124112991277683	-0.6255957479226453	-2.331131497655327	-5.846395719262213	-0.5075831721761404	-1.5892808737861586	-0.09901582032926416	-0.060397512626490624	6.782102761525728	-0.9658829772040214	-5.124112991277683	-0.6255957479226453	-2.331131497655327	5.846395719262213	0.5075831721761404
ems_3hM_1917.pdb	9	33	65	94	0	20	1	0	0	0	0	33.0	65.0	94.0	0.0	20.0	0.0	0.0	0.0	0.0	0.0	31.0	38.0	33.0	6.0	7.0	0.0	2.0	1.0	1.0	1.0	-0.07055448247464469	-8.135342603024014	-38.09159940355608	-4.367883462559342	-7.671821390026593	0.0	-0.6549781523979923	-0.10952505777971556	0.016216571902714416	-0.2851172528019659	-0.07055448247464469	-8.135342603024014	-38.09159940355608	4.367883462559342	-7.671821390026593	0.0	0.6549781523979923	0.10952505777971556
ems_3hM_1565.pdb	4	12	68	110	243	205	235	59	180	249	0	12.0	68.0	110.0	227.0	205.0	15.0	22.0	129.0	138.0	0.0	11.0	18.0	15.0	28.0	107.0	2.0	9.0	198.0	90.0	2.0	-0.06551706697186077	-41.56219831227021	-122.5813438385787	-275.36769058976523	-35.81177434489955	-16.59820200912741	-7.1933268172675096	-13.57141205268286	-11.090540396367075	-0.19273325273888786	-0.06551706697186077	-41.56219831227021	-122.5813438385787	-275.36769058976523	-35.81177434489955	-16.59820200912741	-7.1933268172675096	13.57141205268286
ems_3hM_3597.pdb	2	172	97	154	75	210	162	111	237	679	200	172.0	97.0	154.0	70.0	210.0	10.0	42.0	170.0	378.0	84.0	1.0	1.0	1.0	1.0	173.0	0.0	0.0	722.0	335.0	37.0	-656.419876433844	-316.6890198218713	-594.2666979136329	-210.17691715881585	-3.85667771084448	-37.417054620275024	-153.75819775337646	-305.79274464205065	-2.6994508512650555	-22.753659695951573	-656.419876433844	-316.6890198218713	-594.2666979136329	-210.17691715881585	-3.85667771084448	-37.417054620275024	-153.75819775337646	305.79274464205065
ems_3hM_990.pdb	5	51	76	58	0	0	0	0	0	0	0	51.0	76.0	58.0	0.0	0.0	0.0	0.0	0.0	0.0	0.0	21.0	23.0	20.0	1.0	3.0	0.0	0.0	1.0	1.0	1.0	-16.414538355226828	-39.44175956300456	-25.19673950618901	-0.3170926549494233	-1.4033888004387642	0.0	0.0	-0.10952505777971556	0.016216571902714416	0.1977352050017439	-16.414538355226828	-39.44175956300456	-25.19673950618901	0.3170926549494233	1.4033888004387642	0.0	0.0	0.10952505777971556
ems_3hM_3230.pdb	15	11	0	0	0	0	0	0	0	0	0	11.0	0.0	0.0	0.0	0.0	0.0	0.0	0.0	0.0	0.0	12.0	1.0	1.0	1.0	1.0	0.0	0.0	1.0	1.0	0.0	0.021838466744156904	-0.34652842790520744	-0.20174331427252845	-0.29366687036289685	-0.18284722215383156	0.0	0.0	-0.10952505777971556	0.016216571902714416	0.0	-0.021838466744156904	0.34652842790520744	0.20174331427252845	0.29366687036289685	0.18284722215383156	0.0	0.0	0.10952505777971556
ems_3hM_2470.pdb	7	14	33	32	22	62	57	63	169	85	0	14.0	33.0	32.0	20.0	62.0	3.0	24.0	121.0	47.0	0.0	34.0	54.0	47.0	88.0	54.0	7.0	28.0	79.0	60.0	0.0	-7.013928793424442	-4.450674424864573	-2.3808204583453048	-37.708808401569634	-0.6521304795469476	-1.08091631953374	-0.20706983984216976	-9.742533264610516	-1.4177539125550993	0.0	7.013928793424442	4.450674424864573	2.3808204583453048	37.708808401569634	-0.6521304795469476	1.08091631953374	0.20706983984216976	-9.742533264610516
ems_3hM_1104.pdb	24	18	14	53	27	13	62	0	24	2	0	18.0	14.0	53.0	25.0	13.0	4.0	0.0	17.0	1.0	0.0	86.0	32.0	28.0	1.0	1.0	0.0	0.0	1.0	1.0	1.0	-39.42116712707954	-5.998924574680847	-9.442244412822156	-50.9557105966249	-20.35802920354022	-12.10305555898015	0.0	-31.75273239889596	0.0	0.2878863972849107	39.42116712707954	5.998924574680847	-9.442244412822156	-50.9557105966249	-20.35802920354022	-12.10305555898015	0.0	-31.75273239889596
ems_3hM_3651.pdb	23	2	0	0	0	0	0	0	0	0	0	2.0	0.0	0.0	0.0	0.0	0.0	0.0	0.0	0.0	0.0	2.0	1.0	1.0	1.0	1.0	0.0	0.0	1.0	1.0	0.0	0.0	-0.34652842790520744	-0.20174331427252845	-0.29366687036289685	-0.18284722215383156	0.0	0.0	-0.10952505777971556	0.016216571902714416	0.0	0.0	0.34652842790520744	0.20174331427252845	0.29366687036289685	0.18284722215383156	0.0	0.0	0.10952505777971556
ems_3hM_2011.pdb	16	5	22	26	0	43	0	0	0	88	0	5.0	22.0	26.0	0.0	43.0	0.0	0.0	0.0	48.0	0.0	53.0	22.0	19.0	1.0	1.0	0.0	0.0	1.0	1.0	0.0	-34.83068159249778	0.0	-1.2420095433951168	-0.29366687036289685	-113.8538688152943	0.0	0.0	-0.10952505777971556	-141.43666607906198	0.0	34.83068159249778	0.0	-1.2420095433951168	0.29366687036289685	-113.8538688152943	0.0	0.0	0.10952505777971556
ems_3hM_3680.pdb	22	132	135	140	0	0	0	0	0	0	0	132.0	135.0	140.0	0.0	0.0	0.0	0.0	0.0	0.0	0.0	91.0	94.0	81.0	3.0	2.0	0.0	1.0	1.0	1.0	2.0	-8.222126410264266	-7.9935743515833915	-17.562572521415888	-1.4544745123901075	-1.1078500488032137	0.0	0.06838175719750894	-0.10952505777971556	0.016216571902714416	-0.6737830104427365	-8.222126410264266	-7.9935743515833915	-17.562572521415888	1.4544745123901075	1.1078500488032137	0.0	-0.06838175719750894	0.10952505777971556
ems_3hM_2767.pdb	6	113	133	124	0	65	0	0	0	1	0	113.0	133.0	124.0	0.0	65.0	0.0	0.0	0.0	0.0	0.0	21.0	27.0	23.0	8.0	28.0	1.0	2.0	1.0	1.0	2.0	-98.24910450841091	-106.32784090990656	-106.67018282873066	-5.653332503985803	-17.880044210402872	0.492667204408417	-1.0704178462056917	-0.10952505777971556	0.016216571902714416	-0.4310606865845501	-98.24910450841091	-106.32784090990656	-106.67018282873066	5.653332503985803	-17.880044210402872	-0.492667204408417	1.0704178462056917	0.10952505777971556
ems_3hM_2306.pdb	24	14	25	86	117	199	238	29	399	311	69	14.0	25.0	86.0	109.0	199.0	15.0	11.0	287.0	173.0	29.0	113.0	183.0	159.0	322.0	45.0	26.0	102.0	421.0	90.0	31.0	-68.98400053428513	-107.47728633319393	-19.642046078332807	-94.60836617704916	-143.27582416513053	-2.3947737283044965	-65.40985074392296	-23.797178120559238	-30.29779402946269	-0.02163058242862093	68.98400053428513	107.47728633319393	19.642046078332807	94.60836617704916	-143.27582416513053	2.3947737283044965	65.40985074392296	23.797178120559238
ems_3hM_1787.pdb	46	135	42	47	19	15	29	0	0	0	0	135.0	42.0	47.0	17.0	15.0	1.0	0.0	0.0	0.0	0.0	167.0	46.0	40.0	1.0	1.0	0.0	0.0	1.0	1.0	1.0	-3.0901671212975264	-0.1738316270500775	-0.6251746914155518	-28.806453503194042	-25.33945336788609	-2.2312435460911804	0.0	-0.10952505777971556	0.016216571902714416	0.4080308234736045	3.0901671212975264	0.1738316270500775	-0.6251746914155518	-28.806453503194042	-25.33945336788609	-2.2312435460911804	0.0	0.10952505777971556
ems_3hM_2135.pdb	40	139	69	53	27	0	34	0	0	0	0	139.0	69.0	53.0	25.0	0.0	2.0	0.0	0.0	0.0	0.0	150.0	66.0	57.0	1.0	1.0	0.0	0.0	1.0	1.0	1.0	-0.3989546474307133	-0.10908325534566644	-0.08844308112710307	-50.9557105966249	-0.18284722215383156	-5.155638863273285	0.0	-0.10952505777971556	0.016216571902714416	0.2878863972849107	0.3989546474307133	-0.10908325534566644	0.08844308112710307	-50.9557105966249	0.18284722215383156	-5.155638863273285	0.0	0.10952505777971556
ems_3hM_1213.pdb	26	140	79	130	322	151	497	96	490	255	0	140.0	79.0	130.0	301.0	151.0	32.0	36.0	353.0	141.0	0.0	124.0	197.0	171.0	322.0	129.0	26.0	102.0	317.0	142.0	2.0	-1.0660843520998498	-45.616969346641035	-5.183062473913395	-0.6948702139519014	-1.9000956767516757	-0.7903962786649394	-28.02180597763345	-2.062855138580119	0.0020404116082772816	-0.5574522841370382	-1.0660843520998498	45.616969346641035	5.183062473913395	0.6948702139519014	-1.9000956767516757	-0.7903962786649394	28.02180597763345	-2.062855138580119
ems_3hM_941.pdb	18	288	96	188	0	0	0	0	0	0	0	288.0	96.0	188.0	0.0	0.0	0.0	0.0	0.0	0.0	0.0	72.0	79.0	69.0	5.0	4.0	0.0	2.0	1.0	1.0	3.0	-184.4772706705635	-1.7108325968696647	-70.38777332739079	-3.3467555409099115	-2.2445768690214147	0.0	-0.25963180623155524	-0.10952505777971556	0.016216571902714416	-1.143035160106384	-184.4772706705635	-1.7108325968696647	-70.38777332739079	3.3467555409099115	2.2445768690214147	0.0	0.25963180623155524	0.10952505777971556
ems_3hM_294.pdb	39	167	196	105	327	232	219	147	586	648	1	167.0	196.0	105.0	306.0	232.0	14.0	56.0	422.0	360.0	0.0	191.0	305.0	264.0	496.0	318.0	40.0	157.0	245.0	337.0	2.0	-1.5585710106630302	-22.03498449345108	-61.55845666252776	-41.851542835650775	-12.619941502374386	-10.5792401641936	-42.685275209529074	-52.56204014969546	-0.7924691499036385	-0.11883966458563446	1.5585710106630302	22.03498449345108	61.55845666252776	41.851542835650775	12.619941502374386	10.5792401641936	42.685275209529074	-52.56204014969546
ems_3hM_533.pdb	15	21	177	110	0	75	0	0	0	0	0	21.0	177.0	110.0	0.0	75.0	0.0	0.0	0.0	0.0	0.0	63.0	78.0	67.0	15.0	25.0	1.0	5.0	1.0	1.0	2.0	-18.3612643903702	-46.9203676416159	-11.676972011246619	-12.662026174480825	-33.945100826088016	-0.17917865987387693	-2.9806414352490185	-0.10952505777971556	0.016216571902714416	-0.1914577533410171	18.3612643903702	-46.9203676416159	-11.676972011246619	12.662026174480825	-33.945100826088016	0.17917865987387693	2.9806414352490185	0.10952505777971556
ems_3hM_3368.pdb	17	69	56	0	50	0	60	0	0	0	0	69.0	56.0	0.0	46.0	0.0	3.0	0.0	0.0	0.0	0.0	73.0	89.0	77.0	14.0	6.0	1.0	4.0	1.0	1.0	0.0	-0.09259534879660693	-6.6529044997374465	-73.51088303300287	-22.96239074114522	-4.459468812901966	-1.5416371942147369	-2.8200124895900935	-0.10952505777971556	0.016216571902714416	0.0	0.09259534879660693	6.6529044997374465	73.51088303300287	-22.96239074114522	4.459468812901966	-1.5416371942147369	2.8200124895900935	0.10952505777971556
ems_3hM_84.pdb	10	4	10	19	0	3	0	0	1	105	0	4.0	10.0	19.0	0.0	3.0	0.0	0.0	0.0	58.0	0.0	35.0	14.0	12.0	1.0	1.0	0.0	0.0	1.0	1.0	0.0	-21.163399882371568	-0.4109333205858583	-1.9951313724002129	-0.29366687036289685	-1.426066261103769	0.0	0.0	-0.10952505777971556	-181.3814618207042	0.0	21.163399882371568	0.4109333205858583	-1.9951313724002129	0.29366687036289685	-1.426066261103769	0.0	0.0	0.10952505777971556
ems_3hM_3546.pdb	39	37	229	157	0	0	0	0	0	0	0	37.0	229.0	157.0	0.0	0.0	0.0	0.0	0.0	0.0	0.0	169.0	161.0	139.0	2.0	2.0	0.0	1.0	1.0	1.0	2.0	-75.3934766596482	-13.041102201321053	-1.1890345556977309	-0.7418189005226883	-0.16357659372841749	0.0	0.4329768943950042	-0.10952505777971556	0.016216571902714416	-0.902990423886202	75.3934766596482	-13.041102201321053	-1.1890345556977309	0.7418189005226883	0.16357659372841749	0.0	-0.4329768943950042	0.10952505777971556
ems_3hM_2528.pdb	0	19	12	11	111	3	32	5	68	53	0	19.0	12.0	11.0	104.0	3.0	2.0	1.0	49.0	29.0	0.0	1.0	1.0	1.0	1.0	20.0	0.0	0.0	37.0	30.0	0.0	-32.97704889428561	-16.175424962570247	-15.484896981652904	-352.01286978062393	-10.715395742867548	-5.155638863273285	-0.8567932480649757	-1.8951708478943416	0.008495441286353156	0.0	-32.97704889428561	-16.175424962570247	-15.484896981652904	-352.01286978062393	10.715395742867548	-5.155638863273285	-0.8567932480649757	-1.8951708478943416
ems_3hM_3709.pdb	5	14	29	44	71	5	25	0	0	1	0	14.0	29.0	44.0	66.0	5.0	1.0	0.0	0.0	0.0	0.0	22.0	30.0	26.0	20.0	16.0	2.0	6.0	1.0	1.0	1.0	-1.3258778811772771	-0.01622974621169604	-5.148081571414988	-32.92045037531844	-4.8115007621113035	0.2120427695567828	-4.554087168630706	-0.10952505777971556	0.016216571902714416	0.4739888484387128	1.3258778811772771	0.01622974621169604	-5.148081571414988	-32.92045037531844	4.8115007621113035	-0.2120427695567828	4.554087168630706	0.10952505777971556
ems_3hM_183.pdb	34	2	0	0	0	0	0	0	0	0	0	2.0	0.0	0.0	0.0	0.0	0.0	0.0	0.0	0.0	0.0	2.0	1.0	1.0	1.0	1.0	0.0	0.0	1.0	1.0	0.0	0.0	-0.34652842790520744	-0.20174331427252845	-0.29366687036289685	-0.18284722215383156	0.0	0.0	-0.10952505777971556	0.016216571902714416	0.0	0.0	0.34652842790520744	0.20174331427252845	0.29366687036289685	0.18284722215383156	0.0	0.0	0.10952505777971556
ems_3hM_624.pdb	7	26	176	105	141	281	32	0	0	0	0	26.0	176.0	105.0	132.0	281.0	2.0	0.0	0.0	0.0	0.0	33.0	48.0	41.0	42.0	136.0	3.0	13.0	1.0	1.0	1.0	-0.6387397678966096	-102.15458670495308	-34.80330010621929	-62.71196037657567	-59.81803749036194	-0.10324416140549664	-10.939852648790493	-0.10952505777971556	0.016216571902714416	-0.3957830303251728	0.6387397678966096	-102.15458670495308	-34.80330010621929	-62.71196037657567	-59.81803749036194	0.10324416140549664	10.939852648790493	0.10952505777971556
ems_3hM_237.pdb	16	13	18	54	116	42	297	141	429	98	953	13.0	18.0	54.0	108.0	42.0	19.0	53.0	309.0	54.0	404.0	68.0	112.0	96.0	205.0	34.0	16.0	65.0	372.0	91.0	522.0	-32.88028429924805	-59.769197117106856	-10.851236374975429	-27.278495833424763	-0.9506505352180668	-0.2795563118448463	-1.0359373681582014	-5.653061222048053	-8.733650845748656	-14.384572030482333	32.88028429924805	59.769197117106856	10.851236374975429	27.278495833424763	-0.9506505352180668	-0.2795563118448463	1.0359373681582014	5.653061222048053
ems_3hM_2870.pdb	9	96	142	97	0	3	0	0	0	0	0	96.0	142.0	97.0	0.0	3.0	0.0	0.0	0.0	0.0	0.0	31.0	35.0	30.0	3.0	7.0	0.0	1.0	1.0	1.0	1.0	-44.36586061874205	-93.81586717470637	-47.570144958731596	-1.003676703199769	-0.8641880762165393	0.0	0.21864769359428848	-0.10952505777971556	0.016216571902714416	-0.3165335062087091	-44.36586061874205	-93.81586717470637	-47.570144958731596	1.003676703199769	0.8641880762165393	0.0	-0.21864769359428848	0.10952505777971556
ems_3hM_2715.pdb	7	29	0	0	0	0	0	0	0	0	0	29.0	0.0	0.0	0.0	0.0	0.0	0.0	0.0	0.0	0.0	21.0	1.0	1.0	1.0	1.0	0.0	0.0	1.0	1.0	0.0	-1.519873058342796	-0.34781378075734715	-0.20302866712466816	-0.29366687036289685	-0.18284722215383156	0.0	0.0	-0.10952505777971556	0.016216571902714416	0.0	-1.519873058342796	0.34781378075734715	0.20302866712466816	0.29366687036289685	0.18284722215383156	0.0	0.0	0.10952505777971556
ems_3hM_2063.pdb	27	0	1	0	0	0	0	0	0	0	0	0.0	1.0	0.0	0.0	0.0	0.0	0.0	0.0	0.0	0.0	1.0	1.0	1.0	1.0	1.0	0.0	0.0	1.0	1.0	0.0	-0.3534941893750085	0.0	-0.20174331427252845	-0.29366687036289685	-0.18284722215383156	0.0	0.0	-0.10952505777971556	0.016216571902714416	0.0	0.3534941893750085	0.0	0.20174331427252845	0.29366687036289685	0.18284722215383156	0.0	0.0	0.10952505777971556
ems_3hM_120.pdb	14	201	31	24	229	57	219	47	140	25	1	201.0	31.0	24.0	214.0	57.0	14.0	17.0	100.0	13.0	0.0	67.0	107.0	93.0	172.0	49.0	14.0	54.0	48.0	46.0	0.0	-86.41079334518743	-37.09758574197778	-35.610104523458816	-4.931613566252338	-0.642155078088777	0.0	-17.016953831406198	-21.531569971651592	-15.845342589265258	0.0	-86.41079334518743	37.09758574197778	35.610104523458816	-4.931613566252338	-0.642155078088777	0.0	17.016953831406198	-21.531569971651592
ems_3hM_3293.pdb	12	234	123	133	65	73	254	0	0	0	0	234.0	123.0	133.0	60.0	73.0	16.0	0.0	0.0	0.0	0.0	54.0	72.0	62.0	32.0	44.0	3.0	10.0	1.0	1.0	2.0	-165.38084379348666	-15.10510650983231	-30.508776512550412	-10.03617204547298	-8.371673462580532	-16.652736309286865	-8.046116197320769	-0.10952505777971556	0.016216571902714416	-0.5711961548583875	-165.38084379348666	-15.10510650983231	-30.508776512550412	-10.03617204547298	-8.371673462580532	-16.652736309286865	8.046116197320769	0.10952505777971556
ems_3hM_2374.pdb	8	59	129	53	175	86	98	14	50	216	0	59.0	129.0	53.0	164.0	86.0	6.0	5.0	36.0	120.0	0.0	34.0	52.0	45.0	76.0	182.0	6.0	24.0	37.0	66.0	1.0	-8.140252325748605	-40.14062896225658	-0.7016062910139667	-38.553500354490644	-30.96035087578705	0.0	-10.421635791023347	0.005464396911918357	-18.074967737225265	0.28788637388464694	-8.140252325748605	-40.14062896225658	-0.7016062910139667	-38.553500354490644	30.96035087578705	0.0	10.421635791023347	-0.005464396911918357
ems_3hM_933.pdb	15	74	142	90	13	361	39	36	73	697	1	74.0	142.0	90.0	12.0	361.0	2.0	13.0	52.0	388.0	0.0	67.0	107.0	92.0	169.0	223.0	14.0	54.0	161.0	187.0	1.0	-0.3582271731093698	-5.37043578729083	-0.02097404099353639	-124.26923911047042	-36.24997144845617	-6.786624674681299	-21.47374129398748	-49.75250028813247	-82.35523779341055	-0.24222863006970494	-0.3582271731093698	-5.37043578729083	0.02097404099353639	124.26923911047042	-36.24997144845617	6.786624674681299	21.47374129398748	49.75250028813247
ems_3hM_541.pdb	11	247	116	201	0	18	1	0	0	6	0	247.0	116.0	201.0	0.0	18.0	0.0	0.0	0.0	3.0	0.0	42.0	50.0	44.0	8.0	13.0	1.0	2.0	1.0	1.0	3.0	-234.59997731989952	-31.55422293595965	-150.60545259842726	-5.794462561889894	-1.2055475458441745	0.4750259471704056	-1.1057003606817148	-0.10952505777971556	-1.824194121163058	-1.343624739048908	-234.59997731989952	-31.55422293595965	-150.60545259842726	5.794462561889894	-1.2055475458441745	-0.4750259471704056	1.1057003606817148	0.10952505777971556
ems_3hM_1176.pdb	7	0	0	0	0	0	0	0	0	0	0	0.0	0.0	0.0	0.0	0.0	0.0	0.0	0.0	0.0	0.0	1.0	1.0	1.0	1.0	1.0	0.0	0.0	1.0	1.0	0.0	-0.3534941893750085	-0.34652842790520744	-0.20174331427252845	-0.29366687036289685	-0.18284722215383156	0.0	0.0	-0.10952505777971556	0.016216571902714416	0.0	0.3534941893750085	0.34652842790520744	0.20174331427252845	0.29366687036289685	0.18284722215383156	0.0	0.0	0.10952505777971556
ems_3hM_2149.pdb	21	65	41	41	220	27	396	0	0	1	0	65.0	41.0	41.0	206.0	27.0	26.0	0.0	0.0	0.0	0.0	98.0	141.0	122.0	112.0	28.0	9.0	35.0	1.0	1.0	1.0	-6.127680776685067	-48.718934022713775	-35.725888588723095	-32.042843543518636	-0.010830205900159484	-11.206601694876122	-32.66953958864476	-0.10952505777971556	0.016216571902714416	0.5446064728259726	6.127680776685067	48.718934022713775	35.725888588723095	-32.042843543518636	0.010830205900159484	-11.206601694876122	32.66953958864476	0.10952505777971556
ems_3hM_3155.pdb	19	19	237	260	0	0	0	0	0	0	0	19.0	237.0	260.0	0.0	0.0	0.0	0.0	0.0	0.0	0.0	82.0	90.0	78.0	5.0	9.0	0.0	2.0	1.0	1.0	4.0	-34.49482441775072	-82.52290826196783	-131.4029129990925	-3.730966889974448	-7.022305562646931	0.0	-0.4133163458573741	-0.10952505777971556	0.016216571902714416	-2.031967141294222	34.49482441775072	-82.52290826196783	-131.4029129990925	3.730966889974448	7.022305562646931	0.0	0.4133163458573741	0.10952505777971556
ems_3hM_1758.pdb	26	5	0	0	0	0	0	0	0	0	0	5.0	0.0	0.0	0.0	0.0	0.0	0.0	0.0	0.0	0.0	5.0	1.0	1.0	1.0	1.0	0.0	0.0	1.0	1.0	0.0	0.0	-0.34652842790520744	-0.20174331427252845	-0.29366687036289685	-0.18284722215383156	0.0	0.0	-0.10952505777971556	0.016216571902714416	0.0	0.0	0.34652842790520744	0.20174331427252845	0.29366687036289685	0.18284722215383156	0.0	0.0	0.10952505777971556
ems_3hM_1965.pdb	8	88	237	115	93	145	48	62	220	537	1	88.0	237.0	115.0	87.0	145.0	3.0	23.0	158.0	298.0	0.0	34.0	53.0	46.0	80.0	352.0	6.0	25.0	128.0	194.0	2.0	-30.770152431762508	-172.201672124121	-37.2266242633586	-0.33180983283939725	-77.8247952098074	-0.7872088646113715	-0.06842015600251017	-3.3983044291207136	-24.07374269061012	-0.2803687316224461	-30.770152431762508	-172.201672124121	-37.2266242633586	-0.33180983283939725	77.8247952098074	0.7872088646113715	0.06842015600251017	-3.3983044291207136
ems_3hM_2402.pdb	13	33	9	12	68	57	76	29	136	47	221	33.0	9.0	12.0	63.0	57.0	5.0	11.0	98.0	26.0	93.0	57.0	93.0	80.0	171.0	17.0	14.0	54.0	83.0	46.0	118.0	-5.643877615700597	-61.75900811063293	-44.63418407363066	-44.31374431641754	-29.40295925448401	-3.1236864907806545	-24.69250200308485	-1.379976368482602	-4.790772884420377	-2.687528420692757	5.643877615700597	61.75900811063293	44.63418407363066	44.31374431641754	-29.40295925448401	3.1236864907806545	24.69250200308485	-1.379976368482602
ems_3hM_419.pdb	14	128	109	131	55	95	62	0	0	0	0	128.0	109.0	131.0	51.0	95.0	4.0	0.0	0.0	0.0	0.0	64.0	86.0	75.0	38.0	38.0	3.0	12.0	1.0	1.0	2.0	-24.829437395170075	-2.8569192622006057	-17.55261708806121	-2.1443075266444467	-29.90019920153601	-0.27296495888068595	-9.866230532490151	-0.10952505777971556	0.016216571902714416	-0.5408924685859795	-24.829437395170075	-2.8569192622006057	-17.55261708806121	-2.1443075266444467	-29.90019920153601	-0.27296495888068595	9.866230532490151	0.10952505777971556
ems_3hM_687.pdb	1	1	24	11	22	32	49	8	42	72	0	1.0	24.0	11.0	20.0	32.0	3.0	3.0	30.0	40.0	0.0	1.0	1.0	1.0	1.0	38.0	0.0	0.0	21.0	33.0	0.0	0.0	-46.81467232510804	-15.484896981652904	-36.75601575932958	-0.3912975072964784	-8.48550387928683	-4.362142695956414	-2.083707879849221	-0.7956969245871832	0.0	0.0	-46.81467232510804	-15.484896981652904	-36.75601575932958	0.3912975072964784	-8.48550387928683	-4.362142695956414	-2.083707879849221
ems_3hM_2769.pdb	36	110	44	51	158	159	268	190	474	227	0	110.0	44.0	51.0	148.0	159.0	17.0	72.0	341.0	126.0	0.0	170.0	273.0	237.0	472.0	77.0	38.0	150.0	213.0	135.0	4.0	-11.784765268416436	-148.15565407576955	-106.56516343661318	-152.1133882709884	-33.59930411420773	-6.832031407327803	-24.54707540640419	-32.5769140742087	-0.3034809478325542	-2.565346506951537	11.784765268416436	148.15565407576955	106.56516343661318	152.1133882709884	-33.59930411420773	6.832031407327803	24.54707540640419	-32.5769140742087
ems_3hM_2308.pdb	44	23	267	244	346	321	551	148	1203	893	1	23.0	267.0	244.0	324.0	321.0	36.0	56.0	867.0	497.0	0.0	214.0	341.0	295.0	561.0	438.0	45.0	177.0	627.0	505.0	4.0	-138.65221794716643	-8.669102212947621	-4.673138616948903	-58.75032235308572	-17.109900078922752	-0.8348157701338508	-56.3062865955057	-41.10983829813847	-0.0614495223431959	-1.8902645614122155	138.65221794716643	8.669102212947621	4.673138616948903	58.75032235308572	17.109900078922752	0.8348157701338508	56.3062865955057	-41.10983829813847
ems_3hM_3548.pdb	4	32	0	0	0	0	0	0	0	0	0	32.0	0.0	0.0	0.0	0.0	0.0	0.0	0.0	0.0	0.0	8.0	1.0	1.0	1.0	1.0	0.0	0.0	1.0	1.0	0.0	-21.430655655465735	-0.34652842790520744	-0.20174331427252845	-0.29366687036289685	-0.18284722215383156	0.0	0.0	-0.10952505777971556	0.016216571902714416	0.0	-21.430655655465735	0.34652842790520744	0.20174331427252845	0.29366687036289685	0.18284722215383156	0.0	0.0	0.10952505777971556
ems_3hM_2196.pdb	19	56	12	5	22	8	17	0	0	0	0	56.0	12.0	5.0	20.0	8.0	1.0	0.0	0.0	0.0	0.0	61.0	9.0	8.0	1.0	1.0	0.0	0.0	1.0	1.0	0.0	-0.2027125295109045	-0.5991988162252646	-0.33472493489054056	-36.75601575932958	-9.324683844296711	-2.2312435460911804	0.0	-0.10952505777971556	0.016216571902714416	0.0	0.2027125295109045	-0.5991988162252646	0.33472493489054056	-36.75601575932958	-9.324683844296711	-2.2312435460911804	0.0	0.10952505777971556
ems_3hM_2631.pdb	35	49	0	0	17	0	25	0	7	0	0	49.0	0.0	0.0	15.0	0.0	1.0	0.0	5.0	0.0	0.0	50.0	1.0	1.0	1.0	1.0	0.0	0.0	1.0	1.0	0.0	0.0009550924654675439	-0.34652842790520744	-0.20174331427252845	-23.787973785357913	-0.18284722215383156	-2.2312435460911804	0.0	-4.34939591097051	0.016216571902714416	0.0	-0.0009550924654675439	0.34652842790520744	0.20174331427252845	-23.787973785357913	0.18284722215383156	-2.2312435460911804	0.0	-4.34939591097051
ems_3hM_2985.pdb	3	72	92	82	108	84	184	339	376	205	105	72.0	92.0	82.0	101.0	84.0	12.0	129.0	271.0	114.0	44.0	11.0	18.0	16.0	29.0	149.0	2.0	9.0	195.0	161.0	1.0	-73.77837940812705	-77.16177678745477	-70.82514612945053	-54.09559530724048	-16.783225743247925	-10.792974223688333	-221.52227657096188	-13.325903029259793	-7.526321449507407	-118.39754349737616	-73.77837940812705	-77.16177678745477	-70.82514612945053	-54.09559530724048	16.783225743247925	-10.792974223688333	-221.52227657096188	-13.325903029259793
ems_3hM_2928.pdb	7	35	194	243	309	349	565	442	1014	555	1543	35.0	194.0	243.0	289.0	349.0	37.0	168.0	731.0	308.0	654.0	34.0	55.0	48.0	100.0	359.0	8.0	32.0	1467.0	863.0	679.0	-0.02693995477340394	-105.1059348773953	-200.11773444916915	-118.3112900228377	-0.1373474596838946	-28.41131750527021	-144.97103782974028	-226.7890215204491	-237.03535293817538	-0.4505480634690002	-0.02693995477340394	-105.1059348773953	-200.11773444916915	-118.3112900228377	0.1373474596838946	-28.41131750527021	-144.97103782974028	226.7890215204491
ems_3hM_1083.pdb	29	89	46	73	0	4	0	0	0	0	0	89.0	46.0	73.0	0.0	4.0	0.0	0.0	0.0	0.0	0.0	110.0	63.0	55.0	1.0	1.0	0.0	0.0	1.0	1.0	1.0	-2.098599292138005	-2.4033402881481507	-2.9428654380798416	-0.29366687036289685	-2.629514629499647	0.0	0.0	-0.10952505777971556	0.016216571902714416	-0.032281511466888624	2.098599292138005	2.4033402881481507	-2.9428654380798416	0.29366687036289685	-2.629514629499647	0.0	0.0	0.10952505777971556
ems_3hM_1339.pdb	19	14	86	103	0	7	0	0	0	0	0	14.0	86.0	103.0	0.0	7.0	0.0	0.0	0.0	0.0	0.0	81.0	85.0	73.0	3.0	2.0	0.0	1.0	1.0	1.0	1.0	-41.70968882702393	-0.013343057229064923	-5.45894477349465	-1.5169586395539358	-4.891111761415771	0.0	0.047553714809565606	-0.10952505777971556	0.016216571902714416	-0.3765516302817021	41.70968882702393	-0.013343057229064923	-5.45894477349465	1.5169586395539358	-4.891111761415771	0.0	-0.047553714809565606	0.10952505777971556
ems_3hM_817.pdb	5	24	65	148	0	0	0	0	0	0	0	24.0	65.0	148.0	0.0	0.0	0.0	0.0	0.0	0.0	0.0	21.0	24.0	21.0	3.0	5.0	0.0	1.0	1.0	1.0	2.0	-0.30605809640078263	-23.774227595734057	-162.90518737866	-1.2590225944450215	-3.2552000524934264	0.0	0.1335323965125389	-0.10952505777971556	0.016216571902714416	-0.7849230176772535	-0.30605809640078263	-23.774227595734057	-162.90518737866	1.2590225944450215	3.2552000524934264	0.0	-0.1335323965125389	0.10952505777971556
ems_3hM_313.pdb	13	102	143	143	110	177	116	226	273	713	1	102.0	143.0	143.0	103.0	177.0	7.0	86.0	196.0	396.0	0.0	56.0	89.0	77.0	144.0	228.0	11.0	45.0	296.0	218.0	2.0	-15.258477505919545	-13.824299683510544	-22.554795739411418	-6.213206130445202	-6.142877695625772	-0.7921680467695893	-14.610574080243413	-18.989711662027105	-58.717604594256066	-0.7218206979849868	-15.258477505919545	-13.824299683510544	-22.554795739411418	6.213206130445202	6.142877695625772	0.7921680467695893	-14.610574080243413	18.989711662027105
ems_3hM_1841.pdb	32	26	88	132	0	0	0	0	0	0	0	26.0	88.0	132.0	0.0	0.0	0.0	0.0	0.0	0.0	0.0	127.0	110.0	95.0	1.0	1.0	0.0	0.0	1.0	1.0	2.0	-59.30884869339903	-2.179209050992384	-6.637853304613018	-0.29366687036289685	-0.18284722215383156	0.0	0.0	-0.10952505777971556	0.016216571902714416	-0.5561017054720176	59.30884869339903	2.179209050992384	-6.637853304613018	0.29366687036289685	0.18284722215383156	0.0	0.0	0.10952505777971556
ems_3hM_1433.pdb	18	128	66	83	0	32	0	0	0	6	0	128.0	66.0	83.0	0.0	32.0	0.0	0.0	0.0	3.0	0.0	73.0	86.0	75.0	11.0	6.0	1.0	4.0	1.0	1.0	1.0	-17.283507952737708	-2.4691208850869657	-0.4979234193154838	-9.03953384963566	-29.03665182345643	0.11201387916289117	-1.8716848793414305	-0.10952505777971556	-1.824194121163058	-0.16066286869291568	-17.283507952737708	2.4691208850869657	-0.4979234193154838	9.03953384963566	-29.03665182345643	-0.11201387916289117	1.8716848793414305	0.10952505777971556
ems_3hM_772.pdb	21	107	33	40	0	4	0	0	0	0	0	107.0	33.0	40.0	0.0	4.0	0.0	0.0	0.0	0.0	0.0	81.0	41.0	36.0	1.0	1.0	0.0	0.0	1.0	1.0	1.0	-3.8150525614088617	-0.8140004226099578	-0.2832226033741421	-0.29366687036289685	-2.629514629499647	0.0	0.0	-0.10952505777971556	0.016216571902714416	0.5692991044741124	-3.8150525614088617	0.8140004226099578	-0.2832226033741421	0.29366687036289685	-2.629514629499647	0.0	0.0	0.10952505777971556
ems_3hM_3366.pdb	16	2	1	0	238	0	288	110	611	0	0	2.0	1.0	0.0	223.0	0.0	19.0	42.0	440.0	0.0	0.0	67.0	106.0	92.0	165.0	2.0	13.0	52.0	1.0	1.0	0.0	-56.580233213806956	-98.35390988290762	-88.7664061179371	-9.482203113297404	-0.15053047840515602	-1.3178816031385685	-0.9387841769958952	-2194.1044385518053	-0.03385462763966452	0.0	56.580233213806956	98.35390988290762	88.7664061179371	-9.482203113297404	0.15053047840515602	-1.3178816031385685	0.9387841769958952	-2194.1044385518053
ems_3hM_1052.pdb	6	43	3	1	35	34	77	137	90	18	29	43.0	3.0	1.0	32.0	34.0	5.0	52.0	64.0	10.0	12.0	23.0	37.0	32.0	70.0	6.0	6.0	22.0	8.0	17.0	23.0	-7.400477983676506	-25.559808968403612	-26.19072837019841	-12.295077983951984	-32.79715447303249	0.07519632786926422	-15.159834872310526	-80.82103329971163	-1.3657156846461156	-2.8749245834287507	-7.400477983676506	25.559808968403612	26.19072837019841	12.295077983951984	-32.79715447303249	-0.07519632786926422	-15.159834872310526	-80.82103329971163
ems_3hM_2147.pdb	10	271	296	242	304	534	277	0	36	0	0	271.0	296.0	242.0	285.0	534.0	18.0	0.0	25.0	0.0	0.0	44.0	66.0	57.0	75.0	307.0	6.0	24.0	9.0	8.0	3.0	-265.7583641857597	-213.59806900774123	-164.1955840611962	-171.93766443852851	-68.58097396314463	-8.350570767826559	-21.134270767332662	-9.991055194656123	-6.164372173527808	-1.9005255374553376	-265.7583641857597	-213.59806900774123	-164.1955840611962	-171.93766443852851	-68.58097396314463	-8.350570767826559	21.134270767332662	-9.991055194656123
ems_3hM_999.pdb	8	19	0	0	0	0	0	0	0	0	0	19.0	0.0	0.0	0.0	0.0	0.0	0.0	0.0	0.0	0.0	19.0	1.0	1.0	1.0	1.0	0.0	0.0	1.0	1.0	0.0	0.0	-0.34652842790520744	-0.20174331427252845	-0.29366687036289685	-0.18284722215383156	0.0	0.0	-0.10952505777971556	0.016216571902714416	0.0	0.0	0.34652842790520744	0.20174331427252845	0.29366687036289685	0.18284722215383156	0.0	0.0	0.10952505777971556
ems_3hM_1890.pdb	23	40	7	4	265	48	264	0	0	0	0	40.0	7.0	4.0	248.0	48.0	17.0	0.0	0.0	0.0	0.0	110.0	165.0	143.0	180.0	7.0	14.0	57.0	1.0	1.0	0.0	-29.189420660754767	-134.34795423921506	-122.72407239154558	-11.704270848430355	-52.37632599221664	-0.3126458208480809	-53.97281274672177	-0.10952505777971556	0.016216571902714416	0.0	29.189420660754767	134.34795423921506	122.72407239154558	-11.704270848430355	-52.37632599221664	-0.3126458208480809	53.97281274672177	0.10952505777971556
ems_3hM_948.pdb	12	1	0	0	0	0	0	0	0	0	0	1.0	0.0	0.0	0.0	0.0	0.0	0.0	0.0	0.0	0.0	1.0	1.0	1.0	1.0	1.0	0.0	0.0	1.0	1.0	0.0	0.0	-0.34652842790520744	-0.20174331427252845	-0.29366687036289685	-0.18284722215383156	0.0	0.0	-0.10952505777971556	0.016216571902714416	0.0	0.0	0.34652842790520744	0.20174331427252845	0.29366687036289685	0.18284722215383156	0.0	0.0	0.10952505777971556
ems_3hM_3707.pdb	33	57	563	471	234	459	467	0	3	72	0	57.0	563.0	471.0	219.0	459.0	30.0	0.0	2.0	40.0	0.0	150.0	205.0	177.0	102.0	228.0	8.0	32.0	1.0	1.0	7.0	-37.60917983130372	-211.5182200790452	-167.03976017774403	-50.8448858526484	-90.71728161622688	-17.876454394783377	-29.593397808843694	-0.583622560543849	-110.95347573259848	-4.751624583169116	37.60917983130372	-211.5182200790452	-167.03976017774403	-50.8448858526484	-90.71728161622688	-17.876454394783377	29.593397808843694	-0.583622560543849
ems_3hM_1394.pdb	13	19	0	0	0	0	0	0	0	0	0	19.0	0.0	0.0	0.0	0.0	0.0	0.0	0.0	0.0	0.0	20.0	1.0	1.0	1.0	1.0	0.0	0.0	1.0	1.0	0.0	0.022597531153618174	-0.34652842790520744	-0.20174331427252845	-0.29366687036289685	-0.18284722215383156	0.0	0.0	-0.10952505777971556	0.016216571902714416	0.0	-0.022597531153618174	0.34652842790520744	0.20174331427252845	0.29366687036289685	0.18284722215383156	0.0	0.0	0.10952505777971556
ems_3hM_2191.pdb	13	14	75	36	37	77	43	0	0	0	0	14.0	75.0	36.0	34.0	77.0	2.0	0.0	0.0	0.0	0.0	53.0	71.0	62.0	29.0	24.0	2.0	9.0	1.0	1.0	1.0	-20.02223066208537	-0.12088017273900675	-6.0299406391061865	-0.4306920358998809	-36.33762289112349	0.0	-7.251665975919918	-0.10952505777971556	0.016216571902714416	0.674659696363009	20.02223066208537	-0.12088017273900675	6.0299406391061865	-0.4306920358998809	-36.33762289112349	0.0	7.251665975919918	0.10952505777971556
ems_3hM_2636.pdb	1	16	17	3	29	18	58	15	74	46	0	16.0	17.0	3.0	27.0	18.0	3.0	5.0	53.0	25.0	0.0	1.0	1.0	1.0	1.0	29.0	0.0	0.0	11.0	45.0	0.0	-25.369489465752764	-27.960666310089987	-1.388274061965216	-56.922329005945905	-2.249467691980559	-8.48550387928683	-9.071469594576268	-42.55507208189739	-5.2018752516944735	0.0	-25.369489465752764	-27.960666310089987	-1.388274061965216	-56.922329005945905	2.249467691980559	-8.48550387928683	-9.071469594576268	-42.55507208189739
ems_3hM_3658.pdb	46	206	108	119	0	0	1	1	0	1	0	206.0	108.0	119.0	0.0	0.0	0.0	0.0	0.0	0.0	0.0	188.0	125.0	108.0	1.0	1.0	0.0	0.0	1.0	1.0	2.0	-0.8857846435309682	-1.0730461569083047	-0.6180611198383446	-0.29366687036289685	-0.18284722215383156	0.0	0.0	-0.10952505777971556	0.016216571902714416	-0.3487443510195576	-0.8857846435309682	1.0730461569083047	-0.6180611198383446	0.29366687036289685	0.18284722215383156	0.0	0.0	0.10952505777971556
ems_3hM_2479.pdb	31	80	4	13	162	7	303	0	251	4	0	80.0	4.0	13.0	151.0	7.0	19.0	0.0	181.0	2.0	0.0	147.0	238.0	206.0	419.0	7.0	34.0	133.0	63.0	14.0	4.0	-18.150181818888232	-215.8468088619575	-155.80663057575626	-113.21022521029032	0.0	-3.443695029185505	-129.16352383262603	-72.96636778943866	-7.463411696795752	-2.7918419726195114	18.150181818888232	215.8468088619575	155.80663057575626	113.21022521029032	0.0	3.443695029185505	129.16352383262603	-72.96636778943866
ems_3hM_1723.pdb	20	6	0	0	0	0	0	0	0	0	0	6.0	0.0	0.0	0.0	0.0	0.0	0.0	0.0	0.0	0.0	6.0	1.0	1.0	1.0	1.0	0.0	0.0	1.0	1.0	0.0	0.0	-0.34652842790520744	-0.20174331427252845	-0.29366687036289685	-0.18284722215383156	0.0	0.0	-0.10952505777971556	0.016216571902714416	0.0	0.0	0.34652842790520744	0.20174331427252845	0.29366687036289685	0.18284722215383156	0.0	0.0	0.10952505777971556
ems_3hM_2257.pdb	25	116	4	30	73	5	175	0	0	1	0	116.0	4.0	30.0	68.0	5.0	11.0	0.0	0.0	0.0	0.0	106.0	136.0	118.0	39.0	1.0	3.0	12.0	1.0	1.0	0.0	-0.5132091745104503	-116.00252155187496	-45.88517173113263	-9.423824276510793	-4.056106959176109	-6.69588499101102	-10.028465598995256	-0.10952505777971556	0.016216571902714416	0.0	-0.5132091745104503	116.00252155187496	45.88517173113263	-9.423824276510793	-4.056106959176109	-6.69588499101102	10.028465598995256	0.10952505777971556
ems_3hM_2982.pdb	25	0	0	0	0	0	0	0	0	0	0	0.0	0.0	0.0	0.0	0.0	0.0	0.0	0.0	0.0	0.0	1.0	1.0	1.0	1.0	1.0	0.0	0.0	1.0	1.0	0.0	-0.3534941893750085	-0.34652842790520744	-0.20174331427252845	-0.29366687036289685	-0.18284722215383156	0.0	0.0	-0.10952505777971556	0.016216571902714416	0.0	0.3534941893750085	0.34652842790520744	0.20174331427252845	0.29366687036289685	0.18284722215383156	0.0	0.0	0.10952505777971556
ems_3hM_1084.pdb	10	32	24	19	119	45	105	71	127	40	0	32.0	24.0	19.0	111.0	45.0	6.0	27.0	91.0	22.0	0.0	45.0	72.0	62.0	118.0	39.0	9.0	37.0	48.0	45.0	0.0	-1.9385346000320143	-20.99821281731704	-20.065681404315164	-0.17168329476893973	-0.4635661582057082	-0.5106429157946675	-1.4154486250071583	-15.389754063997302	-6.794829374971679	0.0	1.9385346000320143	20.99821281731704	20.065681404315164	0.17168329476893973	-0.4635661582057082	0.5106429157946675	1.4154486250071583	-15.389754063997302
ems_3hM_3417.pdb	15	102	208	110	0	72	0	0	0	0	0	102.0	208.0	110.0	0.0	72.0	0.0	0.0	0.0	0.0	0.0	63.0	77.0	66.0	13.0	26.0	1.0	4.0	1.0	1.0	2.0	-10.487775447354146	-76.61881732665285	-12.176176150549152	-11.245976357854321	-27.94096913384753	-0.07494872773663408	-2.6195353069395297	-0.10952505777971556	0.016216571902714416	-0.1914577533410171	-10.487775447354146	-76.61881732665285	-12.176176150549152	11.245976357854321	-27.94096913384753	0.07494872773663408	2.6195353069395297	0.10952505777971556
ems_3hM_810.pdb	28	14	0	0	0	0	0	0	0	0	0	14.0	0.0	0.0	0.0	0.0	0.0	0.0	0.0	0.0	0.0	14.0	1.0	1.0	1.0	1.0	0.0	0.0	1.0	1.0	0.0	0.0	-0.34652842790520744	-0.20174331427252845	-0.29366687036289685	-0.18284722215383156	0.0	0.0	-0.10952505777971556	0.016216571902714416	0.0	0.0	0.34652842790520744	0.20174331427252845	0.29366687036289685	0.18284722215383156	0.0	0.0	0.10952505777971556
ems_3hM_1342.pdb	16	279	85	47	1	0	1	0	0	0	0	279.0	85.0	47.0	0.0	0.0	0.0	0.0	0.0	0.0	0.0	61.0	61.0	53.0	2.0	1.0	0.0	0.0	1.0	1.0	1.0	-208.7166223543381	-4.318054186699811	-0.28029084704865426	-0.14460577211538395	-0.18284722215383156	0.0	0.0	-0.10952505777971556	0.016216571902714416	0.4080308234736045	-208.7166223543381	-4.318054186699811	0.28029084704865426	0.14460577211538395	0.18284722215383156	0.0	0.0	0.10952505777971556
ems_3hM_3361.pdb	15	9	268	207	34	250	82	0	1	32	0	9.0	268.0	207.0	31.0	250.0	5.0	0.0	0.0	17.0	0.0	64.0	86.0	75.0	38.0	95.0	3.0	12.0	1.0	1.0	3.0	-36.58967644296847	-122.26600469553541	-79.03718257822834	-0.6492964463571838	-87.04519932470915	-0.7526255336780943	-9.964945691709405	-0.10952505777971556	-33.76460658749712	-1.4318667377086949	36.58967644296847	-122.26600469553541	-79.03718257822834	0.6492964463571838	-87.04519932470915	-0.7526255336780943	9.964945691709405	0.10952505777971556
ems_3hM_2953.pdb	12	5	3	13	0	0	0	0	0	0	0	5.0	3.0	13.0	0.0	0.0	0.0	0.0	0.0	0.0	0.0	5.0	1.0	1.0	1.0	1.0	0.0	0.0	1.0	1.0	0.0	0.0	-1.0987036782376651	-20.131275673432775	-0.29366687036289685	-0.18284722215383156	0.0	0.0	-0.10952505777971556	0.016216571902714416	0.0	0.0	-1.0987036782376651	-20.131275673432775	0.29366687036289685	0.18284722215383156	0.0	0.0	0.10952505777971556
ems_3hM_3700.pdb	6	0	36	101	0	0	0	0	0	0	0	0.0	36.0	101.0	0.0	0.0	0.0	0.0	0.0	0.0	0.0	21.0	24.0	21.0	2.0	2.0	0.0	1.0	1.0	1.0	1.0	-18.231466294284736	-2.9183718884366603	-81.11434340353027	-0.9287022484446394	-0.930186579400666	0.0	0.3395352204340286	-0.10952505777971556	0.016216571902714416	-0.35694312077774515	18.231466294284736	-2.9183718884366603	-81.11434340353027	0.9287022484446394	0.930186579400666	0.0	-0.3395352204340286	0.10952505777971556
ems_3hM_1962.pdb	17	0	0	0	0	0	0	0	0	0	0	0.0	0.0	0.0	0.0	0.0	0.0	0.0	0.0	0.0	0.0	1.0	1.0	1.0	1.0	1.0	0.0	0.0	1.0	1.0	0.0	-0.3534941893750085	-0.34652842790520744	-0.20174331427252845	-0.29366687036289685	-0.18284722215383156	0.0	0.0	-0.10952505777971556	0.016216571902714416	0.0	0.3534941893750085	0.34652842790520744	0.20174331427252845	0.29366687036289685	0.18284722215383156	0.0	0.0	0.10952505777971556
ems_3hM_1510.pdb	15	3	0	0	0	0	0	0	0	0	0	3.0	0.0	0.0	0.0	0.0	0.0	0.0	0.0	0.0	0.0	3.0	1.0	1.0	1.0	1.0	0.0	0.0	1.0	1.0	0.0	0.0	-0.34652842790520744	-0.20174331427252845	-0.29366687036289685	-0.18284722215383156	0.0	0.0	-0.10952505777971556	0.016216571902714416	0.0	0.0	0.34652842790520744	0.20174331427252845	0.29366687036289685	0.18284722215383156	0.0	0.0	0.10952505777971556
ems_3hM_2286.pdb	4	63	20	20	0	0	0	0	0	0	0	63.0	20.0	20.0	0.0	0.0	0.0	0.0	0.0	0.0	0.0	10.0	12.0	10.0	1.0	1.0	0.0	0.0	1.0	1.0	0.0	-62.13752568095855	-2.5836701452555944	-3.973144633673451	-0.29366687036289685	-0.1829295379258431	0.0	0.0	-0.10952505777971556	0.016216571902714416	0.0	-62.13752568095855	-2.5836701452555944	-3.973144633673451	0.29366687036289685	0.1829295379258431	0.0	0.0	0.10952505777971556
ems_3hM_597.pdb	36	53	3	17	0	0	0	0	0	0	0	53.0	3.0	17.0	0.0	0.0	0.0	0.0	0.0	0.0	0.0	106.0	8.0	7.0	1.0	1.0	0.0	0.0	1.0	1.0	0.0	-16.038489468932596	-1.5291244863681008	-5.743856386996903	-0.29366687036289685	-0.18284722215383156	0.0	0.0	-0.10952505777971556	0.016216571902714416	0.0	16.038489468932596	1.5291244863681008	-5.743856386996903	0.29366687036289685	0.18284722215383156	0.0	0.0	0.10952505777971556
ems_3hM_1846.pdb	21	109	76	92	280	105	165	62	262	337	1	109.0	76.0	92.0	262.0	105.0	10.0	23.0	188.0	187.0	0.0	101.0	161.0	139.0	261.0	122.0	21.0	82.0	203.0	123.0	1.0	-0.32401090333189586	-27.6407537410158	-8.964270617800025	-0.005510423232408357	-1.214541339373156	-3.141731745266217	-29.46454355338005	-0.5232064276755466	-14.322926080819697	-0.2691578608550691	-0.32401090333189586	27.6407537410158	8.964270617800025	-0.005510423232408357	1.214541339373156	3.141731745266217	29.46454355338005	0.5232064276755466
ems_3hM_2405.pdb	12	210	169	183	49	248	105	0	2	9	0	210.0	169.0	183.0	45.0	248.0	6.0	0.0	1.0	5.0	0.0	54.0	76.0	66.0	49.0	93.0	4.0	16.0	1.0	1.0	3.0	-129.51730853414074	-42.473961849706406	-70.59296407368521	-0.14924441253920406	-89.36131570451369	-0.6554979874092828	-13.285130997157301	0.0	-4.852363044373119	-1.0621674442734823	-129.51730853414074	-42.473961849706406	-70.59296407368521	0.14924441253920406	-89.36131570451369	-0.6554979874092828	13.285130997157301	0.0
ems_3hM_2064.pdb	26	103	43	0	0	0	0	0	0	0	0	103.0	43.0	0.0	0.0	0.0	0.0	0.0	0.0	0.0	0.0	91.0	24.0	21.0	1.0	1.0	0.0	0.0	1.0	1.0	0.0	-0.8188460893029514	-6.242409944772959	-18.454520173107067	-0.29366687036289685	-0.18284722215383156	0.0	0.0	-0.10952505777971556	0.016216571902714416	0.0	-0.8188460893029514	-6.242409944772959	18.454520173107067	0.29366687036289685	0.18284722215383156	0.0	0.0	0.10952505777971556
ems_3hM_651.pdb	21	149	0	0	0	0	0	0	0	0	0	149.0	0.0	0.0	0.0	0.0	0.0	0.0	0.0	0.0	0.0	64.0	5.0	4.0	1.0	1.0	0.0	0.0	1.0	1.0	0.0	-41.35040885247932	-3.1831839152265715	-2.6193466240635765	-0.29366687036289685	-0.18284722215383156	0.0	0.0	-0.10952505777971556	0.016216571902714416	0.0	-41.35040885247932	3.1831839152265715	2.6193466240635765	0.29366687036289685	0.18284722215383156	0.0	0.0	0.10952505777971556
ems_3hM_3183.pdb	15	0	0	0	0	0	0	0	0	0	0	0.0	0.0	0.0	0.0	0.0	0.0	0.0	0.0	0.0	0.0	1.0	1.0	1.0	1.0	1.0	0.0	0.0	1.0	1.0	0.0	-0.3534941893750085	-0.34652842790520744	-0.20174331427252845	-0.29366687036289685	-0.18284722215383156	0.0	0.0	-0.10952505777971556	0.016216571902714416	0.0	0.3534941893750085	0.34652842790520744	0.20174331427252845	0.29366687036289685	0.18284722215383156	0.0	0.0	0.10952505777971556
ems_3hM_2712.pdb	17	10	74	20	9	72	15	6	24	113	0	10.0	74.0	20.0	8.0	72.0	0.0	2.0	17.0	62.0	0.0	74.0	94.0	81.0	24.0	14.0	2.0	7.0	1.0	1.0	0.0	-42.91863407040962	-2.1084382577274567	-32.36665421143452	-6.4136392350342595	-61.21115583113951	-0.5812595061380046	-2.2262422771611217	-31.75273239889596	-197.85633724287598	0.0	42.91863407040962	2.1084382577274567	32.36665421143452	6.4136392350342595	-61.21115583113951	0.5812595061380046	2.2262422771611217	-31.75273239889596
ems_3hM_680.pdb	12	0	0	0	0	0	0	0	0	0	0	0.0	0.0	0.0	0.0	0.0	0.0	0.0	0.0	0.0	0.0	1.0	1.0	1.0	1.0	1.0	0.0	0.0	1.0	1.0	0.0	-0.3537490785819821	-0.34652842790520744	-0.20174331427252845	-0.29366687036289685	-0.18284722215383156	0.0	0.0	-0.10952505777971556	0.016216571902714416	0.0	0.3537490785819821	0.34652842790520744	0.20174331427252845	0.29366687036289685	0.18284722215383156	0.0	0.0	0.10952505777971556
ems_3hM_2521.pdb	11	134	27	61	324	203	445	347	1004	131	1	134.0	27.0	61.0	303.0	203.0	29.0	132.0	724.0	72.0	0.0	45.0	74.0	64.0	131.0	49.0	10.0	41.0	330.0	108.0	58.0	-57.040628649135606	-19.006354408023405	-0.0314737621176846	-82.59458600058484	-134.83306280474596	-11.508303836459431	-62.95997915750572	-175.35554270512458	-6.451079875528038	-55.45625345284003	-57.040628649135606	19.006354408023405	0.0314737621176846	-82.59458600058484	-134.83306280474596	-11.508303836459431	-62.95997915750572	-175.35554270512458
ems_3hM_127.pdb	5	43	33	111	315	38	290	125	269	97	1220	43.0	33.0	111.0	295.0	38.0	19.0	47.0	194.0	54.0	517.0	23.0	37.0	32.0	67.0	62.0	5.0	21.0	720.0	158.0	612.0	-7.448999144258401	-0.17441434032836867	-59.515130878109865	-208.46220877623313	-5.108599228826456	-10.939991779962256	-11.834913637848507	-271.0848485355249	-45.266025113864536	-7.633076131588722	-7.448999144258401	0.17441434032836867	-59.515130878109865	-208.46220877623313	5.108599228826456	-10.939991779962256	-11.834913637848507	271.0848485355249
ems_3hM_1055.pdb	19	30	20	63	149	82	153	41	288	153	0	30.0	20.0	63.0	139.0	82.0	10.0	15.0	207.0	85.0	0.0	90.0	145.0	126.0	246.0	34.0	20.0	78.0	222.0	52.0	2.0	-26.732179934883572	-84.44633366678136	-18.739080475877188	-27.376882638465535	-24.35418248611501	-2.574099465361225	-37.34222957067628	-0.4644153701989922	-9.121516388781076	-0.2486276315882745	26.732179934883572	84.44633366678136	18.739080475877188	27.376882638465535	-24.35418248611501	2.574099465361225	37.34222957067628	0.4644153701989922
ems_3hM_3294.pdb	15	43	0	0	29	0	42	0	0	0	0	43.0	0.0	0.0	27.0	0.0	2.0	0.0	0.0	0.0	0.0	39.0	1.0	1.0	1.0	1.0	0.0	0.0	1.0	1.0	0.0	-0.2385109421115672	-0.34652842790520744	-0.20174331427252845	-56.922329005945905	-0.18284722215383156	-5.155638863273285	0.0	-0.10952505777971556	0.016216571902714416	0.0	-0.2385109421115672	0.34652842790520744	0.20174331427252845	-56.922329005945905	0.18284722215383156	-5.155638863273285	0.0	0.10952505777971556
ems_3hM_2877.pdb	2	20	0	1	28	0	25	78	155	0	398	20.0	0.0	1.0	26.0	0.0	1.0	29.0	111.0	0.0	168.0	1.0	1.0	1.0	1.0	1.0	0.0	0.0	10.0	1.0	118.0	-35.61929365826258	-0.34652842790520744	0.0	-53.92014945131193	-0.18284722215383156	-2.2312435460911804	-96.10451466969866	-168.85605564191573	0.016216571902714416	-9.467494589476429	-35.61929365826258	0.34652842790520744	0.0	-53.92014945131193	0.18284722215383156	-2.2312435460911804	-96.10451466969866	-168.85605564191573
ems_3hM_2373.pdb	8	39	22	48	0	24	0	0	0	92	0	39.0	22.0	48.0	0.0	24.0	0.0	0.0	0.0	51.0	0.0	32.0	40.0	34.0	9.0	4.0	1.0	3.0	1.0	1.0	1.0	-0.8953878959429389	-4.464119023478902	-2.542940748259141	-7.3515060959616685	-24.76559887035529	0.2856496604961444	-1.4746389608286945	-0.10952505777971556	-153.2210581625741	0.3869773952180021	-0.8953878959429389	4.464119023478902	-2.542940748259141	7.3515060959616685	-24.76559887035529	-0.2856496604961444	1.4746389608286945	0.10952505777971556
ems_3hM_1171.pdb	30	0	0	0	0	0	0	0	0	0	0	0.0	0.0	0.0	0.0	0.0	0.0	0.0	0.0	0.0	0.0	1.0	1.0	1.0	1.0	1.0	0.0	0.0	1.0	1.0	0.0	-0.3534941893750085	-0.34652842790520744	-0.20174331427252845	-0.29366687036289685	-0.18284722215383156	0.0	0.0	-0.10952505777971556	0.016216571902714416	0.0	0.3534941893750085	0.34652842790520744	0.20174331427252845	0.29366687036289685	0.18284722215383156	0.0	0.0	0.10952505777971556
ems_3hM_934.pdb	12	7	0	0	0	0	0	0	0	0	0	7.0	0.0	0.0	0.0	0.0	0.0	0.0	0.0	0.0	0.0	7.0	1.0	1.0	1.0	1.0	0.0	0.0	1.0	1.0	0.0	0.0	-0.34652842790520744	-0.20174331427252845	-0.29366687036289685	-0.18284722215383156	0.0	0.0	-0.10952505777971556	0.016216571902714416	0.0	0.0	0.34652842790520744	0.20174331427252845	0.29366687036289685	0.18284722215383156	0.0	0.0	0.10952505777971556
ems_3hM_775.pdb	5	53	12	8	11	28	27	32	41	49	0	53.0	12.0	8.0	10.0	28.0	1.0	12.0	29.0	27.0	0.0	23.0	36.0	31.0	59.0	20.0	5.0	19.0	19.0	21.0	0.0	-15.28936885794938	-10.194874284643204	-11.529382109269529	-29.977849663798327	-1.7808851160259884	-1.3910148301317358	-1.0808272941310193	-2.348915716287582	-0.8395147651778032	0.0	-15.28936885794938	10.194874284643204	11.529382109269529	29.977849663798327	-1.7808851160259884	1.3910148301317358	1.0808272941310193	-2.348915716287582
ems_3hM_1588.pdb	5	28	118	61	46	162	30	5	90	320	0	28.0	118.0	61.0	43.0	162.0	1.0	1.0	64.0	178.0	0.0	22.0	35.0	31.0	54.0	177.0	4.0	17.0	74.0	105.0	1.0	-0.7579112808167281	-60.28788053389461	-12.066619079321544	-1.0777115705891305	-0.6020608890951848	-1.2103518466592806	-11.890950558775197	-0.6428788460468269	-20.879296221718267	0.1472950112117959	-0.7579112808167281	-60.28788053389461	-12.066619079321544	1.0777115705891305	0.6020608890951848	1.2103518466592806	11.890950558775197	0.6428788460468269
ems_3hM_618.pdb	27	53	189	187	197	265	195	7	41	0	0	53.0	189.0	187.0	184.0	265.0	12.0	2.0	29.0	0.0	0.0	119.0	168.0	146.0	115.0	110.0	9.0	36.0	1.0	1.0	3.0	-22.87973782956385	-1.2648700700674738	-5.480932835953041	-17.709637534808095	-78.63587470274446	-0.5250448533740375	-27.18947101152068	-68.19051612467065	0.016216571902714416	-1.1270350650068348	22.87973782956385	-1.2648700700674738	-5.480932835953041	-17.709637534808095	-78.63587470274446	-0.5250448533740375	27.18947101152068	-68.19051612467065
ems_3hM_2175.pdb	14	3	1	6	0	20	1	0	0	0	0	3.0	1.0	6.0	0.0	20.0	0.0	0.0	0.0	0.0	0.0	3.0	1.0	1.0	1.0	1.0	0.0	0.0	1.0	1.0	0.0	0.0	0.0	-5.570540723172994	-0.29366687036289685	-38.86159722623698	0.0	0.0	-0.10952505777971556	0.016216571902714416	0.0	0.0	0.0	-5.570540723172994	0.29366687036289685	-38.86159722623698	0.0	0.0	0.10952505777971556
ems_3hM_368.pdb	14	0	0	0	0	0	0	0	0	0	0	0.0	0.0	0.0	0.0	0.0	0.0	0.0	0.0	0.0	0.0	1.0	1.0	1.0	1.0	1.0	0.0	0.0	1.0	1.0	0.0	-0.3534941893750085	-0.34652842790520744	-0.20174331427252845	-0.29366687036289685	-0.18284722215383156	0.0	0.0	-0.10952505777971556	0.016216571902714416	0.0	0.3534941893750085	0.34652842790520744	0.20174331427252845	0.29366687036289685	0.18284722215383156	0.0	0.0	0.10952505777971556
ems_3hM_1060.pdb	15	1	60	74	246	73	634	36	378	82	0	1.0	60.0	74.0	230.0	73.0	41.0	13.0	272.0	45.0	0.0	68.0	108.0	93.0	176.0	98.0	14.0	56.0	180.0	108.0	1.0	-60.3301501879594	-12.30292342853484	-2.010449327743075	-7.712923136356466	-3.3011644074518784	-17.429998383300138	-23.03616424914602	-20.274951338307773	-23.016881589102713	-0.06200736322102185	60.3301501879594	12.30292342853484	2.010449327743075	-7.712923136356466	3.3011644074518784	-17.429998383300138	23.03616424914602	-20.274951338307773
ems_3hM_3092.pdb	3	60	30	5	155	20	70	63	142	9	0	60.0	30.0	5.0	145.0	20.0	4.0	24.0	102.0	5.0	0.0	11.0	18.0	16.0	30.0	51.0	2.0	10.0	16.0	71.0	0.0	-52.36868163876088	-3.520019613596673	-4.370581993475403	-112.6924676196574	-11.63929949440486	-0.7054070227251743	-7.981622861422008	-102.92950040502144	-51.85863430889431	0.0	-52.36868163876088	-3.520019613596673	4.370581993475403	-112.6924676196574	11.63929949440486	-0.7054070227251743	-7.981622861422008	-102.92950040502144
ems_3hM_3354.pdb	7	58	6	7	24	21	67	92	81	18	0	58.0	6.0	7.0	22.0	21.0	4.0	35.0	58.0	10.0	0.0	34.0	55.0	47.0	95.0	11.0	8.0	30.0	30.0	19.0	1.0	-7.2850209503158245	-34.35620997252845	-26.016253429886717	-39.85136570350485	-4.336613469911327	-0.6762726188648678	-0.4772202235166674	-10.850652035748595	-2.14227596996232	0.4233454907598893	-7.2850209503158245	34.35620997252845	26.016253429886717	39.85136570350485	-4.336613469911327	0.6762726188648678	-0.4772202235166674	-10.850652035748595
ems_3hM_1401.pdb	33	1	1	0	54	1	34	47	139	0	92	1.0	1.0	0.0	50.0	1.0	2.0	17.0	100.0	0.0	39.0	1.0	1.0	1.0	1.0	1.0	0.0	0.0	1.0	1.0	0.0	0.0	0.0	-0.20174331427252845	-134.08854055166287	0.0	-5.155638863273285	-48.07071660688047	-352.89857504507944	0.016216571902714416	-145.7820020375613	0.0	0.0	0.20174331427252845	-134.08854055166287	0.0	-5.155638863273285	-48.07071660688047	-352.89857504507944
ems_3hM_2966.pdb	5	101	0	0	30	0	54	0	0	0	0	101.0	0.0	0.0	28.0	0.0	3.0	0.0	0.0	0.0	0.0	22.0	30.0	26.0	19.0	1.0	2.0	6.0	1.0	1.0	0.0	-77.03941439397076	-27.61476648216039	-23.61048829621055	-2.08396810387908	-0.18284722215383156	-0.6828688939843872	-4.1619486150537135	-0.10952505777971556	0.016216571902714416	0.0	-77.03941439397076	27.61476648216039	23.61048829621055	-2.08396810387908	0.18284722215383156	-0.6828688939843872	4.1619486150537135	0.10952505777971556
ems_3hM_457.pdb	18	13	23	16	113	53	59	2	71	18	0	13.0	23.0	16.0	105.0	53.0	3.0	0.0	51.0	10.0	0.0	78.0	123.0	106.0	184.0	34.0	15.0	58.0	16.0	17.0	0.0	-41.141081806661724	-60.628161276691166	-59.18657577438315	-19.963629307392157	-4.932581530661544	-6.1951657620429454	-55.391778176065465	-25.18836701557988	-1.3077874649162242	0.0	41.141081806661724	60.628161276691166	59.18657577438315	19.963629307392157	-4.932581530661544	6.1951657620429454	55.391778176065465	-25.18836701557988
ems_3hM_3422.pdb	15	93	15	40	0	69	0	0	0	0	0	93.0	15.0	40.0	0.0	69.0	0.0	0.0	0.0	0.0	0.0	55.0	32.0	28.0	1.0	1.0	0.0	0.0	1.0	1.0	1.0	-10.874439353648349	-5.475665131927322	-2.4264875757548765	-0.29366687036289685	-213.75790012222006	0.0	0.0	-0.10952505777971556	0.016216571902714416	0.5692991044741124	-10.874439353648349	5.475665131927322	-2.4264875757548765	0.29366687036289685	-213.75790012222006	0.0	0.0	0.10952505777971556
ems_3hM_3043.pdb	11	5	69	68	34	32	71	21	66	210	35	5.0	69.0	68.0	31.0	32.0	4.0	8.0	47.0	116.0	14.0	45.0	70.0	61.0	105.0	101.0	8.0	33.0	67.0	50.0	1.0	-27.746756609047093	-0.00432779159018537	-0.4611412176380512	-35.80917846917666	-31.66181334426547	-1.1024293456621928	-13.217559005963011	-3.1729733347629434	-31.913681344575	-25.694044963592173	27.746756609047093	0.00432779159018537	-0.4611412176380512	35.80917846917666	31.66181334426547	1.1024293456621928	13.217559005963011	3.1729733347629434
ems_3hM_486.pdb	9	0	8	16	68	64	31	22	118	71	0	0.0	8.0	16.0	63.0	64.0	2.0	8.0	85.0	39.0	0.0	34.0	55.0	47.0	96.0	14.0	8.0	30.0	73.0	27.0	3.0	-31.277914280447803	-30.481717596224108	-13.515669269667576	-6.1197862435510055	-47.402838418892365	-2.3009278546325485	-10.962994708766882	-1.0828433159508677	-2.6487893537147507	-1.2553127528653365	31.277914280447803	30.481717596224108	13.515669269667576	6.1197862435510055	-47.402838418892365	2.3009278546325485	10.962994708766882	-1.0828433159508677
ems_3hM_2893.pdb	15	62	72	92	254	229	378	0	16	1	0	62.0	72.0	92.0	238.0	229.0	24.0	0.0	11.0	0.0	0.0	67.0	102.0	88.0	127.0	85.0	10.0	40.0	12.0	7.0	1.0	-0.11877044594385212	-4.610633392906493	-0.11869660950024752	-38.973840605228986	-84.13900107706066	-7.232792198841867	-37.3667095904972	0.04097098461035209	-4.724712943856871	-0.2636110094654267	0.11877044594385212	4.610633392906493	-0.11869660950024752	-38.973840605228986	-84.13900107706066	-7.232792198841867	37.3667095904972	-0.04097098461035209
ems_3hM_791.pdb	8	15	40	56	0	0	0	0	0	0	0	15.0	40.0	56.0	0.0	0.0	0.0	0.0	0.0	0.0	0.0	31.0	32.0	28.0	1.0	1.0	0.0	0.0	1.0	1.0	1.0	-4.51521687093523	-0.916880692456644	-11.056860840768335	-0.3227327475374833	-0.18284722215383156	0.0	0.0	-0.10952505777971556	0.016216571902714416	0.2328265629285631	4.51521687093523	-0.916880692456644	-11.056860840768335	0.3227327475374833	0.18284722215383156	0.0	0.0	0.10952505777971556
ems_3hM_1559.pdb	11	8	0	0	0	0	0	0	0	0	0	8.0	0.0	0.0	0.0	0.0	0.0	0.0	0.0	0.0	0.0	8.0	1.0	1.0	1.0	1.0	0.0	0.0	1.0	1.0	0.0	0.0	-0.34652842790520744	-0.20174331427252845	-0.29366687036289685	-0.18284722215383156	0.0	0.0	-0.10952505777971556	0.016216571902714416	0.0	0.0	0.34652842790520744	0.20174331427252845	0.29366687036289685	0.18284722215383156	0.0	0.0	0.10952505777971556
ems_3hM_1986.pdb	9	60	210	236	146	356	229	26	109	415	0	60.0	210.0	236.0	136.0	356.0	15.0	9.0	78.0	231.0	0.0	34.0	52.0	45.0	76.0	294.0	6.0	24.0	158.0	103.0	3.0	-8.72704068371602	-134.8830058126938	-199.81756030707783	-19.697028268689092	-6.117527898086905	-5.107461188538231	-5.655194095195813	-24.5421692530619	-58.398617100315334	-1.8252074782844057	-8.72704068371602	-134.8830058126938	-199.81756030707783	-19.697028268689092	-6.117527898086905	-5.107461188538231	5.655194095195813	24.5421692530619
ems_3hM_1253.pdb	7	9	23	14	355	27	355	183	482	19	368	9.0	23.0	14.0	332.0	27.0	23.0	69.0	347.0	10.0	156.0	34.0	56.0	48.0	103.0	44.0	8.0	33.0	102.0	124.0	229.0	-12.498697722220442	-12.041843641923279	-16.40649136420145	-159.18132719068623	-3.6073320630374814	-9.290562681134034	-15.547878927127712	-179.2958203184065	-87.57111506536808	-12.903824277957142	12.498697722220442	12.041843641923279	16.40649136420145	-159.18132719068623	3.6073320630374814	-9.290562681134034	-15.547878927127712	-179.2958203184065
ems_3hM_2080.pdb	12	5	0	0	0	0	0	0	0	0	0	5.0	0.0	0.0	0.0	0.0	0.0	0.0	0.0	0.0	0.0	5.0	1.0	1.0	1.0	1.0	0.0	0.0	1.0	1.0	0.0	0.0	-0.34652842790520744	-0.20174331427252845	-0.29366687036289685	-0.18284722215383156	0.0	0.0	-0.10952505777971556	0.016216571902714416	0.0	0.0	0.34652842790520744	0.20174331427252845	0.29366687036289685	0.18284722215383156	0.0	0.0	0.10952505777971556
ems_3hM_321.pdb	9	7	24	12	115	89	197	34	93	16	0	7.0	24.0	12.0	107.0	89.0	13.0	12.0	67.0	8.0	0.0	34.0	54.0	46.0	87.0	39.0	7.0	27.0	26.0	38.0	0.0	-14.963062415171555	-9.95467474725912	-17.534077202008927	-2.332921117058305	-24.458208867564146	-2.407802101265194	-5.094754526755956	-23.0830878716225	-16.856059516316662	0.0	14.963062415171555	9.95467474725912	17.534077202008927	-2.332921117058305	-24.458208867564146	-2.407802101265194	5.094754526755956	-23.0830878716225
ems_3hM_69.pdb	9	0	0	0	0	0	0	0	0	0	0	0.0	0.0	0.0	0.0	0.0	0.0	0.0	0.0	0.0	0.0	1.0	1.0	1.0	1.0	1.0	0.0	0.0	1.0	1.0	0.0	-0.3534941893750085	-0.34652842790520744	-0.20174331427252845	-0.29366687036289685	-0.18284722215383156	0.0	0.0	-0.10952505777971556	0.016216571902714416	0.0	0.3534941893750085	0.34652842790520744	0.20174331427252845	0.29366687036289685	0.18284722215383156	0.0	0.0	0.10952505777971556
ems_3hM_1144.pdb	2	75	23	50	370	63	139	228	488	85	0	75.0	23.0	50.0	346.0	63.0	9.0	87.0	351.0	47.0	0.0	1.0	1.0	1.0	1.0	41.0	0.0	0.0	235.0	80.0	12.0	-225.73280657846826	-43.98313885794078	-138.59284042744648	-1579.4170834534052	-5.294356122825661	-32.88318466368461	-379.23221413067625	-25.04227165209116	-7.568598913120128	-9.930407148345461	-225.73280657846826	-43.98313885794078	-138.59284042744648	-1579.4170834534052	-5.294356122825661	-32.88318466368461	-379.23221413067625	-25.04227165209116
ems_3hM_2603.pdb	31	0	0	0	0	0	0	0	0	0	0	0.0	0.0	0.0	0.0	0.0	0.0	0.0	0.0	0.0	0.0	1.0	1.0	1.0	1.0	1.0	0.0	0.0	1.0	1.0	0.0	-0.3534941893750085	-0.34652842790520744	-0.20174331427252845	-0.29366687036289685	-0.18284722215383156	0.0	0.0	-0.10952505777971556	0.016216571902714416	0.0	0.3534941893750085	0.34652842790520744	0.20174331427252845	0.29366687036289685	0.18284722215383156	0.0	0.0	0.10952505777971556
ems_3hM_3385.pdb	5	21	0	0	0	0	0	0	0	0	0	21.0	0.0	0.0	0.0	0.0	0.0	0.0	0.0	0.0	0.0	15.0	1.0	1.0	1.0	1.0	0.0	0.0	1.0	1.0	0.0	-1.3881490414241782	-0.3498957730683589	-0.20511065943567972	-0.29366687036289685	-0.18284722215383156	0.0	0.0	-0.10952505777971556	0.016216571902714416	0.0	-1.3881490414241782	0.3498957730683589	0.20511065943567972	0.29366687036289685	0.18284722215383156	0.0	0.0	0.10952505777971556
ems_3hM_2514.pdb	9	82	95	65	0	100	0	0	0	243	0	82.0	95.0	65.0	0.0	100.0	0.0	0.0	0.0	135.0	0.0	34.0	52.0	45.0	75.0	133.0	6.0	24.0	42.0	45.0	1.0	-25.31160487044864	-14.324707224487051	-3.984278093194611	-72.27360950583638	-4.256080414653127	-4.204419962734768	-21.336717369589373	-39.085273062941496	-58.72446412504129	0.08379080173916842	-25.31160487044864	-14.324707224487051	-3.984278093194611	72.27360950583638	4.256080414653127	4.204419962734768	21.336717369589373	39.085273062941496
ems_3hM_2346.pdb	11	115	172	251	104	189	249	0	6	0	0	115.0	172.0	251.0	97.0	189.0	16.0	0.0	4.0	0.0	0.0	43.0	61.0	53.0	42.0	101.0	3.0	13.0	1.0	1.0	4.0	-40.982276212208106	-67.22373121610471	-192.90129117175246	-26.313685950092605	-30.78876902734308	-13.04430422556505	-11.151932985084938	-2.8494812939853484	0.016216571902714416	-1.891051687676777	-40.982276212208106	-67.22373121610471	-192.90129117175246	-26.313685950092605	-30.78876902734308	-13.04430422556505	11.151932985084938	-2.8494812939853484
ems_3hM_2051.pdb	29	45	281	199	16	176	33	26	159	501	0	45.0	281.0	199.0	15.0	176.0	2.0	9.0	114.0	278.0	0.0	134.0	209.0	180.0	297.0	387.0	24.0	94.0	113.0	118.0	3.0	-39.351189695775155	-11.468668415619845	-0.9686363452908892	-236.124945912458	-72.04006096099862	-15.653520140604613	-62.83847767652048	-0.005233319901421396	-78.76603543301128	-1.3136243831992418	39.351189695775155	-11.468668415619845	-0.9686363452908892	236.124945912458	72.04006096099862	15.653520140604613	62.83847767652048	-0.005233319901421396
ems_3hM_901.pdb	7	66	36	46	123	13	224	0	0	0	0	66.0	36.0	46.0	115.0	13.0	14.0	0.0	0.0	0.0	0.0	33.0	48.0	42.0	44.0	29.0	3.0	14.0	1.0	1.0	1.0	-13.253452216246847	-1.499928100895055	-0.27512730194752066	-40.73601113376039	-5.19301383819408	-9.666991034420716	-11.529181443030545	-0.10952505777971556	0.016216571902714416	0.42953704775233936	-13.253452216246847	1.499928100895055	-0.27512730194752066	-40.73601113376039	5.19301383819408	-9.666991034420716	11.529181443030545	0.10952505777971556
ems_3hM_2727.pdb	20	2	0	0	0	0	0	0	0	0	0	2.0	0.0	0.0	0.0	0.0	0.0	0.0	0.0	0.0	0.0	2.0	1.0	1.0	1.0	1.0	0.0	0.0	1.0	1.0	0.0	0.0	-0.34652842790520744	-0.20174331427252845	-0.29366687036289685	-0.18284722215383156	0.0	0.0	-0.10952505777971556	0.016216571902714416	0.0	0.0	0.34652842790520744	0.20174331427252845	0.29366687036289685	0.18284722215383156	0.0	0.0	0.10952505777971556
ems_3hM_2109.pdb	22	3	0	0	0	0	0	0	0	0	0	3.0	0.0	0.0	0.0	0.0	0.0	0.0	0.0	0.0	0.0	3.0	1.0	1.0	1.0	1.0	0.0	0.0	1.0	1.0	0.0	0.0	-0.34652842790520744	-0.20174331427252845	-0.29366687036289685	-0.18284722215383156	0.0	0.0	-0.10952505777971556	0.016216571902714416	0.0	0.0	0.34652842790520744	0.20174331427252845	0.29366687036289685	0.18284722215383156	0.0	0.0	0.10952505777971556
ems_3hM_2430.pdb	0	31	144	176	41	151	60	0	3	544	0	31.0	144.0	176.0	38.0	151.0	3.0	0.0	2.0	302.0	0.0	1.0	1.0	1.0	1.0	208.0	0.0	0.0	156.0	94.0	2.0	-67.4875612499307	-525.5075798618693	-702.2109901446956	-92.10278279504028	-8.552001046282099	-8.48550387928683	0.0	-142.7584020566495	-145.6200371535159	-1.1314681488023397	-67.4875612499307	-525.5075798618693	-702.2109901446956	-92.10278279504028	8.552001046282099	-8.48550387928683	0.0	142.7584020566495
ems_3hM_1282.pdb	14	21	10	36	0	20	0	0	0	4	0	21.0	10.0	36.0	0.0	20.0	0.0	0.0	0.0	2.0	0.0	53.0	23.0	20.0	1.0	1.0	0.0	0.0	1.0	1.0	1.0	-12.086622236311795	-4.190926952066666	-5.616802186045735	-0.29366687036289685	-38.86159722623698	0.0	0.0	-0.10952505777971556	-0.709364257281504	0.674659696363009	12.086622236311795	4.190926952066666	-5.616802186045735	0.29366687036289685	-38.86159722623698	0.0	0.0	0.10952505777971556
ems_3hM_3270.pdb	5	5	40	70	77	74	39	0	0	0	0	5.0	40.0	70.0	72.0	74.0	2.0	0.0	0.0	0.0	0.0	22.0	33.0	28.0	35.0	38.0	3.0	11.0	1.0	1.0	1.0	-8.878227603303529	-0.8315219558050515	-22.022665583652334	-15.792384945719846	-13.277088194784412	0.08162513511022196	-8.803541245840046	-0.1956629190087471	0.016216571902714416	0.009682744805481036	8.878227603303529	-0.8315219558050515	-22.022665583652334	-15.792384945719846	-13.277088194784412	-0.08162513511022196	8.803541245840046	0.1956629190087471
ems_3hM_888.pdb	26	56	27	67	0	0	0	0	0	1	0	56.0	27.0	67.0	0.0	0.0	0.0	0.0	0.0	0.0	0.0	99.0	48.0	42.0	1.0	1.0	0.0	0.0	1.0	1.0	1.0	-10.721949490939906	-5.2515528282786414	-6.718310254284128	-0.29366687036289685	-0.18284722215383156	0.0	0.0	-0.10952505777971556	0.016216571902714416	0.0534854246372104	10.721949490939906	5.2515528282786414	-6.718310254284128	0.29366687036289685	0.18284722215383156	0.0	0.0	0.10952505777971556
ems_3hM_3328.pdb	14	107	55	80	96	160	200	90	287	230	0	107.0	55.0	80.0	90.0	160.0	13.0	34.0	206.0	128.0	0.0	68.0	108.0	93.0	177.0	90.0	14.0	56.0	203.0	103.0	1.0	-9.96551207352232	-15.454953595266074	-0.9174739477666519	-25.69469972686872	-22.265797265459753	-0.011056481693168864	-4.7686168058264675	-0.027095676130045376	-2.958895554333808	-0.14859182998238474	-9.96551207352232	15.454953595266074	0.9174739477666519	25.69469972686872	-22.265797265459753	0.011056481693168864	4.7686168058264675	-0.027095676130045376
ems_3hM_1525.pdb	15	78	78	96	38	166	43	0	0	29	0	78.0	78.0	96.0	35.0	166.0	2.0	0.0	0.0	16.0	0.0	65.0	91.0	79.0	60.0	43.0	5.0	19.0	1.0	1.0	1.0	-1.3186571840029444	-0.938107710064756	-1.8144264130116452	-5.694494239172556	-101.71410810917105	-0.5933137441754308	-16.46323717234307	-0.10952505777971556	-30.915168673179775	-0.3061707001153735	-1.3186571840029444	0.938107710064756	-1.8144264130116452	5.694494239172556	-101.71410810917105	0.5933137441754308	16.46323717234307	0.10952505777971556
ems_3hM_2894.pdb	21	67	13	28	24	23	33	0	73	50	0	67.0	13.0	28.0	22.0	23.0	2.0	0.0	52.0	27.0	0.0	75.0	22.0	19.0	1.0	1.0	0.0	0.0	1.0	1.0	0.0	-0.43038728201108256	-1.9259989974086091	-2.00793864904006	-42.30426197716183	-47.584140527776135	-5.155638863273285	0.0	-150.77564233446594	-64.97934489961715	0.0	0.43038728201108256	1.9259989974086091	-2.00793864904006	-42.30426197716183	-47.584140527776135	-5.155638863273285	0.0	-150.77564233446594
ems_3hM_859.pdb	8	80	0	0	39	0	119	0	0	0	0	80.0	0.0	0.0	36.0	0.0	7.0	0.0	0.0	0.0	0.0	32.0	45.0	39.0	25.0	1.0	2.0	8.0	1.0	1.0	0.0	-25.27351759539866	-41.749849595603344	-35.812233111673024	-2.434527489652368	-0.18284722215383156	-4.419529390147732	-5.8510895362513695	-0.10952505777971556	0.016216571902714416	0.0	-25.27351759539866	41.749849595603344	35.812233111673024	-2.434527489652368	0.18284722215383156	-4.419529390147732	5.8510895362513695	0.10952505777971556
ems_3hM_1981.pdb	22	142	187	208	206	364	188	93	232	599	421	142.0	187.0	208.0	193.0	364.0	12.0	35.0	167.0	333.0	178.0	101.0	159.0	138.0	243.0	281.0	19.0	77.0	257.0	170.0	3.0	-7.5845261069048036	-2.4213487812605483	-15.784422090581586	-5.4677012355593595	-11.346860656125331	-1.4306881009842272	-13.998478966537249	-17.896472260970658	-60.90834625062587	-557.2067655013179	-7.5845261069048036	-2.4213487812605483	-15.784422090581586	5.4677012355593595	-11.346860656125331	1.4306881009842272	13.998478966537249	17.896472260970658
ems_3hM_2087.pdb	34	170	76	50	408	162	323	434	833	290	46	170.0	76.0	50.0	382.0	162.0	21.0	165.0	600.0	161.0	19.0	159.0	257.0	223.0	456.0	138.0	37.0	144.0	264.0	295.0	37.0	-0.42343647244049976	-87.99780554292876	-97.18983856253857	-6.3464820760551115	-2.09635906126394	-3.6277668597834714	-1.4619921165587757	-157.3102214928937	-36.319632362186326	-5.234940305453698	-0.42343647244049976	87.99780554292876	97.18983856253857	6.3464820760551115	-2.09635906126394	3.6277668597834714	-1.4619921165587757	-157.3102214928937
ems_3hM_663.pdb	16	0	0	0	0	0	0	0	0	0	0	0.0	0.0	0.0	0.0	0.0	0.0	0.0	0.0	0.0	0.0	1.0	1.0	1.0	1.0	1.0	0.0	0.0	1.0	1.0	0.0	-0.3534941893750085	-0.34652842790520744	-0.20174331427252845	-0.29366687036289685	-0.18284722215383156	0.0	0.0	-0.10952505777971556	0.016216571902714416	0.0	0.3534941893750085	0.34652842790520744	0.20174331427252845	0.29366687036289685	0.18284722215383156	0.0	0.0	0.10952505777971556
ems_3hM_3616.pdb	10	72	67	65	0	29	0	0	0	0	0	72.0	67.0	65.0	0.0	29.0	0.0	0.0	0.0	0.0	0.0	42.0	51.0	44.0	8.0	8.0	1.0	3.0	1.0	1.0	1.0	-9.191035456081645	-2.4790969086891583	-4.577510634948362	-6.429228525026712	-17.434613658195854	0.3956802017783035	-1.1445473369822214	-0.10952505777971556	0.016216571902714416	0.08379081224809437	-9.191035456081645	-2.4790969086891583	-4.577510634948362	6.429228525026712	-17.434613658195854	-0.3956802017783035	1.1445473369822214	0.10952505777971556
ems_3hM_1285.pdb	14	0	0	0	0	0	0	0	0	0	0	0.0	0.0	0.0	0.0	0.0	0.0	0.0	0.0	0.0	0.0	1.0	1.0	1.0	1.0	1.0	0.0	0.0	1.0	1.0	0.0	-0.3534941893750085	-0.34652842790520744	-0.20174331427252845	-0.29366687036289685	-0.18284722215383156	0.0	0.0	-0.10952505777971556	0.016216571902714416	0.0	0.3534941893750085	0.34652842790520744	0.20174331427252845	0.29366687036289685	0.18284722215383156	0.0	0.0	0.10952505777971556
ems_3hM_2056.pdb	3	15	22	23	0	7	0	0	0	0	0	15.0	22.0	23.0	0.0	7.0	0.0	0.0	0.0	0.0	0.0	10.0	13.0	11.0	2.0	2.0	0.0	1.0	1.0	1.0	0.0	-1.0639139017573598	-3.1132377586194195	-5.434091423309941	-0.6497882406562943	-3.467617657579858	0.0	0.4789922243282011	-0.10952505777971556	0.016216571902714416	0.0	-1.0639139017573598	-3.1132377586194195	-5.434091423309941	0.6497882406562943	-3.467617657579858	0.0	-0.4789922243282011	0.10952505777971556
ems_3hM_906.pdb	13	134	77	51	97	61	24	7	90	291	0	134.0	77.0	51.0	90.0	61.0	1.0	2.0	64.0	162.0	0.0	56.0	89.0	77.0	139.0	119.0	11.0	44.0	78.0	87.0	1.0	-39.156803928179215	-0.7409458974353527	-4.709463878250361	-9.52340217022578	-16.743116491034485	-6.564961515679486	-34.18528285511684	-1.3269639047280892	-25.801822324531685	0.3262347509366683	-39.156803928179215	0.7409458974353527	4.709463878250361	9.52340217022578	16.743116491034485	6.564961515679486	34.18528285511684	1.3269639047280892
ems_3hM_115.pdb	8	7	192	251	126	428	157	0	0	0	0	7.0	192.0	251.0	118.0	428.0	10.0	0.0	0.0	0.0	0.0	33.0	49.0	42.0	49.0	176.0	4.0	16.0	3.0	2.0	4.0	-14.359652283091618	-120.27790846952372	-239.23722770240317	-34.607791348477875	-129.2030154807549	-3.678231371293416	-13.314689073819384	-1.276153477427019	-0.2042612692299557	-1.891051687676777	14.359652283091618	-120.27790846952372	-239.23722770240317	-34.607791348477875	-129.2030154807549	-3.678231371293416	13.314689073819384	1.276153477427019
ems_3hM_3160.pdb	6	19	9	27	0	0	0	0	0	0	0	19.0	9.0	27.0	0.0	0.0	0.0	0.0	0.0	0.0	0.0	20.0	19.0	16.0	1.0	1.0	0.0	0.0	1.0	1.0	0.0	0.0031239072427986514	-2.8563444759371315	-3.1445149232432317	-0.29366687036289685	-0.18284722215383156	0.0	0.0	-0.10952505777971556	0.016216571902714416	0.0	-0.0031239072427986514	2.8563444759371315	-3.1445149232432317	0.29366687036289685	0.18284722215383156	0.0	0.0	0.10952505777971556
ems_3hM_2845.pdb	53	329	620	521	214	852	482	299	766	1999	998	329.0	620.0	521.0	200.0	852.0	31.0	114.0	552.0	1112.0	423.0	258.0	407.0	352.0	627.0	940.0	50.0	199.0	700.0	613.0	7.0	-9.094980601504917	-48.202092034381906	-35.44594909595611	-198.27563789491933	-4.246661650253145	-4.0351132430917644	-21.043722877040352	-16.719271564435076	-163.423287881002	-1299.5713473520425	-9.094980601504917	-48.202092034381906	-35.44594909595611	198.27563789491933	4.246661650253145	4.0351132430917644	21.043722877040352	16.719271564435076
ems_3hM_2437.pdb	6	6	76	38	0	27	0	0	0	133	0	6.0	76.0	38.0	0.0	27.0	0.0	0.0	0.0	74.0	0.0	21.0	26.0	22.0	5.0	10.0	0.0	1.0	1.0	1.0	1.0	-6.837220815638634	-32.702220889441016	-4.891178990804928	-2.8649006083063187	-10.719805510713066	0.0	-0.3800190871100002	-0.10952505777971556	-248.75807313532653	0.6205924369772	6.837220815638634	-32.702220889441016	-4.891178990804928	2.8649006083063187	-10.719805510713066	0.0	0.3800190871100002	0.10952505777971556
ems_3hM_574.pdb	18	0	17	30	0	0	0	0	0	0	0	0.0	17.0	30.0	0.0	0.0	0.0	0.0	0.0	0.0	0.0	60.0	22.0	19.0	1.0	1.0	0.0	0.0	1.0	1.0	0.0	-57.32233670277336	-0.42049105714504975	-3.060504314783781	-0.29366687036289685	-0.18284722215383156	0.0	0.0	-0.10952505777971556	0.016216571902714416	0.0	57.32233670277336	0.42049105714504975	-3.060504314783781	0.29366687036289685	0.18284722215383156	0.0	0.0	0.10952505777971556
ems_3hM_1808.pdb	21	10	4	3	0	0	0	0	0	0	0	10.0	4.0	3.0	0.0	0.0	0.0	0.0	0.0	0.0	0.0	10.0	1.0	1.0	1.0	1.0	0.0	0.0	1.0	1.0	0.0	0.0	-2.1384706732441017	-1.388274061965216	-0.29366687036289685	-0.18284722215383156	0.0	0.0	-0.10952505777971556	0.016216571902714416	0.0	0.0	-2.1384706732441017	-1.388274061965216	0.29366687036289685	0.18284722215383156	0.0	0.0	0.10952505777971556
ems_3hM_2219.pdb	14	26	95	58	223	99	292	210	643	417	3	26.0	95.0	58.0	209.0	99.0	19.0	80.0	463.0	232.0	1.0	68.0	109.0	95.0	190.0	167.0	15.0	60.0	251.0	302.0	6.0	-16.458527278955145	-0.934999251115741	-8.031699868269753	-0.9795112778772932	-16.03561122740402	-0.5547093259389637	-3.1265268601640694	-72.12914216342514	-8.758306868064665	-2.6952202445779867	16.458527278955145	0.934999251115741	8.031699868269753	-0.9795112778772932	16.03561122740402	-0.5547093259389637	-3.1265268601640694	-72.12914216342514
ems_3hM_3038.pdb	9	19	52	86	266	70	727	2	5	0	0	19.0	52.0	86.0	249.0	70.0	47.0	0.0	3.0	0.0	0.0	33.0	51.0	44.0	63.0	61.0	5.0	20.0	10.0	5.0	1.0	-3.3492273356850437	-0.024828500021392585	-16.075559364451372	-156.66965715942203	-0.7337484036580477	-64.00225641377715	-17.542641013619114	-2.9740011472034293	-2.8004338473062687	-0.19616961432317948	3.3492273356850437	-0.024828500021392585	-16.075559364451372	-156.66965715942203	-0.7337484036580477	-64.00225641377715	17.542641013619114	2.9740011472034293
ems_3hM_508.pdb	22	62	74	52	72	59	140	0	1	0	0	62.0	74.0	52.0	67.0	59.0	9.0	0.0	0.0	0.0	0.0	96.0	126.0	109.0	46.0	21.0	4.0	14.0	1.0	1.0	1.0	-6.627661662996958	-12.415593585774571	-18.225556528579645	-4.570453633147864	-23.750851530946182	-3.149811624408225	-12.178456611581346	-0.10952505777971556	0.016216571902714416	0.3069346113133786	6.627661662996958	12.415593585774571	18.225556528579645	-4.570453633147864	-23.750851530946182	-3.149811624408225	12.178456611581346	0.10952505777971556
ems_3hM_1522.pdb	24	21	143	89	16	208	139	0	0	0	0	21.0	143.0	89.0	15.0	208.0	9.0	0.0	0.0	0.0	0.0	107.0	144.0	124.0	62.0	50.0	5.0	20.0	1.0	1.0	1.0	-51.01521857984625	0.0025908555193723264	-5.393721923620434	-25.227561278606423	-140.74130642704682	-1.5868518259584228	-17.291185208957938	-0.10952505777971556	0.016216571902714416	-0.2304587449751665	51.01521857984625	-0.0025908555193723264	5.393721923620434	25.227561278606423	-140.74130642704682	-1.5868518259584228	17.291185208957938	0.10952505777971556
ems_3hM_202.pdb	29	3	285	121	127	102	198	0	1	0	0	3.0	285.0	121.0	119.0	102.0	13.0	0.0	0.0	0.0	0.0	127.0	164.0	141.0	48.0	63.0	4.0	15.0	1.0	1.0	2.0	-111.0553632549318	-37.131060723451846	-1.4821755809335568	-38.18787565690521	-10.533159529419349	-7.3452911158784255	-12.765943563583134	-0.10952505777971556	0.016216571902714416	-0.38207853222116817	111.0553632549318	-37.131060723451846	1.4821755809335568	-38.18787565690521	-10.533159529419349	-7.3452911158784255	12.765943563583134	0.10952505777971556
ems_3hM_1228.pdb	15	7	5	6	108	20	223	0	0	0	0	7.0	5.0	6.0	101.0	20.0	14.0	0.0	0.0	0.0	0.0	65.0	94.0	81.0	74.0	3.0	6.0	23.0	1.0	1.0	0.0	-41.618439609194155	-72.78096103383523	-58.31680810814343	-4.5669116830978	-19.594799635904423	-4.377369999549325	-20.93086549049524	-0.10952505777971556	0.016216571902714416	0.0	41.618439609194155	72.78096103383523	58.31680810814343	-4.5669116830978	-19.594799635904423	-4.377369999549325	20.93086549049524	0.10952505777971556
ems_3hM_1649.pdb	13	0	0	0	0	0	0	0	0	0	0	0.0	0.0	0.0	0.0	0.0	0.0	0.0	0.0	0.0	0.0	1.0	1.0	1.0	1.0	1.0	0.0	0.0	1.0	1.0	0.0	-0.3537490785819821	-0.34652842790520744	-0.20174331427252845	-0.29366687036289685	-0.18284722215383156	0.0	0.0	-0.10952505777971556	0.016216571902714416	0.0	0.3537490785819821	0.34652842790520744	0.20174331427252845	0.29366687036289685	0.18284722215383156	0.0	0.0	0.10952505777971556
ems_3hM_1950.pdb	14	43	0	0	0	0	0	0	0	0	0	43.0	0.0	0.0	0.0	0.0	0.0	0.0	0.0	0.0	0.0	39.0	1.0	1.0	1.0	1.0	0.0	0.0	1.0	1.0	0.0	-0.2385109421115672	-0.34652842790520744	-0.20174331427252845	-0.29366687036289685	-0.18284722215383156	0.0	0.0	-0.10952505777971556	0.016216571902714416	0.0	-0.2385109421115672	0.34652842790520744	0.20174331427252845	0.29366687036289685	0.18284722215383156	0.0	0.0	0.10952505777971556
ems_3hM_2839.pdb	18	99	50	96	0	0	0	0	0	0	0	99.0	50.0	96.0	0.0	0.0	0.0	0.0	0.0	0.0	0.0	70.0	69.0	60.0	1.0	1.0	0.0	0.0	1.0	1.0	1.0	-5.374523069435625	-2.8179224423031144	-9.379391587917397	-0.29366687036289685	-0.18284722215383156	0.0	0.0	-0.10952505777971556	0.016216571902714416	-0.3061707001153735	-5.374523069435625	2.8179224423031144	-9.379391587917397	0.29366687036289685	0.18284722215383156	0.0	0.0	0.10952505777971556
ems_3hM_1067.pdb	5	7	90	49	0	0	0	0	0	0	0	7.0	90.0	49.0	0.0	0.0	0.0	0.0	0.0	0.0	0.0	20.0	23.0	19.0	1.0	3.0	0.0	0.0	1.0	1.0	1.0	-5.452816649033056	-57.84607927117959	-16.121521936042164	-0.30222706941899524	-1.8660216519168495	0.0	0.0	-0.10952505777971556	0.016216571902714416	0.3663580889574948	5.452816649033056	-57.84607927117959	-16.121521936042164	0.30222706941899524	1.8660216519168495	0.0	0.0	0.10952505777971556
ems_3hM_2390.pdb	1	56	29	28	1	88	0	0	0	228	1	56.0	29.0	28.0	0.0	88.0	0.0	0.0	0.0	126.0	0.0	1.0	1.0	1.0	1.0	47.0	0.0	0.0	65.0	50.0	0.0	-152.91115753537906	-61.55438529801546	-62.44282668394658	-0.29366687036289685	-14.525049690124225	0.0	0.0	-62.01231119702986	-41.54474837102253	0.0	-152.91115753537906	-61.55438529801546	-62.44282668394658	0.29366687036289685	-14.525049690124225	0.0	0.0	62.01231119702986
ems_3hM_747.pdb	12	0	6	5	0	4	0	0	0	0	0	0.0	6.0	5.0	0.0	4.0	0.0	0.0	0.0	0.0	0.0	1.0	1.0	1.0	1.0	1.0	0.0	0.0	1.0	1.0	0.0	-0.3534941893750085	-4.846614357797477	-3.980522549723125	-0.29366687036289685	-2.629514629499647	0.0	0.0	-0.10952505777971556	0.016216571902714416	0.0	0.3534941893750085	-4.846614357797477	-3.980522549723125	0.29366687036289685	-2.629514629499647	0.0	0.0	0.10952505777971556
ems_3hM_1406.pdb	25	208	183	276	22	330	29	129	67	796	2	208.0	183.0	276.0	20.0	330.0	1.0	49.0	48.0	443.0	0.0	112.0	176.0	152.0	264.0	269.0	21.0	84.0	278.0	135.0	4.0	-33.073450595234625	-0.1635928842468104	-40.83404650733982	-191.04674114419896	-6.6580723002303435	-15.635574539110188	-8.124057104085765	-144.41852806124712	-217.89810001451576	-2.2708502288373866	-33.073450595234625	-0.1635928842468104	-40.83404650733982	191.04674114419896	-6.6580723002303435	15.635574539110188	8.124057104085765	144.41852806124712
ems_3hM_2961.pdb	6	4	86	120	27	203	43	4	55	424	0	4.0	86.0	120.0	25.0	203.0	2.0	1.0	39.0	236.0	0.0	22.0	35.0	31.0	55.0	131.0	4.0	17.0	164.0	87.0	2.0	-10.70182755158272	-26.17771167439885	-75.16121475190276	-9.728440578984596	-17.271655333368813	-0.468763987282573	-12.115522105100027	-68.61777819286624	-87.36970999564763	-0.3655490020616417	10.70182755158272	-26.17771167439885	-75.16121475190276	9.728440578984596	-17.271655333368813	0.468763987282573	12.115522105100027	68.61777819286624
ems_3hM_326.pdb	22	99	19	2	374	8	372	0	0	1	0	99.0	19.0	2.0	350.0	8.0	24.0	0.0	0.0	0.0	0.0	100.0	152.0	131.0	188.0	22.0	15.0	59.0	1.0	2.0	0.0	0.002324258713628069	-92.43521877359969	-119.06990450009144	-56.10966753662771	-5.426298088968232	-2.496971453426813	-56.44197665141174	-0.10952505777971556	-0.16809858573910375	0.0	-0.002324258713628069	92.43521877359969	119.06990450009144	-56.10966753662771	5.426298088968232	-2.496971453426813	56.44197665141174	0.10952505777971556
ems_3hM_2678.pdb	0	2	49	33	0	51	0	0	0	332	0	2.0	49.0	33.0	0.0	51.0	0.0	0.0	0.0	184.0	0.0	1.0	1.0	1.0	1.0	79.0	0.0	0.0	71.0	78.0	0.0	-0.3396533581680405	-127.93279144554778	-78.59889471540481	-0.29366687036289685	-5.335601735675397	0.0	0.0	-68.03748574726663	-52.711284506756975	0.0	-0.3396533581680405	-127.93279144554778	-78.59889471540481	0.29366687036289685	5.335601735675397	0.0	0.0	68.03748574726663
ems_3hM_3353.pdb	25	62	125	44	0	0	0	0	0	0	0	62.0	125.0	44.0	0.0	0.0	0.0	0.0	0.0	0.0	0.0	98.0	86.0	74.0	1.0	1.0	0.0	0.0	1.0	1.0	1.0	-7.485743601516732	-8.002201534487952	-6.977988069120016	-0.29366687036289685	-0.18284722215383156	0.0	0.0	-0.10952505777971556	0.016216571902714416	0.4739888484387128	7.485743601516732	-8.002201534487952	6.977988069120016	0.29366687036289685	0.18284722215383156	0.0	0.0	0.10952505777971556
ems_3hM_3095.pdb	8	9	431	271	38	298	61	9	44	200	0	9.0	431.0	271.0	35.0	298.0	4.0	3.0	31.0	111.0	0.0	32.0	43.0	37.0	17.0	137.0	1.0	5.0	1.0	1.0	4.0	-10.988927475916354	-609.5783895269733	-307.13466286776395	-7.410109834371267	-70.40969643313747	-2.2159524525202423	-0.3945794749592997	-74.8066765857647	-416.81917921111284	-2.1977167392963155	10.988927475916354	-609.5783895269733	-307.13466286776395	-7.410109834371267	-70.40969643313747	-2.2159524525202423	0.3945794749592997	-74.8066765857647
ems_3hM_2604.pdb	5	0	0	0	0	0	0	0	0	0	0	0.0	0.0	0.0	0.0	0.0	0.0	0.0	0.0	0.0	0.0	1.0	1.0	1.0	1.0	1.0	0.0	0.0	1.0	1.0	0.0	-0.3534941893750085	-0.34652842790520744	-0.20174331427252845	-0.29366687036289685	-0.18284722215383156	0.0	0.0	-0.10952505777971556	0.016216571902714416	0.0	0.3534941893750085	0.34652842790520744	0.20174331427252845	0.29366687036289685	0.18284722215383156	0.0	0.0	0.10952505777971556
ems_3hM_1711.pdb	12	8	0	0	0	0	0	0	0	0	0	8.0	0.0	0.0	0.0	0.0	0.0	0.0	0.0	0.0	0.0	8.0	1.0	1.0	1.0	1.0	0.0	0.0	1.0	1.0	0.0	0.0	-0.34652842790520744	-0.20174331427252845	-0.29366687036289685	-0.18284722215383156	0.0	0.0	-0.10952505777971556	0.016216571902714416	0.0	0.0	0.34652842790520744	0.20174331427252845	0.29366687036289685	0.18284722215383156	0.0	0.0	0.10952505777971556
ems_3hM_908.pdb	9	90	0	0	0	0	0	0	0	0	0	90.0	0.0	0.0	0.0	0.0	0.0	0.0	0.0	0.0	0.0	23.0	4.0	3.0	1.0	1.0	0.0	0.0	1.0	1.0	0.0	-55.06707796906969	-2.3908653695025093	-1.950574963438369	-0.29366687036289685	-0.18284722215383156	0.0	0.0	-0.10952505777971556	0.016216571902714416	0.0	-55.06707796906969	2.3908653695025093	1.950574963438369	0.29366687036289685	0.18284722215383156	0.0	0.0	0.10952505777971556
ems_3hM_1874.pdb	18	37	16	6	70	1	159	0	12	0	0	37.0	16.0	6.0	65.0	1.0	10.0	0.0	8.0	0.0	0.0	74.0	97.0	84.0	33.0	4.0	3.0	10.0	1.0	1.0	0.0	-11.225163195372305	-51.47350797341667	-60.98625812401619	-12.583053427087565	-1.1054628265312925	-6.551610792289509	-8.298945474237437	-9.83793981820468	0.016216571902714416	0.0	11.225163195372305	51.47350797341667	60.98625812401619	-12.583053427087565	1.1054628265312925	-6.551610792289509	8.298945474237437	-9.83793981820468
ems_3hM_1698.pdb	13	19	124	106	333	123	195	0	69	15	0	19.0	124.0	106.0	312.0	123.0	12.0	0.0	49.0	8.0	0.0	56.0	85.0	74.0	111.0	153.0	9.0	35.0	22.0	19.0	1.0	-15.641208796019974	-7.863618774735173	-6.347415733547366	-121.44619395041993	-3.1329626731280484	-0.6237665817041709	-32.522739019827036	-12.732169266394695	-3.586806465582189	-0.4052617933375673	15.641208796019974	-7.863618774735173	-6.347415733547366	-121.44619395041993	3.1329626731280484	-0.6237665817041709	32.522739019827036	-12.732169266394695
ems_3hM_2058.pdb	11	1	0	2	95	0	112	242	297	0	1	1.0	0.0	2.0	89.0	0.0	7.0	92.0	214.0	0.0	0.0	46.0	75.0	64.0	138.0	1.0	11.0	44.0	14.0	1.0	30.0	-38.88505671267725	-71.43353745681624	-53.829382098945004	-9.61209182296446	-0.18284722215383156	-0.6214618728815786	-20.712991856772575	-378.24318521557336	0.016216571902714416	-27.005521176401647	38.88505671267725	71.43353745681624	53.829382098945004	9.61209182296446	0.18284722215383156	0.6214618728815786	-20.712991856772575	-378.24318521557336
ems_3hM_2089.pdb	6	57	30	9	281	12	205	235	449	107	894	57.0	30.0	9.0	263.0	12.0	13.0	89.0	323.0	59.0	379.0	23.0	38.0	33.0	71.0	60.0	6.0	23.0	77.0	190.0	522.0	-18.416280949646172	-0.7133911016174537	-11.342660326537045	-152.10827805072046	-27.488338820425106	-3.774214656585825	-56.3176666788198	-216.30135125546033	-61.56784960895257	-21.47928583437601	-18.416280949646172	0.7133911016174537	11.342660326537045	-152.10827805072046	27.488338820425106	-3.774214656585825	-56.3176666788198	-216.30135125546033
ems_3hM_3279.pdb	9	8	8	9	77	6	79	0	0	0	0	8.0	8.0	9.0	72.0	6.0	5.0	0.0	0.0	0.0	0.0	33.0	48.0	41.0	41.0	6.0	3.0	13.0	1.0	1.0	0.0	-12.796739396302762	-24.455825187293076	-17.754599761984657	-9.775088719190308	0.0	-0.6152802657909908	-10.78874637666106	-0.10952505777971556	0.016216571902714416	0.0	12.796739396302762	24.455825187293076	17.754599761984657	-9.775088719190308	0.0	-0.6152802657909908	10.78874637666106	0.10952505777971556
ems_3hM_481.pdb	38	186	148	116	245	164	386	0	31	0	0	186.0	148.0	116.0	229.0	164.0	25.0	0.0	22.0	0.0	0.0	173.0	239.0	207.0	140.0	72.0	11.0	44.0	1.0	1.0	2.0	-0.5382025238003791	-20.01321928297591	-23.61920179521155	-24.086821022473803	-43.57877703588942	-6.691575965053589	-41.42010279008764	-46.1712568461932	0.016216571902714416	-0.2976776326624493	-0.5382025238003791	20.01321928297591	23.61920179521155	-24.086821022473803	-43.57877703588942	-6.691575965053589	41.42010279008764	-46.1712568461932
ems_3hM_2513.pdb	21	57	79	118	0	14	0	0	0	0	0	57.0	79.0	118.0	0.0	14.0	0.0	0.0	0.0	0.0	0.0	92.0	100.0	87.0	5.0	3.0	0.0	2.0	1.0	1.0	2.0	-7.48414062044658	-2.265234548361008	-5.280002003087887	-3.5857370165428533	-12.86986657839256	0.0	-0.3552243964847339	-0.10952505777971556	0.016216571902714416	-0.331866575612235	7.48414062044658	2.265234548361008	-5.280002003087887	3.5857370165428533	-12.86986657839256	0.0	0.3552243964847339	0.10952505777971556
ems_3hM_735.pdb	36	21	38	70	0	4	0	0	0	0	0	21.0	38.0	70.0	0.0	4.0	0.0	0.0	0.0	0.0	0.0	131.0	52.0	45.0	1.0	1.0	0.0	0.0	1.0	1.0	1.0	-70.47471098965488	-1.8055391773253788	-6.366751883237433	-0.29366687036289685	-2.629514629499647	0.0	0.0	-0.10952505777971556	0.016216571902714416	0.009682744805481036	70.47471098965488	1.8055391773253788	-6.366751883237433	0.29366687036289685	-2.629514629499647	0.0	0.0	0.10952505777971556
ems_3hM_3425.pdb	4	64	35	58	0	64	0	0	0	196	0	64.0	35.0	58.0	0.0	64.0	0.0	0.0	0.0	109.0	0.0	11.0	18.0	15.0	27.0	52.0	2.0	8.0	68.0	30.0	1.0	-59.57921341356104	-6.948274145110832	-35.36680191709284	-24.27637606354553	-1.3370895398784768	-0.8373269292547572	-6.512881768130968	-64.72468742831272	-61.98534250394082	0.19772905682372088	-59.57921341356104	-6.948274145110832	-35.36680191709284	24.27637606354553	-1.3370895398784768	0.8373269292547572	6.512881768130968	64.72468742831272
ems_3hM_354.pdb	8	141	36	26	64	96	199	0	0	10	0	141.0	36.0	26.0	60.0	96.0	13.0	0.0	0.0	5.0	0.0	33.0	49.0	42.0	51.0	34.0	4.0	16.0	1.0	1.0	0.0	-97.4506136986518	-1.7794716931639911	-3.4816106329449354	-0.8061454209870291	-37.9397588252297	-6.686016947720043	-13.876402844381293	-0.10952505777971556	-4.852363044373119	0.0	-97.4506136986518	1.7794716931639911	3.4816106329449354	-0.8061454209870291	-37.9397588252297	-6.686016947720043	13.876402844381293	0.10952505777971556
ems_3hM_2100.pdb	28	71	8	23	0	86	0	0	0	56	0	71.0	8.0	23.0	0.0	86.0	0.0	0.0	0.0	31.0	0.0	94.0	16.0	13.0	1.0	1.0	0.0	0.0	1.0	1.0	0.0	-2.8373349839178563	-1.890350401966192	-3.0553838622217366	-0.29366687036289685	-284.68043494648566	0.0	0.0	-0.10952505777971556	-78.57895306573756	0.0	2.8373349839178563	1.890350401966192	-3.0553838622217366	0.29366687036289685	-284.68043494648566	0.0	0.0	0.10952505777971556
ems_3hM_1370.pdb	9	69	90	30	72	112	51	0	114	129	1	69.0	90.0	30.0	67.0	112.0	3.0	0.0	82.0	71.0	0.0	34.0	53.0	46.0	80.0	133.0	6.0	25.0	32.0	70.0	0.0	-14.593321649866093	-11.059884177138542	-2.853741952458975	-0.9640703187299664	-1.6284011286318505	-0.7686317578095876	-22.65879208124857	-28.261445455357947	-0.01693456501098467	0.0	-14.593321649866093	-11.059884177138542	2.853741952458975	0.9640703187299664	1.6284011286318505	0.7686317578095876	22.65879208124857	-28.261445455357947
ems_3hM_3486.pdb	7	81	4	12	44	8	37	0	0	0	0	81.0	4.0	12.0	41.0	8.0	2.0	0.0	0.0	0.0	0.0	32.0	45.0	39.0	27.0	2.0	2.0	9.0	1.0	1.0	0.0	-26.06757979895687	-30.246657566073488	-12.304710193566196	-3.1845018340000166	-5.683631693614303	0.0	-6.603353460855852	-0.10952505777971556	0.016216571902714416	0.0	-26.06757979895687	30.246657566073488	12.304710193566196	-3.1845018340000166	-5.683631693614303	0.0	6.603353460855852	0.10952505777971556
ems_3hM_3321.pdb	18	2	0	0	0	0	0	0	0	0	0	2.0	0.0	0.0	0.0	0.0	0.0	0.0	0.0	0.0	0.0	2.0	1.0	1.0	1.0	1.0	0.0	0.0	1.0	1.0	0.0	0.0	-0.34652842790520744	-0.20174331427252845	-0.29366687036289685	-0.18284722215383156	0.0	0.0	-0.10952505777971556	0.016216571902714416	0.0	0.0	0.34652842790520744	0.20174331427252845	0.29366687036289685	0.18284722215383156	0.0	0.0	0.10952505777971556
ems_3hM_2217.pdb	29	295	124	133	176	142	108	85	217	321	0	295.0	124.0	133.0	165.0	142.0	7.0	32.0	156.0	178.0	0.0	134.0	211.0	183.0	321.0	184.0	26.0	102.0	149.0	103.0	2.0	-71.61693724453335	-21.025431578818484	-7.393100692830443	-45.7346697843177	-5.1369019965547125	-8.932489271602698	-31.991435196475052	-0.16370269774554913	-22.93564891799615	-0.5712042659428631	-71.61693724453335	21.025431578818484	7.393100692830443	45.7346697843177	5.1369019965547125	8.932489271602698	31.991435196475052	-0.16370269774554913
ems_3hM_2913.pdb	12	40	0	0	0	0	0	0	0	0	0	40.0	0.0	0.0	0.0	0.0	0.0	0.0	0.0	0.0	0.0	33.0	1.0	1.0	1.0	1.0	0.0	0.0	1.0	1.0	0.0	-0.7501054386628851	-0.34652842790520744	-0.20174331427252845	-0.29366687036289685	-0.18284722215383156	0.0	0.0	-0.10952505777971556	0.016216571902714416	0.0	-0.7501054386628851	0.34652842790520744	0.20174331427252845	0.29366687036289685	0.18284722215383156	0.0	0.0	0.10952505777971556
ems_3hM_1302.pdb	10	80	93	110	133	178	145	55	264	402	0	80.0	93.0	110.0	124.0	178.0	9.0	21.0	190.0	223.0	0.0	45.0	72.0	62.0	115.0	149.0	9.0	36.0	231.0	144.0	2.0	-11.314699533940571	-3.06933802991243	-15.446198049849103	-0.3727370949931128	-2.785335936618054	0.0	-3.5913849090377568	-3.773556977386789	-18.858373943538453	-0.1980259856625186	-11.314699533940571	-3.06933802991243	-15.446198049849103	-0.3727370949931128	-2.785335936618054	0.0	3.5913849090377568	3.773556977386789
ems_3hM_385.pdb	23	0	0	0	0	0	0	0	0	0	0	0.0	0.0	0.0	0.0	0.0	0.0	0.0	0.0	0.0	0.0	1.0	1.0	1.0	1.0	1.0	0.0	0.0	1.0	1.0	0.0	-0.3534941893750085	-0.34652842790520744	-0.20174331427252845	-0.29366687036289685	-0.18284722215383156	0.0	0.0	-0.10952505777971556	0.016216571902714416	0.0	0.3534941893750085	0.34652842790520744	0.20174331427252845	0.29366687036289685	0.18284722215383156	0.0	0.0	0.10952505777971556
ems_3hM_3457.pdb	30	140	0	0	0	0	0	0	0	0	0	140.0	0.0	0.0	0.0	0.0	0.0	0.0	0.0	0.0	0.0	85.0	3.0	3.0	1.0	1.0	0.0	0.0	1.0	1.0	0.0	-15.129386587460502	-1.6602611396737632	-1.2259056423135342	-0.29366687036289685	-0.18284722215383156	0.0	0.0	-0.10952505777971556	0.016216571902714416	0.0	-15.129386587460502	1.6602611396737632	1.2259056423135342	0.29366687036289685	0.18284722215383156	0.0	0.0	0.10952505777971556
ems_3hM_3036.pdb	14	109	76	196	89	246	243	1	109	96	0	109.0	76.0	196.0	83.0	246.0	16.0	0.0	78.0	53.0	0.0	67.0	104.0	90.0	146.0	103.0	12.0	46.0	96.0	27.0	3.0	-11.321339270971222	-4.004853466179839	-46.96324941952813	-15.961085887266536	-71.59396129695475	-0.8424099888437233	-43.459497262505714	-1.6871665452358542	-9.70735604797484	-1.2680537083697505	-11.321339270971222	4.004853466179839	-46.96324941952813	15.961085887266536	-71.59396129695475	-0.8424099888437233	43.459497262505714	1.6871665452358542
ems_3hM_3618.pdb	13	56	0	0	0	0	0	0	0	0	0	56.0	0.0	0.0	0.0	0.0	0.0	0.0	0.0	0.0	0.0	33.0	1.0	1.0	1.0	1.0	0.0	0.0	1.0	1.0	0.0	-6.7560627975690855	-0.34652842790520744	-0.20174331427252845	-0.29366687036289685	-0.18284722215383156	0.0	0.0	-0.10952505777971556	0.016216571902714416	0.0	-6.7560627975690855	0.34652842790520744	0.20174331427252845	0.29366687036289685	0.18284722215383156	0.0	0.0	0.10952505777971556
ems_3hM_1015.pdb	50	165	41	24	0	0	0	0	0	0	0	165.0	41.0	24.0	0.0	0.0	0.0	0.0	0.0	0.0	0.0	169.0	35.0	30.0	1.0	1.0	0.0	0.0	1.0	1.0	0.0	-0.024445262915776308	-0.53110516354689	-0.624727849808842	-0.29366687036289685	-0.18284722215383156	0.0	0.0	-0.10952505777971556	0.016216571902714416	0.0	0.024445262915776308	-0.53110516354689	0.624727849808842	0.29366687036289685	0.18284722215383156	0.0	0.0	0.10952505777971556
ems_3hM_1763.pdb	35	338	397	481	112	0	139	0	1	0	0	338.0	397.0	481.0	105.0	0.0	9.0	0.0	0.0	0.0	0.0	157.0	191.0	165.0	32.0	46.0	3.0	10.0	1.0	1.0	7.0	-78.68485530737655	-85.3742591847911	-199.5142948404392	-53.48651368277233	-43.527677915217474	-5.458046344043125	-7.893660090973297	-0.10952505777971556	0.016216571902714416	-4.8986901498493705	-78.68485530737655	-85.3742591847911	-199.5142948404392	-53.48651368277233	43.527677915217474	-5.458046344043125	7.893660090973297	0.10952505777971556
ems_3hM_2494.pdb	49	19	111	53	88	43	49	0	46	27	0	19.0	111.0	53.0	82.0	43.0	3.0	0.0	33.0	15.0	0.0	219.0	264.0	229.0	40.0	12.0	3.0	13.0	1.0	1.0	1.0	-152.60383597468984	-56.507228082648794	-97.38841790916494	-16.797956276891288	-24.841809527531705	0.0	-10.578340187871042	-81.5498976762862	-28.12635588731045	0.2878863972849107	152.60383597468984	56.507228082648794	97.38841790916494	-16.797956276891288	-24.841809527531705	0.0	10.578340187871042	-81.5498976762862
ems_3hM_881.pdb	15	145	21	24	130	101	156	73	163	39	0	145.0	21.0	24.0	121.0	101.0	10.0	27.0	117.0	21.0	0.0	68.0	108.0	94.0	181.0	35.0	14.0	57.0	72.0	46.0	0.0	-33.539868847542124	-52.036577373685724	-36.3323755191028	-10.961982161735904	-41.272675444003674	-0.6002540715968845	-9.548307201358382	-11.98057754353141	-8.393698627621724	0.0	-33.539868847542124	52.036577373685724	36.3323755191028	10.961982161735904	-41.272675444003674	0.6002540715968845	9.548307201358382	-11.98057754353141
ems_3hM_2333.pdb	5	0	10	1	100	2	184	120	465	24	1236	0.0	10.0	1.0	93.0	2.0	12.0	45.0	335.0	13.0	524.0	23.0	38.0	33.0	74.0	21.0	6.0	23.0	10.0	73.0	119.0	-20.43679672946281	-14.036809278857687	-26.77028231026956	-2.361502894512711	-12.772972556358258	-2.73111785463068	-8.130915721161639	-857.2751123239232	-36.47223544397855	-372.7786918026172	20.43679672946281	14.036809278857687	26.77028231026956	-2.361502894512711	12.772972556358258	-2.73111785463068	-8.130915721161639	-857.2751123239232
ems_3hM_1581.pdb	13	41	13	17	0	30	0	0	0	85	0	41.0	13.0	17.0	0.0	30.0	0.0	0.0	0.0	47.0	0.0	43.0	16.0	14.0	1.0	1.0	0.0	0.0	1.0	1.0	0.0	-0.034995980906892044	-0.20977721910024272	-0.4187376295492609	-0.29366687036289685	-69.35584544294059	0.0	0.0	-0.10952505777971556	-137.54922501809608	0.0	0.034995980906892044	0.20977721910024272	-0.4187376295492609	0.29366687036289685	-69.35584544294059	0.0	0.0	0.10952505777971556
ems_3hM_2676.pdb	15	79	10	9	0	0	0	0	0	0	0	79.0	10.0	9.0	0.0	0.0	0.0	0.0	0.0	0.0	0.0	49.0	12.0	11.0	1.0	1.0	0.0	0.0	1.0	1.0	0.0	-7.845084964728812	-0.1189821502481614	-0.01173316597091123	-0.29366687036289685	-0.18284722215383156	0.0	0.0	-0.10952505777971556	0.016216571902714416	0.0	-7.845084964728812	0.1189821502481614	0.01173316597091123	0.29366687036289685	0.18284722215383156	0.0	0.0	0.10952505777971556
ems_3hM_2752.pdb	11	0	0	0	0	0	0	0	0	0	0	0.0	0.0	0.0	0.0	0.0	0.0	0.0	0.0	0.0	0.0	1.0	1.0	1.0	1.0	1.0	0.0	0.0	1.0	1.0	0.0	-0.3534941893750085	-0.34652842790520744	-0.20174331427252845	-0.29366687036289685	-0.18284722215383156	0.0	0.0	-0.10952505777971556	0.016216571902714416	0.0	0.3534941893750085	0.34652842790520744	0.20174331427252845	0.29366687036289685	0.18284722215383156	0.0	0.0	0.10952505777971556
ems_3hM_850.pdb	33	53	74	66	686	41	835	1082	1546	142	2736	53.0	74.0	66.0	643.0	41.0	55.0	413.0	1114.0	79.0	1161.0	160.0	262.0	226.0	487.0	143.0	39.0	154.0	506.0	417.0	1579.0	-47.58340906732764	-93.51148093925859	-78.37546836573802	-22.809784218454183	-50.24720496320089	-3.0814712473973667	-148.7156926587669	-272.21826240123045	-206.07362972660576	-61.06821385699277	47.58340906732764	93.51148093925859	78.37546836573802	-22.809784218454183	50.24720496320089	-3.0814712473973667	-148.7156926587669	-272.21826240123045
ems_3hM_422.pdb	4	47	26	101	36	79	31	5	54	167	0	47.0	26.0	101.0	33.0	79.0	2.0	1.0	38.0	92.0	0.0	11.0	18.0	15.0	27.0	39.0	2.0	8.0	118.0	22.0	1.0	-32.297948581752884	-1.9050156629250277	-106.0747583630218	-0.7558077575551785	-16.31347591974776	0.0	-4.373527055399059	-36.40215684790896	-61.156755712600926	-0.3569492965271608	-32.297948581752884	-1.9050156629250277	-106.0747583630218	-0.7558077575551785	-16.31347591974776	0.0	4.373527055399059	36.40215684790896
ems_3hM_1647.pdb	18	82	2	11	28	4	58	0	0	0	0	82.0	2.0	11.0	26.0	4.0	3.0	0.0	0.0	0.0	0.0	54.0	9.0	8.0	1.0	1.0	0.0	0.0	1.0	1.0	0.0	-6.262674041059184	-3.0849860491354235	-0.8204946536251825	-53.92014945131193	-2.629514629499647	-8.48550387928683	0.0	-0.10952505777971556	0.016216571902714416	0.0	-6.262674041059184	3.0849860491354235	-0.8204946536251825	-53.92014945131193	-2.629514629499647	-8.48550387928683	0.0	0.10952505777971556
ems_3hM_1696.pdb	21	98	141	80	187	70	12	29	14	131	0	98.0	141.0	80.0	175.0	70.0	0.0	11.0	10.0	72.0	0.0	97.0	132.0	114.0	66.0	57.0	5.0	21.0	1.0	1.0	1.0	-0.013406857184605771	-0.3462952635692318	-5.5014146700696775	-62.30360067353932	-1.392820236731808	-3.528658834479401	-2.4988848878212906	-14.11870685794683	-240.13104302442002	-0.12384883839685056	-0.013406857184605771	-0.3462952635692318	5.5014146700696775	-62.30360067353932	-1.392820236731808	3.528658834479401	2.4988848878212906	-14.11870685794683
ems_3hM_2783.pdb	14	134	31	68	362	94	285	115	453	199	0	134.0	31.0	68.0	339.0	94.0	18.0	43.0	326.0	110.0	0.0	68.0	110.0	95.0	190.0	55.0	15.0	60.0	299.0	100.0	9.0	-25.329137014694748	-38.78966085489039	-4.03633853769712	-47.287376251614226	-11.875800307679832	-0.3242293154123832	-2.578490514796421	-1.2314548997363204	-0.4954856838101449	-6.74384678427808	-25.329137014694748	38.78966085489039	4.03633853769712	-47.287376251614226	-11.875800307679832	-0.3242293154123832	2.578490514796421	-1.2314548997363204
ems_3hM_3664.pdb	5	0	3	5	21	1	39	3	46	0	0	0.0	3.0	5.0	19.0	1.0	2.0	1.0	33.0	0.0	0.0	1.0	1.0	1.0	1.0	1.0	0.0	0.0	1.0	1.0	0.0	-0.3534941893750085	-1.0987036782376651	-3.980522549723125	-34.0539433634161	0.0	-5.155638863273285	-0.8567932480649757	-81.5498976762862	0.016216571902714416	0.0	0.3534941893750085	-1.0987036782376651	-3.980522549723125	-34.0539433634161	0.0	-5.155638863273285	-0.8567932480649757	-81.5498976762862
ems_3hM_1922.pdb	30	98	72	82	262	138	462	656	822	179	3943	98.0	72.0	82.0	245.0	138.0	30.0	250.0	592.0	99.0	1673.0	148.0	243.0	210.0	453.0	140.0	36.0	143.0	635.0	411.0	2149.0	-9.452729852911716	-82.84439455672367	-50.59182588499877	-57.234710767608135	-0.0009888235267681011	-0.4879740903151415	-32.60150853357146	-1.4597353522880212	-170.11052847801957	-57.1731552178685	9.452729852911716	82.84439455672367	50.59182588499877	57.234710767608135	0.0009888235267681011	0.4879740903151415	-32.60150853357146	1.4597353522880212
ems_3hM_1550.pdb	15	33	0	0	124	0	171	103	507	0	0	33.0	0.0	0.0	116.0	0.0	11.0	39.0	365.0	0.0	0.0	66.0	98.0	85.0	101.0	1.0	8.0	32.0	1.0	1.0	0.0	-9.774997395302949	-94.78235896724811	-81.64424238327207	-1.1985184931939583	-0.18284722215383156	-0.6404611295983091	-0.8524084690250007	-1752.493790702586	0.016216571902714416	0.0	9.774997395302949	94.78235896724811	81.64424238327207	-1.1985184931939583	0.18284722215383156	-0.6404611295983091	-0.8524084690250007	-1752.493790702586
ems_3hM_3205.pdb	8	30	12	5	1	12	1	0	0	6	0	30.0	12.0	5.0	0.0	12.0	0.0	0.0	0.0	3.0	0.0	26.0	10.0	8.0	1.0	1.0	0.0	0.0	1.0	1.0	0.0	-0.3770679498049496	-0.3722787287191416	-0.5143220668500721	-0.29366687036289685	-17.975922141115483	0.0	0.0	-0.10952505777971556	-1.824194121163058	0.0	-0.3770679498049496	-0.3722787287191416	0.5143220668500721	0.29366687036289685	-17.975922141115483	0.0	0.0	0.10952505777971556
ems_3hM_167.pdb	12	48	97	76	93	98	139	67	277	237	0	48.0	97.0	76.0	87.0	98.0	9.0	25.0	199.0	131.0	0.0	56.0	89.0	77.0	141.0	152.0	11.0	45.0	135.0	127.0	1.0	-0.5509940694501907	-0.3887251805532088	-0.0004814569370097388	-11.742698326007485	-10.787523891666496	-0.14691336850494174	-4.842685796958179	-13.456728726072411	-0.08422325789386775	-0.07310015925267742	0.5509940694501907	-0.3887251805532088	0.0004814569370097388	11.742698326007485	10.787523891666496	0.14691336850494174	4.842685796958179	-13.456728726072411
ems_3hM_328.pdb	57	45	175	146	102	258	214	70	87	460	0	45.0	175.0	146.0	95.0	258.0	14.0	26.0	62.0	256.0	0.0	268.0	418.0	362.0	601.0	244.0	48.0	190.0	92.0	81.0	2.0	-141.92879080811025	-90.2112225556333	-82.7843157592385	-330.17220249087785	-0.4345209245205695	-16.245135947445704	-111.58967913296827	-5.330094023673722	-119.75083085285709	-0.7577116538994826	141.92879080811025	90.2112225556333	82.7843157592385	330.17220249087785	-0.4345209245205695	16.245135947445704	111.58967913296827	5.330094023673722
ems_3hM_2493.pdb	17	71	92	91	282	283	151	204	539	346	1376	71.0	92.0	91.0	264.0	283.0	9.0	77.0	388.0	192.0	583.0	80.0	130.0	112.0	238.0	174.0	19.0	75.0	611.0	455.0	693.0	-0.4226895477780772	-5.998362088975426	-2.0791049463137483	-1.4697072131818911	-29.148346879396712	-2.9178479904422723	-0.03450864480576854	-46.74207429871206	-97.03491680480083	-9.12815101132901	0.4226895477780772	5.998362088975426	2.0791049463137483	-1.4697072131818911	-29.148346879396712	2.9178479904422723	-0.03450864480576854	46.74207429871206
ems_3hM_798.pdb	14	0	0	0	0	0	0	0	0	0	0	0.0	0.0	0.0	0.0	0.0	0.0	0.0	0.0	0.0	0.0	1.0	1.0	1.0	1.0	1.0	0.0	0.0	1.0	1.0	0.0	-0.3534941893750085	-0.34652842790520744	-0.20174331427252845	-0.29366687036289685	-0.18284722215383156	0.0	0.0	-0.10952505777971556	0.016216571902714416	0.0	0.3534941893750085	0.34652842790520744	0.20174331427252845	0.29366687036289685	0.18284722215383156	0.0	0.0	0.10952505777971556
ems_3hM_1408.pdb	3	21	19	39	0	26	0	0	0	0	0	21.0	19.0	39.0	0.0	26.0	0.0	0.0	0.0	0.0	0.0	11.0	15.0	13.0	7.0	7.0	1.0	2.0	1.0	1.0	1.0	-4.1492357851739925	-0.7337120410826969	-18.249272432493804	-4.985038284804118	-15.024716722916205	0.594880792626924	-0.8659906697686774	-0.10952505777971556	0.016216571902714416	0.5946169315161709	-4.1492357851739925	-0.7337120410826969	-18.249272432493804	4.985038284804118	-15.024716722916205	-0.594880792626924	0.8659906697686774	0.10952505777971556
ems_3hM_2334.pdb	3	1	128	127	0	74	0	0	0	0	0	1.0	128.0	127.0	0.0	74.0	0.0	0.0	0.0	0.0	0.0	11.0	14.0	12.0	5.0	33.0	0.0	1.0	1.0	1.0	2.0	-6.136453418995832	-171.33136724947627	-185.70345217095425	-2.905044110068883	-18.981602706699928	0.0	-0.388047787462515	-0.10952505777971556	0.016216571902714416	-0.4788718426384522	6.136453418995832	-171.33136724947627	-185.70345217095425	2.905044110068883	-18.981602706699928	0.0	0.388047787462515	0.10952505777971556
ems_3hM_3574.pdb	20	59	49	39	150	136	236	184	590	266	0	59.0	49.0	39.0	140.0	136.0	15.0	70.0	425.0	148.0	0.0	91.0	147.0	127.0	259.0	88.0	21.0	82.0	195.0	180.0	17.0	-6.096636938314504	-43.43637424508094	-41.33062441392039	-32.41582764528971	-11.375412928762984	-0.7029886253353475	-0.8257785948343468	-101.68807550433769	-2.9825055287267617	-14.790366564553047	6.096636938314504	43.43637424508094	41.33062441392039	32.41582764528971	-11.375412928762984	0.7029886253353475	0.8257785948343468	-101.68807550433769
ems_3hM_60.pdb	24	1	0	0	0	0	0	0	0	0	0	1.0	0.0	0.0	0.0	0.0	0.0	0.0	0.0	0.0	0.0	1.0	1.0	1.0	1.0	1.0	0.0	0.0	1.0	1.0	0.0	0.0	-0.34652842790520744	-0.20174331427252845	-0.29366687036289685	-0.18284722215383156	0.0	0.0	-0.10952505777971556	0.016216571902714416	0.0	0.0	0.34652842790520744	0.20174331427252845	0.29366687036289685	0.18284722215383156	0.0	0.0	0.10952505777971556
ems_3hM_611.pdb	22	61	0	0	0	0	0	0	0	0	0	61.0	0.0	0.0	0.0	0.0	0.0	0.0	0.0	0.0	0.0	56.0	1.0	1.0	1.0	1.0	0.0	0.0	1.0	1.0	0.0	-0.24322807195812854	-0.34652842790520744	-0.20174331427252845	-0.29366687036289685	-0.18284722215383156	0.0	0.0	-0.10952505777971556	0.016216571902714416	0.0	-0.24322807195812854	0.34652842790520744	0.20174331427252845	0.29366687036289685	0.18284722215383156	0.0	0.0	0.10952505777971556
ems_3hM_1226.pdb	17	1	119	72	261	156	303	82	418	392	0	1.0	119.0	72.0	244.0	156.0	19.0	31.0	301.0	218.0	0.0	79.0	126.0	109.0	207.0	196.0	17.0	66.0	190.0	232.0	1.0	-71.41114007646755	-0.16452513628703969	-6.914838813968643	-3.1504313794951027	-4.2677854263250765	-0.21608689506944145	-10.994270543613084	-27.524343985072907	-0.3793751235870389	-0.056198210881905915	71.41114007646755	0.16452513628703969	6.914838813968643	-3.1504313794951027	4.2677854263250765	-0.21608689506944145	10.994270543613084	-27.524343985072907
ems_3hM_1131.pdb	39	81	0	0	0	0	0	0	0	0	0	81.0	0.0	0.0	0.0	0.0	0.0	0.0	0.0	0.0	0.0	82.0	1.0	1.0	1.0	1.0	0.0	0.0	1.0	1.0	0.0	0.000994997217574678	-0.34652842790520744	-0.20174331427252845	-0.29366687036289685	-0.18284722215383156	0.0	0.0	-0.10952505777971556	0.016216571902714416	0.0	-0.000994997217574678	0.34652842790520744	0.20174331427252845	0.29366687036289685	0.18284722215383156	0.0	0.0	0.10952505777971556
ems_3hM_501.pdb	19	210	24	32	84	73	304	132	492	176	667	210.0	24.0	32.0	78.0	73.0	20.0	50.0	354.0	97.0	283.0	91.0	149.0	129.0	274.0	46.0	22.0	87.0	226.0	125.0	382.0	-56.97068985184926	-80.13963619358171	-51.531050152299564	-97.3686052746546	-7.1208562366003605	-0.04077815921085914	-8.908477805259807	-31.102521492660433	-3.2310657101250935	-13.913210099675439	-56.97068985184926	80.13963619358171	51.531050152299564	97.3686052746546	-7.1208562366003605	0.04077815921085914	8.908477805259807	-31.102521492660433
ems_3hM_1586.pdb	20	96	47	90	0	2	1	0	0	0	0	96.0	47.0	90.0	0.0	2.0	0.0	0.0	0.0	0.0	0.0	79.0	74.0	64.0	1.0	1.0	0.0	0.0	1.0	1.0	1.0	-1.713473808340268	-5.32382563752833	-4.954873058595312	-0.29366687036289685	-0.5103003738179912	0.0	0.0	-0.10952505777971556	0.016216571902714416	-0.2416320646310779	-1.713473808340268	5.32382563752833	-4.954873058595312	0.29366687036289685	-0.5103003738179912	0.0	0.0	0.10952505777971556
ems_3hM_973.pdb	34	150	134	72	0	0	0	0	0	0	0	150.0	134.0	72.0	0.0	0.0	0.0	0.0	0.0	0.0	0.0	136.0	112.0	96.0	1.0	1.0	0.0	0.0	1.0	1.0	1.0	-0.7356620449158129	-2.21915246399594	-3.2615096788260303	-0.29366687036289685	-0.18284722215383156	0.0	0.0	-0.10952505777971556	0.016216571902714416	-0.01848817027677385	-0.7356620449158129	-2.21915246399594	3.2615096788260303	0.29366687036289685	0.18284722215383156	0.0	0.0	0.10952505777971556
ems_3hM_2837.pdb	13	4	0	1	22	0	47	53	59	0	0	4.0	0.0	1.0	20.0	0.0	3.0	20.0	42.0	0.0	0.0	4.0	1.0	1.0	1.0	1.0	0.0	0.0	1.0	1.0	0.0	0.0	-0.34652842790520744	0.0	-36.75601575932958	-0.18284722215383156	-8.48550387928683	-59.47170207403922	-113.2817332000677	0.016216571902714416	0.0	0.0	0.34652842790520744	0.0	-36.75601575932958	0.18284722215383156	-8.48550387928683	-59.47170207403922	-113.2817332000677
ems_3hM_1640.pdb	13	113	95	114	239	200	462	289	1184	732	1773	113.0	95.0	114.0	224.0	200.0	30.0	110.0	853.0	407.0	752.0	57.0	93.0	80.0	170.0	180.0	14.0	54.0	777.0	477.0	994.0	-21.79483097380936	-0.03475277583552838	-6.403054806915377	-7.881362869846412	-1.1544542483618727	-7.6795094571420845	-22.77695074074861	-3.6133356486760704	-5.336548975799701	-31.98674721871498	-21.79483097380936	-0.03475277583552838	-6.403054806915377	-7.881362869846412	-1.1544542483618727	-7.6795094571420845	-22.77695074074861	-3.6133356486760704
ems_3hM_3115.pdb	9	28	149	45	14	170	0	0	4	301	0	28.0	149.0	45.0	13.0	170.0	0.0	0.0	2.0	167.0	0.0	34.0	52.0	45.0	75.0	208.0	6.0	24.0	28.0	69.0	1.0	-0.3809597127784841	-59.9154871089786	0.0	-38.47132531463487	-3.514998797006058	-4.188367909649694	-21.27250915724906	-19.70873949296784	-50.081354167603244	0.4515159654373595	0.3809597127784841	-59.9154871089786	0.0	38.47132531463487	3.514998797006058	4.188367909649694	21.27250915724906	19.70873949296784
ems_3hM_616.pdb	29	130	188	123	87	165	255	0	1	0	0	130.0	188.0	123.0	81.0	165.0	16.0	0.0	0.0	0.0	0.0	128.0	170.0	147.0	68.0	59.0	5.0	22.0	1.0	1.0	2.0	-0.02093894760432136	-0.923571988843264	-2.064166392018393	-1.2449989965501371	-63.68962804876213	-7.233399597123586	-19.069404462098433	-0.10952505777971556	0.016216571902714416	-0.4148662280037132	-0.02093894760432136	-0.923571988843264	2.064166392018393	-1.2449989965501371	-63.68962804876213	-7.233399597123586	19.069404462098433	0.10952505777971556
ems_3hM_1136.pdb	14	52	20	0	0	16	0	0	0	0	0	52.0	20.0	0.0	0.0	16.0	0.0	0.0	0.0	0.0	0.0	49.0	11.0	10.0	1.0	1.0	0.0	0.0	1.0	1.0	0.0	-0.1389189449186503	-3.1697355800242466	-7.518407343066261	-0.29366687036289685	-27.92920102231966	0.0	0.0	-0.10952505777971556	0.016216571902714416	0.0	-0.1389189449186503	-3.1697355800242466	7.518407343066261	0.29366687036289685	-27.92920102231966	0.0	0.0	0.10952505777971556
ems_3hM_3663.pdb	9	27	94	71	0	0	1	0	0	0	0	27.0	94.0	71.0	0.0	0.0	0.0	0.0	0.0	0.0	0.0	31.0	33.0	29.0	2.0	3.0	0.0	1.0	1.0	1.0	1.0	-0.15575146503905302	-37.62072675383718	-22.46636898492837	-0.35480071849200123	-1.4453219385458471	0.0	0.6264859854103475	-0.10952505777971556	0.016216571902714416	-0.0045019092442544215	0.15575146503905302	-37.62072675383718	-22.46636898492837	0.35480071849200123	1.4453219385458471	0.0	-0.6264859854103475	0.10952505777971556
ems_3hM_2830.pdb	19	199	9	19	0	0	0	0	0	0	0	199.0	9.0	19.0	0.0	0.0	0.0	0.0	0.0	0.0	0.0	69.0	24.0	20.0	1.0	1.0	0.0	0.0	1.0	1.0	0.0	-82.25740217406788	-5.43724546383292	-0.02082367873887136	-0.29366687036289685	-0.18284722215383156	0.0	0.0	-0.10952505777971556	0.016216571902714416	0.0	-82.25740217406788	5.43724546383292	0.02082367873887136	0.29366687036289685	0.18284722215383156	0.0	0.0	0.10952505777971556
ems_3hM_2784.pdb	16	3	0	0	0	0	0	0	0	0	0	3.0	0.0	0.0	0.0	0.0	0.0	0.0	0.0	0.0	0.0	3.0	1.0	1.0	1.0	1.0	0.0	0.0	1.0	1.0	0.0	0.0	-0.34652842790520744	-0.20174331427252845	-0.29366687036289685	-0.18284722215383156	0.0	0.0	-0.10952505777971556	0.016216571902714416	0.0	0.0	0.34652842790520744	0.20174331427252845	0.29366687036289685	0.18284722215383156	0.0	0.0	0.10952505777971556
ems_3hM_67.pdb	10	51	30	30	94	61	84	88	215	186	0	51.0	30.0	30.0	88.0	61.0	5.0	33.0	155.0	103.0	0.0	45.0	73.0	63.0	126.0	52.0	10.0	40.0	123.0	91.0	2.0	-0.413821569978758	-15.804544259488182	-10.398897388347043	-6.128058647847439	-0.7492975764936602	-1.2260787435462517	-0.5151110734307665	-3.94405056892451	-0.8709918813082709	-0.7946883948169878	-0.413821569978758	15.804544259488182	10.398897388347043	6.128058647847439	-0.7492975764936602	1.2260787435462517	0.5151110734307665	-3.94405056892451
ems_3hM_1988.pdb	18	95	43	27	314	76	282	0	0	0	0	95.0	43.0	27.0	294.0	76.0	18.0	0.0	0.0	0.0	0.0	77.0	117.0	101.0	138.0	47.0	11.0	44.0	2.0	2.0	0.0	-1.9595001539697847	-30.58995822455361	-38.02106746669492	-66.33302750610271	-7.608019059192457	-2.058471037211712	-40.978173932531206	-0.4326649017480264	-0.7514406414560508	0.0	-1.9595001539697847	30.58995822455361	38.02106746669492	-66.33302750610271	-7.608019059192457	-2.058471037211712	40.978173932531206	0.4326649017480264
ems_3hM_1379.pdb	12	0	24	55	0	65	0	0	0	0	0	0.0	24.0	55.0	0.0	65.0	0.0	0.0	0.0	0.0	0.0	53.0	71.0	61.0	27.0	7.0	2.0	9.0	1.0	1.0	1.0	-50.43362547124053	-20.18896331413059	-0.2650879793008514	-24.51332690627111	-86.09978119473664	-0.8548788435307224	-6.534321163671647	-0.10952505777971556	0.016216571902714416	0.2508450874890145	50.43362547124053	20.18896331413059	0.2650879793008514	24.51332690627111	-86.09978119473664	0.8548788435307224	6.534321163671647	0.10952505777971556
ems_3hM_1691.pdb	51	397	384	368	989	753	1124	652	1295	1260	1	397.0	384.0	368.0	927.0	753.0	74.0	249.0	933.0	701.0	0.0	248.0	394.0	341.0	639.0	620.0	51.0	202.0	838.0	644.0	5.0	-38.24157560401068	-0.11949958800835248	-1.0768329438677142	-56.906006556725856	-13.337131406055276	-4.644853118127408	-5.107428314941672	-5.304177686884599	-2.533737925974151	-3.50078864559591	-38.24157560401068	0.11949958800835248	-1.0768329438677142	-56.906006556725856	-13.337131406055276	-4.644853118127408	-5.107428314941672	-5.304177686884599
ems_3hM_2348.pdb	15	37	0	0	0	0	0	0	0	0	0	37.0	0.0	0.0	0.0	0.0	0.0	0.0	0.0	0.0	0.0	38.0	1.0	1.0	1.0	1.0	0.0	0.0	1.0	1.0	0.0	0.003533365872655736	-0.34652842790520744	-0.20174331427252845	-0.29366687036289685	-0.18284722215383156	0.0	0.0	-0.10952505777971556	0.016216571902714416	0.0	-0.003533365872655736	0.34652842790520744	0.20174331427252845	0.29366687036289685	0.18284722215383156	0.0	0.0	0.10952505777971556
ems_3hM_3508.pdb	27	1	0	0	0	0	0	0	0	0	0	1.0	0.0	0.0	0.0	0.0	0.0	0.0	0.0	0.0	0.0	1.0	1.0	1.0	1.0	1.0	0.0	0.0	1.0	1.0	0.0	0.0	-0.34652842790520744	-0.20174331427252845	-0.29366687036289685	-0.18284722215383156	0.0	0.0	-0.10952505777971556	0.016216571902714416	0.0	0.0	0.34652842790520744	0.20174331427252845	0.29366687036289685	0.18284722215383156	0.0	0.0	0.10952505777971556
ems_3hM_1557.pdb	87	6	0	0	0	0	0	0	0	0	0	6.0	0.0	0.0	0.0	0.0	0.0	0.0	0.0	0.0	0.0	6.0	1.0	1.0	1.0	1.0	0.0	0.0	1.0	1.0	0.0	0.0	-0.34652842790520744	-0.20174331427252845	-0.29366687036289685	-0.18284722215383156	0.0	0.0	-0.10952505777971556	0.016216571902714416	0.0	0.0	0.34652842790520744	0.20174331427252845	0.29366687036289685	0.18284722215383156	0.0	0.0	0.10952505777971556
ems_3hM_2729.pdb	15	265	136	217	33	110	210	0	0	0	0	265.0	136.0	217.0	30.0	110.0	13.0	0.0	0.0	0.0	0.0	64.0	86.0	74.0	37.0	46.0	3.0	12.0	1.0	1.0	3.0	-175.67311165892337	-12.588899327116136	-90.29612008228779	-0.5186894046768842	-32.25178959243406	-10.02249512599613	-9.39201672157102	-0.10952505777971556	0.016216571902714416	-1.5734029902688853	-175.67311165892337	-12.588899327116136	-90.29612008228779	0.5186894046768842	-32.25178959243406	-10.02249512599613	9.39201672157102	0.10952505777971556
ems_3hM_2023.pdb	6	18	80	51	0	0	0	0	0	0	0	18.0	80.0	51.0	0.0	0.0	0.0	0.0	0.0	0.0	0.0	20.0	23.0	19.0	1.0	3.0	0.0	0.0	1.0	1.0	1.0	-0.10008341593986714	-44.55812856077614	-18.048913502444428	-0.2950393670563727	-1.4911089589378204	0.0	0.0	-0.10952505777971556	0.016216571902714416	0.3263527162282518	0.10008341593986714	-44.55812856077614	-18.048913502444428	0.2950393670563727	1.4911089589378204	0.0	0.0	0.10952505777971556
ems_3hM_2399.pdb	5	6	29	23	111	35	48	0	0	9	0	6.0	29.0	23.0	104.0	35.0	3.0	0.0	0.0	5.0	0.0	22.0	34.0	29.0	41.0	33.0	3.0	13.0	2.0	2.0	0.0	-7.672546440956068	-0.2539887156464644	-0.5742619069072674	-34.80756920237125	-0.1025907793424281	0.0	-10.657481101464482	-0.6602562051776903	-2.286765160760554	0.0	7.672546440956068	0.2539887156464644	0.5742619069072674	-34.80756920237125	-0.1025907793424281	0.0	10.657481101464482	0.6602562051776903
ems_3hM_1012.pdb	0	116	5	2	72	1	85	27	153	5	90	116.0	5.0	2.0	67.0	1.0	5.0	10.0	110.0	2.0	38.0	1.0	1.0	1.0	1.0	10.0	0.0	0.0	16.0	29.0	60.0	-398.06342410073984	-3.4013815587506078	-0.4914042779740038	-198.35573333119916	-5.367383744984343	-15.943755381126762	-23.672397309617814	-120.5533074206493	-20.337014888104925	-4.315117338934378	-398.06342410073984	-3.4013815587506078	-0.4914042779740038	-198.35573333119916	5.367383744984343	-15.943755381126762	-23.672397309617814	-120.5533074206493
ems_3hM_1801.pdb	5	0	0	0	0	0	0	0	0	0	0	0.0	0.0	0.0	0.0	0.0	0.0	0.0	0.0	0.0	0.0	1.0	1.0	1.0	1.0	1.0	0.0	0.0	1.0	1.0	0.0	-0.3534941893750085	-0.34652842790520744	-0.20174331427252845	-0.29366687036289685	-0.18284722215383156	0.0	0.0	-0.10952505777971556	0.016216571902714416	0.0	0.3534941893750085	0.34652842790520744	0.20174331427252845	0.29366687036289685	0.18284722215383156	0.0	0.0	0.10952505777971556
ems_3hM_1959.pdb	22	65	163	193	0	403	0	0	0	513	0	65.0	163.0	193.0	0.0	403.0	0.0	0.0	0.0	285.0	0.0	101.0	157.0	136.0	228.0	230.0	18.0	72.0	135.0	84.0	3.0	-6.990006197707827	-0.12912307421134986	-10.773471442637202	-224.44935421305505	-53.573860697159795	-15.891015924563419	-69.12771754173103	-131.44864356883235	-148.1615595988549	-1.221780199105284	6.990006197707827	-0.12912307421134986	-10.773471442637202	224.44935421305505	-53.573860697159795	15.891015924563419	69.12771754173103	131.44864356883235
ems_3hM_353.pdb	11	2	0	0	0	0	0	0	0	0	0	2.0	0.0	0.0	0.0	0.0	0.0	0.0	0.0	0.0	0.0	2.0	1.0	1.0	1.0	1.0	0.0	0.0	1.0	1.0	0.0	0.0	-0.34652842790520744	-0.20174331427252845	-0.29366687036289685	-0.18284722215383156	0.0	0.0	-0.10952505777971556	0.016216571902714416	0.0	0.0	0.34652842790520744	0.20174331427252845	0.29366687036289685	0.18284722215383156	0.0	0.0	0.10952505777971556
ems_3hM_2566.pdb	11	5	11	0	52	3	15	0	0	0	0	5.0	11.0	0.0	48.0	3.0	0.0	0.0	0.0	0.0	0.0	43.0	57.0	49.0	22.0	3.0	2.0	7.0	1.0	1.0	0.0	-25.88929778086505	-26.69085333504555	-46.02760842564654	-12.229780523533226	0.0	-0.4088190471998354	-4.952864203128986	-0.10952505777971556	0.016216571902714416	0.0	25.88929778086505	26.69085333504555	46.02760842564654	-12.229780523533226	0.0	0.4088190471998354	4.952864203128986	0.10952505777971556
ems_3hM_2968.pdb	44	263	203	213	0	217	0	0	0	0	0	263.0	203.0	213.0	0.0	217.0	0.0	0.0	0.0	0.0	0.0	201.0	256.0	222.0	69.0	41.0	6.0	22.0	1.0	1.0	3.0	-8.85833958508394	-5.8922172038786575	-0.16033482395278045	-66.2067124374434	-185.8683089103756	-3.697141170815432	-19.446814833583158	-0.10952505777971556	0.016216571902714416	-1.5175871980817988	-8.85833958508394	5.8922172038786575	0.16033482395278045	66.2067124374434	-185.8683089103756	3.697141170815432	19.446814833583158	0.10952505777971556
ems_3hM_488.pdb	5	47	0	0	18	0	31	0	0	0	0	47.0	0.0	0.0	16.0	0.0	2.0	0.0	0.0	0.0	0.0	15.0	2.0	2.0	1.0	1.0	0.0	0.0	1.0	1.0	0.0	-22.05951514917217	-0.5998970687520733	-0.3103267893326511	-26.266901150832485	-0.18284722215383156	-5.155638863273285	0.0	-0.10952505777971556	0.016216571902714416	0.0	-22.05951514917217	0.5998970687520733	0.3103267893326511	-26.266901150832485	0.18284722215383156	-5.155638863273285	0.0	0.10952505777971556
ems_3hM_1718.pdb	6	35	0	0	0	0	0	0	0	0	0	35.0	0.0	0.0	0.0	0.0	0.0	0.0	0.0	0.0	0.0	15.0	1.0	1.0	1.0	1.0	0.0	0.0	1.0	1.0	0.0	-10.58871218093056	-0.3526454586718877	-0.2078603450392089	-0.29366687036289685	-0.18284722215383156	0.0	0.0	-0.10952505777971556	0.016216571902714416	0.0	-10.58871218093056	0.3526454586718877	0.2078603450392089	0.29366687036289685	0.18284722215383156	0.0	0.0	0.10952505777971556
ems_3hM_2914.pdb	19	11	28	71	0	39	0	0	0	0	0	11.0	28.0	71.0	0.0	39.0	0.0	0.0	0.0	0.0	0.0	75.0	49.0	42.0	1.0	1.0	0.0	0.0	1.0	1.0	1.0	-41.96285624701813	-5.091132306872332	-8.212364466027758	-0.29366687036289685	-99.68386995280727	0.0	0.0	-0.10952505777971556	0.016216571902714416	-0.0045019092442544215	41.96285624701813	5.091132306872332	-8.212364466027758	0.29366687036289685	-99.68386995280727	0.0	0.0	0.10952505777971556
ems_3hM_3481.pdb	27	31	32	42	200	13	286	4	13	0	0	31.0	32.0	42.0	187.0	13.0	18.0	1.0	9.0	0.0	0.0	119.0	166.0	144.0	102.0	17.0	8.0	32.0	1.0	1.0	1.0	-45.55201492809584	-80.41773342379452	-49.30691958726121	-28.583892664891987	-0.26300570416092484	-4.782474762707659	-26.177142111281427	-11.9256428605758	0.016216571902714416	0.5205089021891434	45.55201492809584	80.41773342379452	49.30691958726121	-28.583892664891987	0.26300570416092484	-4.782474762707659	26.177142111281427	-11.9256428605758
ems_3hM_3326.pdb	21	17	110	208	22	274	68	23	128	533	0	17.0	110.0	208.0	20.0	274.0	4.0	8.0	92.0	296.0	0.0	101.0	159.0	137.0	242.0	164.0	19.0	77.0	245.0	95.0	3.0	-52.72811835591193	-8.222112862720168	-15.865757182793315	-170.72930200926032	-30.68152407762	-8.287473190190125	-49.343647588225814	-62.198118103428975	-135.37406050821312	-1.44634452057148	52.72811835591193	8.222112862720168	-15.865757182793315	170.72930200926032	-30.68152407762	8.287473190190125	49.343647588225814	62.198118103428975
ems_3hM_857.pdb	16	116	154	213	143	31	108	0	0	0	0	116.0	154.0	213.0	134.0	31.0	7.0	0.0	0.0	0.0	0.0	64.0	86.0	74.0	37.0	52.0	3.0	12.0	1.0	1.0	3.0	-17.136831242925837	-22.056512857134933	-86.04617900214623	-77.3105584898648	-4.7635839089649386	-2.4396881243239363	-9.387501641355314	-0.10952505777971556	0.016216571902714416	-1.5175871980817988	-17.136831242925837	-22.056512857134933	-86.04617900214623	-77.3105584898648	4.7635839089649386	-2.4396881243239363	9.387501641355314	0.10952505777971556
ems_3hM_1473.pdb	4	28	0	0	0	0	0	0	0	0	0	28.0	0.0	0.0	0.0	0.0	0.0	0.0	0.0	0.0	0.0	8.0	2.0	1.0	1.0	1.0	0.0	0.0	1.0	1.0	0.0	-15.710397470792588	-0.2719480218409478	-0.33776266733402904	-0.29366687036289685	-0.18284722215383156	0.0	0.0	-0.10952505777971556	0.016216571902714416	0.0	-15.710397470792588	0.2719480218409478	0.33776266733402904	0.29366687036289685	0.18284722215383156	0.0	0.0	0.10952505777971556
ems_3hM_3031.pdb	25	50	167	60	188	124	467	0	1	0	0	50.0	167.0	60.0	176.0	124.0	30.0	0.0	0.0	0.0	0.0	108.0	148.0	128.0	81.0	75.0	6.0	25.0	1.0	1.0	1.0	-18.946017866978593	-1.20837782522932	-22.269311304855336	-42.484639575525385	-13.728368472173555	-23.340971234410123	-22.96141019693746	-0.10952505777971556	0.016216571902714416	0.16383361521051254	18.946017866978593	-1.20837782522932	22.269311304855336	-42.484639575525385	-13.728368472173555	-23.340971234410123	22.96141019693746	0.10952505777971556
ems_3hM_2107.pdb	4	29	97	48	31	63	7	23	31	246	16	29.0	97.0	48.0	29.0	63.0	0.0	8.0	22.0	136.0	6.0	11.0	18.0	15.0	26.0	141.0	2.0	8.0	44.0	65.0	1.0	-10.278737396720864	-87.23657508971749	-23.01270581738748	-0.20995017935350546	-26.69794946398889	-0.7806385935419842	0.0	-6.239926499070663	-29.78977341564817	-8.51415629373103	-10.278737396720864	-87.23657508971749	-23.01270581738748	-0.20995017935350546	26.69794946398889	0.7806385935419842	0.0	6.239926499070663
ems_3hM_1764.pdb	48	9	0	0	0	0	0	0	0	0	0	9.0	0.0	0.0	0.0	0.0	0.0	0.0	0.0	0.0	0.0	9.0	1.0	1.0	1.0	1.0	0.0	0.0	1.0	1.0	0.0	0.0	-0.34652842790520744	-0.20174331427252845	-0.29366687036289685	-0.18284722215383156	0.0	0.0	-0.10952505777971556	0.016216571902714416	0.0	0.0	0.34652842790520744	0.20174331427252845	0.29366687036289685	0.18284722215383156	0.0	0.0	0.10952505777971556
ems_3hM_1368.pdb	13	144	140	191	93	290	152	103	187	702	0	144.0	140.0	191.0	87.0	290.0	10.0	39.0	134.0	390.0	0.0	56.0	89.0	77.0	140.0	217.0	11.0	44.0	311.0	168.0	3.0	-48.22667585508507	-12.729776977614861	-60.15237046362833	-11.19180248449092	-11.176976719786156	-0.015402010159547784	-0.25321847611095905	-63.628739392030134	-107.22739056931921	-1.1911725212813011	-48.22667585508507	-12.729776977614861	-60.15237046362833	11.19180248449092	-11.176976719786156	0.015402010159547784	0.25321847611095905	63.628739392030134
ems_3hM_2979.pdb	2	74	32	12	130	31	169	11	93	47	0	74.0	32.0	12.0	121.0	31.0	11.0	4.0	67.0	26.0	0.0	1.0	1.0	1.0	1.0	51.0	0.0	0.0	23.0	45.0	0.0	-221.76878667611325	-70.81575203905767	-17.76806477390725	-427.370822582562	-4.176165206643468	-42.046239347802356	-6.605233788371725	-28.114891973667827	-4.55780875546762	0.0	-221.76878667611325	-70.81575203905767	-17.76806477390725	-427.370822582562	4.176165206643468	-42.046239347802356	-6.605233788371725	-28.114891973667827
ems_3hM_76.pdb	7	80	44	50	0	0	0	0	0	0	0	80.0	44.0	50.0	0.0	0.0	0.0	0.0	0.0	0.0	0.0	31.0	33.0	28.0	1.0	1.0	0.0	0.0	1.0	1.0	1.0	-27.985948658004485	-1.9028315954468769	-7.053401224426741	-0.3864868114536333	-0.18284722215383156	0.0	0.0	-0.10952505777971556	0.016216571902714416	0.3461553625822036	-27.985948658004485	-1.9028315954468769	-7.053401224426741	0.3864868114536333	0.18284722215383156	0.0	0.0	0.10952505777971556
ems_3hM_448.pdb	7	16	13	8	0	35	1	0	0	51	0	16.0	13.0	8.0	0.0	35.0	0.0	0.0	0.0	28.0	0.0	26.0	11.0	9.0	1.0	1.0	0.0	0.0	1.0	1.0	0.0	-2.1001960115445333	-0.303669682129426	-0.031084262587526727	-0.29366687036289685	-85.91961426457502	0.0	0.0	-0.10952505777971556	-68.32777947032257	0.0	2.1001960115445333	-0.303669682129426	0.031084262587526727	0.29366687036289685	-85.91961426457502	0.0	0.0	0.10952505777971556
ems_3hM_607.pdb	22	88	1	1	55	0	48	4	95	0	0	88.0	1.0	1.0	51.0	0.0	3.0	1.0	68.0	0.0	0.0	60.0	3.0	2.0	1.0	1.0	0.0	0.0	1.0	1.0	0.0	-5.728935799361629	-0.2736126204164191	-0.19475387135303895	-137.72671769224905	-0.18284722215383156	-8.48550387928683	-0.8567932480649757	-214.61926623615943	0.016216571902714416	0.0	-5.728935799361629	0.2736126204164191	0.19475387135303895	-137.72671769224905	0.18284722215383156	-8.48550387928683	-0.8567932480649757	-214.61926623615943
ems_3hM_1127.pdb	4	0	134	47	37	132	57	0	5	0	0	0.0	134.0	47.0	34.0	132.0	3.0	0.0	3.0	0.0	0.0	11.0	15.0	13.0	8.0	62.0	1.0	3.0	1.0	1.0	1.0	-8.651579151587464	-176.44152306527923	-27.361857725427342	-22.77688218266426	-29.836990638962423	-2.595475738427316	-1.1260341961960867	-1.5727106718083912	0.016216571902714416	0.4080308234736045	8.651579151587464	-176.44152306527923	-27.361857725427342	-22.77688218266426	-29.836990638962423	-2.595475738427316	1.1260341961960867	-1.5727106718083912
ems_3hM_2795.pdb	3	19	49	50	12	146	19	3	58	471	0	19.0	49.0	50.0	11.0	146.0	1.0	1.0	41.0	262.0	0.0	11.0	18.0	16.0	30.0	83.0	2.0	10.0	160.0	116.0	1.0	-2.449232435581997	-18.427027652780325	-24.30055115633381	-7.6977544961836175	-19.94662559882795	-0.19529690007416445	-5.261625893753598	-62.61933969618718	-68.40011486449987	0.087476002575543	-2.449232435581997	-18.427027652780325	-24.30055115633381	7.6977544961836175	-19.94662559882795	0.19529690007416445	5.261625893753598	62.61933969618718
ems_3hM_2032.pdb	8	56	0	2	113	0	109	74	213	0	434	56.0	0.0	2.0	105.0	0.0	7.0	28.0	153.0	0.0	184.0	34.0	57.0	49.0	111.0	1.0	9.0	35.0	20.0	1.0	234.0	-5.944473054002812	-54.12743066849672	-39.40308685754318	-0.1301038995712247	-0.18284722215383156	-0.09014371361434748	-0.6585430355504442	-181.67068457038224	0.016216571902714416	-5.6332044673585235	-5.944473054002812	54.12743066849672	39.40308685754318	0.1301038995712247	0.18284722215383156	0.09014371361434748	0.6585430355504442	-181.67068457038224
ems_3hM_1680.pdb	4	27	42	79	62	55	47	75	182	203	654	27.0	42.0	79.0	58.0	55.0	3.0	28.0	131.0	113.0	277.0	11.0	19.0	16.0	34.0	78.0	3.0	11.0	494.0	193.0	306.0	-8.171541391823041	-11.321307103347529	-63.916302247636615	-7.588349009284728	-3.6860833466490983	0.0	-10.241975091724713	-188.2986673271867	-19.37146799548452	-1.4111666409740449	-8.171541391823041	-11.321307103347529	-63.916302247636615	-7.588349009284728	3.6860833466490983	0.0	-10.241975091724713	188.2986673271867
ems_3hM_2453.pdb	8	0	0	0	0	0	0	0	0	0	0	0.0	0.0	0.0	0.0	0.0	0.0	0.0	0.0	0.0	0.0	1.0	1.0	1.0	1.0	1.0	0.0	0.0	1.0	1.0	0.0	-0.3534941893750085	-0.34652842790520744	-0.20174331427252845	-0.29366687036289685	-0.18284722215383156	0.0	0.0	-0.10952505777971556	0.016216571902714416	0.0	0.3534941893750085	0.34652842790520744	0.20174331427252845	0.29366687036289685	0.18284722215383156	0.0	0.0	0.10952505777971556
ems_3hM_2821.pdb	19	58	138	119	0	245	0	0	0	311	0	58.0	138.0	119.0	0.0	245.0	0.0	0.0	0.0	173.0	0.0	89.0	139.0	120.0	195.0	187.0	16.0	62.0	58.0	49.0	2.0	-6.041149207014174	0.0026702577688979545	0.00047302194644771595	-191.21366497005718	-8.388679165029997	-13.278675421963925	-58.658000558136116	-54.54998658375226	-94.60077088582796	-0.34874435199306353	6.041149207014174	-0.0026702577688979545	-0.00047302194644771595	191.21366497005718	-8.388679165029997	13.278675421963925	58.658000558136116	54.54998658375226
ems_3hM_3213.pdb	0	23	50	93	2	95	0	0	0	218	0	23.0	50.0	93.0	1.0	95.0	0.0	0.0	0.0	121.0	0.0	1.0	1.0	1.0	1.0	72.0	0.0	0.0	80.0	32.0	1.0	-43.82989232167203	-131.49830319165	-313.15923383952617	0.0	-3.450939557704657	0.0	0.0	-76.69351755578795	-73.73402039019732	-0.27442217034207905	-43.82989232167203	-131.49830319165	-313.15923383952617	0.0	-3.450939557704657	0.0	0.0	76.69351755578795
ems_3hM_1597.pdb	6	191	58	85	26	64	54	0	0	0	0	191.0	58.0	85.0	24.0	64.0	3.0	0.0	0.0	0.0	0.0	22.0	30.0	26.0	18.0	29.0	1.0	6.0	1.0	1.0	1.0	-248.0066350873843	-10.541087229483294	-42.32759633603729	-1.0810153356309904	-16.228155872854163	-1.0721560512521584	-3.826284728709247	-0.10952505777971556	0.016216571902714416	-0.18447355550220235	-248.0066350873843	-10.541087229483294	-42.32759633603729	-1.0810153356309904	-16.228155872854163	-1.0721560512521584	3.826284728709247	0.10952505777971556
ems_3hM_1934.pdb	20	28	86	57	125	85	90	60	245	223	333	28.0	86.0	57.0	117.0	85.0	5.0	22.0	176.0	124.0	141.0	91.0	148.0	128.0	265.0	158.0	21.0	84.0	331.0	368.0	110.0	-29.279102847326712	-14.86087809915452	-24.30486717595411	-51.87192084781742	-20.137990293834267	-8.277567233942587	-31.735008094196765	-43.60308678096293	-108.55443151560536	-4.1958826839512815	29.279102847326712	14.86087809915452	24.30486717595411	51.87192084781742	20.137990293834267	8.277567233942587	31.735008094196765	43.60308678096293
ems_3hM_2482.pdb	28	34	18	30	0	0	0	0	0	0	0	34.0	18.0	30.0	0.0	0.0	0.0	0.0	0.0	0.0	0.0	97.0	22.0	19.0	1.0	1.0	0.0	0.0	1.0	1.0	0.0	-27.077758310185928	-0.3264620573805068	-2.8049750387332857	-0.29366687036289685	-0.18284722215383156	0.0	0.0	-0.10952505777971556	0.016216571902714416	0.0	27.077758310185928	0.3264620573805068	-2.8049750387332857	0.29366687036289685	0.18284722215383156	0.0	0.0	0.10952505777971556
ems_3hM_2325.pdb	9	6	8	33	12	38	21	0	0	0	0	6.0	8.0	33.0	11.0	38.0	1.0	0.0	0.0	0.0	0.0	32.0	45.0	39.0	25.0	4.0	2.0	8.0	1.0	1.0	0.0	-15.391169125560973	-21.955757644765953	-0.33370857838740875	-4.338137064399343	-55.793913385832326	0.015239009747405776	-5.814269057496389	-0.10952505777971556	0.016216571902714416	0.0	15.391169125560973	21.955757644765953	0.33370857838740875	4.338137064399343	-55.793913385832326	-0.015239009747405776	5.814269057496389	0.10952505777971556
ems_3hM_2744.pdb	21	172	46	44	208	23	228	119	331	168	0	172.0	46.0	44.0	195.0	23.0	15.0	45.0	238.0	93.0	0.0	102.0	163.0	141.0	276.0	78.0	22.0	87.0	150.0	115.0	1.0	-20.39406112477741	-58.20239801195817	-45.22151009411906	-12.960630915389402	-26.521980022529284	-1.0859595939719924	-12.11148249668149	-22.118038363259274	-2.2350169209899637	0.023736325828482733	-20.39406112477741	58.20239801195817	45.22151009411906	12.960630915389402	26.521980022529284	1.0859595939719924	12.11148249668149	-22.118038363259274
ems_3hM_171.pdb	14	0	0	0	0	0	0	0	0	0	0	0.0	0.0	0.0	0.0	0.0	0.0	0.0	0.0	0.0	0.0	1.0	1.0	1.0	1.0	1.0	0.0	0.0	1.0	1.0	0.0	-0.3534941893750085	-0.34652842790520744	-0.20174331427252845	-0.29366687036289685	-0.18284722215383156	0.0	0.0	-0.10952505777971556	0.016216571902714416	0.0	0.3534941893750085	0.34652842790520744	0.20174331427252845	0.29366687036289685	0.18284722215383156	0.0	0.0	0.10952505777971556
ems_3hM_3104.pdb	22	156	52	107	594	82	384	443	1060	476	0	156.0	52.0	107.0	557.0	82.0	25.0	169.0	764.0	264.0	0.0	102.0	165.0	143.0	291.0	93.0	23.0	92.0	535.0	191.0	47.0	-12.50100138745191	-52.42526634020933	-4.777070272891876	-95.95870451429316	-0.671544306019257	-0.10005681346510542	-25.993017475963697	-43.537216001344525	-12.478398634055653	-44.23637594035365	-12.50100138745191	52.42526634020933	4.777070272891876	-95.95870451429316	0.671544306019257	-0.10005681346510542	-25.993017475963697	-43.537216001344525
ems_3hM_1314.pdb	3	37	14	38	0	18	1	0	0	0	0	37.0	14.0	38.0	0.0	18.0	0.0	0.0	0.0	0.0	0.0	11.0	14.0	12.0	6.0	5.0	0.0	2.0	1.0	1.0	1.0	-20.210478011092164	0.0	-17.53738216121458	-4.255493572594628	-11.390164012559788	0.0	-0.6175148557430878	-0.10952505777971556	0.016216571902714416	0.6205924369772	-20.210478011092164	0.0	-17.53738216121458	4.255493572594628	-11.390164012559788	0.0	0.6175148557430878	0.10952505777971556
ems_3hM_434.pdb	3	4	36	148	0	18	0	0	0	0	0	4.0	36.0	148.0	0.0	18.0	0.0	0.0	0.0	0.0	0.0	11.0	14.0	12.0	5.0	10.0	0.0	2.0	1.0	1.0	2.0	-2.2400446847631166	-12.374387444924901	-235.2143081582197	-3.4565780163146265	-2.5494263972122546	0.0	-0.3035607963934417	-0.10952505777971556	0.016216571902714416	-0.7849230176772535	2.2400446847631166	-12.374387444924901	-235.2143081582197	3.4565780163146265	-2.5494263972122546	0.0	0.3035607963934417	0.10952505777971556
ems_3hM_393.pdb	8	0	0	0	0	0	0	0	0	0	0	0.0	0.0	0.0	0.0	0.0	0.0	0.0	0.0	0.0	0.0	1.0	1.0	1.0	1.0	1.0	0.0	0.0	1.0	1.0	0.0	-0.3534941893750085	-0.34652842790520744	-0.20174331427252845	-0.29366687036289685	-0.18284722215383156	0.0	0.0	-0.10952505777971556	0.016216571902714416	0.0	0.3534941893750085	0.34652842790520744	0.20174331427252845	0.29366687036289685	0.18284722215383156	0.0	0.0	0.10952505777971556
ems_3hM_510.pdb	14	11	17	31	16	28	59	0	0	0	0	11.0	17.0	31.0	15.0	28.0	3.0	0.0	0.0	0.0	0.0	53.0	23.0	20.0	1.0	1.0	0.0	0.0	1.0	1.0	0.0	-23.99901418349285	-0.786200482902963	-2.721641398661937	-23.787973785357913	-62.9530232908416	-8.48550387928683	0.0	-0.10952505777971556	0.016216571902714416	0.0	23.99901418349285	0.786200482902963	-2.721641398661937	-23.787973785357913	-62.9530232908416	-8.48550387928683	0.0	0.10952505777971556
ems_3hM_3441.pdb	12	0	1	0	0	0	0	0	0	0	0	0.0	1.0	0.0	0.0	0.0	0.0	0.0	0.0	0.0	0.0	1.0	1.0	1.0	1.0	1.0	0.0	0.0	1.0	1.0	0.0	-0.3537490785819821	0.0	-0.20174331427252845	-0.29366687036289685	-0.18284722215383156	0.0	0.0	-0.10952505777971556	0.016216571902714416	0.0	0.3537490785819821	0.0	0.20174331427252845	0.29366687036289685	0.18284722215383156	0.0	0.0	0.10952505777971556
ems_3hM_846.pdb	9	82	7	10	41	1	19	17	70	38	0	82.0	7.0	10.0	38.0	1.0	1.0	6.0	50.0	21.0	0.0	34.0	54.0	47.0	92.0	12.0	7.0	29.0	35.0	18.0	0.0	-24.793295237795647	-32.03066621464089	-20.80733010668263	-20.104448228154308	-7.316252443760222	-3.4722594600183285	-12.924597711772776	-2.942781146876129	-0.2928755738332676	0.0	-24.793295237795647	32.03066621464089	20.80733010668263	20.104448228154308	7.316252443760222	3.4722594600183285	12.924597711772776	-2.942781146876129
ems_3hM_2201.pdb	19	40	72	28	0	46	0	0	0	199	0	40.0	72.0	28.0	0.0	46.0	0.0	0.0	0.0	110.0	0.0	83.0	99.0	86.0	13.0	7.0	1.0	4.0	1.0	1.0	0.0	-13.580483645161095	-3.8708455299568394	-25.699301008893045	-10.813165655003694	-51.33563614644567	-0.04165559674812447	-2.4863627829854917	-0.10952505777971556	-412.0933774940944	0.0	13.580483645161095	3.8708455299568394	25.699301008893045	10.813165655003694	-51.33563614644567	0.04165559674812447	2.4863627829854917	0.10952505777971556
ems_3hM_1775.pdb	21	39	7	17	19	39	12	13	34	48	0	39.0	7.0	17.0	17.0	39.0	0.0	4.0	24.0	26.0	0.0	70.0	11.0	10.0	1.0	1.0	0.0	0.0	1.0	1.0	0.0	-7.864454988861282	-0.7111383412812309	-2.4596741996273743	-28.806453503194042	-99.68386995280727	0.0	-6.605233788371725	-52.2657745925484	-61.66727847545052	0.0	7.864454988861282	0.7111383412812309	-2.4596741996273743	-28.806453503194042	-99.68386995280727	0.0	-6.605233788371725	-52.2657745925484
ems_3hM_3672.pdb	7	0	0	0	0	0	0	0	0	0	0	0.0	0.0	0.0	0.0	0.0	0.0	0.0	0.0	0.0	0.0	1.0	1.0	1.0	1.0	1.0	0.0	0.0	1.0	1.0	0.0	-0.3534941893750085	-0.34652842790520744	-0.20174331427252845	-0.29366687036289685	-0.18284722215383156	0.0	0.0	-0.10952505777971556	0.016216571902714416	0.0	0.3534941893750085	0.34652842790520744	0.20174331427252845	0.29366687036289685	0.18284722215383156	0.0	0.0	0.10952505777971556
ems_3hM_2660.pdb	29	77	35	65	0	89	0	0	0	8	0	77.0	35.0	65.0	0.0	89.0	0.0	0.0	0.0	4.0	0.0	108.0	52.0	45.0	1.0	1.0	0.0	0.0	1.0	1.0	1.0	-4.6969892184285404	-3.033797551295564	-3.986897386199728	-0.29366687036289685	-297.5638817055772	0.0	0.0	-0.10952505777971556	-3.2267065555616683	0.08379081224809437	4.6969892184285404	3.033797551295564	-3.986897386199728	0.29366687036289685	-297.5638817055772	0.0	0.0	0.10952505777971556
ems_3hM_1230.pdb	23	93	1	0	4	0	0	0	0	0	0	93.0	1.0	0.0	3.0	0.0	0.0	0.0	0.0	0.0	0.0	65.0	2.0	2.0	1.0	1.0	0.0	0.0	1.0	1.0	0.0	-5.638583113299474	-0.09052464394778824	-0.5846265485686221	-1.2044268305751913	-0.18284722215383156	0.0	0.0	-0.10952505777971556	0.016216571902714416	0.0	-5.638583113299474	0.09052464394778824	0.5846265485686221	-1.2044268305751913	0.18284722215383156	0.0	0.0	0.10952505777971556
ems_3hM_3565.pdb	14	0	0	0	0	0	0	0	0	0	0	0.0	0.0	0.0	0.0	0.0	0.0	0.0	0.0	0.0	0.0	1.0	1.0	1.0	1.0	1.0	0.0	0.0	1.0	1.0	0.0	-0.3534941893750085	-0.34652842790520744	-0.20174331427252845	-0.29366687036289685	-0.18284722215383156	0.0	0.0	-0.10952505777971556	0.016216571902714416	0.0	0.3534941893750085	0.34652842790520744	0.20174331427252845	0.29366687036289685	0.18284722215383156	0.0	0.0	0.10952505777971556
ems_3hM_2116.pdb	5	14	57	54	70	58	66	0	60	92	0	14.0	57.0	54.0	65.0	58.0	4.0	0.0	43.0	51.0	0.0	22.0	35.0	30.0	51.0	81.0	4.0	16.0	41.0	32.0	1.0	-1.579687663678012	-6.070130287346679	-7.839056542637651	-1.8638610941273583	-3.445915305195527	0.0	-13.857128884493294	-0.09487542526304793	-5.300028499671225	0.2691941913992795	1.579687663678012	-6.070130287346679	-7.839056542637651	-1.8638610941273583	3.445915305195527	0.0	13.857128884493294	-0.09487542526304793
ems_3hM_723.pdb	22	12	47	66	287	42	225	2	24	9	0	12.0	47.0	66.0	269.0	42.0	14.0	0.0	17.0	5.0	0.0	100.0	152.0	131.0	186.0	54.0	15.0	59.0	7.0	4.0	1.0	-61.27173234019468	-49.0964410392435	-19.570709522016045	-16.364684381276447	-1.3307509408146885	0.006337359370730765	-55.96160134366316	-5.957521493887272	-0.3526797320333785	0.06852332105952752	61.27173234019468	49.0964410392435	19.570709522016045	-16.364684381276447	1.3307509408146885	-0.006337359370730765	55.96160134366316	-5.957521493887272
ems_3hM_266.pdb	32	36	119	159	96	280	99	111	365	700	1182	36.0	119.0	159.0	90.0	280.0	6.0	42.0	263.0	389.0	501.0	148.0	240.0	208.0	434.0	221.0	35.0	137.0	977.0	538.0	524.0	-60.15210387985872	-37.345913234390174	-6.141470713977724	-201.97631346438226	-7.351464226928072	-17.36887672569845	-45.09736645365726	-368.1716492664711	-22.79931159356465	-0.4793753418083497	60.15210387985872	37.345913234390174	6.141470713977724	201.97631346438226	-7.351464226928072	17.36887672569845	45.09736645365726	368.1716492664711
ems_3hM_2905.pdb	21	0	0	0	0	0	0	0	0	0	0	0.0	0.0	0.0	0.0	0.0	0.0	0.0	0.0	0.0	0.0	1.0	1.0	1.0	1.0	1.0	0.0	0.0	1.0	1.0	0.0	-0.3534941893750085	-0.34652842790520744	-0.20174331427252845	-0.29366687036289685	-0.18284722215383156	0.0	0.0	-0.10952505777971556	0.016216571902714416	0.0	0.3534941893750085	0.34652842790520744	0.20174331427252845	0.29366687036289685	0.18284722215383156	0.0	0.0	0.10952505777971556
ems_3hM_897.pdb	26	104	38	41	201	14	304	458	648	189	0	104.0	38.0	41.0	188.0	14.0	20.0	175.0	467.0	105.0	0.0	125.0	202.0	175.0	356.0	68.0	29.0	113.0	208.0	142.0	21.0	-1.7250066730544944	-99.5670037197038	-73.50853412096423	-47.8821063847746	-31.459465751897696	-1.241364878463436	-14.860652471193676	-119.14342667671562	-5.141629449395822	-18.46309276979965	1.7250066730544944	99.5670037197038	73.50853412096423	47.8821063847746	31.459465751897696	1.241364878463436	-14.860652471193676	-119.14342667671562
ems_3hM_342.pdb	57	214	24	16	0	0	0	0	0	0	0	214.0	24.0	16.0	0.0	0.0	0.0	0.0	0.0	0.0	0.0	182.0	24.0	21.0	1.0	1.0	0.0	0.0	1.0	1.0	0.0	-2.7833740010163126	0.0	-0.4076194162226656	-0.29366687036289685	-0.18284722215383156	0.0	0.0	-0.10952505777971556	0.016216571902714416	0.0	-2.7833740010163126	0.0	0.4076194162226656	0.29366687036289685	0.18284722215383156	0.0	0.0	0.10952505777971556
ems_3hM_3020.pdb	9	100	18	35	0	24	0	0	0	73	0	100.0	18.0	35.0	0.0	24.0	0.0	0.0	0.0	40.0	0.0	32.0	40.0	35.0	10.0	3.0	1.0	3.0	1.0	1.0	0.0	-47.231822797194006	-7.255552580743476	0.0	-7.820265511420008	-27.906545339881248	0.2324409542236089	-1.6342650796463034	-0.10952505777971556	-110.95347573259848	0.0	-47.231822797194006	7.255552580743476	0.0	7.820265511420008	-27.906545339881248	-0.2324409542236089	1.6342650796463034	0.10952505777971556
ems_3hM_1948.pdb	10	2	6	0	0	19	0	0	0	61	0	2.0	6.0	0.0	0.0	19.0	0.0	0.0	0.0	33.0	0.0	2.0	1.0	1.0	1.0	1.0	0.0	0.0	1.0	1.0	0.0	0.0	-4.846614357797477	-0.20174331427252845	-0.29366687036289685	-36.048704373726466	0.0	0.0	-0.10952505777971556	-85.57366114836475	0.0	0.0	-4.846614357797477	0.20174331427252845	0.29366687036289685	-36.048704373726466	0.0	0.0	0.10952505777971556
ems_3hM_3178.pdb	3	143	119	94	98	177	103	53	240	388	696	143.0	119.0	94.0	91.0	177.0	6.0	20.0	173.0	216.0	295.0	11.0	18.0	16.0	33.0	221.0	3.0	11.0	570.0	532.0	275.0	-231.8476637128199	-122.05437418764515	-89.38879995072763	-34.205981182739954	-4.517978945399193	-1.84136280542038	-3.624860633642872	-190.37164763029946	-120.68076185540724	-0.7654164317294203	-231.8476637128199	-122.05437418764515	-89.38879995072763	-34.205981182739954	4.517978945399193	-1.84136280542038	-3.624860633642872	190.37164763029946
ems_3hM_841.pdb	10	14	175	107	315	244	99	16	188	512	0	14.0	175.0	107.0	295.0	244.0	6.0	6.0	135.0	285.0	0.0	45.0	71.0	61.0	110.0	268.0	9.0	35.0	156.0	188.0	2.0	-14.00269776829365	-54.45358689620677	-14.145754933811018	-106.1680725182623	-1.0670082718929166	-0.3097851469636037	-17.44855294259127	-1.4526496805269744	-21.642643561250704	-0.13628974302867114	14.00269776829365	-54.45358689620677	-14.145754933811018	-106.1680725182623	1.0670082718929166	0.3097851469636037	17.44855294259127	1.4526496805269744
ems_3hM_1313.pdb	9	36	229	153	0	140	0	0	0	290	0	36.0	229.0	153.0	0.0	140.0	0.0	0.0	0.0	161.0	0.0	33.0	51.0	44.0	68.0	288.0	5.0	21.0	37.0	41.0	2.0	-0.14259041774252526	-165.50013502322182	-81.26109617821278	-64.87675451046606	-46.754696131185035	-3.678648033156605	-19.04105335250261	-34.45884138351315	-100.94787125084152	-0.8513745035126208	-0.14259041774252526	-165.50013502322182	-81.26109617821278	64.87675451046606	46.754696131185035	3.678648033156605	19.04105335250261	34.45884138351315
ems_3hM_2359.pdb	7	33	90	39	6	80	0	0	0	241	0	33.0	90.0	39.0	5.0	80.0	0.0	0.0	0.0	134.0	0.0	34.0	52.0	45.0	77.0	128.0	6.0	24.0	30.0	51.0	1.0	0.013349510677066691	-11.316260776927251	-0.3984595016413266	-56.76859612262077	-10.186770175217019	-4.316810523208088	-21.786279611482644	-27.161579400524484	-47.55759449395542	0.5946168666793485	-0.013349510677066691	-11.316260776927251	0.3984595016413266	56.76859612262077	10.186770175217019	4.316810523208088	21.786279611482644	27.161579400524484
ems_3hM_2206.pdb	5	1	0	0	0	0	0	0	0	0	0	1.0	0.0	0.0	0.0	0.0	0.0	0.0	0.0	0.0	0.0	1.0	1.0	1.0	1.0	1.0	0.0	0.0	1.0	1.0	0.0	0.0	-0.34652842790520744	-0.20174331427252845	-0.29366687036289685	-0.18284722215383156	0.0	0.0	-0.10952505777971556	0.016216571902714416	0.0	0.0	0.34652842790520744	0.20174331427252845	0.29366687036289685	0.18284722215383156	0.0	0.0	0.10952505777971556
ems_3hM_2667.pdb	8	0	0	0	0	0	1	0	0	0	0	0.0	0.0	0.0	0.0	0.0	0.0	0.0	0.0	0.0	0.0	1.0	1.0	1.0	1.0	1.0	0.0	0.0	1.0	1.0	0.0	-0.3534941893750085	-0.34652842790520744	-0.20174331427252845	-0.29366687036289685	-0.18284722215383156	0.0	0.0	-0.10952505777971556	0.016216571902714416	0.0	0.3534941893750085	0.34652842790520744	0.20174331427252845	0.29366687036289685	0.18284722215383156	0.0	0.0	0.10952505777971556
ems_3hM_1810.pdb	8	10	33	64	167	39	296	0	1	0	0	10.0	33.0	64.0	156.0	39.0	19.0	0.0	0.0	0.0	0.0	33.0	50.0	43.0	57.0	35.0	5.0	18.0	3.0	1.0	1.0	-10.565899036822408	-3.053280603382575	-4.557625334410865	-58.65473417831908	-0.2939132418493102	-13.311443315330546	-15.655224528525471	-1.2941394058283908	-0.0602815728238073	0.0992950178418367	10.565899036822408	3.053280603382575	-4.557625334410865	-58.65473417831908	-0.2939132418493102	-13.311443315330546	15.655224528525471	1.2941394058283908
ems_3hM_3330.pdb	8	9	15	0	0	0	0	0	0	0	0	9.0	15.0	0.0	0.0	0.0	0.0	0.0	0.0	0.0	0.0	25.0	7.0	6.0	1.0	1.0	0.0	0.0	1.0	1.0	0.0	-6.334446189151571	-3.644380802059805	-4.349351032343029	-0.29366687036289685	-0.18284722215383156	0.0	0.0	-0.10952505777971556	0.016216571902714416	0.0	6.334446189151571	-3.644380802059805	4.349351032343029	0.29366687036289685	0.18284722215383156	0.0	0.0	0.10952505777971556
ems_3hM_345.pdb	2	21	27	40	178	83	128	41	299	92	0	21.0	27.0	40.0	166.0	83.0	8.0	15.0	215.0	51.0	0.0	1.0	1.0	1.0	1.0	47.0	0.0	0.0	162.0	81.0	3.0	-38.310328929258105	-55.54792254938134	-102.45296621357576	-637.615407502044	-11.422019935151319	-28.45467981346452	-40.75129204105824	-7.885464922400188	-6.062133782158001	-1.0414007577419286	-38.310328929258105	-55.54792254938134	-102.45296621357576	-637.615407502044	-11.422019935151319	-28.45467981346452	-40.75129204105824	-7.885464922400188
ems_3hM_3268.pdb	18	117	0	0	0	0	0	0	0	0	0	117.0	0.0	0.0	0.0	0.0	0.0	0.0	0.0	0.0	0.0	50.0	4.0	3.0	1.0	1.0	0.0	0.0	1.0	1.0	0.0	-33.07006223177798	-2.267660504220117	-1.8581713144765688	-0.29366687036289685	-0.18284722215383156	0.0	0.0	-0.10952505777971556	0.016216571902714416	0.0	-33.07006223177798	2.267660504220117	1.8581713144765688	0.29366687036289685	0.18284722215383156	0.0	0.0	0.10952505777971556
ems_3hM_2049.pdb	8	1	0	0	0	0	0	0	0	0	0	1.0	0.0	0.0	0.0	0.0	0.0	0.0	0.0	0.0	0.0	1.0	1.0	1.0	1.0	1.0	0.0	0.0	1.0	1.0	0.0	0.0	-0.34652842790520744	-0.20174331427252845	-0.29366687036289685	-0.18284722215383156	0.0	0.0	-0.10952505777971556	0.016216571902714416	0.0	0.0	0.34652842790520744	0.20174331427252845	0.29366687036289685	0.18284722215383156	0.0	0.0	0.10952505777971556
ems_3hM_1772.pdb	40	257	112	116	143	131	105	123	208	247	209	257.0	112.0	116.0	134.0	131.0	6.0	47.0	150.0	137.0	88.0	190.0	299.0	258.0	446.0	163.0	36.0	141.0	110.0	78.0	2.0	-10.662985917289404	-76.2397441842221	-49.034888153745385	-149.95358167171344	-3.297848546563245	-18.092046388023626	-41.82577014092021	-6.824648511374606	-18.506358346210448	-265.87062246566256	-10.662985917289404	76.2397441842221	49.034888153745385	149.95358167171344	3.297848546563245	18.092046388023626	41.82577014092021	-6.824648511374606
ems_3hM_724.pdb	3	74	9	23	0	0	0	0	0	0	0	74.0	9.0	23.0	0.0	0.0	0.0	0.0	0.0	0.0	0.0	10.0	12.0	10.0	1.0	1.0	0.0	0.0	1.0	1.0	0.0	-82.76635512425291	-0.2944202556917066	-5.972009916232167	-0.29366687036289685	-0.18284722215383156	0.0	0.0	-0.10952505777971556	0.016216571902714416	0.0	-82.76635512425291	0.2944202556917066	-5.972009916232167	0.29366687036289685	0.18284722215383156	0.0	0.0	0.10952505777971556
ems_3hM_394.pdb	15	2	7	1	0	0	0	0	0	0	0	2.0	7.0	1.0	0.0	0.0	0.0	0.0	0.0	0.0	0.0	2.0	1.0	1.0	1.0	1.0	0.0	0.0	1.0	1.0	0.0	0.0	-6.445998179278579	0.0	-0.29366687036289685	-0.18284722215383156	0.0	0.0	-0.10952505777971556	0.016216571902714416	0.0	0.0	-6.445998179278579	0.0	0.29366687036289685	0.18284722215383156	0.0	0.0	0.10952505777971556
ems_3hM_1999.pdb	0	1	5	32	51	11	16	47	88	63	0	1.0	5.0	32.0	47.0	11.0	1.0	17.0	63.0	35.0	0.0	1.0	1.0	1.0	1.0	8.0	0.0	0.0	97.0	11.0	1.0	0.0	-3.4013815587506078	-75.30411751787133	-123.2944439207538	-0.5213988556697604	-2.2312435460911804	-48.07071660688047	-6.481659655931607	-16.815955830706635	0.6450461089121211	0.0	-3.4013815587506078	-75.30411751787133	-123.2944439207538	-0.5213988556697604	-2.2312435460911804	-48.07071660688047	6.481659655931607
ems_3hM_433.pdb	10	110	152	150	112	279	115	0	15	51	0	110.0	152.0	150.0	105.0	279.0	7.0	0.0	10.0	28.0	0.0	44.0	67.0	58.0	80.0	170.0	6.0	25.0	11.0	8.0	2.0	-34.836970206417256	-39.754761207026576	-50.86791012925674	-3.5999470373845237	-29.71645077580729	-0.08523518185035782	-22.87486662135963	-0.03030377698927822	-14.575868987700785	-0.8117691345727627	-34.836970206417256	-39.754761207026576	-50.86791012925674	-3.5999470373845237	-29.71645077580729	-0.08523518185035782	22.87486662135963	0.03030377698927822
ems_3hM_919.pdb	7	0	0	0	0	0	0	0	0	0	0	0.0	0.0	0.0	0.0	0.0	0.0	0.0	0.0	0.0	0.0	1.0	1.0	1.0	1.0	1.0	0.0	0.0	1.0	1.0	0.0	-0.3534941893750085	-0.34652842790520744	-0.20174331427252845	-0.29366687036289685	-0.18284722215383156	0.0	0.0	-0.10952505777971556	0.016216571902714416	0.0	0.3534941893750085	0.34652842790520744	0.20174331427252845	0.29366687036289685	0.18284722215383156	0.0	0.0	0.10952505777971556
ems_3hM_2428.pdb	32	0	22	10	0	34	0	0	0	149	0	0.0	22.0	10.0	0.0	34.0	0.0	0.0	0.0	82.0	0.0	1.0	1.0	1.0	1.0	1.0	0.0	0.0	1.0	1.0	0.0	-0.3534941893750085	-41.19416537211964	-13.288740973713706	-0.29366687036289685	-82.54709946331569	0.0	0.0	-0.10952505777971556	-283.7894939882695	0.0	0.3534941893750085	-41.19416537211964	-13.288740973713706	0.29366687036289685	-82.54709946331569	0.0	0.0	0.10952505777971556
ems_3hM_2098.pdb	19	147	1	0	0	0	0	0	0	0	0	147.0	1.0	0.0	0.0	0.0	0.0	0.0	0.0	0.0	0.0	59.0	6.0	5.0	1.0	1.0	0.0	0.0	1.0	1.0	0.0	-47.38485294538395	-2.139355587879857	-3.2071907102267367	-0.29366687036289685	-0.18284722215383156	0.0	0.0	-0.10952505777971556	0.016216571902714416	0.0	-47.38485294538395	2.139355587879857	3.2071907102267367	0.29366687036289685	0.18284722215383156	0.0	0.0	0.10952505777971556
ems_3hM_2111.pdb	15	57	0	0	0	0	0	0	0	0	0	57.0	0.0	0.0	0.0	0.0	0.0	0.0	0.0	0.0	0.0	39.0	1.0	1.0	1.0	1.0	0.0	0.0	1.0	1.0	0.0	-3.76816451586523	-0.35179686844197305	-0.20701175480929396	-0.29366687036289685	-0.18284722215383156	0.0	0.0	-0.10952505777971556	0.016216571902714416	0.0	-3.76816451586523	0.35179686844197305	0.20701175480929396	0.29366687036289685	0.18284722215383156	0.0	0.0	0.10952505777971556
ems_3hM_2570.pdb	11	110	29	1	102	1	87	4	40	1	0	110.0	29.0	1.0	95.0	1.0	5.0	1.0	28.0	0.0	0.0	43.0	60.0	52.0	37.0	15.0	3.0	12.0	1.0	1.0	0.0	-36.42903336667646	-9.717029402889738	-45.33589982136065	-31.929997282144193	-9.962231316875949	-0.8195216044765763	-7.100997566301872	-64.9327330240229	0.016216571902714416	0.0	-36.42903336667646	9.717029402889738	45.33589982136065	-31.929997282144193	9.962231316875949	-0.8195216044765763	7.100997566301872	-64.9327330240229
ems_3hM_890.pdb	34	29	140	142	12	247	12	0	0	0	0	29.0	140.0	142.0	11.0	247.0	0.0	0.0	0.0	0.0	0.0	150.0	200.0	173.0	83.0	46.0	7.0	26.0	1.0	1.0	2.0	-72.25168461624978	-9.855697285710649	-2.852385985337179	-48.73928459857423	-214.43398352215817	-4.729805212381209	-23.706719617702518	-0.10952505777971556	0.016216571902714416	-0.7021523566578685	72.25168461624978	9.855697285710649	2.852385985337179	48.73928459857423	-214.43398352215817	4.729805212381209	23.706719617702518	0.10952505777971556
ems_3hM_1419.pdb	29	10	1	0	0	0	0	0	0	0	0	10.0	1.0	0.0	0.0	0.0	0.0	0.0	0.0	0.0	0.0	10.0	1.0	1.0	1.0	1.0	0.0	0.0	1.0	1.0	0.0	0.0	0.0	-0.20174331427252845	-0.29366687036289685	-0.18284722215383156	0.0	0.0	-0.10952505777971556	0.016216571902714416	0.0	0.0	0.0	0.20174331427252845	0.29366687036289685	0.18284722215383156	0.0	0.0	0.10952505777971556
ems_3hM_1078.pdb	6	188	46	13	225	62	344	0	1	1	0	188.0	46.0	13.0	210.0	62.0	22.0	0.0	0.0	0.0	0.0	22.0	34.0	29.0	43.0	55.0	3.0	14.0	2.0	5.0	0.0	-236.89420563540642	-2.0676294177330163	-5.384142443099773	-166.02736273126538	-0.4553523885986266	-23.098542249859623	-11.427133578440724	-0.709545389521558	-3.5078266315208007	0.0	-236.89420563540642	-2.0676294177330163	5.384142443099773	-166.02736273126538	-0.4553523885986266	-23.098542249859623	11.427133578440724	0.709545389521558
ems_3hM_789.pdb	5	0	95	51	0	127	0	0	0	0	0	0.0	95.0	51.0	0.0	127.0	0.0	0.0	0.0	0.0	0.0	22.0	30.0	26.0	16.0	41.0	1.0	5.0	1.0	1.0	1.0	-19.046114355132094	-46.15862878615805	-10.15267040601583	-13.235007595535832	-58.00697091656282	-0.21927157115915907	-3.181105991675433	-0.10952505777971556	0.016216571902714416	0.3263527162282518	19.046114355132094	-46.15862878615805	-10.15267040601583	13.235007595535832	-58.00697091656282	0.21927157115915907	3.181105991675433	0.10952505777971556
ems_3hM_2792.pdb	5	39	124	147	104	181	22	40	96	511	148	39.0	124.0	147.0	97.0	181.0	1.0	15.0	69.0	284.0	62.0	22.0	35.0	31.0	54.0	188.0	4.0	17.0	193.0	120.0	2.0	-5.2807482925911655	-67.54517462888563	-115.07003332130877	-13.765425233946907	-0.09912083692049124	-1.2381012781826044	-0.0871842948922037	-52.72946696981825	-80.97010355611175	-152.2389023944314	-5.2807482925911655	-67.54517462888563	-115.07003332130877	-13.765425233946907	0.09912083692049124	1.2381012781826044	0.0871842948922037	52.72946696981825
ems_3hM_71.pdb	12	1	0	0	0	0	0	0	0	0	0	1.0	0.0	0.0	0.0	0.0	0.0	0.0	0.0	0.0	0.0	1.0	1.0	1.0	1.0	1.0	0.0	0.0	1.0	1.0	0.0	0.0	-0.34652842790520744	-0.20174331427252845	-0.29366687036289685	-0.18284722215383156	0.0	0.0	-0.10952505777971556	0.016216571902714416	0.0	0.0	0.34652842790520744	0.20174331427252845	0.29366687036289685	0.18284722215383156	0.0	0.0	0.10952505777971556
ems_3hM_758.pdb	20	56	217	215	605	243	332	37	228	235	0	56.0	217.0	215.0	567.0	243.0	21.0	14.0	164.0	130.0	0.0	89.0	140.0	121.0	202.0	305.0	16.0	64.0	145.0	108.0	3.0	-6.9756829823665925	-18.58233075433222	-30.09952816128664	-220.7980797891757	-6.579372342284786	-0.7923827975264501	-27.906392737084232	-1.2424731098250559	-2.226717671743458	-1.5456249515028366	6.9756829823665925	-18.58233075433222	-30.09952816128664	-220.7980797891757	6.579372342284786	-0.7923827975264501	27.906392737084232	-1.2424731098250559
ems_3hM_2035.pdb	46	139	139	66	82	23	64	0	7	30	0	139.0	139.0	66.0	76.0	23.0	4.0	0.0	5.0	16.0	0.0	208.0	245.0	212.0	30.0	12.0	2.0	10.0	1.0	1.0	1.0	-12.751587272420212	-27.099663834370862	-68.61338705909003	-24.38954850381232	-4.4942319860185584	-0.7010878993449272	-7.559246672191881	-4.34939591097051	-30.915168673179775	0.06852332105952752	12.751587272420212	27.099663834370862	68.61338705909003	-24.38954850381232	-4.4942319860185584	-0.7010878993449272	7.559246672191881	-4.34939591097051
ems_3hM_1120.pdb	17	106	5	19	14	17	83	42	36	64	0	106.0	5.0	19.0	13.0	17.0	5.0	16.0	25.0	35.0	0.0	58.0	16.0	14.0	1.0	1.0	0.0	0.0	1.0	1.0	0.0	-16.049367911850734	-4.650136536506049	-0.9932830041794904	-19.02819007227016	-30.579573715794268	-15.943755381126762	-44.38069143285114	-55.37513592882238	-92.68783634415905	0.0	-16.049367911850734	4.650136536506049	-0.9932830041794904	-19.02819007227016	-30.579573715794268	-15.943755381126762	-44.38069143285114	-55.37513592882238
ems_3hM_3609.pdb	13	52	104	114	31	6	26	0	0	0	0	52.0	104.0	114.0	29.0	6.0	1.0	0.0	0.0	0.0	0.0	52.0	63.0	55.0	10.0	12.0	1.0	3.0	1.0	1.0	2.0	0.0	-11.228158878569431	-24.765029770566894	-12.210364850122948	-1.3405077512028407	0.0	-1.6951294653299276	-0.10952505777971556	0.016216571902714416	-0.2628940710075298	0.0	-11.228158878569431	-24.765029770566894	-12.210364850122948	1.3405077512028407	0.0	1.6951294653299276	0.10952505777971556
ems_3hM_2826.pdb	11	80	1	0	0	0	0	0	0	0	0	80.0	1.0	0.0	0.0	0.0	0.0	0.0	0.0	0.0	0.0	30.0	4.0	3.0	1.0	1.0	0.0	0.0	1.0	1.0	0.0	-29.1187259251506	-0.5874907118692625	-1.5394306374206788	-0.29366687036289685	-0.18284722215383156	0.0	0.0	-0.10952505777971556	0.016216571902714416	0.0	-29.1187259251506	0.5874907118692625	1.5394306374206788	0.29366687036289685	0.18284722215383156	0.0	0.0	0.10952505777971556
ems_3hM_2454.pdb	13	7	152	152	150	161	164	204	465	308	0	7.0	152.0	152.0	140.0	161.0	10.0	77.0	335.0	171.0	0.0	56.0	89.0	77.0	140.0	236.0	11.0	44.0	249.0	184.0	2.0	-33.555894572159694	-18.714767267927517	-28.815435239867824	0.0	-13.250589941618669	-0.016369077752939276	-10.220871010497504	-13.423288567312909	-0.40610229457496416	-0.8387272506871937	33.555894572159694	-18.714767267927517	-28.815435239867824	0.0	13.250589941618669	0.016369077752939276	-10.220871010497504	-13.423288567312909
ems_3hM_261.pdb	5	20	28	59	203	98	327	421	820	202	1	20.0	28.0	59.0	190.0	98.0	21.0	160.0	591.0	112.0	0.0	23.0	37.0	32.0	65.0	51.0	5.0	21.0	312.0	109.0	45.0	-0.09309827065051834	-0.9980991020376636	-9.56835128826632	-78.8915574207836	-17.542285855129133	-14.144240306936847	-189.2921447513388	-98.88632885513	-0.0535514512577322	-42.42924161161231	0.09309827065051834	0.9980991020376636	-9.56835128826632	-78.8915574207836	-17.542285855129133	-14.144240306936847	-189.2921447513388	-98.88632885513
ems_3hM_1237.pdb	4	13	40	69	142	107	302	35	319	153	0	13.0	40.0	69.0	133.0	107.0	19.0	13.0	230.0	85.0	0.0	11.0	18.0	16.0	30.0	68.0	2.0	10.0	227.0	97.0	1.0	-0.2023166408772372	-10.218858001540962	-49.71831490412244	-94.17050680970085	-9.857675234731502	-23.481252291194547	-0.6480389744347015	-0.0233058087202096	-0.7094590327332639	-0.3091907956172775	-0.2023166408772372	-10.218858001540962	-49.71831490412244	-94.17050680970085	-9.857675234731502	-23.481252291194547	-0.6480389744347015	-0.0233058087202096
ems_3hM_339.pdb	40	56	12	46	318	11	155	53	583	123	0	56.0	12.0	46.0	298.0	11.0	10.0	20.0	420.0	68.0	0.0	193.0	312.0	270.0	549.0	22.0	44.0	174.0	229.0	44.0	20.0	-66.8370114796783	-259.0600476543913	-141.49484512107256	-68.82547943402575	-2.8116409015928028	-18.445175409310067	-109.57308397660849	-63.89573936077952	-5.8030399352757565	-17.24174963143109	66.8370114796783	259.0600476543913	141.49484512107256	68.82547943402575	2.8116409015928028	18.445175409310067	109.57308397660849	-63.89573936077952
ems_3hM_2322.pdb	10	3	6	2	6	5	13	0	0	0	0	3.0	6.0	2.0	5.0	5.0	0.0	0.0	0.0	0.0	0.0	3.0	1.0	1.0	1.0	1.0	0.0	0.0	1.0	1.0	0.0	0.0	-4.846614357797477	-0.4914042779740038	-3.6128279379314665	-4.056106959176109	0.0	0.0	-0.10952505777971556	0.016216571902714416	0.0	0.0	-4.846614357797477	-0.4914042779740038	-3.6128279379314665	-4.056106959176109	0.0	0.0	0.10952505777971556
ems_3hM_3214.pdb	7	5	50	41	134	92	158	112	331	187	1194	5.0	50.0	41.0	125.0	92.0	10.0	42.0	238.0	104.0	506.0	34.0	56.0	48.0	103.0	96.0	8.0	33.0	298.0	268.0	629.0	-18.605426510316867	-0.2659361102937368	-0.5112570767817886	-2.231060612405301	-0.05151817127534741	-0.2743777685983897	-1.332953684487876	-6.3686807311474345	-64.82267097599379	-12.766986421800196	18.605426510316867	0.2659361102937368	0.5112570767817886	-2.231060612405301	0.05151817127534741	-0.2743777685983897	-1.332953684487876	6.3686807311474345
ems_3hM_1933.pdb	4	67	152	199	221	308	224	60	371	707	0	67.0	152.0	199.0	207.0	308.0	14.0	22.0	267.0	393.0	0.0	11.0	18.0	15.0	29.0	242.0	2.0	9.0	408.0	230.0	3.0	-64.70117415900519	-192.32966061201816	-326.1859011654279	-231.72479928933137	-8.270180556408262	-14.517569018656216	-6.98906512040734	-27.600064568407845	-48.153227569989326	-1.3212715882666584	-64.70117415900519	-192.32966061201816	-326.1859011654279	-231.72479928933137	-8.270180556408262	-14.517569018656216	-6.98906512040734	27.600064568407845
ems_3hM_3562.pdb	12	0	0	0	0	0	0	0	0	0	0	0.0	0.0	0.0	0.0	0.0	0.0	0.0	0.0	0.0	0.0	1.0	1.0	1.0	1.0	1.0	0.0	0.0	1.0	1.0	0.0	-0.3537490785819821	-0.34652842790520744	-0.20174331427252845	-0.29366687036289685	-0.18284722215383156	0.0	0.0	-0.10952505777971556	0.016216571902714416	0.0	0.3537490785819821	0.34652842790520744	0.20174331427252845	0.29366687036289685	0.18284722215383156	0.0	0.0	0.10952505777971556
ems_3hM_1590.pdb	8	107	4	9	130	8	240	144	347	10	0	107.0	4.0	9.0	121.0	8.0	15.0	55.0	250.0	5.0	0.0	34.0	55.0	48.0	100.0	7.0	8.0	32.0	55.0	18.0	26.0	-50.09082388952551	-39.627075075632455	-23.07500725948584	-2.1517855571439526	-0.0758130505420338	-2.7301060636479817	-7.302125461516869	-185.70363542303392	-5.87381658721997	-23.757396731854076	-50.09082388952551	39.627075075632455	23.07500725948584	-2.1517855571439526	-0.0758130505420338	-2.7301060636479817	-7.302125461516869	-185.70363542303392
ems_3hM_1656.pdb	7	258	55	62	81	95	126	6	64	41	0	258.0	55.0	62.0	75.0	95.0	8.0	2.0	46.0	22.0	0.0	33.0	52.0	45.0	74.0	75.0	6.0	23.0	32.0	21.0	1.0	-303.32432553817614	-0.10947830464778717	-3.013235974702297	-0.018553580536945447	-2.5642160953858455	-0.4773087229719932	-15.20471302088525	-2.761265866456497	-0.04300578094911955	0.13104375319964925	-303.32432553817614	-0.10947830464778717	-3.013235974702297	-0.018553580536945447	-2.5642160953858455	-0.4773087229719932	15.20471302088525	-2.761265866456497
ems_3hM_2669.pdb	24	169	207	239	0	3	3	0	0	0	0	169.0	207.0	239.0	0.0	3.0	0.0	0.0	0.0	0.0	0.0	102.0	112.0	97.0	6.0	7.0	0.0	2.0	1.0	1.0	3.0	-18.360745093888728	-32.681843488457545	-74.45866408754931	-4.409644602019476	-1.1545437025102272	0.0	-0.6688985322180347	-0.10952505777971556	0.016216571902714416	-1.8631028432592407	-18.360745093888728	-32.681843488457545	-74.45866408754931	4.409644602019476	1.1545437025102272	0.0	0.6688985322180347	0.10952505777971556
ems_3hM_3448.pdb	4	19	79	54	166	99	131	84	305	406	86	19.0	79.0	54.0	155.0	99.0	8.0	32.0	219.0	226.0	36.0	11.0	18.0	16.0	32.0	142.0	3.0	10.0	269.0	290.0	23.0	-2.4168995090342147	-55.44920123818081	-28.609566008938298	-121.12628113746064	-7.089821471293219	-4.059784845364746	-15.302201322281569	-4.8247821741400685	-7.432082700819876	-3.4239102627758875	-2.4168995090342147	-55.44920123818081	-28.609566008938298	-121.12628113746064	7.089821471293219	-4.059784845364746	-15.302201322281569	4.8247821741400685
ems_3hM_176.pdb	30	30	38	35	0	0	1	0	0	0	0	30.0	38.0	35.0	0.0	0.0	0.0	0.0	0.0	0.0	0.0	110.0	35.0	30.0	1.0	1.0	0.0	0.0	1.0	1.0	0.0	-40.360660667002335	-0.1993926280139462	-0.4808158913253244	-0.29366687036289685	-0.18284722215383156	0.0	0.0	-0.10952505777971556	0.016216571902714416	0.0	40.360660667002335	-0.1993926280139462	-0.4808158913253244	0.29366687036289685	0.18284722215383156	0.0	0.0	0.10952505777971556
ems_3hM_3499.pdb	12	39	0	0	65	0	78	23	169	0	0	39.0	0.0	0.0	60.0	0.0	5.0	8.0	121.0	0.0	0.0	54.0	74.0	64.0	41.0	1.0	3.0	13.0	1.0	1.0	0.0	-2.106006363867685	-71.0707188347148	-61.149238066357405	-4.259436706723747	-0.18284722215383156	-0.6419142832626674	-0.809257790767326	-449.4683693072837	0.016216571902714416	0.0	2.106006363867685	71.0707188347148	61.149238066357405	-4.259436706723747	0.18284722215383156	-0.6419142832626674	0.809257790767326	-449.4683693072837
ems_3hM_1687.pdb	23	46	208	131	0	63	0	0	0	0	0	46.0	208.0	131.0	0.0	63.0	0.0	0.0	0.0	0.0	0.0	104.0	123.0	107.0	16.0	18.0	1.0	5.0	1.0	1.0	2.0	-20.095470372414013	-24.37433022814412	-2.6957473092077606	-13.57220656538635	-33.63842245058244	-0.2403465067748163	-3.28648066975372	-0.10952505777971556	0.016216571902714416	-0.5408924685859795	20.095470372414013	-24.37433022814412	-2.6957473092077606	13.57220656538635	-33.63842245058244	0.2403465067748163	3.28648066975372	0.10952505777971556
ems_3hM_1819.pdb	1	17	115	43	52	194	90	0	1	0	0	17.0	115.0	43.0	48.0	194.0	5.0	0.0	0.0	0.0	0.0	1.0	1.0	1.0	1.0	69.0	0.0	0.0	1.0	1.0	1.0	-27.84921424578245	-394.45737913238435	-113.06022785756254	-126.87199533684559	-76.9619192253346	-15.943755381126762	0.0	-0.10952505777971556	0.016216571902714416	0.4969783857211802	-27.84921424578245	-394.45737913238435	-113.06022785756254	-126.87199533684559	-76.9619192253346	-15.943755381126762	0.0	0.10952505777971556
ems_3hM_2381.pdb	17	50	69	74	0	0	0	0	0	0	0	50.0	69.0	74.0	0.0	0.0	0.0	0.0	0.0	0.0	0.0	70.0	69.0	60.0	1.0	1.0	0.0	0.0	1.0	1.0	1.0	-3.0753723004915656	0.0	-1.6889595628236551	-0.29366687036289685	-0.18284722215383156	0.0	0.0	-0.10952505777971556	0.016216571902714416	-0.04588718258044922	3.0753723004915656	0.0	-1.6889595628236551	0.29366687036289685	0.18284722215383156	0.0	0.0	0.10952505777971556
ems_3hM_1294.pdb	19	90	96	46	0	13	0	0	0	5	0	90.0	96.0	46.0	0.0	13.0	0.0	0.0	0.0	2.0	0.0	79.0	73.0	63.0	1.0	1.0	0.0	0.0	1.0	1.0	1.0	-0.7443013850458016	-3.322904751348688	-2.4990014114881878	-0.29366687036289685	-20.35802920354022	0.0	0.0	-0.10952505777971556	-0.709364257281504	0.42953704775233936	-0.7443013850458016	-3.322904751348688	2.4990014114881878	0.29366687036289685	-20.35802920354022	0.0	0.0	0.10952505777971556
ems_3hM_1541.pdb	10	0	27	27	0	50	0	0	0	137	0	0.0	27.0	27.0	0.0	50.0	0.0	0.0	0.0	76.0	0.0	45.0	70.0	61.0	106.0	40.0	8.0	34.0	28.0	20.0	0.0	-41.98076924521288	-17.030168523561073	-11.523605309503445	-102.6115010507166	-1.336753327048342	-6.4933086005267535	-30.816501263858814	-25.231318553199312	-44.779138482276046	0.0	41.98076924521288	17.030168523561073	11.523605309503445	102.6115010507166	-1.336753327048342	6.4933086005267535	30.816501263858814	25.231318553199312
ems_3hM_1941.pdb	10	0	0	0	0	0	0	0	0	0	0	0.0	0.0	0.0	0.0	0.0	0.0	0.0	0.0	0.0	0.0	1.0	1.0	1.0	1.0	1.0	0.0	0.0	1.0	1.0	0.0	-0.3534941893750085	-0.34652842790520744	-0.20174331427252845	-0.29366687036289685	-0.18284722215383156	0.0	0.0	-0.10952505777971556	0.016216571902714416	0.0	0.3534941893750085	0.34652842790520744	0.20174331427252845	0.29366687036289685	0.18284722215383156	0.0	0.0	0.10952505777971556
ems_3hM_2885.pdb	19	0	7	0	0	0	0	0	0	3	0	0.0	7.0	0.0	0.0	0.0	0.0	0.0	0.0	1.0	0.0	1.0	1.0	1.0	1.0	1.0	0.0	0.0	1.0	1.0	0.0	-0.3534941893750085	-6.445998179278579	-0.20174331427252845	-0.29366687036289685	-0.18284722215383156	0.0	0.0	-0.10952505777971556	0.0	0.0	0.3534941893750085	-6.445998179278579	0.20174331427252845	0.29366687036289685	0.18284722215383156	0.0	0.0	0.10952505777971556
ems_3hM_1990.pdb	3	10	17	26	144	46	256	0	0	0	0	10.0	17.0	26.0	135.0	46.0	16.0	0.0	0.0	0.0	0.0	11.0	17.0	15.0	23.0	22.0	2.0	7.0	8.0	4.0	0.0	-0.011805554635087034	0.0	-3.6826298464094758	-127.5604434505538	-10.531332507009461	-21.400454956205387	-5.385368480530651	-5.5299917941405115	-1.965805475616318	0.0	0.011805554635087034	0.0	-3.6826298464094758	-127.5604434505538	-10.531332507009461	-21.400454956205387	5.385368480530651	5.5299917941405115
ems_3hM_3510.pdb	4	29	8	30	43	98	108	22	76	65	42	29.0	8.0	30.0	40.0	98.0	7.0	8.0	54.0	36.0	17.0	11.0	18.0	16.0	32.0	14.0	3.0	10.0	151.0	30.0	14.0	-10.056606707479997	-3.301949803125368	-5.283525039525727	-0.947989474051944	-105.35073387148796	-2.925728610251728	-0.15294914250230995	-40.71544574116518	-0.7393623354676215	-0.4350058226334497	-10.056606707479997	3.301949803125368	-5.283525039525727	-0.947989474051944	-105.35073387148796	-2.925728610251728	0.15294914250230995	40.71544574116518
ems_3hM_104.pdb	7	37	0	0	0	0	0	0	0	0	0	37.0	0.0	0.0	0.0	0.0	0.0	0.0	0.0	0.0	0.0	21.0	1.0	1.0	1.0	1.0	0.0	0.0	1.0	1.0	0.0	-5.213242764790046	-0.3616747258513216	-0.21688961221864256	-0.29366687036289685	-0.18284722215383156	0.0	0.0	-0.10952505777971556	0.016216571902714416	0.0	-5.213242764790046	0.3616747258513216	0.21688961221864256	0.29366687036289685	0.18284722215383156	0.0	0.0	0.10952505777971556
ems_3hM_1624.pdb	7	14	41	34	0	89	0	0	0	233	0	14.0	41.0	34.0	0.0	89.0	0.0	0.0	0.0	129.0	0.0	34.0	53.0	46.0	83.0	63.0	7.0	26.0	52.0	46.0	0.0	-6.949000880451486	-1.398724128408972	-1.5864753023820626	-79.91655649878021	-4.881224597960852	-4.736231777240211	-23.730589715750266	-48.80451820387149	-50.697324831658456	0.0	6.949000880451486	1.398724128408972	1.5864753023820626	79.91655649878021	-4.881224597960852	4.736231777240211	23.730589715750266	48.80451820387149
ems_3hM_2047.pdb	17	66	0	0	0	0	0	0	0	0	0	66.0	0.0	0.0	0.0	0.0	0.0	0.0	0.0	0.0	0.0	46.0	2.0	1.0	1.0	1.0	0.0	0.0	1.0	1.0	0.0	-4.138923668583153	-0.34694083471735104	-0.37525907377223056	-0.29366687036289685	-0.18284722215383156	0.0	0.0	-0.10952505777971556	0.016216571902714416	0.0	-4.138923668583153	0.34694083471735104	0.37525907377223056	0.29366687036289685	0.18284722215383156	0.0	0.0	0.10952505777971556
ems_3hM_1533.pdb	16	39	42	32	71	98	21	73	145	143	89	39.0	42.0	32.0	66.0	98.0	1.0	27.0	104.0	79.0	37.0	68.0	110.0	95.0	195.0	76.0	16.0	62.0	165.0	160.0	20.0	-7.048305527809831	-27.193584083012734	-27.855353604381353	-56.97737012300021	-3.071176239758529	-10.551848133018083	-11.985266846891733	-12.944777024659007	-24.86590919690002	-6.318536180697098	7.048305527809831	27.193584083012734	27.855353604381353	56.97737012300021	-3.071176239758529	10.551848133018083	11.985266846891733	12.944777024659007
ems_3hM_833.pdb	9	57	233	88	120	119	150	0	7	0	0	57.0	233.0	88.0	112.0	119.0	9.0	0.0	5.0	0.0	0.0	32.0	43.0	38.0	20.0	86.0	2.0	6.0	1.0	1.0	1.0	-8.076507979263368	-202.86562167199662	-24.92408889360137	-102.68426939677968	-5.986545393419477	-8.879605819951395	-4.435349008987285	-4.34939591097051	0.016216571902714416	-0.21915917066344792	-8.076507979263368	-202.86562167199662	-24.92408889360137	-102.68426939677968	-5.986545393419477	-8.879605819951395	4.435349008987285	-4.34939591097051
ems_3hM_565.pdb	8	1	0	0	0	0	0	0	0	0	0	1.0	0.0	0.0	0.0	0.0	0.0	0.0	0.0	0.0	0.0	1.0	1.0	1.0	1.0	1.0	0.0	0.0	1.0	1.0	0.0	0.0	-0.34652842790520744	-0.20174331427252845	-0.29366687036289685	-0.18284722215383156	0.0	0.0	-0.10952505777971556	0.016216571902714416	0.0	0.0	0.34652842790520744	0.20174331427252845	0.29366687036289685	0.18284722215383156	0.0	0.0	0.10952505777971556
ems_3hM_3029.pdb	6	84	66	107	0	103	1	0	0	248	0	84.0	66.0	107.0	0.0	103.0	0.0	0.0	0.0	138.0	0.0	22.0	35.0	30.0	51.0	94.0	4.0	16.0	80.0	36.0	2.0	-50.19387331824434	-11.224947482492711	-59.088962662484505	-48.15461942244091	-0.4975325936898116	-2.452840146457264	-13.842891388898526	-76.55188420969847	-83.58523458182617	-0.13615467508516546	-50.19387331824434	-11.224947482492711	-59.088962662484505	48.15461942244091	-0.4975325936898116	2.452840146457264	13.842891388898526	76.55188420969847
ems_3hM_917.pdb	19	79	174	60	130	78	136	79	418	199	0	79.0	174.0	60.0	121.0	78.0	8.0	30.0	301.0	110.0	0.0	90.0	142.0	123.0	220.0	266.0	18.0	70.0	86.0	183.0	1.0	-0.6095018394129568	-3.5213750288930896	-19.386094221779853	-26.27678773843985	-91.5595212367494	-2.8876601474842367	-13.911210406019665	-163.69230807569568	-16.688056862935493	0.16378114605417193	0.6095018394129568	-3.5213750288930896	19.386094221779853	26.27678773843985	91.5595212367494	2.8876601474842367	13.911210406019665	-163.69230807569568
ems_3hM_1361.pdb	41	12	0	0	0	0	0	0	0	0	0	12.0	0.0	0.0	0.0	0.0	0.0	0.0	0.0	0.0	0.0	12.0	1.0	1.0	1.0	1.0	0.0	0.0	1.0	1.0	0.0	0.0	-0.34652842790520744	-0.20174331427252845	-0.29366687036289685	-0.18284722215383156	0.0	0.0	-0.10952505777971556	0.016216571902714416	0.0	0.0	0.34652842790520744	0.20174331427252845	0.29366687036289685	0.18284722215383156	0.0	0.0	0.10952505777971556
ems_3hM_3434.pdb	63	188	739	361	487	681	425	348	829	1563	37	188.0	739.0	361.0	456.0	681.0	28.0	132.0	597.0	870.0	15.0	303.0	476.0	412.0	722.0	1098.0	58.0	228.0	405.0	610.0	5.0	-24.873293635939827	-62.38469479206435	-3.1943010588059337	-56.053650941666774	-91.46263529517023	-9.128367026931388	-23.7357194021755	-39.878353394199905	-48.8775113543844	-6.804812643830474	24.873293635939827	-62.38469479206435	3.1943010588059337	56.053650941666774	91.46263529517023	9.128367026931388	23.7357194021755	-39.878353394199905
ems_3hM_441.pdb	2	23	77	60	0	106	0	0	0	218	0	23.0	77.0	60.0	0.0	106.0	0.0	0.0	0.0	121.0	0.0	1.0	1.0	1.0	1.0	110.0	0.0	0.0	47.0	44.0	1.0	-43.82989232167203	-234.2298054296933	-176.72603434644574	-0.29366687036289685	-0.049801511638676736	0.0	0.0	-44.09805118291934	-45.275449617614	0.16383353123348798	-43.82989232167203	-234.2298054296933	-176.72603434644574	0.29366687036289685	0.049801511638676736	0.0	0.0	44.09805118291934
ems_3hM_2274.pdb	14	0	0	0	0	0	0	0	0	0	0	0.0	0.0	0.0	0.0	0.0	0.0	0.0	0.0	0.0	0.0	1.0	1.0	1.0	1.0	1.0	0.0	0.0	1.0	1.0	0.0	-0.3534941893750085	-0.34652842790520744	-0.20174331427252845	-0.29366687036289685	-0.18284722215383156	0.0	0.0	-0.10952505777971556	0.016216571902714416	0.0	0.3534941893750085	0.34652842790520744	0.20174331427252845	0.29366687036289685	0.18284722215383156	0.0	0.0	0.10952505777971556
ems_3hM_213.pdb	6	58	8	20	3	18	4	1	15	29	3	58.0	8.0	20.0	2.0	18.0	0.0	0.0	10.0	16.0	1.0	20.0	18.0	15.0	1.0	1.0	0.0	0.0	1.0	1.0	0.0	-24.760222730640297	-2.9727899330680643	-0.7784670232323272	-0.399480677180152	-33.287105233325235	0.0	0.0	-14.11870685794683	-30.915168673179775	-1.0038267572764483	-24.760222730640297	2.9727899330680643	-0.7784670232323272	-0.399480677180152	-33.287105233325235	0.0	0.0	-14.11870685794683
ems_3hM_3393.pdb	9	2	48	29	69	44	10	12	62	83	0	2.0	48.0	29.0	64.0	44.0	0.0	4.0	44.0	46.0	0.0	34.0	53.0	46.0	79.0	70.0	6.0	25.0	27.0	33.0	0.0	-24.565972570913573	-0.16434121913798805	-3.236415801705121	-1.3518111076137984	-5.32472969902507	-4.46125771967423	-12.679585708444776	-4.432149407565845	-2.2509820984371203	0.0	24.565972570913573	0.16434121913798805	3.236415801705121	1.3518111076137984	5.32472969902507	4.46125771967423	12.679585708444776	-4.432149407565845
ems_3hM_1700.pdb	24	179	182	87	215	119	134	399	462	438	0	179.0	182.0	87.0	201.0	119.0	8.0	152.0	333.0	243.0	0.0	112.0	178.0	154.0	285.0	288.0	23.0	90.0	169.0	260.0	1.0	-16.90046254105789	-0.045496820333994485	-17.209160081327582	-13.631836975494535	-63.59295980664825	-5.910546043245492	-17.791625052985722	-62.533028204724616	-0.5228379644236725	-0.20912904471276228	-16.90046254105789	-0.045496820333994485	17.209160081327582	13.631836975494535	63.59295980664825	5.910546043245492	-17.791625052985722	-62.533028204724616
ems_3hM_1076.pdb	25	147	184	208	15	366	32	0	0	75	0	147.0	184.0	208.0	14.0	366.0	2.0	0.0	0.0	41.0	0.0	108.0	151.0	131.0	93.0	95.0	7.0	29.0	1.0	1.0	3.0	-6.442427742392483	-3.501185978600489	-19.68546704568629	-51.51446813005229	-223.06376525190208	-2.2042705998079417	-26.812532423137345	-0.10952505777971556	-114.68328435323559	-1.4463246541900208	-6.442427742392483	-3.501185978600489	-19.68546704568629	51.51446813005229	-223.06376525190208	2.2042705998079417	26.812532423137345	0.10952505777971556
ems_3hM_3342.pdb	19	64	31	88	0	0	0	0	0	0	0	64.0	31.0	88.0	0.0	0.0	0.0	0.0	0.0	0.0	0.0	78.0	63.0	55.0	1.0	1.0	0.0	0.0	1.0	1.0	1.0	-1.1814724109953971	-9.73536830172199	-8.817217139966992	-0.29366687036289685	-0.18284722215383156	0.0	0.0	-0.10952505777971556	0.016216571902714416	-0.21915917066344792	1.1814724109953971	9.73536830172199	-8.817217139966992	0.29366687036289685	0.18284722215383156	0.0	0.0	0.10952505777971556
ems_3hM_756.pdb	2	27	56	59	50	56	92	19	226	169	0	27.0	56.0	59.0	46.0	56.0	6.0	7.0	162.0	94.0	0.0	1.0	1.0	1.0	1.0	90.0	0.0	0.0	131.0	92.0	1.0	-55.36681304173918	-153.29427314216883	-172.8334092178253	-119.737946280807	-7.271914588324903	-19.966781350140494	-14.52273848352693	-3.529456823267651	-0.04276097268301271	0.1747130801442307	-55.36681304173918	-153.29427314216883	-172.8334092178253	-119.737946280807	7.271914588324903	-19.966781350140494	-14.52273848352693	-3.529456823267651
ems_3hM_1417.pdb	7	54	66	72	162	119	246	244	450	378	1421	54.0	66.0	72.0	151.0	119.0	16.0	93.0	324.0	210.0	603.0	34.0	56.0	48.0	102.0	125.0	8.0	32.0	501.0	338.0	750.0	-5.132942598215259	-0.9662064739557792	-5.267607132433163	-10.215718326215649	-0.13705078993628206	-3.2311314111098106	-37.944172324132325	-35.49174557632654	-27.83631858628837	-15.391565981344115	-5.132942598215259	-0.9662064739557792	-5.267607132433163	-10.215718326215649	0.13705078993628206	-3.2311314111098106	-37.944172324132325	35.49174557632654
ems_3hM_2970.pdb	15	28	0	0	0	0	0	0	0	0	0	28.0	0.0	0.0	0.0	0.0	0.0	0.0	0.0	0.0	0.0	29.0	1.0	1.0	1.0	1.0	0.0	0.0	1.0	1.0	0.0	0.00912756472805043	-0.34652842790520744	-0.20174331427252845	-0.29366687036289685	-0.18284722215383156	0.0	0.0	-0.10952505777971556	0.016216571902714416	0.0	-0.00912756472805043	0.34652842790520744	0.20174331427252845	0.29366687036289685	0.18284722215383156	0.0	0.0	0.10952505777971556
ems_3hM_1239.pdb	10	12	3	7	46	13	27	34	106	0	0	12.0	3.0	7.0	43.0	13.0	1.0	12.0	76.0	0.0	0.0	45.0	73.0	63.0	128.0	5.0	10.0	40.0	32.0	10.0	1.0	-16.69714967274041	-59.01565176376782	-39.80202525211639	-37.469146192988745	-4.374686673566748	-5.831161084878988	-13.283892446181225	-21.592183021731184	-8.151836287859531	-0.3885360594346927	16.69714967274041	59.01565176376782	39.80202525211639	37.469146192988745	-4.374686673566748	5.831161084878988	13.283892446181225	-21.592183021731184
ems_3hM_2828.pdb	13	7	99	126	0	0	0	0	0	1	0	7.0	99.0	126.0	0.0	0.0	0.0	0.0	0.0	0.0	0.0	51.0	55.0	48.0	3.0	3.0	0.0	1.0	1.0	1.0	2.0	-29.148567710206986	-14.504766137367838	-44.793864674535996	-1.1561033071079008	-1.4442606652788506	0.0	0.16783882562491134	-0.10952505777971556	0.016216571902714416	-0.4630614455086282	29.148567710206986	-14.504766137367838	-44.793864674535996	1.1561033071079008	1.4442606652788506	0.0	-0.16783882562491134	0.10952505777971556
ems_3hM_519.pdb	21	49	56	82	0	0	0	0	0	0	0	49.0	56.0	82.0	0.0	0.0	0.0	0.0	0.0	0.0	0.0	87.0	71.0	62.0	1.0	1.0	0.0	0.0	1.0	1.0	1.0	-9.775188762351917	-1.6696812322160497	-3.145807385719955	-0.29366687036289685	-0.18284722215383156	0.0	0.0	-0.10952505777971556	0.016216571902714416	-0.14854148910278808	9.775188762351917	1.6696812322160497	-3.145807385719955	0.29366687036289685	0.18284722215383156	0.0	0.0	0.10952505777971556
ems_3hM_3084.pdb	10	0	0	0	0	0	0	0	0	0	0	0.0	0.0	0.0	0.0	0.0	0.0	0.0	0.0	0.0	0.0	1.0	1.0	1.0	1.0	1.0	0.0	0.0	1.0	1.0	0.0	-0.3534941893750085	-0.34652842790520744	-0.20174331427252845	-0.29366687036289685	-0.18284722215383156	0.0	0.0	-0.10952505777971556	0.016216571902714416	0.0	0.3534941893750085	0.34652842790520744	0.20174331427252845	0.29366687036289685	0.18284722215383156	0.0	0.0	0.10952505777971556
ems_3hM_3394.pdb	10	144	93	71	262	83	357	0	1	0	0	144.0	93.0	71.0	245.0	83.0	23.0	0.0	0.0	0.0	0.0	44.0	66.0	57.0	68.0	88.0	5.0	22.0	1.0	1.0	1.0	-71.27989600974871	-5.269428948437722	-1.7836896618302802	-136.9986492857075	-0.12895607026216285	-16.248358679310712	-19.13216228662861	-0.10952505777971556	-0.062019674241099006	-0.0045019092442544215	-71.27989600974871	-5.269428948437722	-1.7836896618302802	-136.9986492857075	0.12895607026216285	-16.248358679310712	19.13216228662861	0.10952505777971556
ems_3hM_2731.pdb	8	24	45	21	56	40	64	73	133	89	0	24.0	45.0	21.0	52.0	40.0	4.0	27.0	95.0	49.0	0.0	34.0	54.0	46.0	85.0	71.0	7.0	27.0	41.0	64.0	0.0	-1.388664736069046	-0.6267827706382647	-8.316257289395907	-7.3857880996294805	-7.885056305652611	-0.4228539906081261	0.0	-26.714688788595648	-1.8141824213026752	0.0	1.388664736069046	0.6267827706382647	8.316257289395907	7.3857880996294805	7.885056305652611	0.4228539906081261	0.0	-26.714688788595648
ems_3hM_834.pdb	15	85	38	70	34	0	142	0	0	0	0	85.0	38.0	70.0	31.0	0.0	9.0	0.0	0.0	0.0	0.0	63.0	78.0	67.0	15.0	5.0	1.0	5.0	1.0	1.0	1.0	-3.6069088742973534	-12.254890862207544	-0.0708612991049904	-6.457993551185853	-3.660688039044892	-11.133730609449806	-3.127411973013504	-0.10952505777971556	0.016216571902714416	0.009682744805481036	-3.6069088742973534	12.254890862207544	-0.0708612991049904	-6.457993551185853	3.660688039044892	-11.133730609449806	3.127411973013504	0.10952505777971556
ems_3hM_446.pdb	15	47	10	7	32	0	13	17	45	10	0	47.0	10.0	7.0	30.0	0.0	0.0	6.0	32.0	5.0	0.0	48.0	9.0	8.0	1.0	1.0	0.0	0.0	1.0	1.0	0.0	0.006850813001292978	-0.08350190074039787	0.005143146224749096	-66.14205698862389	-0.18284722215383156	0.0	-11.720028117121227	-78.16290107859577	-4.852363044373119	0.0	-0.006850813001292978	-0.08350190074039787	-0.005143146224749096	-66.14205698862389	0.18284722215383156	0.0	-11.720028117121227	-78.16290107859577
ems_3hM_1707.pdb	1	65	23	17	221	60	177	113	329	10	0	65.0	23.0	17.0	207.0	60.0	11.0	43.0	237.0	5.0	0.0	1.0	1.0	1.0	1.0	41.0	0.0	0.0	84.0	84.0	7.0	-186.7196890310691	-43.98313885794078	-30.27723549683707	-839.9709523501277	-3.897993437762388	-42.046239347802356	-158.3762398936146	-92.78184500165092	-63.500997370980905	-5.0436322824	-186.7196890310691	-43.98313885794078	-30.27723549683707	-839.9709523501277	-3.897993437762388	-42.046239347802356	-158.3762398936146	-92.78184500165092
ems_3hM_2612.pdb	17	3	0	0	0	0	0	0	0	0	0	3.0	0.0	0.0	0.0	0.0	0.0	0.0	0.0	0.0	0.0	3.0	1.0	1.0	1.0	1.0	0.0	0.0	1.0	1.0	0.0	0.0	-0.34652842790520744	-0.20174331427252845	-0.29366687036289685	-0.18284722215383156	0.0	0.0	-0.10952505777971556	0.016216571902714416	0.0	0.0	0.34652842790520744	0.20174331427252845	0.29366687036289685	0.18284722215383156	0.0	0.0	0.10952505777971556
ems_3hM_1071.pdb	5	11	0	0	31	0	68	7	46	0	0	11.0	0.0	0.0	29.0	0.0	4.0	2.0	33.0	0.0	0.0	22.0	30.0	26.0	20.0	1.0	2.0	6.0	1.0	1.0	0.0	-2.8623241879436807	-27.840881607317492	-23.806454738013315	-1.923139956418108	-0.18284722215383156	-1.5351144512311523	-1.511311208990036	-81.5498976762862	0.016216571902714416	0.0	2.8623241879436807	27.840881607317492	23.806454738013315	-1.923139956418108	0.18284722215383156	-1.5351144512311523	1.511311208990036	-81.5498976762862
ems_3hM_3083.pdb	9	90	53	66	408	67	276	234	649	163	793	90.0	53.0	66.0	382.0	67.0	18.0	89.0	468.0	90.0	336.0	34.0	56.0	48.0	102.0	100.0	8.0	32.0	436.0	258.0	429.0	-31.915686235339784	-0.035060737107642126	-3.1241431246734517	-226.43750441618485	-5.870144774313516	-4.838719550448442	-34.324804789163984	-1.18840475858093	-72.55492700276272	-10.860189204986112	-31.915686235339784	0.035060737107642126	-3.1241431246734517	-226.43750441618485	5.870144774313516	-4.838719550448442	-34.324804789163984	-1.18840475858093
ems_3hM_1689.pdb	25	268	162	126	352	211	329	400	704	869	189	268.0	162.0	126.0	330.0	211.0	21.0	152.0	507.0	483.0	80.0	113.0	183.0	159.0	323.0	291.0	26.0	102.0	625.0	592.0	52.0	-76.45444946425701	-1.233841218468342	-3.4990398272993843	-0.08647328355181116	-11.983364177844464	-0.38189694890230896	-10.726750820927393	-11.814515290961142	-10.571186609774712	-6.907161187016058	-76.45444946425701	1.233841218468342	3.4990398272993843	-0.08647328355181116	11.983364177844464	0.38189694890230896	-10.726750820927393	11.814515290961142
ems_3hM_497.pdb	6	84	95	74	180	149	111	48	323	242	692	84.0	95.0	74.0	168.0	149.0	7.0	18.0	232.0	134.0	293.0	23.0	37.0	32.0	67.0	177.0	5.0	21.0	465.0	439.0	299.0	-49.188212504578345	-32.03553105438564	-20.425954145669685	-53.77937600389365	-2.2788238988921705	-0.37575087937447904	-0.18154486023473734	-71.13112163891566	-145.5442674718469	-0.05745381344559064	-49.188212504578345	-32.03553105438564	-20.425954145669685	-53.77937600389365	2.2788238988921705	-0.37575087937447904	0.18154486023473734	71.13112163891566
ems_3hM_178.pdb	29	16	120	137	0	0	0	0	0	0	0	16.0	120.0	137.0	0.0	0.0	0.0	0.0	0.0	0.0	0.0	120.0	113.0	98.0	1.0	1.0	0.0	0.0	1.0	1.0	2.0	-70.3814058456221	-0.23992786617672834	-7.1423774236037625	-0.34329893253206945	-0.18284722215383156	0.0	0.0	-0.10952505777971556	0.016216571902714416	-0.6304599025335533	70.3814058456221	-0.23992786617672834	-7.1423774236037625	0.34329893253206945	0.18284722215383156	0.0	0.0	0.10952505777971556
ems_3hM_609.pdb	17	106	0	0	0	0	1	0	0	0	0	106.0	0.0	0.0	0.0	0.0	0.0	0.0	0.0	0.0	0.0	49.0	3.0	3.0	1.0	1.0	0.0	0.0	1.0	1.0	0.0	-25.187251012526296	-1.7853668250098416	-1.351011327649612	-0.29366687036289685	-0.18284722215383156	0.0	0.0	-0.10952505777971556	0.016216571902714416	0.0	-25.187251012526296	1.7853668250098416	1.351011327649612	0.29366687036289685	0.18284722215383156	0.0	0.0	0.10952505777971556
ems_3hM_848.pdb	10	144	142	167	0	0	0	0	0	0	0	144.0	142.0	167.0	0.0	0.0	0.0	0.0	0.0	0.0	0.0	41.0	46.0	40.0	4.0	7.0	0.0	1.0	1.0	1.0	2.0	-78.03209070625266	-63.71418717745296	-111.81222007976292	-1.9585416537052935	-5.223208387616483	0.0	-0.13368930472747853	-0.10952505777971556	0.016216571902714416	-1.026486819179346	-78.03209070625266	-63.71418717745296	-111.81222007976292	1.9585416537052935	5.223208387616483	0.0	0.13368930472747853	0.10952505777971556
ems_3hM_3339.pdb	13	63	42	71	170	89	236	102	340	200	98	63.0	42.0	71.0	159.0	89.0	15.0	38.0	245.0	111.0	41.0	57.0	92.0	79.0	162.0	76.0	13.0	51.0	355.0	155.0	32.0	-0.3910233750686558	-16.51611468877327	-0.4010133432322647	-0.012961940833207564	-1.2156526159942729	-0.2255103923425441	-1.7169826943134725	-19.001500884379713	-6.688407816533727	-1.4135463225460183	-0.3910233750686558	16.51611468877327	0.4010133432322647	0.012961940833207564	-1.2156526159942729	-0.2255103923425441	1.7169826943134725	19.001500884379713
ems_3hM_2579.pdb	16	202	13	19	0	0	0	0	0	0	0	202.0	13.0	19.0	0.0	0.0	0.0	0.0	0.0	0.0	0.0	54.0	27.0	23.0	1.0	1.0	0.0	0.0	1.0	1.0	0.0	-118.84471068507784	-4.218195459156245	-0.3607966501539899	-0.29366687036289685	-0.18284722215383156	0.0	0.0	-0.10952505777971556	0.016216571902714416	0.0	-118.84471068507784	4.218195459156245	0.3607966501539899	0.29366687036289685	0.18284722215383156	0.0	0.0	0.10952505777971556
ems_3hM_2040.pdb	23	45	22	37	0	0	0	0	0	0	0	45.0	22.0	37.0	0.0	0.0	0.0	0.0	0.0	0.0	0.0	86.0	29.0	25.0	1.0	1.0	0.0	0.0	1.0	1.0	1.0	-11.345568661016033	-0.8955929496358053	-2.4676992521166947	-0.29366687036289685	-0.18284722215383156	0.0	0.0	-0.10952505777971556	0.016216571902714416	0.6472607031171272	11.345568661016033	0.8955929496358053	-2.4676992521166947	0.29366687036289685	0.18284722215383156	0.0	0.0	0.10952505777971556
ems_3hM_330.pdb	6	153	169	37	73	147	101	12	321	318	0	153.0	169.0	37.0	68.0	147.0	6.0	4.0	231.0	177.0	0.0	22.0	36.0	31.0	56.0	264.0	5.0	18.0	64.0	216.0	1.0	-163.91376832724634	-130.61563704437336	-0.6737967390768915	-1.250090378954127	-30.714001302481503	-0.2872073761857177	-7.088792734214241	-129.78276244209428	-3.6071401146107576	0.646838240024448	-163.91376832724634	-130.61563704437336	-0.6737967390768915	-1.250090378954127	30.714001302481503	-0.2872073761857177	7.088792734214241	-129.78276244209428
ems_3hM_3600.pdb	9	2	174	50	0	130	0	0	0	301	0	2.0	174.0	50.0	0.0	130.0	0.0	0.0	0.0	167.0	0.0	33.0	52.0	45.0	73.0	235.0	6.0	23.0	24.0	61.0	1.0	-24.468206019683343	-88.83518828661423	-0.3244380553609005	-69.84282204030454	-27.78351110401525	-4.0065026588008665	-20.58437461097088	-21.25507705067648	-62.85322372751048	0.34615536217360765	24.468206019683343	-88.83518828661423	-0.3244380553609005	69.84282204030454	27.78351110401525	4.0065026588008665	20.58437461097088	21.25507705067648
ems_3hM_2164.pdb	30	52	139	203	72	135	133	16	71	0	0	52.0	139.0	203.0	67.0	135.0	8.0	6.0	51.0	0.0	0.0	139.0	184.0	159.0	70.0	42.0	6.0	22.0	1.0	1.0	3.0	-35.174277766399	-5.765078247706299	-5.769373232197211	-0.04561914333970663	-66.00443338433561	-0.5766964826864074	-7.688742885633644	-146.93390120779645	0.016216571902714416	-1.3733280663440055	35.174277766399	5.765078247706299	-5.769373232197211	0.04561914333970663	-66.00443338433561	-0.5766964826864074	7.688742885633644	-146.93390120779645
ems_3hM_675.pdb	12	11	142	93	31	171	33	4	77	543	15	11.0	142.0	93.0	29.0	171.0	2.0	1.0	55.0	302.0	6.0	56.0	88.0	77.0	136.0	215.0	11.0	43.0	124.0	140.0	1.0	-26.36300018456019	-13.905681576717726	-1.7494119097093799	-61.65961502413425	-4.777600025920633	-4.701207946658391	-36.57565936665857	-23.939771478194213	-71.09656931774762	-5.2070337310673365	26.36300018456019	-13.905681576717726	-1.7494119097093799	61.65961502413425	4.777600025920633	4.701207946658391	36.57565936665857	23.939771478194213
ems_3hM_1155.pdb	26	73	192	198	136	62	209	0	0	0	0	73.0	192.0	198.0	127.0	62.0	13.0	0.0	0.0	0.0	0.0	117.0	153.0	132.0	52.0	50.0	4.0	16.0	1.0	1.0	3.0	-9.321798483652444	-4.7398832652316685	-14.350070955994825	-39.20226487070681	-1.390175687489574	-6.579498246446674	-14.0657694244228	-0.10952505777971556	0.016216571902714416	-1.298510935434856	9.321798483652444	-4.7398832652316685	-14.350070955994825	-39.20226487070681	-1.390175687489574	-6.579498246446674	14.0657694244228	0.10952505777971556
ems_3hM_2386.pdb	18	0	13	26	0	10	0	0	0	17	0	0.0	13.0	26.0	0.0	10.0	0.0	0.0	0.0	9.0	0.0	59.0	18.0	15.0	1.0	1.0	0.0	0.0	1.0	1.0	0.0	-55.84531007309634	-0.4795325934716956	-3.4449071792141623	-0.29366687036289685	-13.458806044925849	0.0	0.0	-0.10952505777971556	-12.93157806615419	0.0	55.84531007309634	0.4795325934716956	-3.4449071792141623	0.29366687036289685	-13.458806044925849	0.0	0.0	0.10952505777971556
ems_3hM_2421.pdb	20	32	0	0	0	0	0	0	0	0	0	32.0	0.0	0.0	0.0	0.0	0.0	0.0	0.0	0.0	0.0	33.0	1.0	1.0	1.0	1.0	0.0	0.0	1.0	1.0	0.0	-0.012686111144248002	-0.34652842790520744	-0.20174331427252845	-0.29366687036289685	-0.18284722215383156	0.0	0.0	-0.10952505777971556	0.016216571902714416	0.0	0.012686111144248002	0.34652842790520744	0.20174331427252845	0.29366687036289685	0.18284722215383156	0.0	0.0	0.10952505777971556
ems_3hM_1862.pdb	17	60	32	41	47	77	101	10	51	24	0	60.0	32.0	41.0	44.0	77.0	6.0	3.0	36.0	13.0	0.0	75.0	103.0	89.0	55.0	14.0	4.0	17.0	1.0	1.0	1.0	-1.5668696749266786	-33.27098754565145	-16.075328058056314	-1.0490431253717605	-69.33315125583414	-0.4402567076850108	-8.255709673403242	-91.886594951159	-22.74680172086336	0.5446064728259726	1.5668696749266786	33.27098754565145	16.075328058056314	1.0490431253717605	-69.33315125583414	-0.4402567076850108	8.255709673403242	-91.886594951159
ems_3hM_1129.pdb	7	3	111	143	9	105	47	0	10	351	0	3.0	111.0	143.0	8.0	105.0	3.0	0.0	7.0	195.0	0.0	34.0	52.0	45.0	76.0	156.0	6.0	24.0	99.0	56.0	2.0	-22.098056273453498	-25.158185473058413	-67.28413758250849	-48.804546382207654	-9.292023866065591	-0.6269329302255695	-21.517595326722173	-71.84057656675945	-103.92061251379224	-0.716187583896907	22.098056273453498	-25.158185473058413	-67.28413758250849	48.804546382207654	9.292023866065591	0.6269329302255695	21.517595326722173	71.84057656675945
ems_3hM_2977.pdb	19	73	11	18	0	0	0	0	0	0	0	73.0	11.0	18.0	0.0	0.0	0.0	0.0	0.0	0.0	0.0	66.0	16.0	14.0	1.0	1.0	0.0	0.0	1.0	1.0	0.0	-0.4506346687204399	-0.7740049588262927	-0.6285255683398194	-0.29366687036289685	-0.18284722215383156	0.0	0.0	-0.10952505777971556	0.016216571902714416	0.0	-0.4506346687204399	0.7740049588262927	-0.6285255683398194	0.29366687036289685	0.18284722215383156	0.0	0.0	0.10952505777971556
ems_3hM_3345.pdb	16	44	33	57	194	64	209	0	16	0	0	44.0	33.0	57.0	181.0	64.0	13.0	0.0	11.0	0.0	0.0	66.0	101.0	87.0	123.0	38.0	10.0	39.0	5.0	2.0	1.0	-4.113429643374118	-30.56288749794453	-5.834202563807821	-12.07927403068399	-7.8737399142485325	-0.5840384074600404	-36.201177626048654	-2.6703467946642947	-0.9499743095792356	0.21512696677138726	4.113429643374118	30.56288749794453	5.834202563807821	-12.07927403068399	-7.8737399142485325	-0.5840384074600404	36.201177626048654	-2.6703467946642947
ems_3hM_2505.pdb	3	15	30	44	0	0	0	0	0	0	0	15.0	30.0	44.0	0.0	0.0	0.0	0.0	0.0	0.0	0.0	10.0	12.0	10.0	1.0	2.0	0.0	0.0	1.0	1.0	1.0	-1.1104446090905729	-10.026388710907117	-30.806921431577525	-0.29366687036289685	-0.6671013233555716	0.0	0.0	-0.10952505777971556	0.016216571902714416	0.4739888484387128	-1.1104446090905729	-10.026388710907117	-30.806921431577525	0.29366687036289685	0.6671013233555716	0.0	0.0	0.10952505777971556
ems_3hM_1293.pdb	13	65	0	0	0	0	0	0	0	0	0	65.0	0.0	0.0	0.0	0.0	0.0	0.0	0.0	0.0	0.0	34.0	2.0	2.0	1.0	1.0	0.0	0.0	1.0	1.0	0.0	-11.424544869033234	-0.4777308840965839	-0.1881606046771616	-0.29366687036289685	-0.18284722215383156	0.0	0.0	-0.10952505777971556	0.016216571902714416	0.0	-11.424544869033234	0.4777308840965839	0.1881606046771616	0.29366687036289685	0.18284722215383156	0.0	0.0	0.10952505777971556
ems_3hM_899.pdb	1	0	98	38	132	160	153	5	214	215	0	0.0	98.0	38.0	123.0	160.0	10.0	1.0	154.0	119.0	0.0	1.0	1.0	1.0	1.0	155.0	0.0	0.0	71.0	135.0	1.0	-0.3534941893750085	-320.9274928477232	-95.50398057407585	-436.39978356111504	-0.1073741734805651	-37.417054620275024	-0.8567932480649757	-36.34327675645351	-0.9605473331801022	0.6196147166271063	0.3534941893750085	-320.9274928477232	-95.50398057407585	-436.39978356111504	-0.1073741734805651	-37.417054620275024	-0.8567932480649757	-36.34327675645351
ems_3hM_214.pdb	6	35	0	0	0	0	0	0	0	0	0	35.0	0.0	0.0	0.0	0.0	0.0	0.0	0.0	0.0	0.0	15.0	1.0	1.0	1.0	1.0	0.0	0.0	1.0	1.0	0.0	-10.58871218093056	-0.3526454586718877	-0.2078603450392089	-0.29366687036289685	-0.18284722215383156	0.0	0.0	-0.10952505777971556	0.016216571902714416	0.0	-10.58871218093056	0.3526454586718877	0.2078603450392089	0.29366687036289685	0.18284722215383156	0.0	0.0	0.10952505777971556
ems_3hM_78.pdb	12	111	35	50	86	45	24	16	76	101	511	111.0	35.0	50.0	80.0	45.0	1.0	6.0	54.0	56.0	216.0	57.0	93.0	80.0	168.0	65.0	13.0	53.0	318.0	164.0	227.0	-20.48286502224687	-23.044359648332943	-6.3020446272789465	-28.30380505297921	-3.392638035288797	-8.640649510512738	-33.018958886949065	-167.21414993607772	-47.17385551871556	-0.2609013114504819	-20.48286502224687	23.044359648332943	6.3020446272789465	28.30380505297921	3.392638035288797	8.640649510512738	33.018958886949065	167.21414993607772
ems_3hM_1534.pdb	13	0	0	0	0	0	0	0	0	0	0	0.0	0.0	0.0	0.0	0.0	0.0	0.0	0.0	0.0	0.0	1.0	1.0	1.0	1.0	1.0	0.0	0.0	1.0	1.0	0.0	-0.3537490785819821	-0.34652842790520744	-0.20174331427252845	-0.29366687036289685	-0.18284722215383156	0.0	0.0	-0.10952505777971556	0.016216571902714416	0.0	0.3537490785819821	0.34652842790520744	0.20174331427252845	0.29366687036289685	0.18284722215383156	0.0	0.0	0.10952505777971556
ems_3hM_910.pdb	3	100	36	10	59	6	131	191	217	62	0	100.0	36.0	10.0	55.0	6.0	8.0	72.0	156.0	34.0	0.0	11.0	18.0	16.0	31.0	63.0	3.0	10.0	40.0	107.0	1.0	-130.3646477841931	-7.088882718032378	-0.975655994135206	-7.550833399030992	-41.49795216188194	-4.211517911131885	-81.60311513149367	-95.73280983593573	-33.5873225920633	0.4712857628575993	-130.3646477841931	-7.088882718032378	0.975655994135206	-7.550833399030992	41.49795216188194	-4.211517911131885	-81.60311513149367	-95.73280983593573
ems_3hM_1997.pdb	1	10	14	2	41	20	31	0	0	0	0	10.0	14.0	2.0	38.0	20.0	2.0	0.0	0.0	0.0	0.0	1.0	1.0	1.0	1.0	7.0	0.0	0.0	1.0	1.0	0.0	-11.922980713605607	-20.686383555449293	-0.4914042779740038	-92.10278279504028	-8.375990098980337	-5.155638863273285	0.0	-0.10952505777971556	0.016216571902714416	0.0	-11.922980713605607	-20.686383555449293	-0.4914042779740038	-92.10278279504028	-8.375990098980337	-5.155638863273285	0.0	0.10952505777971556
ems_3hM_1946.pdb	9	89	134	228	0	0	1	0	0	0	0	89.0	134.0	228.0	0.0	0.0	0.0	0.0	0.0	0.0	0.0	31.0	36.0	31.0	4.0	10.0	0.0	1.0	1.0	1.0	3.0	-36.218318001785796	-78.39880927781921	-257.251308072915	-2.21195090025028	-7.466589838936647	0.0	-0.19704161636372494	-0.10952505777971556	0.016216571902714416	-1.7217484454193612	-36.218318001785796	-78.39880927781921	-257.251308072915	2.21195090025028	7.466589838936647	0.0	0.19704161636372494	0.10952505777971556
ems_3hM_2357.pdb	4	3	110	161	0	0	0	0	0	0	0	3.0	110.0	161.0	0.0	0.0	0.0	0.0	0.0	0.0	0.0	10.0	12.0	11.0	1.0	9.0	0.0	0.0	1.0	1.0	2.0	-3.0676277086468997	-145.4659515313021	-289.9833083243566	-0.3424184259522658	-6.577607041087365	0.0	0.0	-0.10952505777971556	0.016216571902714416	-0.9533076956210004	3.0676277086468997	-145.4659515313021	-289.9833083243566	0.3424184259522658	6.577607041087365	0.0	0.0	0.10952505777971556
ems_3hM_562.pdb	16	28	8	51	17	44	78	71	82	88	0	28.0	8.0	51.0	15.0	44.0	5.0	27.0	59.0	48.0	0.0	67.0	107.0	92.0	168.0	12.0	13.0	53.0	83.0	10.0	1.0	-14.363909347003329	-76.63615705400952	-10.737202215078398	-115.14359559275965	-24.713386134500407	-3.0060229394524316	-7.4666989055498485	-3.828320594111176	-39.45734832471744	0.3261244675310452	14.363909347003329	76.63615705400952	10.737202215078398	115.14359559275965	-24.713386134500407	3.0060229394524316	7.4666989055498485	3.828320594111176
ems_3hM_2736.pdb	16	12	31	53	0	0	0	0	0	0	0	12.0	31.0	53.0	0.0	0.0	0.0	0.0	0.0	0.0	0.0	57.0	42.0	36.0	1.0	1.0	0.0	0.0	1.0	1.0	1.0	-25.781505876209987	-1.4828293671581747	-3.4581160149668406	-0.29366687036289685	-0.18284722215383156	0.0	0.0	-0.10952505777971556	0.016216571902714416	0.2878863972849107	25.781505876209987	1.4828293671581747	-3.4581160149668406	0.29366687036289685	0.18284722215383156	0.0	0.0	0.10952505777971556
ems_3hM_1623.pdb	11	139	148	103	178	157	64	56	150	265	214	139.0	148.0	103.0	166.0	157.0	4.0	21.0	108.0	147.0	90.0	45.0	70.0	61.0	105.0	215.0	8.0	33.0	95.0	100.0	1.0	-63.79724593285249	-32.96005192497179	-12.398607066573105	-15.543096019861819	-8.484174079631911	-1.0712682042577055	-2.312460966779483	-0.9477690504508872	-9.697967888055716	-284.64489739035656	-63.79724593285249	-32.96005192497179	-12.398607066573105	-15.543096019861819	8.484174079631911	1.0712682042577055	2.312460966779483	-0.9477690504508872
ems_3hM_2091.pdb	31	106	27	64	75	66	206	52	360	49	0	106.0	27.0	64.0	70.0	66.0	13.0	19.0	259.0	27.0	0.0	147.0	234.0	202.0	386.0	45.0	31.0	122.0	171.0	53.0	1.0	-6.038163159869896	-147.52949014166003	-64.11920794751259	-195.2607596305448	-4.695379690370963	-6.195130205848433	-66.76033385581532	-19.791064770949305	-7.499213742483064	0.057411537653096034	6.038163159869896	147.52949014166003	64.11920794751259	195.2607596305448	-4.695379690370963	6.195130205848433	66.76033385581532	-19.791064770949305
ems_3hM_3370.pdb	7	50	27	13	40	19	113	35	172	89	0	50.0	27.0	13.0	37.0	19.0	7.0	13.0	124.0	49.0	0.0	34.0	55.0	47.0	93.0	47.0	7.0	30.0	50.0	76.0	1.0	-3.5183332694780423	-8.198284960425234	-16.788199433281207	-21.63613172256969	-10.161388789814858	0.0	-5.4503423066948535	-39.43198552428887	-5.31302789780176	0.6202058399382274	-3.5183332694780423	8.198284960425234	16.788199433281207	21.63613172256969	10.161388789814858	0.0	5.4503423066948535	-39.43198552428887
ems_3hM_2530.pdb	41	191	233	104	641	142	352	361	1123	404	0	191.0	233.0	104.0	601.0	142.0	23.0	137.0	809.0	224.0	0.0	192.0	307.0	265.0	509.0	388.0	41.0	161.0	300.0	495.0	2.0	0.0015636243444134836	-9.480020890228502	-63.37833125465675	-7.901246580421798	-102.7865408517655	-4.3162693925076345	-1.828542408702987	-293.9167151048856	-93.0763748594307	-0.2655226396056565	-0.0015636243444134836	9.480020890228502	63.37833125465675	-7.901246580421798	102.7865408517655	4.3162693925076345	1.828542408702987	-293.9167151048856
ems_3hM_305.pdb	12	153	14	28	91	50	88	88	196	95	248	153.0	14.0	28.0	85.0	50.0	5.0	33.0	141.0	52.0	105.0	57.0	93.0	80.0	168.0	26.0	13.0	53.0	178.0	66.0	130.0	-55.86538741530522	-51.195427618257646	-22.15027615063663	-24.80461490587101	-8.865359477413875	-3.0332478202664017	-4.206937850631982	-4.095194112757157	-1.4114754991037157	-2.417613690816665	-55.86538741530522	51.195427618257646	22.15027615063663	24.80461490587101	-8.865359477413875	3.0332478202664017	4.206937850631982	4.095194112757157
ems_3hM_2151.pdb	17	18	0	0	0	0	0	0	0	0	0	18.0	0.0	0.0	0.0	0.0	0.0	0.0	0.0	0.0	0.0	19.0	1.0	1.0	1.0	1.0	0.0	0.0	1.0	1.0	0.0	0.020345696826169046	-0.34652842790520744	-0.20174331427252845	-0.29366687036289685	-0.18284722215383156	0.0	0.0	-0.10952505777971556	0.016216571902714416	0.0	-0.020345696826169046	0.34652842790520744	0.20174331427252845	0.29366687036289685	0.18284722215383156	0.0	0.0	0.10952505777971556
ems_3hM_1382.pdb	25	213	231	132	68	348	36	49	92	882	0	213.0	231.0	132.0	63.0	348.0	2.0	18.0	66.0	491.0	0.0	112.0	177.0	153.0	273.0	350.0	22.0	86.0	176.0	227.0	2.0	-36.074720348386094	-7.666492309976434	-1.4481249708179291	-116.63557820285251	-0.0038586156500173283	-13.889270252976141	-39.30547474209448	-45.01257836281536	-114.86233755852724	-0.5561536193332061	-36.074720348386094	-7.666492309976434	1.4481249708179291	116.63557820285251	0.0038586156500173283	13.889270252976141	39.30547474209448	45.01257836281536
ems_3hM_3711.pdb	17	104	142	98	103	364	196	0	0	0	0	104.0	142.0	98.0	96.0	364.0	12.0	0.0	0.0	0.0	0.0	77.0	112.0	97.0	104.0	118.0	8.0	33.0	1.0	1.0	1.0	-4.5195725242723634	-3.708225474571961	-0.0075525482765783645	-0.298616036415396	-165.3908781787381	-0.8933825485331575	-30.339358476379772	-0.10952505777971556	0.016216571902714416	-0.3267900254336875	-4.5195725242723634	-3.708225474571961	-0.0075525482765783645	0.298616036415396	-165.3908781787381	-0.8933825485331575	30.339358476379772	0.10952505777971556
ems_3hM_3067.pdb	11	67	135	141	0	0	0	0	0	0	0	67.0	135.0	141.0	0.0	0.0	0.0	0.0	0.0	0.0	0.0	41.0	46.0	39.0	3.0	6.0	0.0	1.0	1.0	1.0	2.0	-7.10130379523941	-57.60980150108304	-78.61782149632734	-1.5530351119090158	-3.886445871203144	0.0	0.03552822402454004	-0.10952505777971556	0.016216571902714416	-0.6880179840960714	-7.10130379523941	-57.60980150108304	-78.61782149632734	1.5530351119090158	3.886445871203144	0.0	-0.03552822402454004	0.10952505777971556
ems_3hM_2627.pdb	11	0	54	66	0	83	0	0	0	0	0	0.0	54.0	66.0	0.0	83.0	0.0	0.0	0.0	0.0	0.0	43.0	57.0	49.0	24.0	18.0	2.0	8.0	1.0	1.0	1.0	-39.96646733133474	-0.06228419590850365	-2.645793968172121	-21.39260656960003	-62.836320196877686	-0.6051471800044115	-5.584162771129583	-0.10952505777971556	0.016216571902714416	0.06852332105952752	39.96646733133474	0.06228419590850365	-2.645793968172121	21.39260656960003	-62.836320196877686	0.6051471800044115	5.584162771129583	0.10952505777971556
ems_3hM_1732.pdb	24	194	97	77	0	76	0	0	0	242	0	194.0	97.0	77.0	0.0	76.0	0.0	0.0	0.0	134.0	0.0	105.0	129.0	112.0	24.0	13.0	2.0	8.0	1.0	1.0	1.0	-30.48861801238904	-4.220925490817393	-5.859936327025678	-21.841478301740807	-71.42901044186749	-0.6425531576828099	-5.733786681843176	-0.10952505777971556	-527.8402687243015	-0.08562756840330521	-30.48861801238904	4.220925490817393	5.859936327025678	21.841478301740807	-71.42901044186749	0.6425531576828099	5.733786681843176	0.10952505777971556
ems_3hM_1242.pdb	8	41	30	2	171	27	251	119	342	49	965	41.0	30.0	2.0	160.0	27.0	16.0	45.0	246.0	27.0	409.0	34.0	57.0	49.0	111.0	62.0	9.0	35.0	20.0	218.0	237.0	-0.6890925609530427	-7.468875098325029	-39.42291653360733	-9.68276581134677	-11.980920222728374	-2.577331798968084	-1.3964474251456096	-395.68761474984535	-133.5268270887684	-51.295444730291855	-0.6890925609530427	7.468875098325029	39.42291653360733	-9.68276581134677	11.980920222728374	-2.577331798968084	-1.3964474251456096	-395.68761474984535
ems_3hM_3176.pdb	16	69	166	102	47	371	95	25	213	407	0	69.0	166.0	102.0	44.0	371.0	6.0	9.0	153.0	226.0	0.0	67.0	106.0	92.0	163.0	251.0	13.0	52.0	133.0	159.0	1.0	-0.03536771009471806	-14.635238660517276	-0.5995849566563436	-60.78214967739231	-25.24458635785308	-2.012248243465148	-26.0229064810888	-1.5670736915265309	-12.691399246910837	-0.36681474414237897	-0.03536771009471806	-14.635238660517276	-0.5995849566563436	60.78214967739231	-25.24458635785308	2.012248243465148	26.0229064810888	-1.5670736915265309
ems_3hM_2942.pdb	4	4	12	16	15	39	21	12	19	75	0	4.0	12.0	16.0	14.0	39.0	1.0	4.0	13.0	41.0	0.0	11.0	18.0	15.0	29.0	19.0	2.0	9.0	32.0	17.0	0.0	-2.615618176868047	-0.8846547798335074	-0.03522724457879178	-4.2106364985175295	-8.351197121542683	-0.13370914938047562	-1.3827476042382365	-6.557557422568453	-11.960289266277696	0.0	2.615618176868047	0.8846547798335074	-0.03522724457879178	4.2106364985175295	-8.351197121542683	0.13370914938047562	1.3827476042382365	6.557557422568453
ems_3hM_1425.pdb	33	1	0	0	0	0	0	0	0	0	0	1.0	0.0	0.0	0.0	0.0	0.0	0.0	0.0	0.0	0.0	1.0	1.0	1.0	1.0	1.0	0.0	0.0	1.0	1.0	0.0	0.0	-0.34652842790520744	-0.20174331427252845	-0.29366687036289685	-0.18284722215383156	0.0	0.0	-0.10952505777971556	0.016216571902714416	0.0	0.0	0.34652842790520744	0.20174331427252845	0.29366687036289685	0.18284722215383156	0.0	0.0	0.10952505777971556
ems_3hM_1044.pdb	8	1	0	0	0	0	0	0	0	0	0	1.0	0.0	0.0	0.0	0.0	0.0	0.0	0.0	0.0	0.0	1.0	1.0	1.0	1.0	1.0	0.0	0.0	1.0	1.0	0.0	0.0	-0.34652842790520744	-0.20174331427252845	-0.29366687036289685	-0.18284722215383156	0.0	0.0	-0.10952505777971556	0.016216571902714416	0.0	0.0	0.34652842790520744	0.20174331427252845	0.29366687036289685	0.18284722215383156	0.0	0.0	0.10952505777971556
ems_3hM_764.pdb	18	126	230	114	71	265	186	54	101	216	0	126.0	230.0	114.0	66.0	265.0	12.0	20.0	72.0	120.0	0.0	78.0	121.0	104.0	166.0	302.0	13.0	52.0	42.0	62.0	2.0	-12.66612332487911	-39.33222917256336	-0.4717214467169129	-38.36859752944389	-2.3413618815248465	-0.01914522302882737	-12.648659836750332	-9.145619352348604	-21.333095161463802	-0.2628940710601777	-12.66612332487911	-39.33222917256336	-0.4717214467169129	38.36859752944389	2.3413618815248465	0.01914522302882737	12.648659836750332	-9.145619352348604
ems_3hM_2009.pdb	15	76	4	1	0	1	0	0	0	1	0	76.0	4.0	1.0	0.0	1.0	0.0	0.0	0.0	0.0	0.0	44.0	5.0	4.0	1.0	1.0	0.0	0.0	1.0	1.0	0.0	-9.6410734902201	0.07891702338733443	-0.9791552592909776	-0.29366687036289685	0.0	0.0	0.0	-0.10952505777971556	0.016216571902714416	0.0	-9.6410734902201	-0.07891702338733443	0.9791552592909776	0.29366687036289685	0.0	0.0	0.0	0.10952505777971556
ems_3hM_959.pdb	31	2	0	0	0	0	0	0	0	0	0	2.0	0.0	0.0	0.0	0.0	0.0	0.0	0.0	0.0	0.0	2.0	1.0	1.0	1.0	1.0	0.0	0.0	1.0	1.0	0.0	0.0	-0.34652842790520744	-0.20174331427252845	-0.29366687036289685	-0.18284722215383156	0.0	0.0	-0.10952505777971556	0.016216571902714416	0.0	0.0	0.34652842790520744	0.20174331427252845	0.29366687036289685	0.18284722215383156	0.0	0.0	0.10952505777971556
ems_3hM_3698.pdb	22	0	25	49	160	60	237	6	466	149	0	0.0	25.0	49.0	150.0	60.0	15.0	2.0	336.0	82.0	0.0	102.0	165.0	142.0	287.0	44.0	23.0	91.0	224.0	84.0	9.0	-98.66591121497578	-91.51218679341723	-40.582250051378004	-39.462295729791386	-2.634041024568852	-1.37575908534507	-79.40872020743406	-24.265721241798616	-0.01893712471114384	-7.214105145141021	98.66591121497578	91.51218679341723	40.582250051378004	39.462295729791386	-2.634041024568852	1.37575908534507	79.40872020743406	-24.265721241798616
ems_3hM_3228.pdb	16	0	23	32	0	3	0	0	0	0	0	0.0	23.0	32.0	0.0	3.0	0.0	0.0	0.0	0.0	0.0	54.0	26.0	23.0	1.0	1.0	0.0	0.0	1.0	1.0	0.0	-50.975176391307535	-0.15012151189625197	-1.8389294463998065	-0.29366687036289685	-1.426066261103769	0.0	0.0	-0.10952505777971556	0.016216571902714416	0.0	50.975176391307535	0.15012151189625197	-1.8389294463998065	0.29366687036289685	-1.426066261103769	0.0	0.0	0.10952505777971556
ems_3hM_1459.pdb	19	30	36	45	286	86	439	276	290	100	0	30.0	36.0	45.0	268.0	86.0	28.0	105.0	209.0	55.0	0.0	90.0	145.0	125.0	245.0	61.0	20.0	78.0	155.0	91.0	1.0	-26.721748843424773	-58.128991279923895	-33.79165160757512	-1.060722617330356	-4.555118709256547	-1.7325249236409554	-4.4827759805676095	-8.57328161925696	-8.211747474539889	-0.044004172526197705	26.721748843424773	58.128991279923895	33.79165160757512	-1.060722617330356	-4.555118709256547	-1.7325249236409554	-4.4827759805676095	-8.57328161925696
ems_3hM_379.pdb	14	0	18	4	13	0	14	0	0	0	0	0.0	18.0	4.0	12.0	0.0	0.0	0.0	0.0	0.0	0.0	1.0	1.0	1.0	1.0	1.0	0.0	0.0	1.0	1.0	0.0	-0.3534941893750085	-30.504515597414784	-2.572826327066524	-16.75690317586986	-0.18284722215383156	0.0	0.0	-0.10952505777971556	0.016216571902714416	0.0	0.3534941893750085	-30.504515597414784	-2.572826327066524	-16.75690317586986	0.18284722215383156	0.0	0.0	0.10952505777971556
ems_3hM_31.pdb	9	25	0	0	0	0	0	0	0	0	0	25.0	0.0	0.0	0.0	0.0	0.0	0.0	0.0	0.0	0.0	21.0	1.0	1.0	1.0	1.0	0.0	0.0	1.0	1.0	0.0	-0.44408733067557904	-0.3498759402314677	-0.20509082659878847	-0.29366687036289685	-0.18284722215383156	0.0	0.0	-0.10952505777971556	0.016216571902714416	0.0	-0.44408733067557904	0.3498759402314677	0.20509082659878847	0.29366687036289685	0.18284722215383156	0.0	0.0	0.10952505777971556
ems_3hM_2246.pdb	3	11	117	241	90	181	219	0	0	0	0	11.0	117.0	241.0	84.0	181.0	14.0	0.0	0.0	0.0	0.0	11.0	16.0	14.0	16.0	102.0	1.0	5.0	2.0	1.0	3.0	0.0	-131.62980511607427	-460.23493650814055	-73.30789450807427	-24.886544839706787	-22.19943576143248	-3.2355955160182406	-0.4429994769298979	0.016216571902714416	-1.8881031022837207	0.0	-131.62980511607427	-460.23493650814055	-73.30789450807427	-24.886544839706787	-22.19943576143248	3.2355955160182406	0.4429994769298979
ems_3hM_718.pdb	10	7	0	0	0	0	0	0	0	0	0	7.0	0.0	0.0	0.0	0.0	0.0	0.0	0.0	0.0	0.0	7.0	1.0	1.0	1.0	1.0	0.0	0.0	1.0	1.0	0.0	0.0	-0.34652842790520744	-0.20174331427252845	-0.29366687036289685	-0.18284722215383156	0.0	0.0	-0.10952505777971556	0.016216571902714416	0.0	0.0	0.34652842790520744	0.20174331427252845	0.29366687036289685	0.18284722215383156	0.0	0.0	0.10952505777971556
ems_3hM_1038.pdb	29	169	108	98	243	278	338	140	426	594	0	169.0	108.0	98.0	227.0	278.0	22.0	53.0	307.0	330.0	0.0	135.0	217.0	187.0	362.0	181.0	29.0	115.0	299.0	243.0	2.0	-3.9789419525008896	-33.14164153142454	-25.58836654415822	-28.86569654192914	-22.415590455023505	-0.7832277231106417	-20.34358197999498	-0.11454888243628147	-14.21795077420063	-0.2870643020504622	-3.9789419525008896	33.14164153142454	25.58836654415822	28.86569654192914	-22.415590455023505	0.7832277231106417	20.34358197999498	-0.11454888243628147
ems_3hM_1488.pdb	30	0	0	0	0	0	0	0	0	0	0	0.0	0.0	0.0	0.0	0.0	0.0	0.0	0.0	0.0	0.0	1.0	1.0	1.0	1.0	1.0	0.0	0.0	1.0	1.0	0.0	-0.3534941893750085	-0.34652842790520744	-0.20174331427252845	-0.29366687036289685	-0.18284722215383156	0.0	0.0	-0.10952505777971556	0.016216571902714416	0.0	0.3534941893750085	0.34652842790520744	0.20174331427252845	0.29366687036289685	0.18284722215383156	0.0	0.0	0.10952505777971556
ems_3hM_1616.pdb	20	11	0	0	0	0	0	0	0	0	0	11.0	0.0	0.0	0.0	0.0	0.0	0.0	0.0	0.0	0.0	11.0	1.0	1.0	1.0	1.0	0.0	0.0	1.0	1.0	0.0	0.0	-0.34652842790520744	-0.20174331427252845	-0.29366687036289685	-0.18284722215383156	0.0	0.0	-0.10952505777971556	0.016216571902714416	0.0	0.0	0.34652842790520744	0.20174331427252845	0.29366687036289685	0.18284722215383156	0.0	0.0	0.10952505777971556
ems_3hM_2703.pdb	44	256	659	515	508	717	1037	629	1428	2395	2575	256.0	659.0	515.0	476.0	717.0	68.0	240.0	1029.0	1333.0	1092.0	216.0	350.0	303.0	628.0	1210.0	50.0	199.0	2953.0	2783.0	873.0	-3.6462431879308497	-108.09111361340011	-61.39970227189304	-19.89294082802155	-117.78354257559955	-2.9694312328982875	-4.121843271291084	-839.6477290567368	-468.8804123217569	-25.46572285750165	-3.6462431879308497	-108.09111361340011	-61.39970227189304	19.89294082802155	117.78354257559955	-2.9694312328982875	-4.121843271291084	839.6477290567368
ems_3hM_2362.pdb	16	58	74	207	7	24	59	0	0	0	0	58.0	74.0	207.0	6.0	24.0	3.0	0.0	0.0	0.0	0.0	63.0	77.0	67.0	14.0	10.0	1.0	5.0	1.0	1.0	3.0	-0.1570256088284694	-0.05366575336715584	-94.19653985805992	-2.771679048770995	-7.541531017962098	-1.4956748361303578	-2.8249941480869625	-0.10952505777971556	0.016216571902714416	-1.4318667377086949	0.1570256088284694	0.05366575336715584	-94.19653985805992	2.771679048770995	-7.541531017962098	-1.4956748361303578	2.8249941480869625	0.10952505777971556
ems_3hM_3522.pdb	15	1	62	21	0	23	0	0	0	6	0	1.0	62.0	21.0	0.0	23.0	0.0	0.0	0.0	3.0	0.0	57.0	41.0	35.0	1.0	1.0	0.0	0.0	1.0	1.0	0.0	-50.08448640849889	-4.9215726666317465	-3.157330766309265	-0.29366687036289685	-47.584140527776135	0.0	0.0	-0.10952505777971556	-1.824194121163058	0.0	50.08448640849889	-4.9215726666317465	3.157330766309265	0.29366687036289685	-47.584140527776135	0.0	0.0	0.10952505777971556
ems_3hM_925.pdb	0	19	44	98	121	67	80	70	196	244	0	19.0	44.0	98.0	113.0	67.0	5.0	26.0	141.0	135.0	0.0	1.0	1.0	1.0	1.0	70.0	0.0	0.0	203.0	67.0	1.0	-32.97704889428561	-110.41688023450595	-334.9719078373734	-391.5898298662484	-0.05602974047991438	-15.943755381126762	-83.53870364760277	-10.56746527622951	-26.661061100175534	-0.3296975473617392	-32.97704889428561	-110.41688023450595	-334.9719078373734	-391.5898298662484	0.05602974047991438	-15.943755381126762	-83.53870364760277	10.56746527622951
ems_3hM_988.pdb	1	24	74	131	220	185	165	54	441	610	0	24.0	74.0	131.0	206.0	185.0	10.0	20.0	318.0	339.0	0.0	1.0	1.0	1.0	1.0	126.0	0.0	0.0	449.0	187.0	3.0	-46.65446004227064	-222.27728502823447	-484.7848382256155	-834.9318246957613	-12.205697481363556	-37.417054620275024	-59.47170207403922	-21.260734742632508	-50.001491312970074	-1.4869528363328952	-46.65446004227064	-222.27728502823447	-484.7848382256155	-834.9318246957613	-12.205697481363556	-37.417054620275024	-59.47170207403922	21.260734742632508
ems_3hM_3285.pdb	10	0	0	0	0	0	0	0	0	0	0	0.0	0.0	0.0	0.0	0.0	0.0	0.0	0.0	0.0	0.0	1.0	1.0	1.0	1.0	1.0	0.0	0.0	1.0	1.0	0.0	-0.3534941893750085	-0.34652842790520744	-0.20174331427252845	-0.29366687036289685	-0.18284722215383156	0.0	0.0	-0.10952505777971556	0.016216571902714416	0.0	0.3534941893750085	0.34652842790520744	0.20174331427252845	0.29366687036289685	0.18284722215383156	0.0	0.0	0.10952505777971556
ems_3hM_2866.pdb	6	99	111	21	26	31	40	57	15	61	0	99.0	111.0	21.0	24.0	31.0	2.0	21.0	10.0	33.0	0.0	21.0	28.0	24.0	9.0	27.0	1.0	3.0	1.0	1.0	0.0	-75.40441072687645	-71.81835696400833	-0.11257728618250697	-9.361294341936023	-0.3285677746784437	-1.0432824682885942	-25.150867011447936	-14.11870685794683	-85.57366114836475	0.0	-75.40441072687645	-71.81835696400833	0.11257728618250697	-9.361294341936023	-0.3285677746784437	-1.0432824682885942	-25.150867011447936	-14.11870685794683
ems_3hM_3649.pdb	9	20	0	0	0	0	0	0	0	0	0	20.0	0.0	0.0	0.0	0.0	0.0	0.0	0.0	0.0	0.0	20.0	1.0	1.0	1.0	1.0	0.0	0.0	1.0	1.0	0.0	0.0	-0.34652842790520744	-0.20174331427252845	-0.29366687036289685	-0.18284722215383156	0.0	0.0	-0.10952505777971556	0.016216571902714416	0.0	0.0	0.34652842790520744	0.20174331427252845	0.29366687036289685	0.18284722215383156	0.0	0.0	0.10952505777971556
ems_3hM_691.pdb	17	16	65	19	0	2	0	0	0	0	0	16.0	65.0	19.0	0.0	2.0	0.0	0.0	0.0	0.0	0.0	65.0	42.0	36.0	1.0	1.0	0.0	0.0	1.0	1.0	0.0	-26.22153130121055	-5.604038800778824	-4.699552117840653	-0.29366687036289685	-0.5103003738179912	0.0	0.0	-0.10952505777971556	0.016216571902714416	0.0	26.22153130121055	-5.604038800778824	4.699552117840653	0.29366687036289685	-0.5103003738179912	0.0	0.0	0.10952505777971556
ems_3hM_136.pdb	21	89	1	0	141	0	99	53	134	0	52	89.0	1.0	0.0	132.0	0.0	6.0	20.0	96.0	0.0	22.0	97.0	137.0	119.0	90.0	1.0	7.0	29.0	1.0	1.0	0.0	-0.3357815987744175	-128.79832093529063	-115.30902789071828	-8.585939926217849	-0.18284722215383156	-0.03281738799482703	-1.2571750533770183	-334.97653500471336	0.016216571902714416	-70.55568122252484	0.3357815987744175	128.79832093529063	115.30902789071828	-8.585939926217849	0.18284722215383156	0.03281738799482703	1.2571750533770183	-334.97653500471336
ems_3hM_221.pdb	33	60	113	122	126	92	285	260	523	284	1	60.0	113.0	122.0	118.0	92.0	18.0	99.0	377.0	158.0	0.0	157.0	250.0	216.0	402.0	180.0	32.0	127.0	251.0	171.0	2.0	-39.10763224609855	-46.992099706980866	-24.233817625400466	-138.7157350747779	-26.097939294527148	-3.437285947304197	-3.2644567930473296	-27.38014284979033	-0.5023960374413718	-0.4039065584427213	39.10763224609855	46.992099706980866	24.233817625400466	138.7157350747779	26.097939294527148	3.437285947304197	3.2644567930473296	-27.38014284979033
ems_3hM_1501.pdb	26	179	4	10	0	0	0	0	0	0	0	179.0	4.0	10.0	0.0	0.0	0.0	0.0	0.0	0.0	0.0	85.0	13.0	11.0	1.0	1.0	0.0	0.0	1.0	1.0	0.0	-39.57043637207397	-3.875888183332476	-0.04065150432201037	-0.29366687036289685	-0.18284722215383156	0.0	0.0	-0.10952505777971556	0.016216571902714416	0.0	-39.57043637207397	3.875888183332476	0.04065150432201037	0.29366687036289685	0.18284722215383156	0.0	0.0	0.10952505777971556
ems_3hM_3635.pdb	20	13	117	91	38	124	32	0	0	0	0	13.0	117.0	91.0	35.0	124.0	2.0	0.0	0.0	0.0	0.0	85.0	113.0	98.0	43.0	35.0	3.0	14.0	1.0	1.0	1.0	-46.946273645431425	-0.08711463017354504	-0.20304731249396468	-0.7460429373377622	-67.98379795984606	-0.14435087054961215	-11.452590078636026	-0.10952505777971556	0.016216571902714416	-0.2526819198754509	46.946273645431425	-0.08711463017354504	0.20304731249396468	0.7460429373377622	-67.98379795984606	0.14435087054961215	11.452590078636026	0.10952505777971556
ems_3hM_3192.pdb	23	24	0	0	0	0	0	0	0	0	0	24.0	0.0	0.0	0.0	0.0	0.0	0.0	0.0	0.0	0.0	25.0	1.0	1.0	1.0	1.0	0.0	0.0	1.0	1.0	0.0	0.017133558035489216	-0.34652842790520744	-0.20174331427252845	-0.29366687036289685	-0.18284722215383156	0.0	0.0	-0.10952505777971556	0.016216571902714416	0.0	-0.017133558035489216	0.34652842790520744	0.20174331427252845	0.29366687036289685	0.18284722215383156	0.0	0.0	0.10952505777971556
ems_3hM_36.pdb	22	1	1	0	0	0	0	0	0	0	0	1.0	1.0	0.0	0.0	0.0	0.0	0.0	0.0	0.0	0.0	1.0	1.0	1.0	1.0	1.0	0.0	0.0	1.0	1.0	0.0	0.0	0.0	-0.20174331427252845	-0.29366687036289685	-0.18284722215383156	0.0	0.0	-0.10952505777971556	0.016216571902714416	0.0	0.0	0.0	0.20174331427252845	0.29366687036289685	0.18284722215383156	0.0	0.0	0.10952505777971556
ems_3hM_2939.pdb	26	244	173	242	175	283	332	65	343	409	0	244.0	173.0	242.0	164.0	283.0	21.0	24.0	247.0	227.0	0.0	123.0	194.0	168.0	293.0	256.0	23.0	93.0	262.0	138.0	3.0	-46.235714642775726	-1.0931798434135658	-14.677504333002956	-33.464417911031376	-1.4223663306091794	-0.08278832113024492	-35.57778774276488	-0.4366330801925642	-24.107505007780613	-1.9005338692503813	-46.235714642775726	1.0931798434135658	-14.677504333002956	33.464417911031376	-1.4223663306091794	0.08278832113024492	35.57778774276488	0.4366330801925642
ems_3hM_1798.pdb	10	134	66	39	66	133	50	11	94	156	0	134.0	66.0	39.0	61.0	133.0	3.0	4.0	67.0	86.0	0.0	45.0	71.0	61.0	109.0	100.0	9.0	34.0	51.0	63.0	1.0	-58.03166860313269	-0.12426455357095277	-4.400008234570841	-12.168147288909536	-5.166363825123057	-1.9719288685236016	-20.74083255737452	-2.5391126061289384	-3.890896512447085	0.5945979312844041	-58.03166860313269	0.12426455357095277	4.400008234570841	12.168147288909536	-5.166363825123057	1.9719288685236016	20.74083255737452	-2.5391126061289384
ems_3hM_1973.pdb	13	17	32	49	416	115	420	147	828	222	0	17.0	32.0	49.0	390.0	115.0	27.0	56.0	597.0	123.0	0.0	57.0	92.0	80.0	164.0	58.0	13.0	52.0	266.0	128.0	48.0	-18.62781972943605	-25.66753825517088	-6.573160230346716	-112.66588748655356	-21.80561687586372	-5.979591335081258	-0.20096910356540576	-152.3950586114108	-0.07096251310065327	-45.293088336114394	18.62781972943605	25.66753825517088	6.573160230346716	-112.66588748655356	-21.80561687586372	-5.979591335081258	-0.20096910356540576	-152.3950586114108
ems_3hM_1328.pdb	7	1	77	43	101	114	124	178	271	213	38	1.0	77.0	43.0	94.0	114.0	8.0	68.0	195.0	118.0	16.0	34.0	54.0	47.0	89.0	127.0	7.0	28.0	114.0	150.0	1.0	-27.601211733325194	-4.515328700413164	-0.10419396072279596	-0.17378550271682516	-0.6131881489639994	-0.1174373418413044	-20.6094399777947	-24.220895812474733	-3.527730626684388	-37.56402809872683	27.601211733325194	-4.515328700413164	0.10419396072279596	-0.17378550271682516	0.6131881489639994	-0.1174373418413044	-20.6094399777947	-24.220895812474733
ems_3hM_586.pdb	57	74	0	0	0	0	0	0	0	0	0	74.0	0.0	0.0	0.0	0.0	0.0	0.0	0.0	0.0	0.0	75.0	1.0	1.0	1.0	1.0	0.0	0.0	1.0	1.0	0.0	-0.0044456811453557074	-0.34652842790520744	-0.20174331427252845	-0.29366687036289685	-0.18284722215383156	0.0	0.0	-0.10952505777971556	0.016216571902714416	0.0	0.0044456811453557074	0.34652842790520744	0.20174331427252845	0.29366687036289685	0.18284722215383156	0.0	0.0	0.10952505777971556
ems_3hM_131.pdb	16	31	31	14	107	32	26	0	21	67	0	31.0	31.0	14.0	100.0	32.0	1.0	0.0	15.0	37.0	0.0	67.0	105.0	90.0	151.0	43.0	12.0	48.0	9.0	15.0	0.0	-11.746732526350346	-35.26469287082567	-49.41973898219919	-9.520702086277792	-1.4799658600205348	-7.4155583227561905	-44.87543872623801	-1.8616660099816489	-12.143255629515204	0.0	11.746732526350346	35.26469287082567	49.41973898219919	9.520702086277792	1.4799658600205348	7.4155583227561905	44.87543872623801	-1.8616660099816489
ems_3hM_1270.pdb	77	5	0	0	0	0	2	0	0	0	0	5.0	0.0	0.0	0.0	0.0	0.0	0.0	0.0	0.0	0.0	5.0	1.0	1.0	1.0	1.0	0.0	0.0	1.0	1.0	0.0	0.0	-0.34652842790520744	-0.20174331427252845	-0.29366687036289685	-0.18284722215383156	0.0	0.0	-0.10952505777971556	0.016216571902714416	0.0	0.0	0.34652842790520744	0.20174331427252845	0.29366687036289685	0.18284722215383156	0.0	0.0	0.10952505777971556
ems_3hM_922.pdb	39	75	113	74	0	0	0	0	0	0	0	75.0	113.0	74.0	0.0	0.0	0.0	0.0	0.0	0.0	0.0	158.0	96.0	83.0	1.0	1.0	0.0	0.0	1.0	1.0	1.0	-26.55133526921125	-1.5778547997673795	-0.4172516188866524	-0.29366687036289685	-0.18284722215383156	0.0	0.0	-0.10952505777971556	0.016216571902714416	-0.04588718258044922	26.55133526921125	-1.5778547997673795	0.4172516188866524	0.29366687036289685	0.18284722215383156	0.0	0.0	0.10952505777971556
ems_3hM_3525.pdb	7	77	189	155	30	347	20	0	20	654	0	77.0	189.0	155.0	28.0	347.0	1.0	0.0	14.0	364.0	0.0	34.0	53.0	46.0	79.0	278.0	6.0	25.0	160.0	143.0	2.0	-20.854949664742502	-105.515703073977	-80.70079882231425	-21.698456918218756	-8.016680307902107	-2.668755779906021	-22.597683095498162	-110.48479544047309	-118.83942461964956	-0.8773521895752611	-20.854949664742502	-105.515703073977	-80.70079882231425	21.698456918218756	-8.016680307902107	2.668755779906021	22.597683095498162	110.48479544047309
ems_3hM_3282.pdb	5	0	0	0	0	0	0	0	0	0	0	0.0	0.0	0.0	0.0	0.0	0.0	0.0	0.0	0.0	0.0	1.0	1.0	1.0	1.0	1.0	0.0	0.0	1.0	1.0	0.0	-0.3534941893750085	-0.34652842790520744	-0.20174331427252845	-0.29366687036289685	-0.18284722215383156	0.0	0.0	-0.10952505777971556	0.016216571902714416	0.0	0.3534941893750085	0.34652842790520744	0.20174331427252845	0.29366687036289685	0.18284722215383156	0.0	0.0	0.10952505777971556
ems_3hM_2704.pdb	21	27	1	0	0	0	0	0	0	0	0	27.0	1.0	0.0	0.0	0.0	0.0	0.0	0.0	0.0	0.0	28.0	1.0	1.0	1.0	1.0	0.0	0.0	1.0	1.0	0.0	0.012191438513582398	0.0	-0.20174331427252845	-0.29366687036289685	-0.18284722215383156	0.0	0.0	-0.10952505777971556	0.016216571902714416	0.0	-0.012191438513582398	0.0	0.20174331427252845	0.29366687036289685	0.18284722215383156	0.0	0.0	0.10952505777971556
ems_3hM_2413.pdb	34	20	18	61	0	0	0	0	0	0	0	20.0	18.0	61.0	0.0	0.0	0.0	0.0	0.0	0.0	0.0	118.0	37.0	32.0	1.0	1.0	0.0	0.0	1.0	1.0	1.0	-61.827687855334474	-5.553667846092466	-10.844531317013512	-0.29366687036289685	-0.18284722215383156	0.0	0.0	-0.10952505777971556	0.016216571902714416	0.1473042942015259	61.827687855334474	5.553667846092466	-10.844531317013512	0.29366687036289685	0.18284722215383156	0.0	0.0	0.10952505777971556
ems_3hM_1160.pdb	19	31	90	51	240	150	103	37	223	514	1130	31.0	90.0	51.0	225.0	150.0	6.0	14.0	160.0	286.0	479.0	91.0	149.0	129.0	273.0	171.0	22.0	87.0	356.0	463.0	554.0	-26.10249714963084	-13.284235647410268	-30.03798278198136	-4.47486465185341	-1.2847192504546283	-7.488204656458851	-46.13638642827486	-67.85826760412168	-39.041417323755866	-5.2670306842802574	26.10249714963084	13.284235647410268	30.03798278198136	4.47486465185341	1.2847192504546283	7.488204656458851	46.13638642827486	67.85826760412168
ems_3hM_1506.pdb	30	120	32	29	0	0	0	0	0	1	0	120.0	32.0	29.0	0.0	0.0	0.0	0.0	0.0	0.0	0.0	110.0	34.0	29.0	1.0	1.0	0.0	0.0	1.0	1.0	0.0	-0.5127531121634661	-0.020706156571222326	0.0	-0.29366687036289685	-0.18284722215383156	0.0	0.0	-0.10952505777971556	0.016216571902714416	0.0	-0.5127531121634661	0.020706156571222326	0.0	0.29366687036289685	0.18284722215383156	0.0	0.0	0.10952505777971556
ems_3hM_1974.pdb	6	1	18	0	13	57	0	0	0	0	0	1.0	18.0	0.0	12.0	57.0	0.0	0.0	0.0	0.0	0.0	22.0	31.0	27.0	23.0	11.0	2.0	7.0	1.0	1.0	0.0	-16.185617097742778	-2.9238298318370783	-24.206919090891386	-2.712239874713127	-47.17575760945464	-0.4991673366081963	-5.269083216058246	-0.10952505777971556	0.016216571902714416	0.0	16.185617097742778	2.9238298318370783	24.206919090891386	2.712239874713127	-47.17575760945464	0.4991673366081963	5.269083216058246	0.10952505777971556
ems_3hM_1749.pdb	29	7	87	12	0	0	0	0	0	0	0	7.0	87.0	12.0	0.0	0.0	0.0	0.0	0.0	0.0	0.0	106.0	47.0	41.0	1.0	1.0	0.0	0.0	1.0	1.0	0.0	-78.95514146190108	-13.756651322416324	-13.497029680925527	-0.29366687036289685	-0.18284722215383156	0.0	0.0	-0.10952505777971556	0.016216571902714416	0.0	78.95514146190108	-13.756651322416324	13.497029680925527	0.29366687036289685	0.18284722215383156	0.0	0.0	0.10952505777971556
ems_3hM_581.pdb	15	9	171	171	0	266	0	0	0	271	0	9.0	171.0	171.0	0.0	266.0	0.0	0.0	0.0	150.0	0.0	67.0	103.0	89.0	139.0	220.0	11.0	44.0	52.0	38.0	2.0	-38.76370536673871	-18.877992837168488	-29.813360887197376	-135.67639566615074	-4.529100099684712	-9.007916442142047	-41.19935044469384	-49.16123711112042	-93.66264399264963	-1.0738264598207437	38.76370536673871	-18.877992837168488	-29.813360887197376	135.67639566615074	-4.529100099684712	9.007916442142047	41.19935044469384	49.16123711112042
ems_3hM_3195.pdb	1	4	34	48	27	42	18	38	107	137	0	4.0	34.0	48.0	25.0	42.0	1.0	14.0	77.0	76.0	0.0	1.0	1.0	1.0	1.0	54.0	0.0	0.0	91.0	48.0	1.0	-2.1175733962852794	-77.14558604159946	-131.19244448691686	-50.9557105966249	-1.2614615890641971	-2.2312435460911804	-37.186432333248106	-1.0898707204633382	-7.3934947100832895	0.38584463612700826	-2.1175733962852794	-77.14558604159946	-131.19244448691686	-50.9557105966249	1.2614615890641971	-2.2312435460911804	-37.186432333248106	1.0898707204633382
ems_3hM_1167.pdb	13	1	8	0	0	5	0	0	0	0	0	1.0	8.0	0.0	0.0	5.0	0.0	0.0	0.0	0.0	0.0	1.0	1.0	1.0	1.0	1.0	0.0	0.0	1.0	1.0	0.0	0.0	-8.178913750008185	-0.20174331427252845	-0.29366687036289685	-4.056106959176109	0.0	0.0	-0.10952505777971556	0.016216571902714416	0.0	0.0	-8.178913750008185	0.20174331427252845	0.29366687036289685	-4.056106959176109	0.0	0.0	0.10952505777971556
ems_3hM_2537.pdb	6	15	66	58	23	107	45	12	11	21	0	15.0	66.0	58.0	21.0	107.0	2.0	4.0	7.0	11.0	0.0	22.0	31.0	27.0	22.0	40.0	2.0	7.0	1.0	1.0	1.0	-0.9715671778520479	-15.513707951325436	-14.166651119622893	0.014986172360668347	-39.17251769473897	0.0	-0.42968671011182735	-7.868020251500809	-17.66450107371293	0.1977352050017439	0.9715671778520479	-15.513707951325436	-14.166651119622893	-0.014986172360668347	-39.17251769473897	0.0	0.42968671011182735	-7.868020251500809
ems_3hM_3144.pdb	7	2	0	0	0	0	0	0	0	0	0	2.0	0.0	0.0	0.0	0.0	0.0	0.0	0.0	0.0	0.0	2.0	1.0	1.0	1.0	1.0	0.0	0.0	1.0	1.0	0.0	0.0	-0.34652842790520744	-0.20174331427252845	-0.29366687036289685	-0.18284722215383156	0.0	0.0	-0.10952505777971556	0.016216571902714416	0.0	0.0	0.34652842790520744	0.20174331427252845	0.29366687036289685	0.18284722215383156	0.0	0.0	0.10952505777971556
ems_3hM_2290.pdb	41	104	1	1	318	0	166	163	294	0	0	104.0	1.0	1.0	298.0	0.0	10.0	62.0	212.0	0.0	0.0	194.0	316.0	274.0	583.0	2.0	47.0	185.0	7.0	5.0	13.0	-24.618810229367057	-306.9065721024681	-264.4664844677842	-84.82913928154458	-0.598492921100749	-20.523693402173922	-54.41847950538889	-515.9691927988778	-3.504803213187865	-10.795691529606874	24.618810229367057	306.9065721024681	264.4664844677842	84.82913928154458	0.598492921100749	20.523693402173922	54.41847950538889	-515.9691927988778
ems_3hM_3377.pdb	3	0	9	8	11	28	63	0	0	5	0	0.0	9.0	8.0	10.0	28.0	4.0	0.0	0.0	2.0	0.0	11.0	16.0	14.0	14.0	7.0	1.0	5.0	1.0	1.0	0.0	-8.816043129080459	-1.5233876100161616	-1.1676023988620692	-0.5524062893983626	-18.049316842861927	-2.7733887670787487	-2.75923581510744	-0.10952505777971556	-0.709364257281504	0.0	8.816043129080459	1.5233876100161616	1.1676023988620692	0.5524062893983626	-18.049316842861927	-2.7733887670787487	2.75923581510744	0.10952505777971556
ems_3hM_1850.pdb	8	13	159	151	266	229	281	235	778	655	0	13.0	159.0	151.0	249.0	229.0	18.0	89.0	561.0	364.0	0.0	34.0	54.0	47.0	91.0	268.0	7.0	29.0	475.0	368.0	3.0	-7.93363401698042	-66.82172946228843	-73.01778612759415	-93.35403850455265	-2.8783118806012453	-6.039354747226636	-40.851749087617115	-7.4361374178353135	-0.01999939179034982	-1.1399478601827222	7.93363401698042	-66.82172946228843	-73.01778612759415	-93.35403850455265	2.8783118806012453	-6.039354747226636	-40.851749087617115	-7.4361374178353135
ems_3hM_1385.pdb	11	60	75	90	72	72	131	98	253	223	0	60.0	75.0	90.0	67.0	72.0	8.0	37.0	182.0	124.0	0.0	45.0	71.0	62.0	113.0	118.0	9.0	36.0	163.0	100.0	1.0	-2.4182483818320857	-0.122810895971881	-5.879510611421977	-10.755141660267668	-10.141008524064503	-0.0060438061998411285	-0.03320431337422036	-1.0737653443181614	-2.7138417652031706	-0.2423260009889581	-2.4182483818320857	-0.122810895971881	-5.879510611421977	10.755141660267668	10.141008524064503	0.0060438061998411285	-0.03320431337422036	-1.0737653443181614
ems_3hM_2365.pdb	8	32	126	47	36	139	84	34	160	275	0	32.0	126.0	47.0	33.0	139.0	5.0	12.0	115.0	153.0	0.0	34.0	53.0	46.0	82.0	191.0	7.0	26.0	62.0	123.0	1.0	-0.009331344701990927	-36.45523989285614	-0.02337368803419082	-18.34984875407764	-7.627145335721451	-0.019426439169465404	-4.267542004672419	-18.04187977318012	-3.4711552238568832	0.4080067184479245	0.009331344701990927	-36.45523989285614	-0.02337368803419082	18.34984875407764	7.627145335721451	0.019426439169465404	4.267542004672419	-18.04187977318012
ems_3hM_2072.pdb	9	27	117	71	11	190	50	64	76	737	0	27.0	117.0	71.0	10.0	190.0	3.0	24.0	54.0	410.0	0.0	34.0	54.0	47.0	88.0	190.0	7.0	28.0	168.0	204.0	1.0	-0.6157920353260167	-28.076368555591653	-5.724704079747647	-54.84626730180753	0.0	-1.059562976292229	-0.1857164966006408	-52.29859567534919	-80.41296122662068	-0.016388060840196728	0.6157920353260167	-28.076368555591653	-5.724704079747647	54.84626730180753	0.0	1.059562976292229	0.1857164966006408	52.29859567534919
ems_3hM_1043.pdb	6	18	175	121	38	147	108	24	83	435	0	18.0	175.0	121.0	35.0	147.0	7.0	9.0	59.0	242.0	0.0	22.0	35.0	30.0	52.0	253.0	4.0	16.0	106.0	113.0	2.0	-0.3574664638077394	-142.18451390940032	-77.41268815664694	-2.9451496099154184	-25.893274259320464	-1.0683642899009245	-1.734916812944288	-12.329642074157606	-55.27883772754927	-0.3820791204275504	0.3574664638077394	-142.18451390940032	-77.41268815664694	2.9451496099154184	25.893274259320464	-1.0683642899009245	1.734916812944288	12.329642074157606
ems_3hM_302.pdb	13	10	0	0	0	0	0	0	0	0	0	10.0	0.0	0.0	0.0	0.0	0.0	0.0	0.0	0.0	0.0	10.0	1.0	1.0	1.0	1.0	0.0	0.0	1.0	1.0	0.0	0.0	-0.34652842790520744	-0.20174331427252845	-0.29366687036289685	-0.18284722215383156	0.0	0.0	-0.10952505777971556	0.016216571902714416	0.0	0.0	0.34652842790520744	0.20174331427252845	0.29366687036289685	0.18284722215383156	0.0	0.0	0.10952505777971556
ems_3hM_2156.pdb	23	78	25	75	0	75	1	0	0	192	0	78.0	25.0	75.0	0.0	75.0	0.0	0.0	0.0	106.0	0.0	92.0	53.0	46.0	1.0	1.0	0.0	0.0	1.0	1.0	1.0	-1.0565473883108325	-9.038797743959089	-7.7932192847330475	-0.29366687036289685	-238.3608467547871	0.0	0.0	-0.10952505777971556	-393.28150811684685	-0.059310221970370725	1.0565473883108325	9.038797743959089	-7.7932192847330475	0.29366687036289685	-238.3608467547871	0.0	0.0	0.10952505777971556
ems_3hM_1092.pdb	11	64	102	77	52	118	42	2	64	300	0	64.0	102.0	77.0	48.0	118.0	2.0	0.0	46.0	167.0	0.0	45.0	70.0	61.0	106.0	150.0	8.0	33.0	79.0	77.0	1.0	-3.800732556056971	-6.423463721494585	-2.0839392006004047	-19.47343690938041	-3.5677906115296882	-2.909006002660369	-30.815000843749555	-7.851409055835687	-39.60860285164617	-0.08562909730319368	-3.800732556056971	-6.423463721494585	-2.0839392006004047	19.47343690938041	3.5677906115296882	2.909006002660369	30.815000843749555	7.851409055835687
ems_3hM_226.pdb	32	180	143	126	312	212	264	258	594	489	886	180.0	143.0	126.0	292.0	212.0	17.0	98.0	428.0	272.0	375.0	148.0	240.0	208.0	434.0	265.0	35.0	137.0	765.0	639.0	371.0	-3.40868767309982	-22.790599498032666	-18.53253658588068	-25.948823204159627	-5.614189939671461	-5.2183344425816065	-6.065435124414363	-88.23027417581362	-134.55877005118964	-0.022173779506147184	-3.40868767309982	22.790599498032666	18.53253658588068	25.948823204159627	5.614189939671461	5.2183344425816065	6.065435124414363	88.23027417581362
ems_3hM_2945.pdb	3	10	21	21	6	30	19	2	20	57	58	10.0	21.0	21.0	5.0	30.0	1.0	0.0	14.0	31.0	24.0	11.0	18.0	15.0	26.0	31.0	2.0	8.0	20.0	14.0	0.0	-0.017561069797267237	-0.3887768788934842	-1.1577471253874112	-12.075350988794238	0.01483350760751634	-0.04620813530240486	-6.305846217894873	-0.6870314425529571	-7.5802993524455475	-78.87694340582236	0.017561069797267237	-0.3887768788934842	-1.1577471253874112	12.075350988794238	-0.01483350760751634	0.04620813530240486	6.305846217894873	0.6870314425529571
ems_3hM_2620.pdb	25	87	0	0	0	0	0	0	0	0	0	87.0	0.0	0.0	0.0	0.0	0.0	0.0	0.0	0.0	0.0	62.0	1.0	1.0	1.0	1.0	0.0	0.0	1.0	1.0	0.0	-4.639865591954552	-0.3730844460430993	-0.22829933241042036	-0.29366687036289685	-0.18284722215383156	0.0	0.0	-0.10952505777971556	0.016216571902714416	0.0	-4.639865591954552	0.3730844460430993	0.22829933241042036	0.29366687036289685	0.18284722215383156	0.0	0.0	0.10952505777971556
ems_3hM_806.pdb	12	34	85	114	204	152	333	12	103	65	0	34.0	85.0	114.0	191.0	152.0	21.0	4.0	74.0	36.0	0.0	56.0	87.0	75.0	123.0	116.0	10.0	39.0	62.0	34.0	2.0	-4.713618723367169	-0.007541686489474842	-8.878881551287506	-16.174667470374274	-5.086435472111361	-5.099313664915211	-24.7603781925602	-1.2755175197160256	-0.09937223330275913	-0.26289407417083765	4.713618723367169	0.007541686489474842	-8.878881551287506	-16.174667470374274	-5.086435472111361	-5.099313664915211	24.7603781925602	-1.2755175197160256
ems_3hM_3060.pdb	11	55	94	129	0	0	0	0	0	0	0	55.0	94.0	129.0	0.0	0.0	0.0	0.0	0.0	0.0	0.0	41.0	45.0	39.0	3.0	4.0	0.0	1.0	1.0	1.0	2.0	-2.2893260579247467	-20.193490341807216	-64.29897136424552	-1.3999513590384205	-2.147044589524923	0.0	0.08655614164807257	-0.10952505777971556	0.016216571902714416	-0.5101225546758159	-2.2893260579247467	-20.193490341807216	-64.29897136424552	1.3999513590384205	2.147044589524923	0.0	-0.08655614164807257	0.10952505777971556
ems_3hM_1735.pdb	6	1	1	0	0	0	0	0	0	0	0	1.0	1.0	0.0	0.0	0.0	0.0	0.0	0.0	0.0	0.0	1.0	1.0	1.0	1.0	1.0	0.0	0.0	1.0	1.0	0.0	0.0	0.0	-0.20174331427252845	-0.29366687036289685	-0.18284722215383156	0.0	0.0	-0.10952505777971556	0.016216571902714416	0.0	0.0	0.0	0.20174331427252845	0.29366687036289685	0.18284722215383156	0.0	0.0	0.10952505777971556
ems_3hM_1422.pdb	17	60	166	152	92	212	145	69	251	594	84	60.0	166.0	152.0	86.0	212.0	9.0	26.0	181.0	330.0	35.0	79.0	124.0	107.0	194.0	255.0	15.0	61.0	229.0	184.0	2.0	-2.25611843835631	-6.510447435967323	-8.352536160916472	-37.36670708310842	-3.780948515439889	-1.3455032860596656	-12.54570678730326	-5.2252098280600014	-47.184548894937535	-66.17254863501303	2.25611843835631	-6.510447435967323	-8.352536160916472	37.36670708310842	3.780948515439889	1.3455032860596656	12.54570678730326	5.2252098280600014
ems_3hM_2994.pdb	5	231	116	160	149	199	217	36	299	555	3	231.0	116.0	160.0	139.0	199.0	14.0	13.0	215.0	308.0	1.0	22.0	36.0	31.0	57.0	185.0	5.0	18.0	324.0	173.0	2.0	-330.694807317859	-56.919235760489826	-134.77716278151985	-41.93847416843018	-0.5732983484574845	-6.6950583338519865	-0.6450180150689278	-20.499723669210482	-43.119319224313976	-0.1260512308536419	-330.694807317859	-56.919235760489826	-134.77716278151985	-41.93847416843018	-0.5732983484574845	-6.6950583338519865	0.6450180150689278	20.499723669210482
ems_3hM_2778.pdb	38	106	25	60	0	19	0	0	0	0	0	106.0	25.0	60.0	0.0	19.0	0.0	0.0	0.0	0.0	0.0	136.0	44.0	38.0	1.0	1.0	0.0	0.0	1.0	1.0	1.0	-3.457596153835368	-4.730835097204206	-5.425468587809854	-0.29366687036289685	-36.048704373726466	0.0	0.0	-0.10952505777971556	0.016216571902714416	0.16383361521051254	3.457596153835368	4.730835097204206	-5.425468587809854	0.29366687036289685	-36.048704373726466	0.0	0.0	0.10952505777971556
ems_3hM_2241.pdb	18	10	64	24	289	28	295	0	1	0	0	10.0	64.0	24.0	270.0	28.0	19.0	0.0	0.0	0.0	0.0	77.0	113.0	97.0	106.0	54.0	8.0	33.0	1.0	1.0	0.0	-45.332298756867864	-12.164022308734973	-39.11081970866839	-89.53869428541277	-7.127603132212363	-5.2533725947287735	-30.74947519316614	-0.10952505777971556	0.016216571902714416	0.0	45.332298756867864	12.164022308734973	39.11081970866839	-89.53869428541277	7.127603132212363	-5.2533725947287735	30.74947519316614	0.10952505777971556
ems_3hM_3559.pdb	17	1	0	0	0	0	0	0	0	0	0	1.0	0.0	0.0	0.0	0.0	0.0	0.0	0.0	0.0	0.0	1.0	1.0	1.0	1.0	1.0	0.0	0.0	1.0	1.0	0.0	0.0	-0.34652842790520744	-0.20174331427252845	-0.29366687036289685	-0.18284722215383156	0.0	0.0	-0.10952505777971556	0.016216571902714416	0.0	0.0	0.34652842790520744	0.20174331427252845	0.29366687036289685	0.18284722215383156	0.0	0.0	0.10952505777971556
ems_3hM_3716.pdb	6	22	77	95	0	0	0	0	0	0	0	22.0	77.0	95.0	0.0	0.0	0.0	0.0	0.0	0.0	0.0	21.0	23.0	20.0	2.0	4.0	0.0	1.0	1.0	1.0	1.0	-0.0656713812812697	-39.085265533850745	-73.40403380979825	-0.5047518045588155	-2.26186043230852	0.0	0.5515104423769404	-0.10952505777971556	0.016216571902714416	-0.2956993811902908	-0.0656713812812697	-39.085265533850745	-73.40403380979825	0.5047518045588155	2.26186043230852	0.0	-0.5515104423769404	0.10952505777971556
ems_3hM_2545.pdb	17	90	127	47	49	61	130	300	195	316	1447	90.0	127.0	47.0	45.0	61.0	8.0	114.0	140.0	175.0	614.0	80.0	130.0	113.0	241.0	243.0	19.0	76.0	338.0	673.0	663.0	-0.6981901030383	-0.031536614649411376	-24.209648891351446	-119.32047224776515	-96.76376227948313	-3.8050988334517335	-8.353825545838674	-74.32708377535205	-261.74497949348574	-1.8073430678384736	-0.6981901030383	0.031536614649411376	24.209648891351446	119.32047224776515	96.76376227948313	3.8050988334517335	-8.353825545838674	74.32708377535205
ems_3hM_3588.pdb	20	28	56	10	20	50	98	8	73	64	0	28.0	56.0	10.0	18.0	50.0	6.0	3.0	52.0	35.0	0.0	84.0	106.0	92.0	25.0	10.0	2.0	8.0	1.0	1.0	0.0	-24.908268417155185	-13.964970150767483	-58.475965736262964	-0.8596535227557531	-42.73501057984194	-3.147028497868998	-1.4833037802229718	-150.77564233446594	-92.68783634415905	0.0	24.908268417155185	13.964970150767483	58.475965736262964	0.8596535227557531	-42.73501057984194	-3.147028497868998	1.4833037802229718	-150.77564233446594
ems_3hM_38.pdb	14	54	0	0	0	0	0	0	0	0	0	54.0	0.0	0.0	0.0	0.0	0.0	0.0	0.0	0.0	0.0	39.0	1.0	1.0	1.0	1.0	0.0	0.0	1.0	1.0	0.0	-2.699425864018337	-0.34680416081600685	-0.20201904718332764	-0.29366687036289685	-0.18284722215383156	0.0	0.0	-0.10952505777971556	0.016216571902714416	0.0	-2.699425864018337	0.34680416081600685	0.20201904718332764	0.29366687036289685	0.18284722215383156	0.0	0.0	0.10952505777971556
ems_3hM_2683.pdb	8	13	109	49	0	0	0	0	0	0	0	13.0	109.0	49.0	0.0	0.0	0.0	0.0	0.0	0.0	0.0	31.0	32.0	28.0	1.0	3.0	0.0	0.0	1.0	1.0	1.0	-6.005572301140834	-56.077724991657455	-6.62903861523165	-0.3191534981077744	-1.2750194786702358	0.0	0.0	-0.10952505777971556	0.016216571902714416	0.3663580889574948	6.005572301140834	-56.077724991657455	-6.62903861523165	0.3191534981077744	1.2750194786702358	0.0	0.0	0.10952505777971556
ems_3hM_1450.pdb	29	39	0	0	0	0	0	0	0	0	0	39.0	0.0	0.0	0.0	0.0	0.0	0.0	0.0	0.0	0.0	40.0	1.0	1.0	1.0	1.0	0.0	0.0	1.0	1.0	0.0	0.008165777420465758	-0.34652842790520744	-0.20174331427252845	-0.29366687036289685	-0.18284722215383156	0.0	0.0	-0.10952505777971556	0.016216571902714416	0.0	-0.008165777420465758	0.34652842790520744	0.20174331427252845	0.29366687036289685	0.18284722215383156	0.0	0.0	0.10952505777971556
ems_3hM_3138.pdb	5	0	79	102	159	112	225	80	427	267	41	0.0	79.0	102.0	149.0	112.0	14.0	30.0	307.0	148.0	17.0	23.0	36.0	31.0	60.0	131.0	5.0	19.0	281.0	160.0	2.0	-20.05025248956556	-19.46338792794716	-50.71004714035206	-47.651550260746546	-1.3400894392002842	-6.346291209525177	-3.0179375961069286	-1.1983823275556915	-0.4491219622464655	-26.436795811861533	20.05025248956556	-19.46338792794716	-50.71004714035206	-47.651550260746546	1.3400894392002842	-6.346291209525177	-3.0179375961069286	-1.1983823275556915
ems_3hM_2124.pdb	21	5	17	28	0	0	0	0	0	0	0	5.0	17.0	28.0	0.0	0.0	0.0	0.0	0.0	0.0	0.0	75.0	20.0	17.0	1.0	1.0	0.0	0.0	1.0	1.0	0.0	-54.78920578783114	-0.18421153877040555	-2.9232344869359004	-0.29366687036289685	-0.18284722215383156	0.0	0.0	-0.10952505777971556	0.016216571902714416	0.0	54.78920578783114	0.18421153877040555	-2.9232344869359004	0.29366687036289685	0.18284722215383156	0.0	0.0	0.10952505777971556
ems_3hM_474.pdb	0	2	23	67	0	97	0	0	0	226	0	2.0	23.0	67.0	0.0	97.0	0.0	0.0	0.0	125.0	0.0	1.0	1.0	1.0	1.0	36.0	0.0	0.0	106.0	27.0	1.0	-0.3396533581680405	-43.98313885794078	-204.42277031737552	-0.29366687036289685	-36.37596579206525	0.0	0.0	-102.88820332242193	-94.94105195904444	0.053324492204149136	-0.3396533581680405	-43.98313885794078	-204.42277031737552	0.29366687036289685	-36.37596579206525	0.0	0.0	102.88820332242193
ems_3hM_3401.pdb	7	36	181	246	165	205	255	25	232	495	0	36.0	181.0	246.0	154.0	205.0	16.0	9.0	167.0	275.0	0.0	34.0	53.0	46.0	79.0	266.0	6.0	25.0	253.0	137.0	3.0	-0.1095971723154534	-95.46207467345735	-214.783117693823	-27.75739693939725	-7.5425740653137145	-5.597747103273917	-6.381670563355041	-16.560381988680607	-53.66714337127171	-1.9497119869238213	-0.1095971723154534	-95.46207467345735	-214.783117693823	-27.75739693939725	7.5425740653137145	-5.597747103273917	6.381670563355041	16.560381988680607
ems_3hM_1031.pdb	28	49	2	7	163	1	231	6	205	16	0	49.0	2.0	7.0	152.0	1.0	15.0	2.0	147.0	8.0	0.0	136.0	221.0	191.0	391.0	4.0	31.0	124.0	37.0	8.0	5.0	-36.511161010258654	-206.8104932784968	-159.02357054370555	-95.06929025497776	-0.6857174379312152	-4.918125024364414	-111.55712819216856	-93.72801847584715	0.0	-3.4841522052956533	36.511161010258654	206.8104932784968	159.02357054370555	95.06929025497776	0.6857174379312152	4.918125024364414	111.55712819216856	-93.72801847584715
ems_3hM_1796.pdb	7	4	26	70	0	58	0	0	0	0	0	4.0	26.0	70.0	0.0	58.0	0.0	0.0	0.0	0.0	0.0	32.0	44.0	38.0	22.0	10.0	2.0	7.0	1.0	1.0	1.0	-18.85045420344109	-3.9937895725455665	-11.12763663083768	-19.100248647726158	-52.97093484198074	-0.3998923871380895	-4.92162089291288	-0.10952505777971556	0.016216571902714416	0.009682744805481036	18.85045420344109	3.9937895725455665	-11.12763663083768	19.100248647726158	-52.97093484198074	0.3998923871380895	4.92162089291288	0.10952505777971556
ems_3hM_711.pdb	7	1	0	0	0	0	0	0	0	0	0	1.0	0.0	0.0	0.0	0.0	0.0	0.0	0.0	0.0	0.0	1.0	1.0	1.0	1.0	1.0	0.0	0.0	1.0	1.0	0.0	0.0	-0.34652842790520744	-0.20174331427252845	-0.29366687036289685	-0.18284722215383156	0.0	0.0	-0.10952505777971556	0.016216571902714416	0.0	0.0	0.34652842790520744	0.20174331427252845	0.29366687036289685	0.18284722215383156	0.0	0.0	0.10952505777971556
ems_3hM_3012.pdb	30	41	1	0	0	0	0	0	0	0	0	41.0	1.0	0.0	0.0	0.0	0.0	0.0	0.0	0.0	0.0	42.0	1.0	1.0	1.0	1.0	0.0	0.0	1.0	1.0	0.0	0.011192404273387524	0.0	-0.20174331427252845	-0.29366687036289685	-0.18284722215383156	0.0	0.0	-0.10952505777971556	0.016216571902714416	0.0	-0.011192404273387524	0.0	0.20174331427252845	0.29366687036289685	0.18284722215383156	0.0	0.0	0.10952505777971556
ems_3hM_1747.pdb	35	110	0	0	0	0	0	0	0	0	0	110.0	0.0	0.0	0.0	0.0	0.0	0.0	0.0	0.0	0.0	89.0	1.0	1.0	1.0	1.0	0.0	0.0	1.0	1.0	0.0	-2.389575260629627	-0.354476557095218	-0.20969144346253896	-0.29366687036289685	-0.18284722215383156	0.0	0.0	-0.10952505777971556	0.016216571902714416	0.0	-2.389575260629627	0.354476557095218	0.20969144346253896	0.29366687036289685	0.18284722215383156	0.0	0.0	0.10952505777971556
ems_3hM_1481.pdb	32	2	0	0	0	0	0	0	0	0	0	2.0	0.0	0.0	0.0	0.0	0.0	0.0	0.0	0.0	0.0	2.0	1.0	1.0	1.0	1.0	0.0	0.0	1.0	1.0	0.0	0.0	-0.34652842790520744	-0.20174331427252845	-0.29366687036289685	-0.18284722215383156	0.0	0.0	-0.10952505777971556	0.016216571902714416	0.0	0.0	0.34652842790520744	0.20174331427252845	0.29366687036289685	0.18284722215383156	0.0	0.0	0.10952505777971556
ems_3hM_874.pdb	30	78	177	122	225	265	240	93	549	529	0	78.0	177.0	122.0	210.0	265.0	15.0	35.0	395.0	294.0	0.0	146.0	233.0	201.0	375.0	284.0	30.0	119.0	260.0	278.0	2.0	-18.916492102056512	-7.09711154394239	-17.915894711450022	-42.873801328461006	-0.5974664642185417	-4.2645841502699176	-40.298000355278184	-30.27382042494543	-0.4770684524716558	-0.406313837901624	18.916492102056512	7.09711154394239	17.915894711450022	42.873801328461006	0.5974664642185417	4.2645841502699176	40.298000355278184	-30.27382042494543
ems_3hM_2937.pdb	29	50	312	338	156	686	239	0	33	419	0	50.0	312.0	338.0	146.0	686.0	15.0	0.0	23.0	233.0	0.0	134.0	206.0	179.0	280.0	404.0	22.0	88.0	108.0	74.0	5.0	-33.985741271543105	-23.537006820552026	-56.570722595322714	-38.41376222089758	-81.37603572702142	-1.1873810875130992	-85.33563216864381	-48.82178265311661	-109.78278147406971	-3.0368598581757995	33.985741271543105	-23.537006820552026	-56.570722595322714	38.41376222089758	-81.37603572702142	1.1873810875130992	85.33563216864381	48.82178265311661
ems_3hM_1822.pdb	11	37	46	96	741	133	579	379	902	302	230	37.0	46.0	96.0	694.0	133.0	38.0	144.0	650.0	168.0	97.0	45.0	74.0	64.0	132.0	84.0	11.0	42.0	548.0	193.0	156.0	-0.7299671060154793	-5.7917678142356275	-7.230857582984406	-590.4285929538531	-12.093739737440586	-21.791528598442945	-76.54385602695342	-9.017385213941113	-1.6781442726009177	-12.705560475520516	0.7299671060154793	5.7917678142356275	-7.230857582984406	-590.4285929538531	-12.093739737440586	-21.791528598442945	-76.54385602695342	-9.017385213941113
ems_3hM_2594.pdb	8	0	43	108	0	34	0	0	0	0	0	0.0	43.0	108.0	0.0	34.0	0.0	0.0	0.0	0.0	0.0	32.0	41.0	35.0	12.0	9.0	1.0	4.0	1.0	1.0	2.0	-29.109718710347728	-0.08425211964219415	-48.731579771867025	-9.362886278450835	-20.309179370724028	0.07906666409469743	-2.0034737396142046	-0.10952505777971556	0.016216571902714416	-0.1547593997734491	29.109718710347728	-0.08425211964219415	-48.731579771867025	9.362886278450835	-20.309179370724028	-0.07906666409469743	2.0034737396142046	0.10952505777971556
ems_3hM_1326.pdb	16	75	14	8	39	82	61	10	139	113	85	75.0	14.0	8.0	36.0	82.0	4.0	3.0	100.0	62.0	36.0	68.0	111.0	96.0	202.0	26.0	16.0	64.0	52.0	67.0	45.0	-0.3763016581967662	-67.16399267378635	-67.08672763456492	-103.44675097483473	-38.18821033329918	-5.9352644048413215	-50.39646000826983	-17.67768658635157	-0.15801327342427385	-0.9014673141522068	-0.3763016581967662	67.16399267378635	67.08672763456492	103.44675097483473	-38.18821033329918	5.9352644048413215	50.39646000826983	-17.67768658635157
ems_3hM_3473.pdb	12	31	12	22	0	0	0	0	0	0	0	31.0	12.0	22.0	0.0	0.0	0.0	0.0	0.0	0.0	0.0	44.0	18.0	15.0	1.0	1.0	0.0	0.0	1.0	1.0	0.0	-1.8848636445640992	-0.7887316668499693	-1.5222984263253814	-0.29366687036289685	-0.18284722215383156	0.0	0.0	-0.10952505777971556	0.016216571902714416	0.0	1.8848636445640992	0.7887316668499693	-1.5222984263253814	0.29366687036289685	0.18284722215383156	0.0	0.0	0.10952505777971556
ems_3hM_649.pdb	6	8	0	28	0	49	0	0	0	105	0	8.0	0.0	28.0	0.0	49.0	0.0	0.0	0.0	58.0	0.0	19.0	14.0	12.0	1.0	1.0	0.0	0.0	1.0	1.0	0.0	-3.7526056271030335	-12.161473261098257	-7.5303866087338	-0.29366687036289685	-135.78955996056843	0.0	0.0	-0.10952505777971556	-181.3814618207042	0.0	3.7526056271030335	12.161473261098257	-7.5303866087338	0.29366687036289685	-135.78955996056843	0.0	0.0	0.10952505777971556
ems_3hM_1169.pdb	7	124	8	7	68	0	123	0	1	0	0	124.0	8.0	7.0	63.0	0.0	8.0	0.0	0.0	0.0	0.0	33.0	47.0	40.0	36.0	5.0	3.0	11.0	1.0	1.0	0.0	-74.79001746638558	-23.726818716287433	-20.286181131491148	-8.763073637039497	-3.543824107478644	-3.5621335253914688	-9.168395855233216	-0.10952505777971556	0.016216571902714416	0.0	-74.79001746638558	23.726818716287433	20.286181131491148	-8.763073637039497	3.543824107478644	-3.5621335253914688	9.168395855233216	0.10952505777971556
ems_3hM_2539.pdb	9	48	176	104	55	286	102	11	159	415	84	48.0	176.0	104.0	51.0	286.0	6.0	4.0	114.0	231.0	35.0	34.0	53.0	46.0	80.0	262.0	6.0	25.0	117.0	146.0	1.0	-2.8813180828906724	-89.1263467782628	-27.56447138777096	-5.882506580374411	-1.1533301536969134	0.0	-13.08621550619117	-0.023136365830467298	-21.40441021719764	-79.00557783698947	-2.8813180828906724	-89.1263467782628	-27.56447138777096	5.882506580374411	-1.1533301536969134	0.0	13.08621550619117	0.023136365830467298
ems_3hM_2189.pdb	2	26	44	96	83	78	125	29	125	77	0	26.0	44.0	96.0	77.0	78.0	8.0	11.0	90.0	42.0	0.0	1.0	1.0	1.0	1.0	64.0	0.0	0.0	94.0	32.0	1.0	-52.424461238251006	-110.41688023450595	-326.21563789486413	-238.24733429549363	-1.4570505265095193	-28.45467981346452	-26.92709744409647	-0.043474134175809816	-1.6952558492038283	-0.3061715767039723	-52.424461238251006	-110.41688023450595	-326.21563789486413	-238.24733429549363	-1.4570505265095193	-28.45467981346452	-26.92709744409647	0.043474134175809816
ems_3hM_698.pdb	4	6	6	5	80	22	68	10	109	50	0	6.0	6.0	5.0	75.0	22.0	4.0	3.0	78.0	27.0	0.0	11.0	18.0	16.0	33.0	11.0	3.0	10.0	28.0	25.0	7.0	-1.221669716260811	-5.146553475494365	-4.572180379570124	-20.061120861199182	-4.6043623545400205	-0.4165604490828554	-3.096684000611869	-30.180032369423284	-0.12714570329908526	-5.150582167017786	1.221669716260811	5.146553475494365	4.572180379570124	-20.061120861199182	-4.6043623545400205	-0.4165604490828554	3.096684000611869	-30.180032369423284
ems_3hM_95.pdb	11	0	0	2	35	0	82	0	42	0	0	0.0	0.0	2.0	32.0	0.0	5.0	0.0	30.0	0.0	0.0	1.0	1.0	1.0	1.0	1.0	0.0	0.0	1.0	1.0	0.0	-0.3534941893750085	-0.34652842790520744	-0.4914042779740038	-72.4544687792783	-0.18284722215383156	-15.943755381126762	0.0	-71.48220122222901	0.016216571902714416	0.0	0.3534941893750085	0.34652842790520744	-0.4914042779740038	-72.4544687792783	0.18284722215383156	-15.943755381126762	0.0	-71.48220122222901
ems_3hM_3136.pdb	23	11	0	0	0	0	0	0	0	0	0	11.0	0.0	0.0	0.0	0.0	0.0	0.0	0.0	0.0	0.0	11.0	1.0	1.0	1.0	1.0	0.0	0.0	1.0	1.0	0.0	0.0	-0.34652842790520744	-0.20174331427252845	-0.29366687036289685	-0.18284722215383156	0.0	0.0	-0.10952505777971556	0.016216571902714416	0.0	0.0	0.34652842790520744	0.20174331427252845	0.29366687036289685	0.18284722215383156	0.0	0.0	0.10952505777971556
ems_3hM_522.pdb	4	9	13	28	0	0	0	0	0	0	0	9.0	13.0	28.0	0.0	0.0	0.0	0.0	0.0	0.0	0.0	10.0	12.0	11.0	1.0	1.0	0.0	0.0	1.0	1.0	0.0	-0.03702219347888303	-0.06877165646507066	-10.413820521430587	-0.31882458166449346	-0.18284722215383156	0.0	0.0	-0.10952505777971556	0.016216571902714416	0.0	0.03702219347888303	-0.06877165646507066	-10.413820521430587	0.31882458166449346	0.18284722215383156	0.0	0.0	0.10952505777971556
ems_3hM_1202.pdb	16	28	128	148	22	303	33	91	105	730	0	28.0	128.0	148.0	20.0	303.0	2.0	34.0	75.0	406.0	0.0	67.0	107.0	92.0	169.0	200.0	13.0	53.0	255.0	163.0	2.0	-14.377085344413276	-2.071498401918888	-14.368182046933624	-104.90679909203901	-23.09401143209059	-6.770303441142597	-3.81456054777523	-87.90711229362665	-128.47596048350076	-0.7857287117122134	14.377085344413276	-2.071498401918888	-14.368182046933624	104.90679909203901	-23.09401143209059	6.770303441142597	3.81456054777523	87.90711229362665
ems_3hM_3557.pdb	15	0	0	0	0	0	0	0	0	0	0	0.0	0.0	0.0	0.0	0.0	0.0	0.0	0.0	0.0	0.0	1.0	1.0	1.0	1.0	1.0	0.0	0.0	1.0	1.0	0.0	-0.3534941893750085	-0.34652842790520744	-0.20174331427252845	-0.29366687036289685	-0.18284722215383156	0.0	0.0	-0.10952505777971556	0.016216571902714416	0.0	0.3534941893750085	0.34652842790520744	0.20174331427252845	0.29366687036289685	0.18284722215383156	0.0	0.0	0.10952505777971556
ems_3hM_2317.pdb	11	65	82	100	26	96	74	103	109	394	165	65.0	82.0	100.0	24.0	96.0	4.0	39.0	78.0	219.0	70.0	45.0	71.0	61.0	111.0	127.0	9.0	35.0	157.0	95.0	1.0	-4.122702582450188	-0.8792916719197876	-10.389188242040786	-49.585245802396365	-3.912692322729328	-1.3052702017060618	-0.2546077648604239	-24.003983936534095	-59.71604268486577	-206.48982313848998	-4.122702582450188	-0.8792916719197876	-10.389188242040786	49.585245802396365	3.912692322729328	1.3052702017060618	-0.2546077648604239	24.003983936534095
ems_3hM_3221.pdb	25	23	11	15	0	38	0	0	0	28	0	23.0	11.0	15.0	0.0	38.0	0.0	0.0	0.0	15.0	0.0	77.0	11.0	10.0	1.0	1.0	0.0	0.0	1.0	1.0	0.0	-25.34667145719101	0.0	-1.5163343690757536	-0.29366687036289685	-96.2031399350007	0.0	0.0	-0.10952505777971556	-28.12635588731045	0.0	25.34667145719101	0.0	-1.5163343690757536	0.29366687036289685	-96.2031399350007	0.0	0.0	0.10952505777971556
ems_3hM_3379.pdb	9	176	92	16	351	57	368	183	665	217	343	176.0	92.0	16.0	329.0	57.0	24.0	69.0	479.0	120.0	145.0	34.0	56.0	48.0	103.0	175.0	8.0	32.0	112.0	473.0	171.0	-147.6212247601164	-10.060200565250426	-14.0517085668627	-157.74698125692828	-53.3518258237085	-10.500048089768036	-15.89226220215349	-331.17744771976163	-187.39390265312042	-1.9855437273797636	-147.6212247601164	-10.060200565250426	14.0517085668627	-157.74698125692828	53.3518258237085	-10.500048089768036	-15.89226220215349	-331.17744771976163
ems_3hM_1508.pdb	13	18	34	58	126	83	84	38	247	387	377	18.0	34.0	58.0	118.0	83.0	5.0	14.0	178.0	215.0	159.0	57.0	92.0	80.0	167.0	63.0	13.0	53.0	356.0	154.0	191.0	-17.538510526923467	-23.937355923517128	-3.1825930612867523	-7.870449196429348	-2.967575090736013	-2.98440750274898	-19.61544487140811	-54.46795995338761	-10.972613988403113	-2.810217510753091	17.538510526923467	23.937355923517128	3.1825930612867523	7.870449196429348	-2.967575090736013	2.98440750274898	19.61544487140811	54.46795995338761
ems_3hM_2813.pdb	19	22	21	58	0	0	0	0	0	0	0	22.0	21.0	58.0	0.0	0.0	0.0	0.0	0.0	0.0	0.0	73.0	39.0	34.0	1.0	1.0	0.0	0.0	1.0	1.0	1.0	-23.970468329665195	-4.895610883590919	-7.15419089081245	-0.29366687036289685	-0.18284722215383156	0.0	0.0	-0.10952505777971556	0.016216571902714416	0.1977352050017439	23.970468329665195	4.895610883590919	-7.15419089081245	0.29366687036289685	0.18284722215383156	0.0	0.0	0.10952505777971556
ems_3hM_2461.pdb	4	40	20	27	121	28	81	59	252	108	576	40.0	20.0	27.0	113.0	28.0	5.0	22.0	181.0	60.0	244.0	11.0	19.0	16.0	34.0	38.0	3.0	11.0	190.0	104.0	317.0	-22.293181397375477	-0.07237197413843788	-3.3213717515550307	-56.76866830946639	-1.31548247497863	-0.9789822729211916	-4.757822873439032	-0.20725191307212756	-10.644288328005059	-8.981224402576572	-22.293181397375477	-0.07237197413843788	-3.3213717515550307	-56.76866830946639	1.31548247497863	-0.9789822729211916	-4.757822873439032	0.20725191307212756
ems_3hM_1906.pdb	29	153	68	52	24	6	71	0	1	4	0	153.0	68.0	52.0	22.0	6.0	4.0	0.0	0.0	2.0	0.0	111.0	68.0	59.0	1.0	1.0	0.0	0.0	1.0	1.0	1.0	-7.106588647717771	0.0	-0.3617097536903202	-42.30426197716183	-5.665021261997572	-12.10305555898015	0.0	-0.10952505777971556	-0.709364257281504	0.3069346113133786	-7.106588647717771	0.0	0.3617097536903202	-42.30426197716183	-5.665021261997572	-12.10305555898015	0.0	0.10952505777971556
ems_3hM_1574.pdb	20	0	0	0	0	0	0	0	0	0	0	0.0	0.0	0.0	0.0	0.0	0.0	0.0	0.0	0.0	0.0	1.0	1.0	1.0	1.0	1.0	0.0	0.0	1.0	1.0	0.0	-0.3534941893750085	-0.34652842790520744	-0.20174331427252845	-0.29366687036289685	-0.18284722215383156	0.0	0.0	-0.10952505777971556	0.016216571902714416	0.0	0.3534941893750085	0.34652842790520744	0.20174331427252845	0.29366687036289685	0.18284722215383156	0.0	0.0	0.10952505777971556
ems_3hM_808.pdb	17	100	378	476	12	413	7	14	36	635	0	100.0	378.0	476.0	11.0	413.0	0.0	5.0	25.0	353.0	0.0	78.0	121.0	104.0	164.0	493.0	13.0	52.0	163.0	95.0	7.0	-2.977490550298185	-175.16132524095218	-351.78274477479584	-122.18200443903622	-6.8105305684684945	-10.943360444380536	-34.124788923276064	-90.16088806376715	-205.2152654216084	-4.825543571787891	-2.977490550298185	-175.16132524095218	-351.78274477479584	122.18200443903622	6.8105305684684945	10.943360444380536	34.124788923276064	90.16088806376715
ems_3hM_44.pdb	16	23	0	0	0	0	0	0	0	0	0	23.0	0.0	0.0	0.0	0.0	0.0	0.0	0.0	0.0	0.0	24.0	1.0	1.0	1.0	1.0	0.0	0.0	1.0	1.0	0.0	0.003116180919064959	-0.34652842790520744	-0.20174331427252845	-0.29366687036289685	-0.18284722215383156	0.0	0.0	-0.10952505777971556	0.016216571902714416	0.0	-0.003116180919064959	0.34652842790520744	0.20174331427252845	0.29366687036289685	0.18284722215383156	0.0	0.0	0.10952505777971556
ems_3hM_981.pdb	15	21	24	28	0	59	0	0	0	0	0	21.0	24.0	28.0	0.0	59.0	0.0	0.0	0.0	0.0	0.0	54.0	26.0	23.0	1.0	1.0	0.0	0.0	1.0	1.0	0.0	-12.596831647829195	-0.04400667539622205	-0.7045532020085332	-0.29366687036289685	-173.92939224646454	0.0	0.0	-0.10952505777971556	0.016216571902714416	0.0	12.596831647829195	0.04400667539622205	-0.7045532020085332	0.29366687036289685	-173.92939224646454	0.0	0.0	0.10952505777971556
ems_3hM_254.pdb	18	8	5	38	200	19	382	10	93	14	0	8.0	5.0	38.0	187.0	19.0	25.0	3.0	67.0	7.0	0.0	79.0	125.0	108.0	196.0	8.0	16.0	62.0	64.0	6.0	1.0	-51.22220115843025	-101.84757201842709	-29.61277104008171	-0.197874342554627	-6.149146234051934	-2.5416146218801536	-48.53444773541793	-0.0768805892842579	-0.11608224518498388	0.6202648976651008	51.22220115843025	101.84757201842709	29.61277104008171	0.197874342554627	-6.149146234051934	-2.5416146218801536	48.53444773541793	-0.0768805892842579
ems_3hM_3586.pdb	8	30	21	3	0	0	0	0	0	0	0	30.0	21.0	3.0	0.0	0.0	0.0	0.0	0.0	0.0	0.0	27.0	13.0	12.0	1.0	1.0	0.0	0.0	1.0	1.0	0.0	-0.21417021068156927	-2.1159610002457327	-3.8025212773063366	-0.29366687036289685	-0.18284722215383156	0.0	0.0	-0.10952505777971556	0.016216571902714416	0.0	-0.21417021068156927	-2.1159610002457327	3.8025212773063366	0.29366687036289685	0.18284722215383156	0.0	0.0	0.10952505777971556
ems_3hM_1115.pdb	13	1	0	0	0	0	0	0	0	0	0	1.0	0.0	0.0	0.0	0.0	0.0	0.0	0.0	0.0	0.0	1.0	1.0	1.0	1.0	1.0	0.0	0.0	1.0	1.0	0.0	0.0	-0.34652842790520744	-0.20174331427252845	-0.29366687036289685	-0.18284722215383156	0.0	0.0	-0.10952505777971556	0.016216571902714416	0.0	0.0	0.34652842790520744	0.20174331427252845	0.29366687036289685	0.18284722215383156	0.0	0.0	0.10952505777971556
ems_3hM_2158.pdb	5	0	0	0	0	0	0	0	0	0	0	0.0	0.0	0.0	0.0	0.0	0.0	0.0	0.0	0.0	0.0	1.0	1.0	1.0	1.0	1.0	0.0	0.0	1.0	1.0	0.0	-0.3534941893750085	-0.34652842790520744	-0.20174331427252845	-0.29366687036289685	-0.18284722215383156	0.0	0.0	-0.10952505777971556	0.016216571902714416	0.0	0.3534941893750085	0.34652842790520744	0.20174331427252845	0.29366687036289685	0.18284722215383156	0.0	0.0	0.10952505777971556
ems_3hM_635.pdb	18	14	248	211	89	230	147	0	0	0	0	14.0	248.0	211.0	83.0	230.0	9.0	0.0	0.0	0.0	0.0	75.0	102.0	89.0	51.0	100.0	4.0	16.0	1.0	1.0	3.0	-36.82331566542962	-74.2060743939793	-61.12126047914272	-8.78951378797531	-61.90234867285287	-2.6086495353918453	-13.768043188949257	-0.10952505777971556	0.016216571902714416	-1.489284987034741	36.82331566542962	-74.2060743939793	-61.12126047914272	-8.78951378797531	-61.90234867285287	-2.6086495353918453	13.768043188949257	0.10952505777971556
ems_3hM_3069.pdb	5	54	6	25	37	12	92	65	157	30	0	54.0	6.0	25.0	34.0	12.0	6.0	24.0	113.0	16.0	0.0	23.0	36.0	32.0	63.0	10.0	5.0	20.0	103.0	18.0	2.0	-16.028173225393253	-18.73288082879864	-0.6025632230323268	-7.667708372583299	-0.18235126421797965	-0.1754270162922209	-0.4859899969864152	-0.4980016825260378	-0.08343527117713022	-0.535323670133776	-16.028173225393253	18.73288082879864	0.6025632230323268	7.667708372583299	-0.18235126421797965	-0.1754270162922209	-0.4859899969864152	-0.4980016825260378
ems_3hM_2629.pdb	10	104	118	132	140	111	103	0	0	0	0	104.0	118.0	132.0	131.0	111.0	6.0	0.0	0.0	0.0	0.0	43.0	62.0	53.0	44.0	73.0	4.0	14.0	1.0	1.0	2.0	-30.667077699479503	-20.503901060926395	-41.29855161269477	-55.655500016100085	-8.80892294486894	-0.8639782997441077	-11.811800106665453	-0.10952505777971556	0.016216571902714416	-0.5561017054720176	-30.667077699479503	-20.503901060926395	-41.29855161269477	-55.655500016100085	-8.80892294486894	-0.8639782997441077	11.811800106665453	0.10952505777971556
ems_3hM_2299.pdb	30	74	226	148	199	373	142	39	276	552	0	74.0	226.0	148.0	186.0	373.0	9.0	14.0	199.0	307.0	0.0	146.0	229.0	198.0	349.0	338.0	28.0	111.0	174.0	196.0	2.0	-21.24090268146529	-0.017807226404158882	-6.890135359017877	-45.791576144819715	-1.8393445428691848	-8.204159161223913	-66.604322232081	-1.7385779279928215	-26.981815374067512	-0.7849364397636469	21.24090268146529	0.017807226404158882	6.890135359017877	45.791576144819715	-1.8393445428691848	8.204159161223913	66.604322232081	-1.7385779279928215
ems_3hM_285.pdb	15	30	67	80	377	199	627	169	1076	260	0	30.0	67.0	80.0	353.0	199.0	41.0	64.0	776.0	144.0	0.0	68.0	110.0	95.0	194.0	120.0	16.0	61.0	400.0	247.0	36.0	-13.03914285069773	-9.553384520632493	-1.1999066366436608	-52.584277623421535	-21.606480462487607	-14.785569454504536	-0.07641780480277305	-138.44079484657922	-24.95311477640169	-32.84228285683165	13.03914285069773	9.553384520632493	1.1999066366436608	-52.584277623421535	-21.606480462487607	-14.785569454504536	-0.07641780480277305	-138.44079484657922
ems_3hM_3408.pdb	16	53	43	24	53	18	132	0	0	0	0	53.0	43.0	24.0	49.0	18.0	8.0	0.0	0.0	0.0	0.0	64.0	83.0	71.0	26.0	10.0	2.0	8.0	1.0	1.0	0.0	-0.8570196661343772	-11.190439131003018	-20.725067185763194	-8.423511529213396	-2.607120688630351	-5.526909100040613	-6.2371943982196285	-0.10952505777971556	0.016216571902714416	0.0	0.8570196661343772	11.190439131003018	20.725067185763194	-8.423511529213396	-2.607120688630351	-5.526909100040613	6.2371943982196285	0.10952505777971556
ems_3hM_1859.pdb	1	16	22	9	247	81	111	111	439	216	216	16.0	22.0	9.0	231.0	81.0	7.0	42.0	316.0	120.0	91.0	1.0	1.0	1.0	1.0	42.0	0.0	0.0	66.0	119.0	154.0	-25.369489465752764	-41.19416537211964	-11.187895556935755	-962.3053835878887	-14.322200794620288	-24.14396258981638	-153.75819775337646	-244.70585080085743	-0.006100527331113882	-15.035642832851009	-25.369489465752764	-41.19416537211964	-11.187895556935755	-962.3053835878887	-14.322200794620288	-24.14396258981638	-153.75819775337646	-244.70585080085743
ems_3hM_2248.pdb	7	1	15	20	0	3	0	0	0	0	0	1.0	15.0	20.0	0.0	3.0	0.0	0.0	0.0	0.0	0.0	28.0	17.0	15.0	1.0	1.0	0.0	0.0	1.0	1.0	0.0	-21.96941895113716	-0.08288028972173578	-0.9385720047646195	-0.29366687036289685	-1.426066261103769	0.0	0.0	-0.10952505777971556	0.016216571902714416	0.0	21.96941895113716	0.08288028972173578	-0.9385720047646195	0.29366687036289685	-1.426066261103769	0.0	0.0	0.10952505777971556
ems_3hM_1664.pdb	22	0	12	17	0	0	0	0	0	0	0	0.0	12.0	17.0	0.0	0.0	0.0	0.0	0.0	0.0	0.0	1.0	1.0	1.0	1.0	1.0	0.0	0.0	1.0	1.0	0.0	-0.3534941893750085	-16.175424962570247	-30.27723549683707	-0.29366687036289685	-0.18284722215383156	0.0	0.0	-0.10952505777971556	0.016216571902714416	0.0	0.3534941893750085	-16.175424962570247	-30.27723549683707	0.29366687036289685	0.18284722215383156	0.0	0.0	0.10952505777971556
ems_3hM_144.pdb	17	54	0	0	0	0	0	0	0	0	0	54.0	0.0	0.0	0.0	0.0	0.0	0.0	0.0	0.0	0.0	45.0	1.0	1.0	1.0	1.0	0.0	0.0	1.0	1.0	0.0	-0.958853970763279	-0.34652842790520744	-0.20174331427252845	-0.29366687036289685	-0.18284722215383156	0.0	0.0	-0.10952505777971556	0.016216571902714416	0.0	-0.958853970763279	0.34652842790520744	0.20174331427252845	0.29366687036289685	0.18284722215383156	0.0	0.0	0.10952505777971556
ems_3hM_92.pdb	13	18	79	127	186	57	201	0	0	0	0	18.0	79.0	127.0	174.0	57.0	13.0	0.0	0.0	0.0	0.0	55.0	79.0	68.0	65.0	57.0	5.0	21.0	1.0	1.0	2.0	-16.035818510892035	0.0	-20.49566343486636	-62.87330957431119	0.0	-4.572455614193465	-18.113461248610896	-0.10952505777971556	0.016216571902714416	-0.4788718426384522	16.035818510892035	0.0	-20.49566343486636	-62.87330957431119	0.0	-4.572455614193465	18.113461248610896	0.10952505777971556
ems_3hM_1888.pdb	21	33	146	294	0	0	0	0	0	0	0	33.0	146.0	294.0	0.0	0.0	0.0	0.0	0.0	0.0	0.0	92.0	102.0	88.0	6.0	6.0	1.0	2.0	1.0	1.0	4.0	-24.854957232900233	-8.57630175161863	-148.82937663444864	-4.555775354630137	-3.93628908463938	0.6690717359671352	-0.7176087830882554	-0.10952505777971556	0.016216571902714416	-2.523562278455013	24.854957232900233	-8.57630175161863	-148.82937663444864	4.555775354630137	3.93628908463938	-0.6690717359671352	0.7176087830882554	0.10952505777971556
ems_3hM_3131.pdb	2	5	21	8	26	46	55	21	96	52	112	5.0	21.0	8.0	24.0	46.0	3.0	8.0	69.0	28.0	47.0	1.0	1.0	1.0	1.0	39.0	0.0	0.0	53.0	102.0	49.0	-3.3735185277725703	-38.449643979840175	-9.19241105045422	-48.030492820095226	-0.5935121708057522	-8.48550387928683	-17.458981401981198	-2.4830650494723514	-36.80133598175425	-0.02613729335288184	-3.3735185277725703	-38.449643979840175	-9.19241105045422	-48.030492820095226	-0.5935121708057522	-8.48550387928683	-17.458981401981198	-2.4830650494723514
ems_3hM_282.pdb	15	148	1	0	71	0	111	44	211	27	0	148.0	1.0	0.0	66.0	0.0	7.0	16.0	152.0	15.0	0.0	65.0	89.0	77.0	51.0	1.0	4.0	16.0	1.0	1.0	0.0	-39.580666126271346	-81.78126872198996	-74.29145750660506	-2.2251087107735334	-0.18284722215383156	-1.1423356463581973	0.0	-598.5280372645442	-28.12635588731045	0.0	-39.580666126271346	81.78126872198996	74.29145750660506	-2.2251087107735334	0.18284722215383156	-1.1423356463581973	0.0	-598.5280372645442
ems_3hM_525.pdb	12	47	242	82	1	232	0	0	0	411	0	47.0	242.0	82.0	0.0	232.0	0.0	0.0	0.0	228.0	0.0	56.0	87.0	75.0	121.0	325.0	10.0	38.0	37.0	81.0	1.0	-0.6411370715280142	-93.89746729449298	-0.3725826405012498	-117.6401792902108	-14.765107900587225	-7.600906950172084	-35.54109549055047	-34.619431766445054	-89.17619965951664	-0.14854148936170142	0.6411370715280142	-93.89746729449298	-0.3725826405012498	117.6401792902108	14.765107900587225	7.600906950172084	35.54109549055047	34.619431766445054
ems_3hM_957.pdb	25	13	80	129	272	170	396	210	741	325	32	13.0	80.0	129.0	255.0	170.0	26.0	80.0	534.0	180.0	13.0	113.0	182.0	157.0	312.0	139.0	25.0	99.0	505.0	231.0	6.0	-70.85998451762615	-35.785669410854666	-2.632480329154731	-5.471662975145818	-3.368921957728787	-0.03973237718789235	-1.8026104057972103	-0.8341111874029252	-5.91003021089486	-3.1072915183909267	70.85998451762615	35.785669410854666	2.632480329154731	5.471662975145818	-3.368921957728787	-0.03973237718789235	1.8026104057972103	-0.8341111874029252
ems_3hM_2814.pdb	30	141	110	207	80	125	153	0	0	24	0	141.0	110.0	207.0	75.0	125.0	10.0	0.0	0.0	13.0	0.0	139.0	185.0	160.0	76.0	36.0	6.0	24.0	1.0	1.0	3.0	-0.02226748476090279	-17.731040736379047	-6.311969769450343	-0.005431345520136689	-67.35106399618063	-1.2801717548798397	-21.672521209616495	-0.10952505777971556	-22.74680172086336	-1.4318667377086949	-0.02226748476090279	17.731040736379047	-6.311969769450343	0.005431345520136689	-67.35106399618063	-1.2801717548798397	21.672521209616495	0.10952505777971556
ems_3hM_3550.pdb	12	1	0	0	0	0	0	0	0	0	0	1.0	0.0	0.0	0.0	0.0	0.0	0.0	0.0	0.0	0.0	1.0	1.0	1.0	1.0	1.0	0.0	0.0	1.0	1.0	0.0	0.0	-0.34652842790520744	-0.20174331427252845	-0.29366687036289685	-0.18284722215383156	0.0	0.0	-0.10952505777971556	0.016216571902714416	0.0	0.0	0.34652842790520744	0.20174331427252845	0.29366687036289685	0.18284722215383156	0.0	0.0	0.10952505777971556
ems_3hM_3581.pdb	5	3	14	57	391	42	258	75	294	57	0	3.0	14.0	57.0	366.0	42.0	17.0	28.0	212.0	31.0	0.0	23.0	36.0	32.0	63.0	25.0	5.0	20.0	237.0	43.0	5.0	-12.564549084282547	-8.585061668863169	-8.556003065485951	-342.0524978720416	-5.388405715610858	-9.306340477120694	-1.6175295087624555	-1.3578944889900697	-1.6783006246704204	-2.7909823241164213	12.564549084282547	8.585061668863169	-8.556003065485951	-342.0524978720416	-5.388405715610858	-9.306340477120694	-1.6175295087624555	1.3578944889900697
ems_3hM_1901.pdb	9	5	43	15	90	42	102	21	125	77	0	5.0	43.0	15.0	84.0	42.0	6.0	8.0	90.0	42.0	0.0	34.0	54.0	46.0	86.0	68.0	7.0	27.0	30.0	64.0	0.0	-18.249869407347767	-1.0066931912962218	-13.877179155156233	-0.008594336570070027	-5.6851948821068135	0.018020606774484804	-8.791669470197707	-39.13291492604813	-3.974469260099021	0.0	18.249869407347767	1.0066931912962218	13.877179155156233	0.008594336570070027	5.6851948821068135	-0.018020606774484804	8.791669470197707	-39.13291492604813
ems_3hM_2007.pdb	46	208	123	242	91	0	234	0	0	0	0	208.0	123.0	242.0	85.0	0.0	15.0	0.0	0.0	0.0	0.0	209.0	251.0	217.0	38.0	13.0	3.0	12.0	1.0	1.0	3.0	0.0009280081752649494	-40.084730146774966	-1.3898734499333043	-21.713142105476443	-10.818129554771724	-12.725292984619482	-9.888799633607539	-0.10952505777971556	0.016216571902714416	-1.9005255374553376	-0.0009280081752649494	40.084730146774966	-1.3898734499333043	-21.713142105476443	10.818129554771724	-12.725292984619482	9.888799633607539	0.10952505777971556
ems_3hM_1573.pdb	29	25	0	0	0	0	0	0	0	0	0	25.0	0.0	0.0	0.0	0.0	0.0	0.0	0.0	0.0	0.0	25.0	1.0	1.0	1.0	1.0	0.0	0.0	1.0	1.0	0.0	0.0	-0.34652842790520744	-0.20174331427252845	-0.29366687036289685	-0.18284722215383156	0.0	0.0	-0.10952505777971556	0.016216571902714416	0.0	0.0	0.34652842790520744	0.20174331427252845	0.29366687036289685	0.18284722215383156	0.0	0.0	0.10952505777971556
ems_3hM_986.pdb	27	0	36	150	287	14	328	0	0	4	0	0.0	36.0	150.0	269.0	14.0	21.0	0.0	0.0	2.0	0.0	120.0	174.0	151.0	149.0	27.0	12.0	47.0	1.0	1.0	2.0	-116.8478579880233	-80.75516026226418	0.0011467972161085527	-39.25779847191575	-3.5281524454960653	-3.085087282498796	-44.29512105388114	-0.10952505777971556	-0.709364257281504	-0.8117691345727627	116.8478579880233	80.75516026226418	-0.0011467972161085527	-39.25779847191575	3.5281524454960653	-3.085087282498796	44.29512105388114	0.10952505777971556
ems_3hM_195.pdb	4	21	41	72	102	121	185	33	43	109	0	21.0	41.0	72.0	95.0	121.0	12.0	12.0	31.0	60.0	0.0	11.0	18.0	15.0	26.0	60.0	2.0	8.0	69.0	29.0	1.0	-3.7214221394825895	-11.720558769849482	-55.96976758793688	-54.05703497300161	-24.36769574852788	-11.862622950198036	-0.9121574232242526	-12.943707185592556	-12.936400850212841	-0.018488937982569897	-3.7214221394825895	-11.720558769849482	-55.96976758793688	-54.05703497300161	-24.36769574852788	-11.862622950198036	-0.9121574232242526	12.943707185592556
ems_3hM_632.pdb	8	33	1	0	50	0	31	0	3	0	0	33.0	1.0	0.0	46.0	0.0	2.0	0.0	2.0	0.0	0.0	32.0	45.0	39.0	27.0	1.0	2.0	8.0	1.0	1.0	0.0	-0.01862267987642241	-38.383865808734214	-36.194450045428226	-5.959994151005403	-0.18284722215383156	0.0	-6.480228334379108	-0.583622560543849	0.016216571902714416	0.0	-0.01862267987642241	38.383865808734214	36.194450045428226	-5.959994151005403	0.18284722215383156	0.0	6.480228334379108	-0.583622560543849
ems_3hM_1112.pdb	6	0	0	0	0	0	0	0	0	0	0	0.0	0.0	0.0	0.0	0.0	0.0	0.0	0.0	0.0	0.0	1.0	1.0	1.0	1.0	1.0	0.0	0.0	1.0	1.0	0.0	-0.3534941893750085	-0.34652842790520744	-0.20174331427252845	-0.29366687036289685	-0.18284722215383156	0.0	0.0	-0.10952505777971556	0.016216571902714416	0.0	0.3534941893750085	0.34652842790520744	0.20174331427252845	0.29366687036289685	0.18284722215383156	0.0	0.0	0.10952505777971556
ems_3hM_2310.pdb	9	0	0	0	0	0	0	0	0	0	0	0.0	0.0	0.0	0.0	0.0	0.0	0.0	0.0	0.0	0.0	1.0	1.0	1.0	1.0	1.0	0.0	0.0	1.0	1.0	0.0	-0.3534941893750085	-0.34652842790520744	-0.20174331427252845	-0.29366687036289685	-0.18284722215383156	0.0	0.0	-0.10952505777971556	0.016216571902714416	0.0	0.3534941893750085	0.34652842790520744	0.20174331427252845	0.29366687036289685	0.18284722215383156	0.0	0.0	0.10952505777971556
ems_3hM_2542.pdb	24	0	0	0	0	0	0	0	0	0	0	0.0	0.0	0.0	0.0	0.0	0.0	0.0	0.0	0.0	0.0	1.0	1.0	1.0	1.0	1.0	0.0	0.0	1.0	1.0	0.0	-0.3534941893750085	-0.34652842790520744	-0.20174331427252845	-0.29366687036289685	-0.18284722215383156	0.0	0.0	-0.10952505777971556	0.016216571902714416	0.0	0.3534941893750085	0.34652842790520744	0.20174331427252845	0.29366687036289685	0.18284722215383156	0.0	0.0	0.10952505777971556
ems_3hM_1457.pdb	16	39	160	51	240	129	126	0	7	12	0	39.0	160.0	51.0	225.0	129.0	8.0	0.0	5.0	6.0	0.0	65.0	92.0	80.0	66.0	97.0	5.0	21.0	1.0	1.0	1.0	-5.879623390140552	-20.49850351090015	-5.806313093054983	-118.22371970450655	-4.773431320601559	-0.8352748028825409	-18.35650641869906	-4.34939591097051	-6.660341580835401	0.3263527162282518	5.879623390140552	-20.49850351090015	5.806313093054983	-118.22371970450655	-4.773431320601559	-0.8352748028825409	18.35650641869906	-4.34939591097051
ems_3hM_1205.pdb	9	123	265	169	321	315	400	87	582	704	1	123.0	265.0	169.0	301.0	315.0	26.0	33.0	419.0	391.0	0.0	34.0	53.0	46.0	85.0	418.0	7.0	27.0	313.0	362.0	2.0	-70.52591517037784	-213.4043796362922	-96.84341886010564	-165.15902990475644	-13.64593463417816	-16.29294858315852	-0.7414887529902394	-16.22184642928778	-1.1794981754914602	-1.0520364468234789	-70.52591517037784	-213.4043796362922	-96.84341886010564	-165.15902990475644	13.64593463417816	-16.29294858315852	-0.7414887529902394	-16.22184642928778
ems_3hM_377.pdb	37	236	173	152	508	198	544	372	887	550	4244	236.0	173.0	152.0	476.0	198.0	35.0	142.0	639.0	306.0	1801.0	182.0	298.0	258.0	550.0	331.0	44.0	174.0	1097.0	919.0	2193.0	-7.403336340844304	-30.65574535662313	-25.250974887414603	-5.172370494779443	-30.90076736170261	-0.8873185794198122	-3.064738550940433	-112.35947879706532	-276.22292944479454	-37.282946865271704	-7.403336340844304	30.65574535662313	25.250974887414603	5.172370494779443	30.90076736170261	0.8873185794198122	3.064738550940433	112.35947879706532
ems_3hM_3226.pdb	12	17	0	0	0	0	0	0	0	0	0	17.0	0.0	0.0	0.0	0.0	0.0	0.0	0.0	0.0	0.0	17.0	1.0	1.0	1.0	1.0	0.0	0.0	1.0	1.0	0.0	0.0	-0.34652842790520744	-0.20174331427252845	-0.29366687036289685	-0.18284722215383156	0.0	0.0	-0.10952505777971556	0.016216571902714416	0.0	0.0	0.34652842790520744	0.20174331427252845	0.29366687036289685	0.18284722215383156	0.0	0.0	0.10952505777971556
ems_3hM_2123.pdb	13	90	4	0	0	0	0	0	0	8	0	90.0	4.0	0.0	0.0	0.0	0.0	0.0	0.0	4.0	0.0	38.0	5.0	5.0	1.0	1.0	0.0	0.0	1.0	1.0	0.0	-25.84854919055821	-0.054270467586674975	-2.807127530015282	-0.29366687036289685	-0.18284722215383156	0.0	0.0	-0.10952505777971556	-3.2267065555616683	0.0	-25.84854919055821	0.054270467586674975	2.807127530015282	0.29366687036289685	0.18284722215383156	0.0	0.0	0.10952505777971556
ems_3hM_2684.pdb	15	5	159	113	295	199	263	263	567	517	1	5.0	159.0	113.0	276.0	199.0	17.0	100.0	408.0	287.0	0.0	68.0	108.0	93.0	177.0	261.0	14.0	56.0	292.0	302.0	2.0	-48.29121818149397	-10.758783173247608	-2.0402394178391035	-23.733387321309554	-7.905263511663519	-0.3570043566574981	-14.211259699149725	-20.681556839331908	-0.377583830952176	-0.30454535538253097	48.29121818149397	-10.758783173247608	-2.0402394178391035	-23.733387321309554	7.905263511663519	-0.3570043566574981	-14.211259699149725	-20.681556839331908
ems_3hM_2466.pdb	6	32	36	68	357	66	371	253	659	282	0	32.0	36.0	68.0	334.0	66.0	24.0	96.0	475.0	156.0	0.0	23.0	37.0	32.0	65.0	65.0	5.0	20.0	338.0	132.0	29.0	-1.8647328085528727	0.008813724557604985	-15.935262643337607	-280.0549841887104	-0.020282426991187208	-18.767328639035128	-73.6661224737205	-24.65111726946941	-2.1588851790569947	-26.103270415104603	-1.8647328085528727	-0.008813724557604985	-15.935262643337607	-280.0549841887104	-0.020282426991187208	-18.767328639035128	-73.6661224737205	-24.65111726946941
ems_3hM_1740.pdb	9	61	0	0	0	0	0	0	0	0	0	61.0	0.0	0.0	0.0	0.0	0.0	0.0	0.0	0.0	0.0	22.0	2.0	2.0	1.0	1.0	0.0	0.0	1.0	1.0	0.0	-23.541924673304113	-0.9670388322955584	-0.6774685528761362	-0.29366687036289685	-0.18284722215383156	0.0	0.0	-0.10952505777971556	0.016216571902714416	0.0	-23.541924673304113	0.9670388322955584	0.6774685528761362	0.29366687036289685	0.18284722215383156	0.0	0.0	0.10952505777971556
ems_3hM_3015.pdb	22	48	15	13	114	27	106	12	1	0	0	48.0	15.0	13.0	106.0	27.0	6.0	4.0	0.0	0.0	0.0	97.0	133.0	115.0	70.0	7.0	6.0	22.0	1.0	1.0	0.0	-14.802752144147474	-84.02583916954742	-72.50772542495504	-8.096977100319492	-18.58620867292543	0.0	-10.518891734730762	-0.10952505777971556	0.016216571902714416	0.0	14.802752144147474	84.02583916954742	72.50772542495504	-8.096977100319492	-18.58620867292543	0.0	10.518891734730762	0.10952505777971556
ems_3hM_2655.pdb	15	22	0	0	0	0	0	0	0	0	0	22.0	0.0	0.0	0.0	0.0	0.0	0.0	0.0	0.0	0.0	23.0	1.0	1.0	1.0	1.0	0.0	0.0	1.0	1.0	0.0	-0.001692747528554861	-0.34652842790520744	-0.20174331427252845	-0.29366687036289685	-0.18284722215383156	0.0	0.0	-0.10952505777971556	0.016216571902714416	0.0	0.001692747528554861	0.34652842790520744	0.20174331427252845	0.29366687036289685	0.18284722215383156	0.0	0.0	0.10952505777971556
ems_3hM_1486.pdb	10	32	32	6	38	19	28	16	107	18	0	32.0	32.0	6.0	35.0	19.0	1.0	6.0	77.0	10.0	0.0	43.0	56.0	48.0	20.0	9.0	2.0	6.0	1.0	1.0	0.0	-1.296021663219136	-5.8297801774465885	-28.917623477232127	-4.743158710811724	-4.601664468326362	0.2142255685396772	0.0	-252.24232528743212	-15.250384229649436	0.0	1.296021663219136	5.8297801774465885	28.917623477232127	-4.743158710811724	-4.601664468326362	-0.2142255685396772	0.0	-252.24232528743212
ems_3hM_2593.pdb	8	4	8	10	0	4	0	0	0	0	0	4.0	8.0	10.0	0.0	4.0	0.0	0.0	0.0	0.0	0.0	26.0	9.0	7.0	1.0	1.0	0.0	0.0	1.0	1.0	0.0	-13.23067282081378	0.05450770286770812	-0.5854572066084325	-0.29366687036289685	-2.629514629499647	0.0	0.0	-0.10952505777971556	0.016216571902714416	0.0	13.23067282081378	-0.05450770286770812	-0.5854572066084325	0.29366687036289685	-2.629514629499647	0.0	0.0	0.10952505777971556
ems_3hM_2234.pdb	47	329	283	175	267	149	134	81	330	709	0	329.0	283.0	175.0	250.0	149.0	8.0	30.0	237.0	394.0	0.0	224.0	352.0	305.0	532.0	419.0	43.0	168.0	190.0	226.0	2.0	-21.624111151287966	-7.188895573400316	-32.399762165377695	-93.01702467047986	-115.3030727692602	-20.40677753017443	-85.86121691931605	-5.597120073248931	-51.43873923393667	-1.1200769312072785	-21.624111151287966	7.188895573400316	32.399762165377695	93.01702467047986	115.3030727692602	20.40677753017443	85.86121691931605	-5.597120073248931
ems_3hM_3474.pdb	5	1	0	0	0	0	0	0	0	0	0	1.0	0.0	0.0	0.0	0.0	0.0	0.0	0.0	0.0	0.0	1.0	1.0	1.0	1.0	1.0	0.0	0.0	1.0	1.0	0.0	0.0	-0.34652842790520744	-0.20174331427252845	-0.29366687036289685	-0.18284722215383156	0.0	0.0	-0.10952505777971556	0.016216571902714416	0.0	0.0	0.34652842790520744	0.20174331427252845	0.29366687036289685	0.18284722215383156	0.0	0.0	0.10952505777971556
ems_3hM_138.pdb	8	33	56	67	244	82	140	38	169	66	0	33.0	56.0	67.0	228.0	82.0	9.0	14.0	121.0	36.0	0.0	34.0	53.0	46.0	82.0	85.0	7.0	26.0	94.0	58.0	1.0	0.009949844366239802	-0.10351595710221062	-4.3978545071042845	-87.26989172684401	-0.0474715314718992	-0.5075299633572934	-3.0378813487109646	-3.783290378852328	-4.453414728172973	0.053443422894983834	-0.009949844366239802	-0.10351595710221062	-4.3978545071042845	-87.26989172684401	0.0474715314718992	-0.5075299633572934	3.0378813487109646	-3.783290378852328
ems_3hM_3647.pdb	20	12	2	0	53	1	52	61	39	18	331	12.0	2.0	0.0	49.0	1.0	3.0	23.0	28.0	10.0	140.0	12.0	1.0	1.0	1.0	1.0	0.0	0.0	1.0	1.0	0.0	0.0	-0.3466191121872608	-0.20174331427252845	-130.47016640610278	0.0	-8.48550387928683	-71.313214089971	-64.9327330240229	-15.250384229649436	-695.7691478313156	0.0	-0.3466191121872608	0.20174331427252845	-130.47016640610278	0.0	-8.48550387928683	-71.313214089971	-64.9327330240229
ems_3hM_1618.pdb	14	3	14	5	68	38	104	60	212	42	18	3.0	14.0	5.0	63.0	38.0	6.0	22.0	152.0	23.0	7.0	68.0	111.0	96.0	200.0	26.0	16.0	63.0	30.0	62.0	13.0	-54.22819330525584	-66.80815265437022	-74.63566737632414	-63.34552978748352	-2.6613895260617473	-3.6194689394198414	-17.433822751593283	-126.0314391121763	-15.427074935154238	-1.155092318369947	54.22819330525584	66.80815265437022	74.63566737632414	63.34552978748352	-2.6613895260617473	3.6194689394198414	17.433822751593283	-126.0314391121763
ems_3hM_559.pdb	7	54	21	51	43	13	81	0	0	0	0	54.0	21.0	51.0	40.0	13.0	5.0	0.0	0.0	0.0	0.0	32.0	44.0	38.0	23.0	9.0	2.0	7.0	1.0	1.0	1.0	-6.328975824911205	-7.2127901069871845	-2.065034461698829	-5.300541121082006	-0.9573411069664068	-2.243184765094829	-5.415435606243241	-0.10952505777971556	0.016216571902714416	0.3263527162282518	-6.328975824911205	7.2127901069871845	-2.065034461698829	-5.300541121082006	-0.9573411069664068	-2.243184765094829	5.415435606243241	0.10952505777971556
ems_3hM_2868.pdb	11	9	36	43	13	73	23	0	0	0	0	9.0	36.0	43.0	12.0	73.0	1.0	0.0	0.0	0.0	0.0	43.0	59.0	51.0	29.0	15.0	2.0	9.0	1.0	1.0	1.0	-19.128230304609698	-4.797808846565238	-0.5258650427000973	-6.098284985563844	-59.80346564462079	-0.15653983726391552	-7.215407873067795	-0.10952505777971556	0.016216571902714416	0.4969783857211802	19.128230304609698	4.797808846565238	0.5258650427000973	6.098284985563844	-59.80346564462079	0.15653983726391552	7.215407873067795	0.10952505777971556
ems_3hM_1220.pdb	11	30	68	61	37	114	64	119	99	589	18	30.0	68.0	61.0	34.0	114.0	4.0	45.0	71.0	327.0	7.0	45.0	72.0	63.0	121.0	115.0	10.0	38.0	193.0	158.0	1.0	-2.6804638276508466	-0.10165568728278628	-0.001961273645513017	-43.40409336813345	0.0033018898353560644	-1.7125450032709075	-0.6226530010719955	-50.541357960414466	-68.70083557326329	-8.022771478314278	2.6804638276508466	0.10165568728278628	0.001961273645513017	43.40409336813345	-0.0033018898353560644	1.7125450032709075	-0.6226530010719955	50.541357960414466
ems_3hM_1825.pdb	5	28	132	64	188	135	121	91	258	356	1198	28.0	132.0	64.0	176.0	135.0	7.0	34.0	186.0	198.0	508.0	23.0	37.0	32.0	68.0	250.0	5.0	22.0	435.0	660.0	540.0	-0.6604921664430954	-73.16051818021148	-12.571561619750867	-59.825124262761506	-31.313133478829517	-0.34803920314964376	-3.2785403857757234	-90.47695251375006	-223.38916530702838	-0.9283991866536779	-0.6604921664430954	-73.16051818021148	-12.571561619750867	-59.825124262761506	31.313133478829517	-0.34803920314964376	-3.2785403857757234	90.47695251375006
ems_3hM_3575.pdb	16	30	0	0	0	0	0	0	0	0	0	30.0	0.0	0.0	0.0	0.0	0.0	0.0	0.0	0.0	0.0	31.0	1.0	1.0	1.0	1.0	0.0	0.0	1.0	1.0	0.0	0.0025694120455668212	-0.34652842790520744	-0.20174331427252845	-0.29366687036289685	-0.18284722215383156	0.0	0.0	-0.10952505777971556	0.016216571902714416	0.0	-0.0025694120455668212	0.34652842790520744	0.20174331427252845	0.29366687036289685	0.18284722215383156	0.0	0.0	0.10952505777971556
ems_3hM_2492.pdb	12	0	24	55	162	8	337	0	10	0	0	0.0	24.0	55.0	151.0	8.0	22.0	0.0	7.0	0.0	0.0	55.0	83.0	72.0	97.0	26.0	8.0	31.0	3.0	1.0	1.0	-52.34509254872111	-28.917579360452446	-2.0984675894770817	-13.188194965810425	-7.863257077585825	-9.205787054487232	-27.980440226253037	-2.471797760703456	0.016216571902714416	0.2508450874890145	52.34509254872111	28.917579360452446	2.0984675894770817	-13.188194965810425	7.863257077585825	-9.205787054487232	27.980440226253037	-2.471797760703456
ems_3hM_401.pdb	25	122	81	140	85	50	90	37	90	277	26	122.0	81.0	140.0	79.0	50.0	5.0	14.0	64.0	154.0	11.0	112.0	175.0	151.0	257.0	116.0	21.0	81.0	112.0	48.0	2.0	-0.4893107435173647	-31.21414398416729	-0.4023003851018814	-84.32433618153476	-23.38865218813126	-7.803423269088881	-41.87055026440082	-11.733338585287841	-75.11351799808709	-10.658040574080113	-0.4893107435173647	31.21414398416729	0.4023003851018814	84.32433618153476	23.38865218813126	7.803423269088881	41.87055026440082	11.733338585287841
ems_3hM_1641.pdb	14	16	9	0	154	6	222	95	354	14	0	16.0	9.0	0.0	144.0	6.0	14.0	36.0	255.0	7.0	0.0	66.0	99.0	86.0	107.0	9.0	9.0	34.0	1.0	1.0	0.0	-26.725802318871498	-67.17779686321076	-82.4596084869742	-5.799738130050201	-0.35270739825121034	-1.6343761411901545	-0.08793851488957928	-1133.9070015086045	-8.622471303644673	0.0	26.725802318871498	67.17779686321076	82.4596084869742	-5.799738130050201	0.35270739825121034	-1.6343761411901545	-0.08793851488957928	-1133.9070015086045
ems_3hM_2335.pdb	13	40	111	147	65	198	93	93	270	448	0	40.0	111.0	147.0	60.0	198.0	6.0	35.0	194.0	249.0	0.0	56.0	89.0	77.0	140.0	173.0	11.0	44.0	253.0	141.0	2.0	-2.4244685451241708	-2.635807602817948	-25.3946467416787	-29.00605880953299	-1.7393522431033832	-1.177276735496676	-0.969480097372994	-7.386602935843912	-34.07659776495916	-0.7721505898418322	2.4244685451241708	-2.635807602817948	-25.3946467416787	29.00605880953299	-1.7393522431033832	1.177276735496676	0.969480097372994	7.386602935843912
ems_3hM_873.pdb	8	222	168	135	173	94	287	189	462	667	0	222.0	168.0	135.0	162.0	94.0	18.0	72.0	333.0	371.0	0.0	34.0	54.0	47.0	87.0	272.0	7.0	28.0	313.0	287.0	2.0	-230.73584289967158	-77.7223960644721	-55.86188233467863	-25.69652371517623	-77.63693238852102	-6.471399781043584	-25.017402567829706	-0.6799350921615996	-11.517668540128966	-0.6197000691158112	-230.73584289967158	-77.7223960644721	-55.86188233467863	-25.69652371517623	77.63693238852102	-6.471399781043584	-25.017402567829706	-0.6799350921615996
ems_3hM_500.pdb	13	0	0	0	0	0	0	0	0	0	0	0.0	0.0	0.0	0.0	0.0	0.0	0.0	0.0	0.0	0.0	1.0	1.0	1.0	1.0	1.0	0.0	0.0	1.0	1.0	0.0	-0.3537490785819821	-0.34652842790520744	-0.20174331427252845	-0.29366687036289685	-0.18284722215383156	0.0	0.0	-0.10952505777971556	0.016216571902714416	0.0	0.3537490785819821	0.34652842790520744	0.20174331427252845	0.29366687036289685	0.18284722215383156	0.0	0.0	0.10952505777971556
ems_3hM_3662.pdb	17	38	86	75	149	173	81	85	336	157	0	38.0	86.0	75.0	139.0	173.0	5.0	32.0	242.0	87.0	0.0	79.0	125.0	108.0	200.0	136.0	16.0	63.0	147.0	125.0	1.0	-12.678365870319796	-6.640574025173379	-5.506054840420519	-10.190685137263642	-4.617987491033516	-4.613667945744657	-9.105344732733982	-25.585357675362193	-6.145798133416292	-0.060937902932961314	12.678365870319796	6.640574025173379	5.506054840420519	10.190685137263642	-4.617987491033516	4.613667945744657	9.105344732733982	-25.585357675362193
ems_3hM_3114.pdb	17	28	49	73	129	73	220	44	198	166	0	28.0	49.0	73.0	120.0	73.0	14.0	16.0	142.0	92.0	0.0	79.0	125.0	108.0	198.0	77.0	16.0	63.0	133.0	66.0	1.0	-21.233223822681307	-29.48275263370464	-6.186648929772417	-17.655087879412466	-0.08195377820649696	-0.04601247063051517	-24.139015370818363	-0.3284554101354047	-4.8179773840444815	-0.03300314482254918	21.233223822681307	29.48275263370464	6.186648929772417	17.655087879412466	0.08195377820649696	0.04601247063051517	24.139015370818363	-0.3284554101354047
ems_3hM_2785.pdb	7	37	20	18	0	23	1	0	0	137	0	37.0	20.0	18.0	0.0	23.0	0.0	0.0	0.0	76.0	0.0	34.0	53.0	46.0	83.0	31.0	7.0	26.0	28.0	23.0	0.0	-0.1987157489515852	-13.179437601615597	-10.688840120305017	-80.06916908427881	-0.9441252000264376	-4.749102718185873	-23.7783960678342	-25.21274937412532	-39.01837065587063	0.0	-0.1987157489515852	13.179437601615597	10.688840120305017	80.06916908427881	0.9441252000264376	4.749102718185873	23.7783960678342	25.21274937412532
ems_3hM_2754.pdb	15	142	144	93	183	66	124	49	351	463	0	142.0	144.0	93.0	171.0	66.0	8.0	18.0	253.0	257.0	0.0	67.0	107.0	93.0	172.0	229.0	14.0	54.0	185.0	211.0	1.0	-31.50299561504363	-5.864654815691424	0.0	0.002657997852452354	-80.20067237307586	-1.1330260524776268	-15.873660772443829	-11.276215456552933	-4.742979092094373	-0.2762877750366486	-31.50299561504363	-5.864654815691424	0.0	-0.002657997852452354	80.20067237307586	1.1330260524776268	15.873660772443829	-11.276215456552933
ems_3hM_2443.pdb	40	76	332	157	317	294	295	198	473	794	0	76.0	332.0	157.0	297.0	294.0	19.0	75.0	341.0	442.0	0.0	191.0	301.0	260.0	464.0	504.0	37.0	147.0	213.0	332.0	2.0	-44.340487468266794	-1.6065132267085571	-23.679304105632696	-34.426701956304385	-51.38165420893546	-5.095964014600462	-21.18913071071887	-32.52752609598926	-16.580718975510305	-0.9030524884414756	44.340487468266794	-1.6065132267085571	23.679304105632696	34.426701956304385	51.38165420893546	5.095964014600462	21.18913071071887	-32.52752609598926
ems_3hM_588.pdb	30	0	0	0	0	0	0	0	0	0	0	0.0	0.0	0.0	0.0	0.0	0.0	0.0	0.0	0.0	0.0	1.0	1.0	1.0	1.0	1.0	0.0	0.0	1.0	1.0	0.0	-0.3534941893750085	-0.34652842790520744	-0.20174331427252845	-0.29366687036289685	-0.18284722215383156	0.0	0.0	-0.10952505777971556	0.016216571902714416	0.0	0.3534941893750085	0.34652842790520744	0.20174331427252845	0.29366687036289685	0.18284722215383156	0.0	0.0	0.10952505777971556
ems_3hM_3203.pdb	67	2	0	0	18	0	40	0	21	0	0	2.0	0.0	0.0	16.0	0.0	2.0	0.0	15.0	0.0	0.0	2.0	1.0	1.0	1.0	1.0	0.0	0.0	1.0	1.0	0.0	0.0	-0.34652842790520744	-0.20174331427252845	-26.266901150832485	-0.18284722215383156	-5.155638863273285	0.0	-26.365966798367577	0.016216571902714416	0.0	0.0	0.34652842790520744	0.20174331427252845	-26.266901150832485	0.18284722215383156	-5.155638863273285	0.0	-26.365966798367577
ems_3hM_1924.pdb	47	201	67	130	0	0	0	0	0	0	0	201.0	67.0	130.0	0.0	0.0	0.0	0.0	0.0	0.0	0.0	185.0	108.0	94.0	1.0	1.0	0.0	0.0	1.0	1.0	2.0	-0.7567064320609802	-8.832863744322806	-6.475469182199702	-0.29366687036289685	-0.18284722215383156	0.0	0.0	-0.10952505777971556	0.016216571902714416	-0.5255666849792378	-0.7567064320609802	8.832863744322806	-6.475469182199702	0.29366687036289685	0.18284722215383156	0.0	0.0	0.10952505777971556
ems_3hM_161.pdb	24	1	0	0	0	0	0	0	0	0	0	1.0	0.0	0.0	0.0	0.0	0.0	0.0	0.0	0.0	0.0	1.0	1.0	1.0	1.0	1.0	0.0	0.0	1.0	1.0	0.0	0.0	-0.34652842790520744	-0.20174331427252845	-0.29366687036289685	-0.18284722215383156	0.0	0.0	-0.10952505777971556	0.016216571902714416	0.0	0.0	0.34652842790520744	0.20174331427252845	0.29366687036289685	0.18284722215383156	0.0	0.0	0.10952505777971556
ems_3hM_1587.pdb	5	0	0	0	0	0	0	0	0	0	0	0.0	0.0	0.0	0.0	0.0	0.0	0.0	0.0	0.0	0.0	1.0	1.0	1.0	1.0	1.0	0.0	0.0	1.0	1.0	0.0	-0.3534941893750085	-0.34652842790520744	-0.20174331427252845	-0.29366687036289685	-0.18284722215383156	0.0	0.0	-0.10952505777971556	0.016216571902714416	0.0	0.3534941893750085	0.34652842790520744	0.20174331427252845	0.29366687036289685	0.18284722215383156	0.0	0.0	0.10952505777971556
ems_3hM_276.pdb	5	67	113	50	0	23	0	0	0	0	0	67.0	113.0	50.0	0.0	23.0	0.0	0.0	0.0	0.0	0.0	21.0	25.0	22.0	4.0	11.0	0.0	1.0	1.0	1.0	1.0	-32.632699335926326	-83.41443694710955	-13.995705781701693	-1.8905073577612599	-5.163387855969488	0.0	-0.11668073074147035	-0.10952505777971556	0.016216571902714416	0.3461553625822036	-32.632699335926326	-83.41443694710955	-13.995705781701693	1.8905073577612599	-5.163387855969488	0.0	0.11668073074147035	0.10952505777971556
ems_3hM_489.pdb	24	160	89	109	40	168	74	11	73	371	0	160.0	89.0	109.0	37.0	168.0	4.0	4.0	52.0	206.0	0.0	112.0	176.0	152.0	267.0	132.0	21.0	84.0	119.0	72.0	2.0	-9.224552198762666	-26.0517763507282	-6.703704482593678	-155.47231316922662	-4.671497821108319	-9.826836890435803	-66.65247888112344	-23.77322224558689	-83.44338756936263	-0.17319893060714753	-9.224552198762666	26.0517763507282	6.703704482593678	155.47231316922662	-4.671497821108319	9.826836890435803	66.65247888112344	23.77322224558689
ems_3hM_2969.pdb	11	138	3	11	149	0	225	115	406	43	0	138.0	3.0	11.0	139.0	0.0	14.0	43.0	292.0	23.0	0.0	45.0	74.0	64.0	133.0	6.0	11.0	42.0	67.0	13.0	33.0	-61.31712615153509	-59.73245093913609	-32.719861140121324	-0.13557591938820224	-3.7187925345787387	-0.5827093962460559	-0.018008856564485143	-205.9379658728493	-3.0757436041548343	-30.219413197754434	-61.31712615153509	59.73245093913609	32.719861140121324	-0.13557591938820224	3.7187925345787387	-0.5827093962460559	-0.018008856564485143	-205.9379658728493
ems_3hM_458.pdb	25	27	0	0	0	0	0	0	0	0	0	27.0	0.0	0.0	0.0	0.0	0.0	0.0	0.0	0.0	0.0	28.0	1.0	1.0	1.0	1.0	0.0	0.0	1.0	1.0	0.0	0.013007777916389074	-0.34652842790520744	-0.20174331427252845	-0.29366687036289685	-0.18284722215383156	0.0	0.0	-0.10952505777971556	0.016216571902714416	0.0	-0.013007777916389074	0.34652842790520744	0.20174331427252845	0.29366687036289685	0.18284722215383156	0.0	0.0	0.10952505777971556
ems_3hM_1989.pdb	63	241	135	77	393	253	553	295	749	629	0	241.0	135.0	77.0	368.0	253.0	36.0	112.0	540.0	350.0	0.0	305.0	490.0	424.0	834.0	232.0	67.0	264.0	281.0	362.0	2.0	-7.133568262514018	-180.41006952413517	-214.83985656500874	-164.7239795053423	-0.9732169401276848	-8.237480147033722	-55.58025130366507	-94.37671456765615	-0.19688926602316315	-1.0114072126857858	7.133568262514018	180.41006952413517	214.83985656500874	164.7239795053423	-0.9732169401276848	8.237480147033722	55.58025130366507	-94.37671456765615
ems_3hM_2398.pdb	98	378	511	431	885	1012	1459	1079	2840	2065	558	378.0	511.0	431.0	829.0	1012.0	96.0	412.0	2048.0	1149.0	236.0	476.0	769.0	666.0	1351.0	914.0	108.0	428.0	2083.0	1819.0	137.0	-10.702522679939023	-49.08010635299603	-47.11698888221793	-117.02223605345057	-5.128417134908091	-0.655021783812046	-0.27079879233002657	-0.28926818133459165	-141.94287941221114	-29.693397899653235	10.702522679939023	49.08010635299603	47.11698888221793	117.02223605345057	-5.128417134908091	0.655021783812046	0.27079879233002657	0.28926818133459165
ems_3hM_2567.pdb	17	29	0	0	0	0	0	0	0	0	0	29.0	0.0	0.0	0.0	0.0	0.0	0.0	0.0	0.0	0.0	31.0	1.0	1.0	1.0	1.0	0.0	0.0	1.0	1.0	0.0	-0.017032292805296834	-0.34652842790520744	-0.20174331427252845	-0.29366687036289685	-0.18284722215383156	0.0	0.0	-0.10952505777971556	0.016216571902714416	0.0	0.017032292805296834	0.34652842790520744	0.20174331427252845	0.29366687036289685	0.18284722215383156	0.0	0.0	0.10952505777971556
ems_3hM_3480.pdb	25	15	50	8	33	48	118	62	139	65	0	15.0	50.0	8.0	30.0	48.0	7.0	23.0	100.0	36.0	0.0	106.0	136.0	118.0	39.0	11.0	3.0	12.0	1.0	1.0	0.0	-60.61811050659316	-35.459239099345865	-86.8126169704357	-0.9733942866371096	-35.09061194127701	-2.190001450663261	-4.00614650807716	-352.89857504507944	-96.28758934352986	0.0	60.61811050659316	35.459239099345865	86.8126169704357	0.9733942866371096	-35.09061194127701	-2.190001450663261	-4.00614650807716	-352.89857504507944
ems_3hM_1013.pdb	23	1	70	86	183	93	158	0	0	0	1	1.0	70.0	86.0	171.0	93.0	10.0	0.0	0.0	0.0	0.0	108.0	153.0	132.0	103.0	40.0	8.0	33.0	1.0	1.0	1.0	-100.43330395065504	-27.76063939983578	-9.00726852416716	-19.088036992696413	-25.889849037036754	-0.2845349381435973	-29.855100436069442	-0.10952505777971556	0.016216571902714416	-0.1961696143231797	100.43330395065504	27.76063939983578	9.00726852416716	-19.088036992696413	-25.889849037036754	-0.2845349381435973	29.855100436069442	0.10952505777971556
ems_3hM_1958.pdb	6	73	1	0	0	0	0	0	0	0	0	73.0	1.0	0.0	0.0	0.0	0.0	0.0	0.0	0.0	0.0	16.0	4.0	4.0	1.0	1.0	0.0	0.0	1.0	1.0	0.0	-53.08915743691514	-1.0549306094405946	-1.8867853641189325	-0.29366687036289685	-0.18284722215383156	0.0	0.0	-0.10952505777971556	0.016216571902714416	0.0	-53.08915743691514	1.0549306094405946	1.8867853641189325	0.29366687036289685	0.18284722215383156	0.0	0.0	0.10952505777971556
ems_3hM_2831.pdb	31	79	68	22	10	101	29	10	77	330	0	79.0	68.0	22.0	9.0	101.0	1.0	3.0	55.0	183.0	0.0	146.0	231.0	200.0	365.0	106.0	29.0	116.0	38.0	87.0	0.0	-18.20729401420601	-79.49063664896019	-128.5020752092018	-321.2690849811305	-0.1084317493238416	-23.276899642971877	-99.90347465307924	-3.489616793781586	-40.834759057111015	0.0	18.20729401420601	79.49063664896019	128.5020752092018	321.2690849811305	0.1084317493238416	23.276899642971877	99.90347465307924	-3.489616793781586
ems_3hM_1800.pdb	18	130	170	114	0	174	0	0	0	110	0	130.0	170.0	114.0	0.0	174.0	0.0	0.0	0.0	61.0	0.0	75.0	98.0	85.0	36.0	49.0	3.0	11.0	1.0	1.0	2.0	-17.08390586152818	-21.701759251647356	-4.595888499627165	-33.28266473817147	-97.15568813982874	-1.3837114118928049	-9.260025290228855	-0.10952505777971556	-193.71295581909916	-0.2628940710075298	-17.08390586152818	-21.701759251647356	-4.595888499627165	33.28266473817147	-97.15568813982874	1.3837114118928049	9.260025290228855	0.10952505777971556
ems_3hM_1472.pdb	1	67	50	85	174	87	175	157	323	385	0	67.0	50.0	85.0	163.0	87.0	11.0	59.0	232.0	214.0	0.0	1.0	1.0	1.0	1.0	85.0	0.0	0.0	296.0	128.0	2.0	-194.40709399207225	-131.49830319165	-278.82160795039454	-623.1784275778045	-0.026390047920855864	-42.046239347802356	-235.086617616119	-7.356214474479658	-24.09809389829471	-0.7518386408666324	-194.40709399207225	-131.49830319165	-278.82160795039454	-623.1784275778045	-0.026390047920855864	-42.046239347802356	-235.086617616119	7.356214474479658
ems_3hM_383.pdb	18	2	0	0	0	0	0	0	0	0	0	2.0	0.0	0.0	0.0	0.0	0.0	0.0	0.0	0.0	0.0	2.0	1.0	1.0	1.0	1.0	0.0	0.0	1.0	1.0	0.0	0.0	-0.34652842790520744	-0.20174331427252845	-0.29366687036289685	-0.18284722215383156	0.0	0.0	-0.10952505777971556	0.016216571902714416	0.0	0.0	0.34652842790520744	0.20174331427252845	0.29366687036289685	0.18284722215383156	0.0	0.0	0.10952505777971556
ems_3hM_424.pdb	45	62	56	80	55	168	64	110	258	578	26	62.0	56.0	80.0	51.0	168.0	4.0	42.0	186.0	321.0	11.0	215.0	344.0	298.0	583.0	96.0	47.0	185.0	277.0	143.0	2.0	-74.98003875874112	-185.7554150714841	-112.10757352724664	-406.6973631230806	-22.631417417264032	-31.64991828081143	-79.65461672015965	-16.856011225604107	-81.97709697571264	-11.017099728057781	74.98003875874112	185.7554150714841	112.10757352724664	406.6973631230806	-22.631417417264032	31.64991828081143	79.65461672015965	16.856011225604107
ems_3hM_1304.pdb	33	228	49	104	330	89	570	337	839	217	0	228.0	49.0	104.0	309.0	89.0	37.0	128.0	605.0	120.0	0.0	158.0	256.0	221.0	444.0	86.0	36.0	140.0	453.0	157.0	12.0	-13.613522126154578	-124.8085228809938	-38.29192217426439	-22.687886115449658	-0.057830166835969976	-0.040946531135020336	-0.5183672156853163	-23.16336053260073	-4.6648273059549865	-10.178832667692506	-13.613522126154578	124.8085228809938	38.29192217426439	22.687886115449658	-0.057830166835969976	-0.040946531135020336	0.5183672156853163	-23.16336053260073
ems_3hM_2106.pdb	21	20	124	263	0	0	0	0	0	0	0	20.0	124.0	263.0	0.0	0.0	0.0	0.0	0.0	0.0	0.0	92.0	100.0	87.0	6.0	4.0	0.0	2.0	1.0	1.0	4.0	-40.78811846766285	-2.682018194408343	-115.745397645185	-3.6955623046611916	-2.6055311722838663	0.0	-0.4308710997652736	-0.10952505777971556	0.016216571902714416	-2.077856974637354	40.78811846766285	-2.682018194408343	-115.745397645185	3.6955623046611916	2.6055311722838663	0.0	0.4308710997652736	0.10952505777971556
ems_3hM_3451.pdb	18	1	0	0	0	0	0	0	0	0	0	1.0	0.0	0.0	0.0	0.0	0.0	0.0	0.0	0.0	0.0	1.0	1.0	1.0	1.0	1.0	0.0	0.0	1.0	1.0	0.0	0.0	-0.34652842790520744	-0.20174331427252845	-0.29366687036289685	-0.18284722215383156	0.0	0.0	-0.10952505777971556	0.016216571902714416	0.0	0.0	0.34652842790520744	0.20174331427252845	0.29366687036289685	0.18284722215383156	0.0	0.0	0.10952505777971556
ems_3hM_3509.pdb	31	15	72	65	359	176	179	114	338	374	0	15.0	72.0	65.0	336.0	176.0	11.0	43.0	243.0	208.0	0.0	147.0	235.0	203.0	394.0	121.0	32.0	125.0	207.0	169.0	1.0	-96.36680189235949	-77.25837987780156	-63.644497328557975	-4.469116070207633	-10.938271191591623	-8.444669854887419	-35.4614735111018	-3.115615031727714	-4.405236753078384	-0.15659096578935827	96.36680189235949	77.25837987780156	63.644497328557975	4.469116070207633	-10.938271191591623	8.444669854887419	35.4614735111018	-3.115615031727714
ems_3hM_1765.pdb	7	124	143	185	400	174	318	166	701	320	734	124.0	143.0	185.0	375.0	174.0	20.0	63.0	505.0	178.0	311.0	34.0	55.0	48.0	99.0	262.0	8.0	31.0	1047.0	596.0	275.0	-70.97936062681643	-48.67140454263279	-113.76355596636044	-224.3758574220036	-16.61620871789745	-6.900516454570407	-12.719769243703373	-173.38214669635795	-202.23180428125846	-2.2634689912511594	-70.97936062681643	-48.67140454263279	-113.76355596636044	-224.3758574220036	16.61620871789745	-6.900516454570407	-12.719769243703373	173.38214669635795
ems_3hM_733.pdb	9	153	37	45	0	0	0	0	0	0	0	153.0	37.0	45.0	0.0	0.0	0.0	0.0	0.0	0.0	0.0	31.0	33.0	29.0	2.0	1.0	0.0	1.0	1.0	1.0	1.0	-124.53380974654276	-0.2886030611767012	-4.233329956679949	-0.2667751526283533	-0.18284722215383156	0.0	0.6704987683421717	-0.10952505777971556	0.016216571902714416	0.4515159735288848	-124.53380974654276	-0.2886030611767012	-4.233329956679949	0.2667751526283533	0.18284722215383156	0.0	-0.6704987683421717	0.10952505777971556
ems_3hM_1719.pdb	9	3	22	13	14	13	33	2	50	48	1	3.0	22.0	13.0	13.0	13.0	2.0	0.0	36.0	26.0	0.0	32.0	40.0	34.0	9.0	4.0	1.0	3.0	1.0	1.0	0.0	-20.38680079098737	-4.413648479730001	-8.237835763618483	-0.8939772220395952	-7.5221087527489825	-1.0039685408136003	-1.3991376331491026	-91.886594951159	-61.66727847545052	0.0	20.38680079098737	4.413648479730001	8.237835763618483	-0.8939772220395952	-7.5221087527489825	-1.0039685408136003	1.3991376331491026	-91.886594951159
ems_3hM_2211.pdb	15	59	0	0	0	0	1	0	0	0	0	59.0	0.0	0.0	0.0	0.0	0.0	0.0	0.0	0.0	0.0	39.0	1.0	1.0	1.0	1.0	0.0	0.0	1.0	1.0	0.0	-4.551829692461986	-0.3622431417245964	-0.2174580280919176	-0.29366687036289685	-0.18284722215383156	0.0	0.0	-0.10952505777971556	0.016216571902714416	0.0	-4.551829692461986	0.3622431417245964	0.2174580280919176	0.29366687036289685	0.18284722215383156	0.0	0.0	0.10952505777971556
ems_3hM_2059.pdb	35	1	14	27	134	50	84	36	84	94	0	1.0	14.0	27.0	125.0	50.0	5.0	13.0	60.0	52.0	0.0	161.0	216.0	187.0	96.0	5.0	8.0	30.0	1.0	1.0	0.0	-152.10515670596018	-162.48022368582025	-106.80243896865652	-4.112110657651542	-71.40895606016124	-0.3028302026620233	-5.939303945087647	-182.16697455241183	-157.18854392896054	0.0	152.10515670596018	162.48022368582025	106.80243896865652	-4.112110657651542	-71.40895606016124	0.3028302026620233	5.939303945087647	-182.16697455241183
ems_3hM_3619.pdb	32	26	124	286	0	19	0	0	0	1	0	26.0	124.0	286.0	0.0	19.0	0.0	0.0	0.0	0.0	0.0	134.0	150.0	129.0	11.0	6.0	1.0	3.0	1.0	1.0	4.0	-64.30950033750281	-2.237381587879156	-70.54738696581794	-8.682542043680309	-10.060829430944363	0.14446767970428587	-1.8981849032042708	-0.10952505777971556	0.016216571902714416	-2.413209842528216	64.30950033750281	2.237381587879156	-70.54738696581794	8.682542043680309	-10.060829430944363	-0.14446767970428587	1.8981849032042708	0.10952505777971556
ems_3hM_2101.pdb	19	0	57	36	0	2	0	0	0	0	0	0.0	57.0	36.0	0.0	2.0	0.0	0.0	0.0	0.0	0.0	74.0	45.0	39.0	1.0	1.0	0.0	0.0	1.0	1.0	1.0	-71.1832742082967	-1.5019772253205377	-0.09607146179255466	-0.29366687036289685	-0.5103003738179912	0.0	0.0	-0.10952505777971556	0.016216571902714416	0.674659696363009	71.1832742082967	-1.5019772253205377	0.09607146179255466	0.29366687036289685	-0.5103003738179912	0.0	0.0	0.10952505777971556
ems_3hM_1014.pdb	26	99	35	7	73	65	291	0	0	0	0	99.0	35.0	7.0	68.0	65.0	19.0	0.0	0.0	0.0	0.0	118.0	157.0	136.0	65.0	12.0	5.0	21.0	1.0	1.0	0.0	-1.4645482651798858	-68.74145659317455	-106.62996353256041	-0.08745489521425043	-59.86156854573022	-11.445003660976742	-18.14526535669738	-0.10952505777971556	0.016216571902714416	0.0	1.4645482651798858	68.74145659317455	106.62996353256041	-0.08745489521425043	-59.86156854573022	-11.445003660976742	18.14526535669738	0.10952505777971556
ems_3hM_352.pdb	2	59	27	18	2	42	0	0	0	184	0	59.0	27.0	18.0	1.0	42.0	0.0	0.0	0.0	102.0	0.0	1.0	1.0	1.0	1.0	43.0	0.0	0.0	40.0	44.0	0.0	-164.0317667303332	-55.54792254938134	-32.965870821666535	0.0	-0.011218717655665957	0.0	0.0	-37.12727381160728	-28.093676767943773	0.0	-164.0317667303332	-55.54792254938134	-32.965870821666535	0.0	0.011218717655665957	0.0	0.0	37.12727381160728
ems_3hM_3320.pdb	37	109	12	16	0	0	0	0	0	0	0	109.0	12.0	16.0	0.0	0.0	0.0	0.0	0.0	0.0	0.0	120.0	15.0	13.0	1.0	1.0	0.0	0.0	1.0	1.0	0.0	-0.4879333641302139	-0.1430378336062379	-0.4989602115402558	-0.29366687036289685	-0.18284722215383156	0.0	0.0	-0.10952505777971556	0.016216571902714416	0.0	0.4879333641302139	0.1430378336062379	-0.4989602115402558	0.29366687036289685	0.18284722215383156	0.0	0.0	0.10952505777971556
ems_3hM_2912.pdb	1	51	71	221	0	266	0	0	0	591	0	51.0	71.0	221.0	0.0	266.0	0.0	0.0	0.0	329.0	0.0	1.0	1.0	1.0	1.0	107.0	0.0	0.0	282.0	67.0	3.0	-134.73533088746842	-210.4456040065035	-931.2386640326176	-0.29366687036289685	-83.62128660748405	0.0	0.0	-278.1640027000969	-263.5881946571259	-1.6282465833404267	-134.73533088746842	-210.4456040065035	-931.2386640326176	0.29366687036289685	-83.62128660748405	0.0	0.0	278.1640027000969
ems_3hM_887.pdb	13	10	0	0	0	0	0	0	0	0	0	10.0	0.0	0.0	0.0	0.0	0.0	0.0	0.0	0.0	0.0	10.0	1.0	1.0	1.0	1.0	0.0	0.0	1.0	1.0	0.0	0.0	-0.34652842790520744	-0.20174331427252845	-0.29366687036289685	-0.18284722215383156	0.0	0.0	-0.10952505777971556	0.016216571902714416	0.0	0.0	0.34652842790520744	0.20174331427252845	0.29366687036289685	0.18284722215383156	0.0	0.0	0.10952505777971556
ems_3hM_880.pdb	33	126	2	3	107	0	38	61	138	11	0	126.0	2.0	3.0	100.0	0.0	2.0	23.0	99.0	6.0	0.0	149.0	193.0	167.0	61.0	1.0	5.0	19.0	1.0	1.0	0.0	-1.7304904509687162	-179.33761137436488	-149.70481505934362	-10.936661290399464	-0.18284722215383156	-0.6435608537922315	-0.4518231072700871	-348.4028863154525	-6.660341580835401	0.0	1.7304904509687162	179.33761137436488	149.70481505934362	-10.936661290399464	0.18284722215383156	0.6435608537922315	-0.4518231072700871	-348.4028863154525
ems_3hM_2560.pdb	14	108	212	141	319	226	543	70	411	251	2	108.0	212.0	141.0	299.0	226.0	35.0	26.0	296.0	139.0	0.0	67.0	106.0	92.0	161.0	316.0	13.0	51.0	164.0	181.0	2.0	-10.647378575838928	-41.47241248611316	-11.65206098547259	-47.438096293390906	-14.133424455148996	-13.347416389749606	-7.120182550007186	-43.35508357622992	-5.218615319068932	-0.6880294675107801	-10.647378575838928	-41.47241248611316	-11.65206098547259	-47.438096293390906	14.133424455148996	-13.347416389749606	7.120182550007186	-43.35508357622992
ems_3hM_355.pdb	20	69	33	5	99	66	78	111	134	87	0	69.0	33.0	5.0	92.0	66.0	5.0	42.0	96.0	48.0	0.0	90.0	144.0	125.0	239.0	55.0	19.0	76.0	14.0	68.0	0.0	-2.577789749087046	-61.726505344726924	-102.00527244523651	-58.42668418122841	-1.1821559211043111	-6.744086385839772	-8.57298958454119	-104.14517495512828	-3.0332396596158016	0.0	2.577789749087046	61.726505344726924	102.00527244523651	58.42668418122841	-1.1821559211043111	6.744086385839772	8.57298958454119	-104.14517495512828
ems_3hM_1807.pdb	7	89	0	0	70	0	43	28	123	0	0	89.0	0.0	0.0	65.0	0.0	2.0	10.0	88.0	0.0	0.0	33.0	49.0	42.0	48.0	1.0	4.0	15.0	1.0	1.0	0.0	-32.88899295968682	-45.80911313729395	-39.325597392549724	-2.8398418456075945	-0.18284722215383156	-0.20985793742249606	-0.8142918513829578	-299.63719955801366	0.016216571902714416	0.0	-32.88899295968682	45.80911313729395	39.325597392549724	-2.8398418456075945	0.18284722215383156	0.20985793742249606	0.8142918513829578	-299.63719955801366
ems_3hM_851.pdb	16	122	31	68	267	67	247	118	541	184	2129	122.0	31.0	68.0	250.0	67.0	16.0	45.0	390.0	102.0	903.0	68.0	112.0	97.0	207.0	60.0	17.0	66.0	501.0	168.0	1176.0	-17.34114936005807	-40.44820929925039	-4.606980180170184	-4.249367244372394	-0.5065395056180435	0.02468610920571024	-3.434421463453916	-13.210700748254853	-14.93778396989228	-34.292345431431606	-17.34114936005807	40.44820929925039	4.606980180170184	-4.249367244372394	-0.5065395056180435	-0.02468610920571024	3.434421463453916	13.210700748254853
ems_3hM_3487.pdb	32	166	27	51	0	0	0	0	0	0	0	166.0	27.0	51.0	0.0	0.0	0.0	0.0	0.0	0.0	0.0	114.0	46.0	40.0	1.0	1.0	0.0	0.0	1.0	1.0	1.0	-10.705856368654977	-4.275881961209329	-1.6090138008222823	-0.29366687036289685	-0.18284722215383156	0.0	0.0	-0.10952505777971556	0.016216571902714416	0.3263527162282518	-10.705856368654977	4.275881961209329	-1.6090138008222823	0.29366687036289685	0.18284722215383156	0.0	0.0	0.10952505777971556
ems_3hM_3456.pdb	14	59	0	2	22	0	63	0	0	0	0	59.0	0.0	2.0	20.0	0.0	4.0	0.0	0.0	0.0	0.0	41.0	2.0	2.0	1.0	1.0	0.0	0.0	1.0	1.0	0.0	-3.725860324202373	-0.8485949220164062	0.0	-36.75601575932958	-0.18284722215383156	-12.10305555898015	0.0	-0.10952505777971556	0.016216571902714416	0.0	-3.725860324202373	0.8485949220164062	0.0	-36.75601575932958	0.18284722215383156	-12.10305555898015	0.0	0.10952505777971556
ems_3hM_1303.pdb	5	5	87	72	0	130	0	0	0	25	0	5.0	87.0	72.0	0.0	130.0	0.0	0.0	0.0	13.0	0.0	22.0	30.0	26.0	17.0	42.0	1.0	5.0	1.0	1.0	1.0	-8.535138211478356	-36.34381235791565	-28.069733470382513	-14.985006802627547	-59.6397939962564	-0.32745018540638915	-3.7219990629115833	-0.10952505777971556	-22.74680172086336	-0.01848817027677385	8.535138211478356	-36.34381235791565	-28.069733470382513	14.985006802627547	-59.6397939962564	0.32745018540638915	3.7219990629115833	0.10952505777971556
ems_3hM_2677.pdb	14	14	24	18	0	1	0	0	0	0	0	14.0	24.0	18.0	0.0	1.0	0.0	0.0	0.0	0.0	0.0	52.0	20.0	18.0	1.0	1.0	0.0	0.0	1.0	1.0	0.0	-19.141946768706585	-0.4029603220965612	0.0	-0.29366687036289685	0.0	0.0	0.0	-0.10952505777971556	0.016216571902714416	0.0	19.141946768706585	-0.4029603220965612	0.0	0.29366687036289685	0.0	0.0	0.0	0.10952505777971556
ems_3hM_384.pdb	16	33	12	41	236	28	192	135	365	25	0	33.0	12.0	41.0	221.0	28.0	12.0	51.0	263.0	13.0	0.0	68.0	110.0	95.0	192.0	21.0	15.0	61.0	188.0	41.0	8.0	-10.74654994513567	-70.06223792251679	-19.089009396276	-2.2218338767474397	-1.0979516159303948	-0.2791174040390807	-0.7189148242990909	-13.33142834659867	-12.21702930470233	-6.0050547340705505	10.74654994513567	70.06223792251679	19.089009396276	-2.2218338767474397	-1.0979516159303948	0.2791174040390807	0.7189148242990909	-13.33142834659867
ems_3hM_1580.pdb	8	178	0	0	0	0	0	0	0	0	0	178.0	0.0	0.0	0.0	0.0	0.0	0.0	0.0	0.0	0.0	26.0	10.0	9.0	1.0	1.0	0.0	0.0	1.0	1.0	0.0	-191.1304484116701	-7.855989626633417	-6.55946810610947	-0.29366687036289685	-0.18284722215383156	0.0	0.0	-0.10952505777971556	0.016216571902714416	0.0	-191.1304484116701	7.855989626633417	6.55946810610947	0.29366687036289685	0.18284722215383156	0.0	0.0	0.10952505777971556
ems_3hM_2753.pdb	10	2	0	0	0	0	0	0	0	0	0	2.0	0.0	0.0	0.0	0.0	0.0	0.0	0.0	0.0	0.0	2.0	1.0	1.0	1.0	1.0	0.0	0.0	1.0	1.0	0.0	0.0	-0.34652842790520744	-0.20174331427252845	-0.29366687036289685	-0.18284722215383156	0.0	0.0	-0.10952505777971556	0.016216571902714416	0.0	0.0	0.34652842790520744	0.20174331427252845	0.29366687036289685	0.18284722215383156	0.0	0.0	0.10952505777971556
ems_3hM_610.pdb	5	0	0	0	0	0	0	0	0	0	0	0.0	0.0	0.0	0.0	0.0	0.0	0.0	0.0	0.0	0.0	1.0	1.0	1.0	1.0	1.0	0.0	0.0	1.0	1.0	0.0	-0.3534941893750085	-0.34652842790520744	-0.20174331427252845	-0.29366687036289685	-0.18284722215383156	0.0	0.0	-0.10952505777971556	0.016216571902714416	0.0	0.3534941893750085	0.34652842790520744	0.20174331427252845	0.29366687036289685	0.18284722215383156	0.0	0.0	0.10952505777971556
ems_3hM_2836.pdb	18	73	109	136	259	59	191	0	0	0	0	73.0	109.0	136.0	242.0	59.0	12.0	0.0	0.0	0.0	0.0	76.0	109.0	94.0	83.0	72.0	7.0	26.0	1.0	1.0	2.0	-0.04674088330000359	0.0	-8.277453859274246	-100.06334419692074	-1.1618151582777898	-1.978646022233708	-23.788419796516624	-0.10952505777971556	0.016216571902714416	-0.6158077842338014	0.04674088330000359	0.0	-8.277453859274246	-100.06334419692074	1.1618151582777898	-1.978646022233708	23.788419796516624	0.10952505777971556
ems_3hM_271.pdb	11	0	0	0	0	0	0	0	0	0	0	0.0	0.0	0.0	0.0	0.0	0.0	0.0	0.0	0.0	0.0	1.0	1.0	1.0	1.0	1.0	0.0	0.0	1.0	1.0	0.0	-0.3534941893750085	-0.34652842790520744	-0.20174331427252845	-0.29366687036289685	-0.18284722215383156	0.0	0.0	-0.10952505777971556	0.016216571902714416	0.0	0.3534941893750085	0.34652842790520744	0.20174331427252845	0.29366687036289685	0.18284722215383156	0.0	0.0	0.10952505777971556
ems_3hM_2495.pdb	32	33	18	28	0	0	0	0	0	0	0	33.0	18.0	28.0	0.0	0.0	0.0	0.0	0.0	0.0	0.0	104.0	21.0	18.0	1.0	1.0	0.0	0.0	1.0	1.0	0.0	-32.38893015251264	-0.11619546530491574	-2.6058763698456424	-0.29366687036289685	-0.18284722215383156	0.0	0.0	-0.10952505777971556	0.016216571902714416	0.0	32.38893015251264	0.11619546530491574	-2.6058763698456424	0.29366687036289685	0.18284722215383156	0.0	0.0	0.10952505777971556
ems_3hM_507.pdb	14	56	14	62	46	61	57	7	128	149	0	56.0	14.0	62.0	43.0	61.0	3.0	2.0	92.0	82.0	0.0	68.0	107.0	93.0	174.0	23.0	14.0	55.0	139.0	23.0	1.0	-0.9475738185477668	-63.907912428683424	-5.648144059878702	-70.18597294516175	-22.70064435933851	-5.5754269501150295	-44.818072309061286	-8.662609590713203	-45.79047737406618	0.1246814227547146	0.9475738185477668	63.907912428683424	5.648144059878702	70.18597294516175	-22.70064435933851	5.5754269501150295	44.818072309061286	8.662609590713203
ems_3hM_1409.pdb	5	55	41	71	336	135	312	275	583	196	1694	55.0	41.0	71.0	315.0	135.0	20.0	105.0	420.0	109.0	718.0	23.0	37.0	32.0	69.0	78.0	5.0	22.0	507.0	216.0	936.0	-16.71285068543866	-0.2349753022338277	-17.721578292316856	-234.36983618068138	-17.161310355345208	-11.988899872707925	-82.9357826989892	-7.854028560692996	-31.93212641398313	-27.52546419604721	-16.71285068543866	-0.2349753022338277	-17.721578292316856	-234.36983618068138	-17.161310355345208	-11.988899872707925	-82.9357826989892	7.854028560692996
ems_3hM_329.pdb	19	105	97	85	0	312	0	0	0	471	0	105.0	97.0	85.0	0.0	312.0	0.0	0.0	0.0	262.0	0.0	90.0	141.0	122.0	217.0	146.0	17.0	69.0	109.0	92.0	1.0	-1.3087119510516343	-7.661023283502033	-6.211220467271744	-213.59140862550248	-70.84940045752242	-15.045476442542816	-65.70444606193519	-106.17343493147273	-104.7879052845488	-0.18449099280529133	-1.3087119510516343	7.661023283502033	6.211220467271744	213.59140862550248	-70.84940045752242	15.045476442542816	65.70444606193519	106.17343493147273
ems_3hM_3572.pdb	20	2	0	0	0	0	0	0	0	0	0	2.0	0.0	0.0	0.0	0.0	0.0	0.0	0.0	0.0	0.0	2.0	1.0	1.0	1.0	1.0	0.0	0.0	1.0	1.0	0.0	0.0	-0.34652842790520744	-0.20174331427252845	-0.29366687036289685	-0.18284722215383156	0.0	0.0	-0.10952505777971556	0.016216571902714416	0.0	0.0	0.34652842790520744	0.20174331427252845	0.29366687036289685	0.18284722215383156	0.0	0.0	0.10952505777971556
ems_3hM_61.pdb	17	0	0	0	0	0	0	0	0	0	0	0.0	0.0	0.0	0.0	0.0	0.0	0.0	0.0	0.0	0.0	1.0	1.0	1.0	1.0	1.0	0.0	0.0	1.0	1.0	0.0	-0.3534941893750085	-0.34652842790520744	-0.20174331427252845	-0.29366687036289685	-0.18284722215383156	0.0	0.0	-0.10952505777971556	0.016216571902714416	0.0	0.3534941893750085	0.34652842790520744	0.20174331427252845	0.29366687036289685	0.18284722215383156	0.0	0.0	0.10952505777971556
ems_3hM_2444.pdb	6	2	48	39	185	160	287	2	138	66	0	2.0	48.0	39.0	173.0	160.0	18.0	0.0	99.0	36.0	0.0	22.0	36.0	31.0	56.0	75.0	5.0	18.0	70.0	63.0	1.0	-14.471980469821574	-2.0784249720299286	-1.1139436119016397	-77.7641899671208	-36.24579493858995	-11.998731222436133	-15.496622269517696	-5.560718035953896	-6.6980740022896645	0.5940196568703375	14.471980469821574	-2.0784249720299286	-1.1139436119016397	-77.7641899671208	-36.24579493858995	-11.998731222436133	15.496622269517696	-5.560718035953896
ems_3hM_799.pdb	21	78	16	41	286	60	763	150	350	49	1	78.0	16.0	41.0	268.0	60.0	50.0	57.0	252.0	27.0	0.0	102.0	164.0	142.0	286.0	28.0	23.0	91.0	183.0	53.0	6.0	-2.9108554844936805	-109.97789440958724	-49.62672565528814	-0.5523771627841825	-13.792560433833582	-12.32438037967722	-6.932605307048662	-11.894567679461744	-7.211568603694153	-4.168479377026227	2.9108554844936805	109.97789440958724	49.62672565528814	0.5523771627841825	-13.792560433833582	-12.32438037967722	6.932605307048662	-11.894567679461744
ems_3hM_1980.pdb	11	168	180	152	83	165	127	258	370	444	116	168.0	180.0	152.0	77.0	165.0	8.0	98.0	266.0	247.0	49.0	45.0	71.0	61.0	110.0	276.0	9.0	35.0	225.0	196.0	2.0	-99.23890886680124	-59.02075470711445	-47.682605108653746	-5.474407724783474	-25.930651529117316	0.018130165066773785	-38.53210851784577	-3.5750789840758443	-6.1402972015359865	-107.88239570089924	-99.23890886680124	-59.02075470711445	-47.682605108653746	5.474407724783474	25.930651529117316	-0.018130165066773785	-38.53210851784577	-3.5750789840758443
ems_3hM_3204.pdb	33	174	207	173	563	235	833	464	1335	742	2812	174.0	207.0	173.0	527.0	235.0	54.0	177.0	962.0	413.0	1193.0	159.0	260.0	225.0	476.0	391.0	38.0	151.0	1173.0	1033.0	1427.0	-0.7090544917096793	-5.69107806875661	-6.385658000785867	-2.7022019100159578	-36.18790616409035	-3.1079073285416854	-2.265889146193814	-20.063752248486253	-241.12366729595738	-20.28527065645721	-0.7090544917096793	5.69107806875661	6.385658000785867	-2.7022019100159578	36.18790616409035	-3.1079073285416854	-2.265889146193814	20.063752248486253
ems_3hM_907.pdb	11	49	43	3	220	26	263	0	1	12	0	49.0	43.0	3.0	206.0	26.0	17.0	0.0	0.0	6.0	0.0	44.0	67.0	58.0	83.0	49.0	7.0	26.0	1.0	3.0	0.0	-0.2904091125921795	-4.8732312031799685	-45.00765251617358	-65.05869423723264	-6.42705478510245	-6.068531621557567	-23.64459044265977	-0.10952505777971556	-1.2728538273354781	0.0	-0.2904091125921795	4.8732312031799685	45.00765251617358	-65.05869423723264	6.42705478510245	-6.068531621557567	23.64459044265977	0.10952505777971556
ems_3hM_1255.pdb	2	28	69	111	138	105	332	69	389	210	0	28.0	69.0	111.0	129.0	105.0	21.0	26.0	280.0	116.0	0.0	1.0	1.0	1.0	1.0	112.0	0.0	0.0	256.0	117.0	2.0	-58.345532842754466	-202.6274370618335	-392.8430131681757	-463.67896608628894	-0.169982311425116	-92.23721745594551	-83.53870364760277	-1.1700917700473779	-0.00019706436981437042	-0.22714433865396755	-58.345532842754466	-202.6274370618335	-392.8430131681757	-463.67896608628894	0.169982311425116	-92.23721745594551	-83.53870364760277	-1.1700917700473779
ems_3hM_2340.pdb	50	290	601	709	441	996	556	497	787	2293	0	290.0	601.0	709.0	413.0	996.0	36.0	189.0	567.0	1276.0	0.0	236.0	372.0	322.0	576.0	916.0	46.0	182.0	993.0	620.0	10.0	-5.93867450289514	-59.59998053666561	-173.29837381387554	-25.37093770090155	-3.435204832851696	-1.074497429645881	-0.14370789817181162	-107.94519321787777	-265.71885622920774	-7.952852943770878	-5.93867450289514	-59.59998053666561	-173.29837381387554	25.37093770090155	-3.435204832851696	1.074497429645881	-0.14370789817181162	107.94519321787777
ems_3hM_1193.pdb	14	2	0	0	0	0	0	0	0	0	0	2.0	0.0	0.0	0.0	0.0	0.0	0.0	0.0	0.0	0.0	2.0	1.0	1.0	1.0	1.0	0.0	0.0	1.0	1.0	0.0	0.0	-0.34652842790520744	-0.20174331427252845	-0.29366687036289685	-0.18284722215383156	0.0	0.0	-0.10952505777971556	0.016216571902714416	0.0	0.0	0.34652842790520744	0.20174331427252845	0.29366687036289685	0.18284722215383156	0.0	0.0	0.10952505777971556
ems_3hM_114.pdb	31	57	236	132	280	250	272	0	7	2	0	57.0	236.0	132.0	262.0	250.0	17.0	0.0	5.0	1.0	0.0	141.0	197.0	170.0	125.0	126.0	10.0	39.0	1.0	1.0	2.0	-31.700790961459862	-3.749711345874005	-4.547789283103982	-57.79994159760797	-47.96851067923088	-2.3044631755486886	-36.65208414872517	-4.34939591097051	0.0	-0.5561017054720176	31.700790961459862	-3.749711345874005	4.547789283103982	-57.79994159760797	-47.96851067923088	-2.3044631755486886	36.65208414872517	-4.34939591097051
ems_3hM_662.pdb	5	100	53	48	0	0	0	0	0	0	0	100.0	53.0	48.0	0.0	0.0	0.0	0.0	0.0	0.0	0.0	20.0	23.0	19.0	1.0	2.0	0.0	0.0	1.0	1.0	1.0	-79.78284085476736	-15.271783766369241	-15.195234253071597	-0.3037606136953894	-0.6894044093124401	0.0	0.0	-0.10952505777971556	0.016216571902714416	0.3869773952180021	-79.78284085476736	-15.271783766369241	-15.195234253071597	0.3037606136953894	0.6894044093124401	0.0	0.0	0.10952505777971556
ems_3hM_1523.pdb	16	1	0	0	0	0	0	0	0	0	0	1.0	0.0	0.0	0.0	0.0	0.0	0.0	0.0	0.0	0.0	1.0	1.0	1.0	1.0	1.0	0.0	0.0	1.0	1.0	0.0	0.0	-0.34652842790520744	-0.20174331427252845	-0.29366687036289685	-0.18284722215383156	0.0	0.0	-0.10952505777971556	0.016216571902714416	0.0	0.0	0.34652842790520744	0.20174331427252845	0.29366687036289685	0.18284722215383156	0.0	0.0	0.10952505777971556
ems_3hM_3276.pdb	32	29	36	42	271	103	252	226	316	166	0	29.0	36.0	42.0	254.0	103.0	16.0	86.0	227.0	92.0	0.0	147.0	236.0	204.0	403.0	62.0	32.0	128.0	157.0	99.0	1.0	-70.04471409924267	-131.49207019456662	-95.08065283209328	-31.520573487740588	-11.507031965289151	-4.698332436951817	-7.4508523538046925	-14.023155292873927	-0.20972888030706827	-0.38348202675046816	70.04471409924267	131.49207019456662	95.08065283209328	31.520573487740588	-11.507031965289151	4.698332436951817	7.4508523538046925	-14.023155292873927
ems_3hM_2895.pdb	10	6	109	52	112	161	139	65	213	265	210	6.0	109.0	52.0	105.0	161.0	9.0	24.0	153.0	147.0	89.0	45.0	74.0	64.0	131.0	198.0	10.0	41.0	276.0	426.0	42.0	-26.224387447589198	-7.631806938589946	-1.0270586754623494	-2.572704112193236	-3.5552471651646727	-0.044359349073932464	-4.014298808354575	-32.56266921043334	-122.3725649993744	-20.473337652892926	26.224387447589198	-7.631806938589946	1.0270586754623494	2.572704112193236	3.5552471651646727	0.044359349073932464	4.014298808354575	32.56266921043334
ems_3hM_1809.pdb	13	15	11	8	0	14	0	0	0	11	0	15.0	11.0	8.0	0.0	14.0	0.0	0.0	0.0	6.0	0.0	40.0	9.0	8.0	1.0	1.0	0.0	0.0	1.0	1.0	0.0	-10.005326355838406	-0.3577621995418525	0.0	-0.29366687036289685	-22.814244643063997	0.0	0.0	-0.10952505777971556	-6.660341580835401	0.0	10.005326355838406	-0.3577621995418525	0.0	0.29366687036289685	-22.814244643063997	0.0	0.0	0.10952505777971556
ems_3hM_13.pdb	15	98	175	190	492	241	812	0	4	0	0	98.0	175.0	190.0	461.0	241.0	53.0	0.0	2.0	0.0	0.0	66.0	100.0	86.0	113.0	183.0	9.0	36.0	8.0	5.0	3.0	-6.81482662309115	-23.4405247154157	-46.69385605542033	-301.3088136588643	-8.481715371111704	-50.67690502111202	-33.007694835741326	-2.253026828017589	-3.408509576131173	-1.1747816024449302	-6.81482662309115	-23.4405247154157	-46.69385605542033	-301.3088136588643	-8.481715371111704	-50.67690502111202	33.007694835741326	2.253026828017589
ems_3hM_3489.pdb	5	0	13	36	47	6	49	0	0	0	0	0.0	13.0	36.0	44.0	6.0	3.0	0.0	0.0	0.0	0.0	22.0	31.0	27.0	22.0	8.0	2.0	7.0	1.0	1.0	1.0	-19.238048807142185	-6.1407380126319255	-1.6248682092924227	-9.133076250055076	-0.09473087163112393	-0.5456556886716166	-4.966726807866563	-0.10952505777971556	0.016216571902714416	0.674659696363009	19.238048807142185	6.1407380126319255	-1.6248682092924227	-9.133076250055076	0.09473087163112393	-0.5456556886716166	4.966726807866563	0.10952505777971556
ems_3hM_575.pdb	29	17	0	0	0	0	0	0	0	0	0	17.0	0.0	0.0	0.0	0.0	0.0	0.0	0.0	0.0	0.0	17.0	1.0	1.0	1.0	1.0	0.0	0.0	1.0	1.0	0.0	0.0	-0.34652842790520744	-0.20174331427252845	-0.29366687036289685	-0.18284722215383156	0.0	0.0	-0.10952505777971556	0.016216571902714416	0.0	0.0	0.34652842790520744	0.20174331427252845	0.29366687036289685	0.18284722215383156	0.0	0.0	0.10952505777971556
ems_3hM_2218.pdb	7	104	90	68	28	165	47	14	50	502	46	104.0	90.0	68.0	26.0	165.0	3.0	5.0	36.0	279.0	19.0	34.0	54.0	46.0	85.0	142.0	7.0	27.0	130.0	127.0	1.0	-47.389630393549396	-10.548909458390037	-4.626880528285732	-27.875844008284997	-1.7788191062720102	-0.9554796611129576	-12.756766681699867	-47.447888868297156	-67.8297970361196	-40.01371085292234	-47.389630393549396	-10.548909458390037	-4.626880528285732	27.875844008284997	-1.7788191062720102	0.9554796611129576	12.756766681699867	47.447888868297156
ems_3hM_3039.pdb	17	205	119	206	0	203	0	0	0	0	0	205.0	119.0	206.0	0.0	203.0	0.0	0.0	0.0	0.0	0.0	75.0	103.0	89.0	55.0	52.0	4.0	17.0	1.0	1.0	3.0	-76.0558467527128	-1.1946736604691353	-55.710552892613876	-52.01613242078885	-126.37772038825413	-2.7473041365040505	-15.043312098927407	-0.10952505777971556	0.016216571902714416	-1.41733880710784	-76.0558467527128	-1.1946736604691353	-55.710552892613876	52.01613242078885	-126.37772038825413	2.7473041365040505	15.043312098927407	0.10952505777971556
ems_3hM_2721.pdb	7	42	27	25	136	58	97	9	181	178	0	42.0	27.0	25.0	127.0	58.0	6.0	3.0	130.0	99.0	0.0	34.0	55.0	47.0	95.0	47.0	8.0	30.0	106.0	85.0	2.0	-0.9940182841153772	-8.292053468251211	-6.064289153471157	-5.107112356305123	-1.209230283267594	-0.026803840368993196	-18.948084818244023	-2.5589844114383027	-1.2417067993986564	-1.052480954094256	-0.9940182841153772	8.292053468251211	6.064289153471157	-5.107112356305123	-1.209230283267594	0.026803840368993196	18.948084818244023	-2.5589844114383027
ems_3hM_2679.pdb	28	50	15	16	108	28	249	98	516	106	0	50.0	15.0	16.0	101.0	28.0	16.0	37.0	372.0	59.0	0.0	136.0	221.0	191.0	396.0	28.0	32.0	125.0	91.0	63.0	25.0	-35.584469092667234	-164.46821481023048	-134.41884370122472	-156.3137888365086	0.0	-4.417258942681649	-42.57899678458851	-243.39504199235597	-0.08752694899753521	-22.615231335859033	35.584469092667234	164.46821481023048	134.41884370122472	156.3137888365086	0.0	4.417258942681649	42.57899678458851	-243.39504199235597
ems_3hM_1142.pdb	30	122	22	43	87	0	187	0	0	0	0	122.0	22.0	43.0	81.0	0.0	12.0	0.0	0.0	0.0	0.0	137.0	172.0	149.0	39.0	4.0	3.0	12.0	1.0	1.0	1.0	-0.7910418109791806	-103.61716283010263	-51.72833672103363	-17.206413086249846	-2.056347442841433	-7.8705840049698805	-10.272992761878193	-0.10952505777971556	0.016216571902714416	0.4969783857211802	0.7910418109791806	103.61716283010263	51.72833672103363	-17.206413086249846	2.056347442841433	-7.8705840049698805	10.272992761878193	0.10952505777971556
ems_3hM_1229.pdb	18	177	0	0	0	0	0	0	0	0	0	177.0	0.0	0.0	0.0	0.0	0.0	0.0	0.0	0.0	0.0	53.0	7.0	6.0	1.0	1.0	0.0	0.0	1.0	1.0	0.0	-89.22745769670642	-5.430893349241549	-4.514370963055182	-0.29366687036289685	-0.18284722215383156	0.0	0.0	-0.10952505777971556	0.016216571902714416	0.0	-89.22745769670642	5.430893349241549	4.514370963055182	0.29366687036289685	0.18284722215383156	0.0	0.0	0.10952505777971556
ems_3hM_168.pdb	12	86	23	70	66	125	145	56	212	81	0	86.0	23.0	70.0	61.0	125.0	9.0	21.0	152.0	45.0	0.0	56.0	90.0	78.0	145.0	37.0	12.0	46.0	159.0	38.0	1.0	-6.9566085197970935	-34.62755501855578	-0.3200489901211228	-30.91057803850521	-64.41940636552732	-0.17577858980875405	-8.132057607029473	-0.12965251128588307	-0.6105232132152025	0.002141552064197305	-6.9566085197970935	34.62755501855578	0.3200489901211228	30.91057803850521	-64.41940636552732	0.17577858980875405	8.132057607029473	0.12965251128588307
ems_3hM_203.pdb	16	1	0	0	0	0	0	0	0	0	0	1.0	0.0	0.0	0.0	0.0	0.0	0.0	0.0	0.0	0.0	1.0	1.0	1.0	1.0	1.0	0.0	0.0	1.0	1.0	0.0	0.0	-0.34652842790520744	-0.20174331427252845	-0.29366687036289685	-0.18284722215383156	0.0	0.0	-0.10952505777971556	0.016216571902714416	0.0	0.0	0.34652842790520744	0.20174331427252845	0.29366687036289685	0.18284722215383156	0.0	0.0	0.10952505777971556
ems_3hM_3617.pdb	61	31	0	0	0	0	0	0	0	0	0	31.0	0.0	0.0	0.0	0.0	0.0	0.0	0.0	0.0	0.0	32.0	1.0	1.0	1.0	1.0	0.0	0.0	1.0	1.0	0.0	0.011296222107446852	-0.34652842790520744	-0.20174331427252845	-0.29366687036289685	-0.18284722215383156	0.0	0.0	-0.10952505777971556	0.016216571902714416	0.0	-0.011296222107446852	0.34652842790520744	0.20174331427252845	0.29366687036289685	0.18284722215383156	0.0	0.0	0.10952505777971556
ems_3hM_3094.pdb	23	67	115	46	64	31	133	27	258	160	558	67.0	115.0	46.0	60.0	31.0	8.0	10.0	186.0	89.0	236.0	114.0	185.0	160.0	336.0	215.0	27.0	106.0	290.0	534.0	194.0	-10.970889119903534	-15.12311494994168	-56.13984229186792	-171.50507894398808	-122.66734188657287	-8.580278574654571	-71.43402774715608	-21.205900266584987	-284.74604094982396	-4.290258180499592	10.970889119903534	15.12311494994168	56.13984229186792	171.50507894398808	122.66734188657287	8.580278574654571	71.43402774715608	21.205900266584987
ems_3hM_746.pdb	10	0	0	0	0	0	0	0	0	0	0	0.0	0.0	0.0	0.0	0.0	0.0	0.0	0.0	0.0	0.0	1.0	1.0	1.0	1.0	1.0	0.0	0.0	1.0	1.0	0.0	-0.3534941893750085	-0.34652842790520744	-0.20174331427252845	-0.29366687036289685	-0.18284722215383156	0.0	0.0	-0.10952505777971556	0.016216571902714416	0.0	0.3534941893750085	0.34652842790520744	0.20174331427252845	0.29366687036289685	0.18284722215383156	0.0	0.0	0.10952505777971556
ems_3hM_1066.pdb	13	34	44	47	13	146	42	0	12	87	0	34.0	44.0	47.0	12.0	146.0	2.0	0.0	8.0	48.0	0.0	56.0	86.0	75.0	120.0	59.0	10.0	38.0	21.0	14.0	1.0	-4.6913750840493185	-12.414820017116867	-5.737282480927093	-79.6292398575187	-45.84344948460043	-3.719398426812664	-35.381708895969794	-4.5440523695468285	-25.292973086391807	0.40803082330301893	4.6913750840493185	12.414820017116867	5.737282480927093	79.6292398575187	-45.84344948460043	3.719398426812664	35.381708895969794	4.5440523695468285
ems_3hM_2173.pdb	38	78	0	0	0	0	0	0	0	0	0	78.0	0.0	0.0	0.0	0.0	0.0	0.0	0.0	0.0	0.0	79.0	1.0	1.0	1.0	1.0	0.0	0.0	1.0	1.0	0.0	-0.004167138524294956	-0.34652842790520744	-0.20174331427252845	-0.29366687036289685	-0.18284722215383156	0.0	0.0	-0.10952505777971556	0.016216571902714416	0.0	0.004167138524294956	0.34652842790520744	0.20174331427252845	0.29366687036289685	0.18284722215383156	0.0	0.0	0.10952505777971556
ems_3hM_2960.pdb	8	5	62	55	0	0	0	0	0	0	0	5.0	62.0	55.0	0.0	0.0	0.0	0.0	0.0	0.0	0.0	31.0	32.0	28.0	1.0	2.0	0.0	0.0	1.0	1.0	1.0	-15.581669108656016	-10.989993851000447	-10.460503158522672	-0.29366687036289685	-0.16289866261147368	0.0	0.0	-0.10952505777971556	0.016216571902714416	0.2508450874890145	15.581669108656016	-10.989993851000447	-10.460503158522672	0.29366687036289685	0.16289866261147368	0.0	0.0	0.10952505777971556
ems_3hM_1407.pdb	5	36	0	0	0	0	0	0	0	0	0	36.0	0.0	0.0	0.0	0.0	0.0	0.0	0.0	0.0	0.0	15.0	1.0	1.0	1.0	1.0	0.0	0.0	1.0	1.0	0.0	-11.556867879087832	-0.34652842790520744	-0.20174331427252845	-0.29366687036289685	-0.18284722215383156	0.0	0.0	-0.10952505777971556	0.016216571902714416	0.0	-11.556867879087832	0.34652842790520744	0.20174331427252845	0.29366687036289685	0.18284722215383156	0.0	0.0	0.10952505777971556
ems_3hM_327.pdb	15	13	19	1	20	15	13	6	63	19	0	13.0	19.0	1.0	18.0	15.0	0.0	2.0	45.0	10.0	0.0	47.0	9.0	8.0	1.0	1.0	0.0	0.0	1.0	1.0	0.0	-16.961061941553133	-4.815095793255196	-3.5879957181874733	-31.40316463863376	-25.33945336788609	0.0	-2.4067348371598336	-124.3052670826947	-15.250384229649436	0.0	16.961061941553133	-4.815095793255196	3.5879957181874733	-31.40316463863376	-25.33945336788609	0.0	-2.4067348371598336	-124.3052670826947
ems_3hM_509.pdb	7	0	0	0	0	0	0	0	0	0	0	0.0	0.0	0.0	0.0	0.0	0.0	0.0	0.0	0.0	0.0	1.0	1.0	1.0	1.0	1.0	0.0	0.0	1.0	1.0	0.0	-0.3534941893750085	-0.34652842790520744	-0.20174331427252845	-0.29366687036289685	-0.18284722215383156	0.0	0.0	-0.10952505777971556	0.016216571902714416	0.0	0.3534941893750085	0.34652842790520744	0.20174331427252845	0.29366687036289685	0.18284722215383156	0.0	0.0	0.10952505777971556
ems_3hM_1371.pdb	34	102	89	195	268	176	519	291	857	515	336	102.0	89.0	195.0	251.0	176.0	34.0	111.0	618.0	286.0	142.0	159.0	257.0	222.0	455.0	161.0	36.0	144.0	1012.0	340.0	124.0	-11.394189018266731	-73.17172665244341	-1.703895019653487	-54.527871249596956	-0.7308441639873138	-0.05313474783913108	-4.000015747763115	-88.80982186583005	-4.445998048101559	-1.3394245621173295	11.394189018266731	73.17172665244341	1.703895019653487	54.527871249596956	-0.7308441639873138	0.05313474783913108	4.000015747763115	88.80982186583005
ems_3hM_1875.pdb	25	72	58	90	0	2	0	0	0	0	0	72.0	58.0	90.0	0.0	2.0	0.0	0.0	0.0	0.0	0.0	97.0	78.0	67.0	1.0	1.0	0.0	0.0	1.0	1.0	1.0	-3.37015852156523	-2.650619770847769	-3.5625706031894713	-0.29366687036289685	-0.5103003738179912	0.0	0.0	-0.10952505777971556	0.016216571902714416	-0.2416320646310779	3.37015852156523	2.650619770847769	-3.5625706031894713	0.29366687036289685	-0.5103003738179912	0.0	0.0	0.10952505777971556
ems_3hM_1648.pdb	5	0	0	0	0	0	0	0	0	0	0	0.0	0.0	0.0	0.0	0.0	0.0	0.0	0.0	0.0	0.0	1.0	1.0	1.0	1.0	1.0	0.0	0.0	1.0	1.0	0.0	-0.3534941893750085	-0.34652842790520744	-0.20174331427252845	-0.29366687036289685	-0.18284722215383156	0.0	0.0	-0.10952505777971556	0.016216571902714416	0.0	0.3534941893750085	0.34652842790520744	0.20174331427252845	0.29366687036289685	0.18284722215383156	0.0	0.0	0.10952505777971556
ems_3hM_480.pdb	10	3	12	28	203	12	290	102	401	40	800	3.0	12.0	28.0	190.0	12.0	19.0	38.0	289.0	22.0	339.0	46.0	75.0	65.0	138.0	23.0	11.0	44.0	205.0	65.0	459.0	-33.04743340494589	-39.72612959603812	-12.718304795489276	-8.941889276855733	-2.8738119978338226	-2.622850543086791	-0.3087907975678874	-15.40822395737618	-18.43404244978484	-17.053596303362667	33.04743340494589	39.72612959603812	12.718304795489276	-8.941889276855733	2.8738119978338226	-2.622850543086791	0.3087907975678874	-15.40822395737618
ems_3hM_451.pdb	6	49	195	96	226	209	278	39	212	251	0	49.0	195.0	96.0	211.0	209.0	18.0	14.0	152.0	139.0	0.0	22.0	35.0	30.0	52.0	283.0	4.0	17.0	88.0	132.0	1.0	-12.164574419593198	-175.35547099799038	-45.44011889693921	-136.51627260112758	-10.538325708138814	-13.185992805634712	-0.1020335287907308	-19.369910475596672	-0.2301031687390207	-0.30617115618682034	-12.164574419593198	-175.35547099799038	-45.44011889693921	-136.51627260112758	10.538325708138814	-13.185992805634712	0.1020335287907308	-19.369910475596672
ems_3hM_797.pdb	11	0	0	0	0	0	0	0	0	0	0	0.0	0.0	0.0	0.0	0.0	0.0	0.0	0.0	0.0	0.0	1.0	1.0	1.0	1.0	1.0	0.0	0.0	1.0	1.0	0.0	-0.3534941893750085	-0.34652842790520744	-0.20174331427252845	-0.29366687036289685	-0.18284722215383156	0.0	0.0	-0.10952505777971556	0.016216571902714416	0.0	0.3534941893750085	0.34652842790520744	0.20174331427252845	0.29366687036289685	0.18284722215383156	0.0	0.0	0.10952505777971556
ems_3hM_2512.pdb	9	91	48	53	0	101	0	0	0	327	0	91.0	48.0	53.0	0.0	101.0	0.0	0.0	0.0	182.0	0.0	34.0	53.0	46.0	84.0	75.0	7.0	27.0	90.0	60.0	1.0	-33.57835207248005	-0.22894661706205	-0.5514535584635354	-81.018111764931	-4.2589674986876815	-4.828981248313633	-24.061419418734122	-86.95312903288355	-80.30331420869643	0.2875426907606664	-33.57835207248005	0.22894661706205	-0.5514535584635354	81.018111764931	-4.2589674986876815	4.828981248313633	24.061419418734122	86.95312903288355
ems_3hM_1710.pdb	5	21	0	0	0	0	0	0	0	0	0	21.0	0.0	0.0	0.0	0.0	0.0	0.0	0.0	0.0	0.0	15.0	1.0	1.0	1.0	1.0	0.0	0.0	1.0	1.0	0.0	-1.3881490414241782	-0.3498957730683589	-0.20511065943567972	-0.29366687036289685	-0.18284722215383156	0.0	0.0	-0.10952505777971556	0.016216571902714416	0.0	-1.3881490414241782	0.3498957730683589	0.20511065943567972	0.29366687036289685	0.18284722215383156	0.0	0.0	0.10952505777971556
ems_3hM_2605.pdb	15	67	0	0	0	0	0	0	0	0	0	67.0	0.0	0.0	0.0	0.0	0.0	0.0	0.0	0.0	0.0	40.0	2.0	1.0	1.0	1.0	0.0	0.0	1.0	1.0	0.0	-8.116906767297692	-0.2307532799091667	-0.3171652963681384	-0.29366687036289685	-0.18284722215383156	0.0	0.0	-0.10952505777971556	0.016216571902714416	0.0	-8.116906767297692	0.2307532799091667	0.3171652963681384	0.29366687036289685	0.18284722215383156	0.0	0.0	0.10952505777971556
ems_3hM_823.pdb	22	71	110	54	187	58	173	0	6	0	0	71.0	110.0	54.0	175.0	58.0	11.0	0.0	4.0	0.0	0.0	97.0	133.0	115.0	71.0	48.0	6.0	22.0	1.0	1.0	1.0	-3.6531469935689382	-2.008963160013394	-19.81240652058865	-54.8013524856719	-1.065523141719936	-2.25736157827296	-19.89632316872271	-2.8494812939853484	0.016216571902714416	0.26919424521498536	3.6531469935689382	2.008963160013394	19.81240652058865	-54.8013524856719	-1.065523141719936	-2.25736157827296	19.89632316872271	-2.8494812939853484
ems_3hM_619.pdb	34	2	0	0	0	0	0	0	0	0	0	2.0	0.0	0.0	0.0	0.0	0.0	0.0	0.0	0.0	0.0	2.0	1.0	1.0	1.0	1.0	0.0	0.0	1.0	1.0	0.0	0.0	-0.34652842790520744	-0.20174331427252845	-0.29366687036289685	-0.18284722215383156	0.0	0.0	-0.10952505777971556	0.016216571902714416	0.0	0.0	0.34652842790520744	0.20174331427252845	0.29366687036289685	0.18284722215383156	0.0	0.0	0.10952505777971556
ems_3hM_1589.pdb	30	1	116	190	99	145	171	0	0	0	0	1.0	116.0	190.0	92.0	145.0	11.0	0.0	0.0	0.0	0.0	139.0	188.0	163.0	86.0	43.0	7.0	27.0	1.0	1.0	3.0	-131.01493944222588	-15.790585697261124	-2.239657887977444	-0.2265155426099028	-75.46108983066102	-1.2515984474906867	-24.700714638933025	-0.10952505777971556	0.016216571902714416	-1.1747816024449302	131.01493944222588	15.790585697261124	-2.239657887977444	-0.2265155426099028	-75.46108983066102	-1.2515984474906867	24.700714638933025	0.10952505777971556
ems_3hM_3045.pdb	8	29	0	0	0	0	0	0	0	0	0	29.0	0.0	0.0	0.0	0.0	0.0	0.0	0.0	0.0	0.0	21.0	1.0	1.0	1.0	1.0	0.0	0.0	1.0	1.0	0.0	-1.519873058342796	-0.34781378075734715	-0.20302866712466816	-0.29366687036289685	-0.18284722215383156	0.0	0.0	-0.10952505777971556	0.016216571902714416	0.0	-1.519873058342796	0.34781378075734715	0.20302866712466816	0.29366687036289685	0.18284722215383156	0.0	0.0	0.10952505777971556
ems_3hM_1061.pdb	8	50	285	349	1	12	0	0	0	0	0	50.0	285.0	349.0	0.0	12.0	0.0	0.0	0.0	0.0	0.0	31.0	37.0	32.0	4.0	24.0	0.0	1.0	1.0	1.0	5.0	-5.032749576128516	-336.8566792703859	-520.4950402482623	-2.7977966581353533	-3.101019942831684	0.0	-0.3435030558349934	-0.10952505777971556	0.016216571902714416	-3.1969910399259502	-5.032749576128516	-336.8566792703859	-520.4950402482623	2.7977966581353533	3.101019942831684	0.0	0.3435030558349934	0.10952505777971556
ems_3hM_741.pdb	9	4	171	172	87	282	136	95	328	491	1140	4.0	171.0	172.0	81.0	282.0	8.0	36.0	236.0	273.0	483.0	34.0	55.0	48.0	100.0	316.0	8.0	32.0	1030.0	754.0	442.0	-20.446405773395586	-77.68887612465859	-96.32672522013523	-1.7919946873658574	-1.8769920113925311	0.0	-0.35016795655405986	-445.43973260000365	-203.12535535750627	-1.8581564325191948	20.446405773395586	-77.68887612465859	-96.32672522013523	1.7919946873658574	1.8769920113925311	0.0	-0.35016795655405986	445.43973260000365
ems_3hM_68.pdb	35	14	0	0	0	0	0	0	0	0	0	14.0	0.0	0.0	0.0	0.0	0.0	0.0	0.0	0.0	0.0	14.0	1.0	1.0	1.0	1.0	0.0	0.0	1.0	1.0	0.0	0.0	-0.34652842790520744	-0.20174331427252845	-0.29366687036289685	-0.18284722215383156	0.0	0.0	-0.10952505777971556	0.016216571902714416	0.0	0.0	0.34652842790520744	0.20174331427252845	0.29366687036289685	0.18284722215383156	0.0	0.0	0.10952505777971556
ems_3hM_3424.pdb	14	1	27	28	523	0	458	0	113	1	0	1.0	27.0	28.0	490.0	0.0	30.0	0.0	81.0	0.0	0.0	67.0	107.0	93.0	171.0	43.0	14.0	54.0	54.0	39.0	0.0	-60.23253966815576	-42.19517683859768	-30.5435038422478	-197.33570821725132	-39.98716334345369	-7.596905854092345	-51.21549098987681	-5.844874020449453	-35.876744309104474	0.0	60.23253966815576	42.19517683859768	30.5435038422478	-197.33570821725132	39.98716334345369	-7.596905854092345	51.21549098987681	-5.844874020449453
ems_3hM_1872.pdb	17	49	30	13	111	75	89	104	253	82	299	49.0	30.0	13.0	104.0	75.0	5.0	39.0	182.0	45.0	126.0	80.0	130.0	113.0	240.0	57.0	19.0	76.0	91.0	155.0	150.0	-6.604334792653559	-55.446128274164955	-70.51643099900325	-48.378260863966176	-2.692736546266317	-6.803833550967482	-10.56338704382101	-35.02129610597545	-54.05892178144175	-1.998240307474532	6.604334792653559	55.446128274164955	70.51643099900325	48.378260863966176	-2.692736546266317	6.803833550967482	10.56338704382101	-35.02129610597545
ems_3hM_2515.pdb	3	6	25	23	0	46	0	0	0	106	0	6.0	25.0	23.0	0.0	46.0	0.0	0.0	0.0	59.0	0.0	11.0	18.0	15.0	27.0	37.0	2.0	8.0	25.0	20.0	0.0	-1.159083629885691	-1.525342065310884	-1.9138941897141544	-24.10860285351817	-1.1034263778830748	-0.8248992840675435	-6.463171187382112	-22.9113204398246	-24.652688216468484	0.0	1.159083629885691	-1.525342065310884	-1.9138941897141544	24.10860285351817	-1.1034263778830748	0.8248992840675435	6.463171187382112	22.9113204398246
ems_3hM_1376.pdb	4	0	29	30	16	41	38	36	18	125	0	0.0	29.0	30.0	15.0	41.0	2.0	13.0	12.0	69.0	0.0	11.0	18.0	15.0	27.0	44.0	2.0	9.0	40.0	28.0	0.0	-9.090047423520122	-3.259296432822129	-5.836712556385472	-2.9993083601963626	-0.06432796072867575	0.0	-1.1330036137825257	-12.810589610679374	-21.20412225915588	0.0	9.090047423520122	-3.259296432822129	-5.836712556385472	2.9993083601963626	0.06432796072867575	0.0	-1.1330036137825257	12.810589610679374
ems_3hM_320.pdb	20	8	37	56	29	94	32	0	6	46	0	8.0	37.0	56.0	27.0	94.0	2.0	0.0	4.0	25.0	0.0	86.0	115.0	100.0	51.0	13.0	4.0	16.0	1.0	1.0	1.0	-57.51175376696887	-35.58346801058312	-11.080299635595553	-6.401712633141892	-105.6146660425975	-0.31975841424689033	-13.756709446778927	-2.8494812939853484	-58.39295287416536	0.2328265629285631	57.51175376696887	35.58346801058312	11.080299635595553	6.401712633141892	-105.6146660425975	0.31975841424689033	13.756709446778927	-2.8494812939853484
ems_3hM_824.pdb	10	1	54	72	0	106	0	0	0	327	0	1.0	54.0	72.0	0.0	106.0	0.0	0.0	0.0	182.0	0.0	45.0	71.0	61.0	109.0	82.0	9.0	34.0	95.0	53.0	1.0	-38.24195501381415	-2.024333280990234	-0.9811282646207928	-105.67332061666514	-3.4100039083526785	-6.69106141285298	-31.79025790464904	-92.04310055452164	-97.13240322331377	-0.018511464474427086	38.24195501381415	2.024333280990234	-0.9811282646207928	105.67332061666514	-3.4100039083526785	6.69106141285298	31.79025790464904	92.04310055452164
ems_3hM_2263.pdb	28	0	0	0	0	0	0	0	0	0	0	0.0	0.0	0.0	0.0	0.0	0.0	0.0	0.0	0.0	0.0	1.0	1.0	1.0	1.0	1.0	0.0	0.0	1.0	1.0	0.0	-0.35567661154692765	-0.34652842790520744	-0.20174331427252845	-0.29366687036289685	-0.18284722215383156	0.0	0.0	-0.10952505777971556	0.016216571902714416	0.0	0.35567661154692765	0.34652842790520744	0.20174331427252845	0.29366687036289685	0.18284722215383156	0.0	0.0	0.10952505777971556
ems_3hM_1558.pdb	26	16	50	27	154	80	272	5	31	29	0	16.0	50.0	27.0	144.0	80.0	17.0	1.0	22.0	16.0	0.0	119.0	166.0	143.0	101.0	25.0	8.0	32.0	1.0	1.0	0.0	-69.76512087770122	-55.112999208046354	-70.37577916659265	-8.439877229983054	-37.729870898864654	-4.127814859028879	-25.712501160085722	-46.1712568461932	-30.915168673179775	0.0	69.76512087770122	55.112999208046354	70.37577916659265	-8.439877229983054	-37.729870898864654	-4.127814859028879	25.712501160085722	-46.1712568461932
ems_3hM_1139.pdb	14	90	76	116	0	0	0	0	0	0	0	90.0	76.0	116.0	0.0	0.0	0.0	0.0	0.0	0.0	0.0	61.0	64.0	55.0	2.0	2.0	0.0	1.0	1.0	1.0	2.0	-6.2235144645716645	-1.145794369661715	-25.52333742636085	-1.0469557903994051	-0.3456437784970141	0.0	0.2804084494566458	-0.10952505777971556	0.016216571902714416	-0.2976776326624493	-6.2235144645716645	-1.145794369661715	-25.52333742636085	1.0469557903994051	0.3456437784970141	0.0	-0.2804084494566458	0.10952505777971556
ems_3hM_3423.pdb	8	147	23	64	113	104	209	125	338	134	2168	147.0	23.0	64.0	105.0	104.0	13.0	47.0	243.0	74.0	920.0	34.0	56.0	48.0	104.0	44.0	8.0	33.0	475.0	126.0	1186.0	-102.38852654876064	-12.066883440428136	-2.4167942306215835	-0.012097521323980232	-29.59512761627973	-1.3628373020902238	-2.86872475647597	-69.01790466938763	-12.27737823212206	-32.273373063523195	-102.38852654876064	12.066883440428136	-2.4167942306215835	-0.012097521323980232	-29.59512761627973	-1.3628373020902238	-2.86872475647597	69.01790466938763
ems_3hM_3384.pdb	27	54	4	4	121	11	66	72	205	61	0	54.0	4.0	4.0	113.0	11.0	4.0	27.0	147.0	33.0	0.0	125.0	203.0	176.0	365.0	7.0	29.0	115.0	23.0	17.0	8.0	-25.18833920004498	-181.33374118937175	-154.62315070256722	-118.75787636521544	-0.9852510020426816	-16.27989274188297	-48.49234965432628	-147.1833678001835	-5.9648542018787944	-6.435982740203503	25.18833920004498	181.33374118937175	154.62315070256722	118.75787636521544	-0.9852510020426816	16.27989274188297	48.49234965432628	-147.1833678001835
ems_3hM_790.pdb	9	85	70	128	56	124	97	0	16	170	0	85.0	70.0	128.0	52.0	124.0	6.0	0.0	11.0	94.0	0.0	33.0	52.0	45.0	73.0	95.0	6.0	23.0	63.0	26.0	2.0	-28.150063739251337	-2.9526935451202405	-51.33219293456243	-3.2554851540530048	-4.171050663420118	0.0	-20.683469679929853	-32.20682056183325	-54.76084621646046	-0.4945582369285677	-28.150063739251337	-2.9526935451202405	-51.33219293456243	3.2554851540530048	-4.171050663420118	0.0	20.683469679929853	32.20682056183325
ems_3hM_1717.pdb	9	27	132	75	5	129	0	0	0	383	0	27.0	132.0	75.0	4.0	129.0	0.0	0.0	0.0	213.0	0.0	34.0	53.0	45.0	77.0	189.0	6.0	25.0	62.0	80.0	1.0	-0.5706704198086427	-42.60558996333861	-8.26644630686468	-60.12800815060078	-10.679533252008751	-4.368420322593781	-21.97288881211433	-58.90771937425493	-75.72003957524768	-0.0593103705134197	0.5706704198086427	-42.60558996333861	-8.26644630686468	60.12800815060078	10.679533252008751	4.368420322593781	21.97288881211433	58.90771937425493
ems_3hM_3355.pdb	3	77	40	91	0	124	0	0	0	142	0	77.0	40.0	91.0	0.0	124.0	0.0	0.0	0.0	79.0	0.0	11.0	17.0	15.0	25.0	56.0	2.0	8.0	58.0	19.0	1.0	-83.7736915116052	-11.087433900752403	-88.58015450047951	-22.56505455468493	-31.19739574706952	-0.7025289992024684	-5.973690047921809	-55.23768801881264	-53.80886861238972	-0.2526819295766676	-83.7736915116052	-11.087433900752403	-88.58015450047951	22.56505455468493	-31.19739574706952	0.7025289992024684	5.973690047921809	55.23768801881264
ems_3hM_3042.pdb	42	82	327	228	15	403	0	23	86	783	0	82.0	327.0	228.0	14.0	403.0	0.0	8.0	62.0	435.0	0.0	201.0	314.0	271.0	453.0	457.0	36.0	143.0	148.0	157.0	3.0	-45.11035315393647	-0.29790942678044985	-3.588653643127657	-388.2371980643853	-3.2768746801631323	-33.526770188208786	-110.7409969845885	-31.813208843796478	-166.4425466878173	-1.7217484804233711	45.11035315393647	-0.29790942678044985	3.588653643127657	388.2371980643853	3.2768746801631323	33.526770188208786	110.7409969845885	31.813208843796478
ems_3hM_2602.pdb	12	48	41	26	63	21	101	40	246	114	0	48.0	41.0	26.0	59.0	21.0	6.0	15.0	177.0	63.0	0.0	56.0	90.0	78.0	152.0	69.0	12.0	48.0	82.0	96.0	0.0	-0.5842914446833873	-16.581716294032702	-23.02372380192999	-36.45874738674664	-22.510596237786913	-1.5707126016638764	-14.965024583877046	-41.13477787469748	-6.138445834104174	0.0	0.5842914446833873	16.581716294032702	23.02372380192999	36.45874738674664	22.510596237786913	1.5707126016638764	14.965024583877046	-41.13477787469748
ems_3hM_572.pdb	9	48	7	6	29	10	42	0	13	0	0	48.0	7.0	6.0	27.0	10.0	2.0	0.0	9.0	0.0	0.0	32.0	43.0	37.0	18.0	2.0	1.0	6.0	1.0	1.0	0.0	-3.622722421324077	-22.331752481568657	-19.3027986932483	-2.100941854363036	-7.584450639062423	-0.32237059352109493	-3.89212022484483	-11.9256428605758	0.016216571902714416	0.0	-3.622722421324077	22.331752481568657	19.3027986932483	-2.100941854363036	-7.584450639062423	-0.32237059352109493	3.89212022484483	-11.9256428605758
ems_3hM_2347.pdb	20	71	170	105	0	173	0	0	0	434	0	71.0	170.0	105.0	0.0	173.0	0.0	0.0	0.0	241.0	0.0	89.0	139.0	121.0	200.0	236.0	16.0	63.0	65.0	77.0	1.0	-1.9183539779333076	-3.2628929135821347	-0.9719522388490986	-196.4468454088776	-9.20115374554544	-13.703914103368245	-60.31056433198776	-61.82397479544043	-110.92628585253551	-0.3957830369986535	1.9183539779333076	-3.2628929135821347	0.9719522388490986	196.4468454088776	9.20115374554544	13.703914103368245	60.31056433198776	61.82397479544043
ems_3hM_3093.pdb	19	197	60	157	200	88	295	239	515	290	1218	197.0	60.0	157.0	187.0	88.0	19.0	91.0	371.0	161.0	516.0	91.0	148.0	128.0	268.0	112.0	21.0	85.0	978.0	275.0	588.0	-46.670122082077974	-33.372591854441374	-3.1544942434997547	-13.507355965569953	-2.598777317786869	-0.09150142082113176	-0.2550001968879201	-246.7446299898637	-27.59513011607862	-4.5324094393273535	-46.670122082077974	33.372591854441374	-3.1544942434997547	13.507355965569953	2.598777317786869	0.09150142082113176	-0.2550001968879201	246.7446299898637
ems_3hM_456.pdb	11	70	0	0	0	0	0	0	0	0	0	70.0	0.0	0.0	0.0	0.0	0.0	0.0	0.0	0.0	0.0	29.0	2.0	2.0	1.0	1.0	0.0	0.0	1.0	1.0	0.0	-21.49753407272891	-1.0700137286417477	-0.780443449222326	-0.29366687036289685	-0.18284722215383156	0.0	0.0	-0.10952505777971556	0.016216571902714416	0.0	-21.49753407272891	1.0700137286417477	0.780443449222326	0.29366687036289685	0.18284722215383156	0.0	0.0	0.10952505777971556
ems_3hM_900.pdb	4	31	0	0	0	0	0	0	0	0	0	31.0	0.0	0.0	0.0	0.0	0.0	0.0	0.0	0.0	0.0	8.0	2.0	1.0	1.0	1.0	0.0	0.0	1.0	1.0	0.0	-19.751650666696325	-0.21346442713056568	-0.30852086997883776	-0.29366687036289685	-0.18284722215383156	0.0	0.0	-0.10952505777971556	0.016216571902714416	0.0	-19.751650666696325	0.21346442713056568	0.30852086997883776	0.29366687036289685	0.18284722215383156	0.0	0.0	0.10952505777971556
ems_3hM_3507.pdb	44	33	152	81	271	105	339	536	620	285	1	33.0	152.0	81.0	254.0	105.0	22.0	204.0	447.0	158.0	0.0	214.0	340.0	294.0	551.0	245.0	44.0	174.0	182.0	251.0	1.0	-118.25990719950217	-65.3982567249675	-108.25552633449844	-100.06053515264284	-50.715786158275996	-6.474777842283026	-2.449536592952228	-137.51111311926581	-19.688031659640558	-0.1429274274752652	118.25990719950217	65.3982567249675	108.25552633449844	100.06053515264284	50.715786158275996	6.474777842283026	-2.449536592952228	-137.51111311926581
ems_3hM_113.pdb	6	0	0	1	22	0	61	10	55	1	0	0.0	0.0	1.0	20.0	0.0	4.0	3.0	39.0	0.0	0.0	1.0	1.0	1.0	1.0	1.0	0.0	0.0	1.0	1.0	0.0	-0.3534941893750085	-0.34652842790520744	0.0	-36.75601575932958	-0.18284722215383156	-12.10305555898015	-4.362142695956414	-102.47013438312742	0.016216571902714416	0.0	0.3534941893750085	0.34652842790520744	0.0	-36.75601575932958	0.18284722215383156	-12.10305555898015	-4.362142695956414	-102.47013438312742
ems_3hM_1194.pdb	60	331	223	245	274	261	231	329	467	943	833	331.0	223.0	245.0	256.0	261.0	15.0	125.0	336.0	524.0	353.0	295.0	478.0	414.0	851.0	406.0	68.0	269.0	1327.0	890.0	238.0	-2.1834864562097778	-84.75320117256518	-40.13610928828132	-287.1140065606486	-29.433614544014233	-29.703747312678548	-48.04828953246897	-529.1078617963562	-88.00323823478789	-24.32225884171274	-2.1834864562097778	84.75320117256518	40.13610928828132	287.1140065606486	29.433614544014233	29.703747312678548	48.04828953246897	529.1078617963562
ems_3hM_1400.pdb	19	33	27	27	279	48	385	209	819	91	2121	33.0	27.0	27.0	261.0	48.0	25.0	79.0	590.0	50.0	900.0	91.0	150.0	130.0	283.0	53.0	23.0	90.0	225.0	165.0	1233.0	-24.215439258655834	-76.01296721402106	-59.747379451714785	-0.8533415320173958	-0.20738722235675766	-0.15445524449182102	-0.5911341929262335	-204.80614291252263	-55.027595779250866	-49.453969258257075	24.215439258655834	76.01296721402106	59.747379451714785	0.8533415320173958	0.20738722235675766	-0.15445524449182102	0.5911341929262335	-204.80614291252263
ems_3hM_2726.pdb	12	8	0	0	21	0	53	9	18	0	0	8.0	0.0	0.0	19.0	0.0	3.0	3.0	12.0	0.0	0.0	9.0	1.0	1.0	1.0	1.0	0.0	0.0	1.0	1.0	0.0	-0.02507059729086869	-0.34652842790520744	-0.20174331427252845	-34.0539433634161	-0.18284722215383156	-8.48550387928683	-4.362142695956414	-18.78246790500818	0.016216571902714416	0.0	0.02507059729086869	0.34652842790520744	0.20174331427252845	-34.0539433634161	0.18284722215383156	-8.48550387928683	-4.362142695956414	-18.78246790500818
ems_3hM_665.pdb	2	35	14	22	19	30	70	0	0	0	0	35.0	14.0	22.0	17.0	30.0	4.0	0.0	0.0	0.0	0.0	1.0	1.0	1.0	1.0	11.0	0.0	0.0	1.0	1.0	0.0	-80.11758218251227	-20.686383555449293	-44.23466529028246	-28.806453503194042	-12.441930596407914	-12.10305555898015	0.0	-0.10952505777971556	0.016216571902714416	0.0	-80.11758218251227	-20.686383555449293	-44.23466529028246	-28.806453503194042	-12.441930596407914	-12.10305555898015	0.0	0.10952505777971556
ems_3hM_3271.pdb	9	51	87	93	0	0	0	0	0	0	0	51.0	87.0	93.0	0.0	0.0	0.0	0.0	0.0	0.0	0.0	31.0	34.0	29.0	2.0	3.0	0.0	1.0	1.0	1.0	1.0	-5.78990417416906	-29.31205084098906	-44.16477780303788	-0.7998885513476841	-1.8807937987321937	0.0	0.4039420689825063	-0.10952505777971556	0.016216571902714416	-0.27442194462742986	-5.78990417416906	-29.31205084098906	-44.16477780303788	0.7998885513476841	1.8807937987321937	0.0	-0.4039420689825063	0.10952505777971556
ems_3hM_204.pdb	3	14	34	12	0	31	0	0	0	143	0	14.0	34.0	12.0	0.0	31.0	0.0	0.0	0.0	79.0	0.0	11.0	18.0	15.0	27.0	52.0	2.0	9.0	17.0	35.0	0.0	-0.4352781636219021	-6.194945536312876	-0.2768056821530198	-24.87800695306779	-4.663697512441658	-0.8818921803304796	-6.655881179270555	-14.65437839133854	-20.146521985561424	0.0	-0.4352781636219021	-6.194945536312876	0.2768056821530198	24.87800695306779	4.663697512441658	0.8818921803304796	6.655881179270555	14.65437839133854
ems_3hM_1283.pdb	18	13	0	0	0	0	0	0	0	0	0	13.0	0.0	0.0	0.0	0.0	0.0	0.0	0.0	0.0	0.0	13.0	1.0	1.0	1.0	1.0	0.0	0.0	1.0	1.0	0.0	0.0	-0.34652842790520744	-0.20174331427252845	-0.29366687036289685	-0.18284722215383156	0.0	0.0	-0.10952505777971556	0.016216571902714416	0.0	0.0	0.34652842790520744	0.20174331427252845	0.29366687036289685	0.18284722215383156	0.0	0.0	0.10952505777971556
ems_3hM_2081.pdb	9	0	0	0	0	0	0	0	0	0	0	0.0	0.0	0.0	0.0	0.0	0.0	0.0	0.0	0.0	0.0	1.0	1.0	1.0	1.0	1.0	0.0	0.0	1.0	1.0	0.0	-0.3534941893750085	-0.34652842790520744	-0.20174331427252845	-0.29366687036289685	-0.18284722215383156	0.0	0.0	-0.10952505777971556	0.016216571902714416	0.0	0.3534941893750085	0.34652842790520744	0.20174331427252845	0.29366687036289685	0.18284722215383156	0.0	0.0	0.10952505777971556
ems_3hM_14.pdb	38	2	34	32	0	14	0	0	0	69	0	2.0	34.0	32.0	0.0	14.0	0.0	0.0	0.0	38.0	0.0	129.0	28.0	24.0	1.0	1.0	0.0	0.0	1.0	1.0	0.0	-116.74274044734602	-0.6567432401211377	-1.2190596468092778	-0.29366687036289685	-22.814244643063997	0.0	0.0	-0.10952505777971556	-103.56856302662972	0.0	116.74274044734602	-0.6567432401211377	-1.2190596468092778	0.29366687036289685	-22.814244643063997	0.0	0.0	0.10952505777971556
ems_3hM_2569.pdb	5	200	25	35	0	0	0	0	0	0	0	200.0	25.0	35.0	0.0	0.0	0.0	0.0	0.0	0.0	0.0	21.0	23.0	20.0	2.0	1.0	0.0	1.0	1.0	1.0	0.0	-276.5067223685141	-0.1180706954537598	-4.880934060766741	-0.38264537331105775	-0.18284722215383156	0.0	0.6125636580008192	-0.10952505777971556	0.016216571902714416	0.0	-276.5067223685141	-0.1180706954537598	-4.880934060766741	0.38264537331105775	0.18284722215383156	0.0	-0.6125636580008192	0.10952505777971556
ems_3hM_2892.pdb	6	38	97	77	44	167	120	2	37	142	0	38.0	97.0	77.0	41.0	167.0	7.0	0.0	26.0	79.0	0.0	22.0	35.0	30.0	49.0	132.0	4.0	16.0	40.0	37.0	1.0	-4.807780145653272	-37.91457361500011	-26.010594100315462	-0.6129307705495819	-4.318155329715012	-1.2426849749559796	-13.209826198510182	-2.5543531146728853	-18.27412074603845	-0.08562756943272154	-4.807780145653272	-37.91457361500011	-26.010594100315462	0.6129307705495819	-4.318155329715012	-1.2426849749559796	13.209826198510182	2.5543531146728853
ems_3hM_858.pdb	33	42	56	46	0	24	0	0	0	0	0	42.0	56.0	46.0	0.0	24.0	0.0	0.0	0.0	0.0	0.0	123.0	50.0	43.0	1.0	1.0	0.0	0.0	1.0	1.0	1.0	-35.11805197852766	-0.39122507162491615	-0.11194456461866764	-0.29366687036289685	-50.57935657532686	0.0	0.0	-0.10952505777971556	0.016216571902714416	0.42953704775233936	35.11805197852766	-0.39122507162491615	-0.11194456461866764	0.29366687036289685	-50.57935657532686	0.0	0.0	0.10952505777971556
ems_3hM_3166.pdb	22	1	25	8	0	0	0	0	0	0	0	1.0	25.0	8.0	0.0	0.0	0.0	0.0	0.0	0.0	0.0	1.0	1.0	1.0	1.0	1.0	0.0	0.0	1.0	1.0	0.0	0.0	-49.68702812686288	-9.19241105045422	-0.29366687036289685	-0.18284722215383156	0.0	0.0	-0.10952505777971556	0.016216571902714416	0.0	0.0	-49.68702812686288	-9.19241105045422	0.29366687036289685	0.18284722215383156	0.0	0.0	0.10952505777971556
ems_3hM_2478.pdb	6	5	126	99	51	255	60	83	220	451	0	5.0	126.0	99.0	47.0	255.0	3.0	31.0	158.0	251.0	0.0	22.0	36.0	31.0	57.0	198.0	5.0	18.0	181.0	169.0	1.0	-9.230898680460315	-69.38177810590261	-47.89467629974562	-0.7629649893463295	-7.592987895883938	-0.025670768284959955	-4.18995816083482	-1.4117252812461911	-17.344127253246	-0.3376731035640921	9.230898680460315	-69.38177810590261	-47.89467629974562	0.7629649893463295	-7.592987895883938	0.025670768284959955	-4.18995816083482	1.4117252812461911
ems_3hM_3610.pdb	15	51	103	25	84	94	58	26	224	104	1	51.0	103.0	25.0	78.0	94.0	3.0	9.0	161.0	57.0	0.0	67.0	106.0	92.0	163.0	156.0	13.0	52.0	33.0	100.0	0.0	-2.0200221349917484	-0.0318902745200802	-33.64411610817271	-27.321356796714806	-14.088873370939837	-4.949095820466763	-26.093187242653837	-128.13227608282773	-10.674440454642124	0.0	2.0200221349917484	0.0318902745200802	33.64411610817271	27.321356796714806	14.088873370939837	4.949095820466763	26.093187242653837	-128.13227608282773
ems_3hM_3238.pdb	12	13	161	36	33	141	49	43	120	379	0	13.0	161.0	36.0	30.0	141.0	3.0	16.0	86.0	210.0	0.0	56.0	88.0	76.0	134.0	240.0	11.0	42.0	42.0	138.0	1.0	-23.325154735774962	-24.39417553462076	-12.890399486581854	-58.53038995823607	-23.86108901823866	-3.286412845450789	-10.375725699865193	-17.960870411407345	-16.161862543357838	0.6746535864339951	23.325154735774962	-24.39417553462076	12.890399486581854	58.53038995823607	23.86108901823866	3.286412845450789	10.375725699865193	-17.960870411407345
ems_3hM_3659.pdb	31	10	22	19	0	0	0	0	0	0	0	10.0	22.0	19.0	0.0	0.0	0.0	0.0	0.0	0.0	0.0	101.0	17.0	15.0	1.0	1.0	0.0	0.0	1.0	1.0	0.0	-67.08488436017808	-0.841506835368989	-0.7200724723320899	-0.29366687036289685	-0.18284722215383156	0.0	0.0	-0.10952505777971556	0.016216571902714416	0.0	67.08488436017808	-0.841506835368989	-0.7200724723320899	0.29366687036289685	0.18284722215383156	0.0	0.0	0.10952505777971556
ems_3hM_1145.pdb	12	156	24	14	0	0	1	0	0	0	0	156.0	24.0	14.0	0.0	0.0	0.0	0.0	0.0	0.0	0.0	46.0	28.0	25.0	1.0	1.0	0.0	0.0	1.0	1.0	0.0	-80.08008547831449	-0.290128976290287	-2.431635845957608	-0.29366687036289685	-0.18284722215383156	0.0	0.0	-0.10952505777971556	0.016216571902714416	0.0	-80.08008547831449	0.290128976290287	2.431635845957608	0.29366687036289685	0.18284722215383156	0.0	0.0	0.10952505777971556
ems_3hM_3688.pdb	23	31	111	26	26	49	1	0	0	0	0	31.0	111.0	26.0	24.0	49.0	0.0	0.0	0.0	0.0	0.0	104.0	126.0	109.0	20.0	12.0	2.0	6.0	1.0	1.0	0.0	-35.1978751565706	-0.8747036743608163	-45.075928383179296	-0.5450597656700005	-32.32561237486553	-0.2090697842745368	-4.374097825522243	-0.10952505777971556	0.016216571902714416	0.0	35.1978751565706	0.8747036743608163	45.075928383179296	-0.5450597656700005	-32.32561237486553	0.2090697842745368	4.374097825522243	0.10952505777971556
ems_3hM_2108.pdb	9	115	0	2	106	0	206	236	396	0	0	115.0	0.0	2.0	99.0	0.0	13.0	90.0	285.0	0.0	0.0	34.0	56.0	48.0	104.0	1.0	8.0	33.0	15.0	1.0	45.0	-59.30986627779083	-53.09708552672379	-38.55007034615397	-0.10797702388823892	-0.18284722215383156	-1.3397965309397435	-33.82741264532259	-566.8977178717216	0.016216571902714416	-42.310598286455715	-59.30986627779083	53.09708552672379	38.55007034615397	0.10797702388823892	0.18284722215383156	-1.3397965309397435	-33.82741264532259	-566.8977178717216
ems_3hM_2431.pdb	31	19	134	105	1	0	0	0	0	0	0	19.0	134.0	105.0	0.0	0.0	0.0	0.0	0.0	0.0	0.0	128.0	116.0	100.0	1.0	1.0	0.0	0.0	1.0	1.0	1.0	-72.22580154725904	-1.3913441575399899	-0.1263222261665078	-0.29366687036289685	-0.18284722215383156	0.0	0.0	-0.10952505777971556	0.016216571902714416	-0.3957830303251728	72.22580154725904	-1.3913441575399899	-0.1263222261665078	0.29366687036289685	0.18284722215383156	0.0	0.0	0.10952505777971556
ems_3hM_1722.pdb	3	12	14	18	25	15	5	25	71	59	1	12.0	14.0	18.0	23.0	15.0	0.0	9.0	51.0	32.0	0.0	11.0	18.0	16.0	30.0	23.0	2.0	9.0	47.0	27.0	0.0	-0.06290879067326749	-0.3535581996822934	-0.2342667085039327	-0.6603310225985339	-1.387326367832749	-1.0318727397888758	0.0	-0.1868954641289733	-0.5119049675341714	0.0	-0.06290879067326749	0.3535581996822934	-0.2342667085039327	0.6603310225985339	1.387326367832749	1.0318727397888758	0.0	-0.1868954641289733
ems_3hM_3077.pdb	23	30	0	0	0	0	0	0	0	0	0	30.0	0.0	0.0	0.0	0.0	0.0	0.0	0.0	0.0	0.0	31.0	1.0	1.0	1.0	1.0	0.0	0.0	1.0	1.0	0.0	0.00979501156094287	-0.34652842790520744	-0.20174331427252845	-0.29366687036289685	-0.18284722215383156	0.0	0.0	-0.10952505777971556	0.016216571902714416	0.0	-0.00979501156094287	0.34652842790520744	0.20174331427252845	0.29366687036289685	0.18284722215383156	0.0	0.0	0.10952505777971556
ems_3hM_2190.pdb	15	9	0	0	0	0	0	0	0	0	0	9.0	0.0	0.0	0.0	0.0	0.0	0.0	0.0	0.0	0.0	10.0	1.0	1.0	1.0	1.0	0.0	0.0	1.0	1.0	0.0	0.037219753386180436	-0.34652842790520744	-0.20174331427252845	-0.29366687036289685	-0.18284722215383156	0.0	0.0	-0.10952505777971556	0.016216571902714416	0.0	-0.037219753386180436	0.34652842790520744	0.20174331427252845	0.29366687036289685	0.18284722215383156	0.0	0.0	0.10952505777971556
ems_3hM_1956.pdb	30	20	67	78	82	180	105	75	319	208	163	20.0	67.0	78.0	76.0	180.0	6.0	28.0	230.0	115.0	69.0	147.0	238.0	206.0	420.0	120.0	34.0	133.0	391.0	247.0	35.0	-86.39023295667923	-85.76336595858393	-51.95603211459336	-213.63859376253956	-12.945584391476775	-16.46197159267453	-60.66379955185536	-38.537388854925105	-43.755216619715355	-13.120372556631414	86.39023295667923	85.76336595858393	51.95603211459336	213.63859376253956	-12.945584391476775	16.46197159267453	60.66379955185536	38.537388854925105
ems_3hM_1343.pdb	9	37	177	85	0	108	1	0	0	0	0	37.0	177.0	85.0	0.0	108.0	0.0	0.0	0.0	0.0	0.0	32.0	41.0	35.0	12.0	40.0	1.0	4.0	1.0	1.0	1.0	-0.4755779060034264	-123.69399517667306	-25.222743039008478	-9.958473615782532	-40.14145379854981	0.02943438598372328	-2.2020028520581008	-0.10952505777971556	0.016216571902714416	-0.18447355550220235	-0.4755779060034264	-123.69399517667306	-25.222743039008478	9.958473615782532	-40.14145379854981	-0.02943438598372328	2.2020028520581008	0.10952505777971556
ems_3hM_1896.pdb	3	1	32	90	0	122	0	0	0	236	0	1.0	32.0	90.0	0.0	122.0	0.0	0.0	0.0	131.0	0.0	11.0	18.0	15.0	27.0	48.0	2.0	9.0	107.0	28.0	1.0	-6.666221315399983	-4.974597179936584	-85.8207735815603	-24.33633543674702	-40.47284298824412	-0.8417683643067173	-6.475324007163628	-103.93656316398649	-99.66158276140085	-0.2416396301854993	6.666221315399983	-4.974597179936584	-85.8207735815603	24.33633543674702	-40.47284298824412	0.8417683643067173	6.475324007163628	103.93656316398649
ems_3hM_463.pdb	14	4	196	143	0	302	0	0	0	232	0	4.0	196.0	143.0	0.0	302.0	0.0	0.0	0.0	129.0	0.0	67.0	103.0	89.0	135.0	245.0	11.0	43.0	33.0	33.0	2.0	-50.06812381355208	-33.814918266970075	-14.204095110867172	-131.54911870891738	-6.266501835552133	-8.675306913381926	-39.898895491014855	-29.953637645126623	-80.75251155944824	-0.7161875400911001	50.06812381355208	-33.814918266970075	-14.204095110867172	131.54911870891738	-6.266501835552133	8.675306913381926	39.898895491014855	29.953637645126623
ems_3hM_3416.pdb	8	12	55	28	236	79	236	194	536	244	1580	12.0	55.0	28.0	221.0	79.0	15.0	74.0	386.0	135.0	670.0	34.0	56.0	49.0	105.0	107.0	8.0	33.0	222.0	321.0	874.0	-9.119820907898628	-0.002771844158345971	-4.874187589668394	-48.767477865357634	-3.906086612195367	-2.38685359911158	-18.849236638800463	-50.0679508648918	-68.41435779416122	-25.870313930286784	9.119820907898628	0.002771844158345971	4.874187589668394	-48.767477865357634	3.906086612195367	-2.38685359911158	-18.849236638800463	-50.0679508648918
ems_3hM_1392.pdb	11	19	49	17	97	37	83	39	131	73	0	19.0	49.0	17.0	90.0	37.0	5.0	14.0	94.0	40.0	0.0	45.0	71.0	62.0	112.0	76.0	9.0	36.0	29.0	61.0	0.0	-9.15374779691316	-3.690821587978817	-22.042245865082954	-2.2419817670845816	-12.209852596180001	-0.766077861988105	-8.00173850167937	-46.507593521107275	-3.9784586473206365	0.0	9.15374779691316	3.690821587978817	22.042245865082954	2.2419817670845816	12.209852596180001	0.766077861988105	8.00173850167937	-46.507593521107275
ems_3hM_2287.pdb	10	2	13	17	15	80	25	2	36	10	0	2.0	13.0	17.0	14.0	80.0	1.0	0.0	25.0	5.0	0.0	45.0	70.0	60.0	101.0	18.0	8.0	32.0	11.0	6.0	0.0	-34.96297005499837	-34.04010916915776	-21.15742125544136	-57.96021303656067	-57.501755004164174	-3.995345922525632	-29.167084874004704	-6.897072802734745	-0.03430615333151188	0.0	34.96297005499837	34.04010916915776	21.15742125544136	57.96021303656067	-57.501755004164174	3.995345922525632	29.167084874004704	-6.897072802734745
ems_3hM_1085.pdb	39	72	93	140	356	159	522	346	754	135	2	72.0	93.0	140.0	333.0	159.0	34.0	132.0	543.0	75.0	0.0	192.0	306.0	265.0	503.0	153.0	40.0	159.0	368.0	180.0	2.0	-48.621515155379065	-101.46983287719236	-35.12936316579402	-32.52069718963071	-0.1335557716164999	-0.4367198387756588	-2.3856712479031046	-36.27113878158593	-39.01962511580729	-0.7455957396317823	48.621515155379065	101.46983287719236	35.12936316579402	32.52069718963071	-0.1335557716164999	0.4367198387756588	2.3856712479031046	-36.27113878158593
ems_3hM_1847.pdb	6	22	46	153	42	97	18	31	95	111	0	22.0	46.0	153.0	39.0	97.0	1.0	11.0	68.0	61.0	0.0	22.0	35.0	30.0	51.0	65.0	4.0	16.0	106.0	23.0	2.0	0.0	-1.738930797835479	-126.2876942595768	-1.3198926371510709	-7.150211453844705	-1.0216676852895823	-0.7022055082096053	-7.633519528509723	-21.175316915083517	-0.8513745497882583	0.0	-1.738930797835479	-126.2876942595768	1.3198926371510709	-7.150211453844705	1.0216676852895823	0.7022055082096053	7.633519528509723
ems_3hM_1435.pdb	28	93	183	165	313	213	92	81	276	508	0	93.0	183.0	165.0	293.0	213.0	6.0	30.0	199.0	282.0	0.0	135.0	212.0	183.0	325.0	276.0	26.0	103.0	208.0	170.0	2.0	-7.0220651887482575	-2.012172766763712	-0.9088080571060856	-1.5835055056241458	-7.589230731622138	-10.500131915045904	-35.2949352086403	-0.18982383823581014	-30.87827130722539	-1.002418358076822	7.0220651887482575	2.012172766763712	0.9088080571060856	1.5835055056241458	7.589230731622138	10.500131915045904	35.2949352086403	0.18982383823581014
ems_3hM_2637.pdb	5	7	17	24	74	44	91	0	6	0	0	7.0	17.0	24.0	69.0	44.0	6.0	0.0	4.0	0.0	0.0	22.0	34.0	29.0	42.0	20.0	3.0	13.0	3.0	1.0	0.0	-6.536113849538719	-4.7606922703668095	-0.4027108594683355	-7.664231354196132	-11.411679503236575	-1.1672801489540836	-11.003421737241142	-0.40663233951020494	-0.3288467734573333	0.0	6.536113849538719	4.7606922703668095	0.4027108594683355	-7.664231354196132	-11.411679503236575	-1.1672801489540836	11.003421737241142	-0.40663233951020494
ems_3hM_774.pdb	3	14	6	45	0	0	0	0	0	0	0	14.0	6.0	45.0	0.0	0.0	0.0	0.0	0.0	0.0	0.0	10.0	12.0	11.0	2.0	1.0	0.0	0.0	1.0	1.0	1.0	-0.7186244682494891	-1.6538373786828924	-31.194393004921626	-0.20943464392066533	-0.18284722215383156	0.0	0.0	-0.10952505777971556	0.016216571902714416	0.4515159735288848	-0.7186244682494891	1.6538373786828924	-31.194393004921626	0.20943464392066533	0.18284722215383156	0.0	0.0	0.10952505777971556
ems_3hM_2404.pdb	2	7	104	62	46	117	55	55	148	266	0	7.0	104.0	62.0	43.0	117.0	3.0	21.0	106.0	148.0	0.0	1.0	1.0	1.0	1.0	159.0	0.0	0.0	87.0	107.0	1.0	-6.404203640262097	-346.5680367132469	-184.56060493639282	-109.19940485494507	-5.8336243881259975	-8.48550387928683	-63.373040987487485	-2.0702638429890503	-7.064240555734402	0.13100069918702595	-6.404203640262097	-346.5680367132469	-184.56060493639282	-109.19940485494507	5.8336243881259975	-8.48550387928683	-63.373040987487485	-2.0702638429890503
ems_3hM_596.pdb	20	121	50	51	121	46	202	103	300	192	1295	121.0	50.0	51.0	113.0	46.0	13.0	39.0	216.0	106.0	549.0	91.0	149.0	129.0	275.0	95.0	22.0	87.0	364.0	263.0	667.0	-4.598825071221229	-43.807209489796655	-30.11796415828724	-60.77553804640047	-15.478330053689149	-1.8921166695925145	-16.244828696817446	-34.98358266234885	-60.068753132604634	-11.02906851095088	-4.598825071221229	43.807209489796655	30.11796415828724	60.77553804640047	15.478330053689149	1.8921166695925145	16.244828696817446	34.98358266234885
ems_3hM_231.pdb	6	9	19	66	39	60	100	168	185	52	0	9.0	19.0	66.0	36.0	60.0	6.0	64.0	133.0	28.0	0.0	23.0	36.0	31.0	58.0	31.0	5.0	18.0	144.0	31.0	1.0	-4.7887758780079475	-4.443557507904694	-15.283264918716876	-4.528893587881001	-11.379894337963195	-0.25915345398229306	-35.04927165922079	-0.4002439577559187	-0.055742245623580544	0.06353823779113342	4.7887758780079475	4.443557507904694	-15.283264918716876	4.528893587881001	-11.379894337963195	-0.25915345398229306	-35.04927165922079	0.4002439577559187
ems_3hM_2876.pdb	12	37	29	48	231	54	354	219	562	113	2213	37.0	29.0	48.0	216.0	54.0	23.0	83.0	405.0	62.0	939.0	57.0	93.0	81.0	174.0	56.0	14.0	55.0	371.0	165.0	1238.0	-3.7914113786126076	-29.94619972941298	-7.569420013486963	-4.7495630758852485	-0.024881671539581873	-2.6948264256460384	-6.283484031324548	-1.5552681191181252	-41.870256197593505	-39.35472682372461	3.7914113786126076	29.94619972941298	7.569420013486963	-4.7495630758852485	0.024881671539581873	-2.6948264256460384	-6.283484031324548	-1.5552681191181252
ems_3hM_3625.pdb	20	8	20	1	0	6	0	0	0	64	0	8.0	20.0	1.0	0.0	6.0	0.0	0.0	0.0	35.0	0.0	9.0	1.0	1.0	1.0	1.0	0.0	0.0	1.0	1.0	0.0	0.02811293045721364	-35.751642962275994	0.0	-0.29366687036289685	-5.665021261997572	0.0	0.0	-0.10952505777971556	-92.68783634415905	0.0	-0.02811293045721364	-35.751642962275994	0.0	0.29366687036289685	-5.665021261997572	0.0	0.0	0.10952505777971556
ems_3hM_1963.pdb	15	1	67	35	0	31	0	0	0	4	0	1.0	67.0	35.0	0.0	31.0	0.0	0.0	0.0	2.0	0.0	62.0	73.0	63.0	8.0	5.0	1.0	3.0	1.0	1.0	0.0	-55.17121139905072	-0.20907864174144208	-7.197644392028394	-6.447660246686113	-30.279163984902397	0.3933762365708784	-1.1514592326044937	-0.10952505777971556	-0.709364257281504	0.0	55.17121139905072	0.20907864174144208	7.197644392028394	6.447660246686113	-30.279163984902397	-0.3933762365708784	1.1514592326044937	0.10952505777971556
ems_3hM_650.pdb	20	226	56	119	142	117	341	34	40	11	0	226.0	56.0	119.0	133.0	117.0	22.0	12.0	28.0	6.0	0.0	89.0	135.0	117.0	169.0	66.0	14.0	54.0	15.0	5.0	2.0	-74.49362064007144	-29.51180645897207	-0.023120899159223995	-4.048794935546397	-16.408164528273687	-2.433913672788794	-22.837547924007627	-4.825552830433509	-0.1465103558935743	-0.3487443510195576	-74.49362064007144	29.51180645897207	-0.023120899159223995	4.048794935546397	-16.408164528273687	-2.433913672788794	22.837547924007627	-4.825552830433509
ems_3hM_1170.pdb	23	0	0	0	0	0	0	0	0	0	0	0.0	0.0	0.0	0.0	0.0	0.0	0.0	0.0	0.0	0.0	1.0	1.0	1.0	1.0	1.0	0.0	0.0	1.0	1.0	0.0	-0.3534941893750085	-0.34652842790520744	-0.20174331427252845	-0.29366687036289685	-0.18284722215383156	0.0	0.0	-0.10952505777971556	0.016216571902714416	0.0	0.3534941893750085	0.34652842790520744	0.20174331427252845	0.29366687036289685	0.18284722215383156	0.0	0.0	0.10952505777971556
ems_3hM_1606.pdb	5	50	74	43	24	121	26	33	129	299	0	50.0	74.0	43.0	22.0	121.0	1.0	12.0	93.0	166.0	0.0	23.0	36.0	31.0	58.0	118.0	5.0	18.0	91.0	115.0	1.0	-12.804332209253953	-15.92850560445899	-2.2546336654748025	-13.931613737698562	-0.03883467614292613	-1.3258480682637863	-1.0084486184610668	-0.039597127533909315	-10.148176798419287	0.4935375664178962	-12.804332209253953	-15.92850560445899	-2.2546336654748025	13.931613737698562	-0.03883467614292613	1.3258480682637863	1.0084486184610668	-0.039597127533909315
ems_3hM_2065.pdb	6	19	6	1	64	8	48	64	104	10	481	19.0	6.0	1.0	60.0	8.0	3.0	24.0	75.0	5.0	204.0	23.0	38.0	33.0	74.0	12.0	6.0	23.0	10.0	44.0	118.0	-0.26223007909012	-20.06251344605184	-26.76389751358726	-1.3083446803794487	-0.6684798088922186	-0.5491706779222651	-0.02472440901536288	-88.06989047648982	-26.646383596342826	-25.8221264538497	0.26223007909012	20.06251344605184	26.76389751358726	1.3083446803794487	0.6684798088922186	0.5491706779222651	-0.02472440901536288	-88.06989047648982
ems_3hM_3701.pdb	14	6	36	85	29	109	5	0	0	22	0	6.0	36.0	85.0	27.0	109.0	0.0	0.0	0.0	12.0	0.0	65.0	90.0	78.0	55.0	18.0	4.0	18.0	1.0	1.0	1.0	-43.3825299877237	-20.815637687230772	-0.3262999113290874	-8.640420963534531	-103.80163485778192	-2.7809547581727707	-15.160145073438606	-0.10952505777971556	-20.1656297914985	-0.18447355550220235	43.3825299877237	20.815637687230772	-0.3262999113290874	8.640420963534531	-103.80163485778192	2.7809547581727707	15.160145073438606	0.10952505777971556
ems_3hM_3153.pdb	20	83	213	113	28	40	90	0	0	0	0	83.0	213.0	113.0	26.0	40.0	5.0	0.0	0.0	0.0	0.0	84.0	101.0	87.0	15.0	23.0	1.0	5.0	1.0	1.0	2.0	0.0054115007765034315	-47.64353720645943	-3.6403134716072154	-3.2328006264461635	-5.482262796797557	-3.9309209115781765	-3.1555190597454845	-0.10952505777971556	0.016216571902714416	-0.2452727735276285	-0.0054115007765034315	-47.64353720645943	-3.6403134716072154	-3.2328006264461635	-5.482262796797557	-3.9309209115781765	3.1555190597454845	0.10952505777971556
ems_3hM_2141.pdb	16	41	116	64	0	27	0	0	0	0	0	41.0	116.0	64.0	0.0	27.0	0.0	0.0	0.0	0.0	0.0	62.0	72.0	62.0	7.0	8.0	1.0	2.0	1.0	1.0	1.0	-3.872956550983304	-11.724841884651044	-0.045678463821104735	-5.259038276984813	-15.166961082059009	0.5557379366011093	-0.9442763818203068	-0.10952505777971556	0.016216571902714416	0.0992950178418367	3.872956550983304	-11.724841884651044	-0.045678463821104735	5.259038276984813	-15.166961082059009	-0.5557379366011093	0.9442763818203068	0.10952505777971556
ems_3hM_547.pdb	4	26	0	0	0	0	0	0	0	0	0	26.0	0.0	0.0	0.0	0.0	0.0	0.0	0.0	0.0	0.0	8.0	1.0	1.0	1.0	1.0	0.0	0.0	1.0	1.0	0.0	-13.487606330991568	-0.35863168503286724	-0.21384657140018848	-0.29366687036289685	-0.18284722215383156	0.0	0.0	-0.10952505777971556	0.016216571902714416	0.0	-13.487606330991568	0.35863168503286724	0.21384657140018848	0.29366687036289685	0.18284722215383156	0.0	0.0	0.10952505777971556
ems_3hM_681.pdb	0	4	65	25	0	56	0	0	0	187	0	4.0	65.0	25.0	0.0	56.0	0.0	0.0	0.0	104.0	0.0	1.0	1.0	1.0	1.0	95.0	0.0	0.0	24.0	45.0	0.0	-2.1175733962852794	-187.16549604405225	-53.16188714846694	-0.29366687036289685	-9.032889757354011	0.0	0.0	-21.18034407530942	-28.065729122064177	0.0	-2.1175733962852794	-187.16549604405225	-53.16188714846694	0.29366687036289685	9.032889757354011	0.0	0.0	21.18034407530942
ems_3hM_1267.pdb	23	116	113	153	264	148	185	158	668	270	0	116.0	113.0	153.0	247.0	148.0	12.0	60.0	481.0	150.0	0.0	113.0	179.0	155.0	293.0	184.0	23.0	93.0	367.0	199.0	2.0	-0.06296417956578182	-13.940328242231177	-0.009341558102022418	-3.6543741582011653	-3.6229696200826425	-3.0703436775671697	-6.3362230071551275	-16.39354395671461	-6.546330498671068	-0.8781073905740446	-0.06296417956578182	13.940328242231177	0.009341558102022418	3.6543741582011653	3.6229696200826425	3.0703436775671697	6.3362230071551275	-16.39354395671461
ems_3hM_2372.pdb	4	32	0	0	0	0	0	0	0	0	0	32.0	0.0	0.0	0.0	0.0	0.0	0.0	0.0	0.0	0.0	8.0	1.0	1.0	1.0	1.0	0.0	0.0	1.0	1.0	0.0	-21.430655655465735	-0.34652842790520744	-0.20174331427252845	-0.29366687036289685	-0.18284722215383156	0.0	0.0	-0.10952505777971556	0.016216571902714416	0.0	-21.430655655465735	0.34652842790520744	0.20174331427252845	0.29366687036289685	0.18284722215383156	0.0	0.0	0.10952505777971556
ems_3hM_2713.pdb	13	1	0	0	0	0	0	0	0	0	0	1.0	0.0	0.0	0.0	0.0	0.0	0.0	0.0	0.0	0.0	1.0	1.0	1.0	1.0	1.0	0.0	0.0	1.0	1.0	0.0	0.0	-0.34652842790520744	-0.20174331427252845	-0.29366687036289685	-0.18284722215383156	0.0	0.0	-0.10952505777971556	0.016216571902714416	0.0	0.0	0.34652842790520744	0.20174331427252845	0.29366687036289685	0.18284722215383156	0.0	0.0	0.10952505777971556
ems_3hM_3295.pdb	18	42	42	7	0	0	0	0	0	0	0	42.0	42.0	7.0	0.0	0.0	0.0	0.0	0.0	0.0	0.0	61.0	25.0	22.0	1.0	1.0	0.0	0.0	1.0	1.0	0.0	-3.2752585741946234	-4.780137793748878	-6.401237333934716	-0.29366687036289685	-0.18284722215383156	0.0	0.0	-0.10952505777971556	0.016216571902714416	0.0	3.2752585741946234	-4.780137793748878	6.401237333934716	0.29366687036289685	0.18284722215383156	0.0	0.0	0.10952505777971556
ems_3hM_1054.pdb	35	25	67	103	0	0	0	0	0	0	0	25.0	67.0	103.0	0.0	0.0	0.0	0.0	0.0	0.0	0.0	139.0	84.0	73.0	1.0	1.0	0.0	0.0	1.0	1.0	1.0	-70.28334574978703	-1.7565039260986026	-5.730023907597825	-0.29366687036289685	-0.18284722215383156	0.0	0.0	-0.10952505777971556	0.016216571902714416	-0.3765516302817021	70.28334574978703	1.7565039260986026	-5.730023907597825	0.29366687036289685	0.18284722215383156	0.0	0.0	0.10952505777971556
ems_3hM_369.pdb	2	60	14	51	1	90	2	0	0	163	1	60.0	14.0	51.0	0.0	90.0	0.0	0.0	0.0	90.0	0.0	1.0	1.0	1.0	1.0	22.0	0.0	0.0	84.0	17.0	1.0	-167.77263781735442	-20.686383555449293	-142.32294297931762	-0.29366687036289685	-60.22752976821815	0.0	0.0	-81.27052543680803	-77.5562197430536	0.3260955024818659	-167.77263781735442	-20.686383555449293	-142.32294297931762	0.29366687036289685	-60.22752976821815	0.0	0.0	81.27052543680803
ems_3hM_21.pdb	29	1	0	0	0	0	0	0	0	0	0	1.0	0.0	0.0	0.0	0.0	0.0	0.0	0.0	0.0	0.0	1.0	1.0	1.0	1.0	1.0	0.0	0.0	1.0	1.0	0.0	0.0	-0.34652842790520744	-0.20174331427252845	-0.29366687036289685	-0.18284722215383156	0.0	0.0	-0.10952505777971556	0.016216571902714416	0.0	0.0	0.34652842790520744	0.20174331427252845	0.29366687036289685	0.18284722215383156	0.0	0.0	0.10952505777971556
ems_3hM_3243.pdb	15	74	16	45	98	64	121	50	128	110	1	74.0	16.0	45.0	91.0	64.0	7.0	19.0	92.0	61.0	0.0	68.0	108.0	93.0	176.0	26.0	14.0	56.0	112.0	29.0	1.0	-0.3364558790000558	-60.27435218105885	-15.082206903580275	-24.76793515270916	-19.908364284762534	-1.8631164883930165	-15.78178868890462	-1.7159253272277653	-13.513664794102702	0.4324150677248699	-0.3364558790000558	60.27435218105885	15.082206903580275	24.76793515270916	-19.908364284762534	1.8631164883930165	15.78178868890462	1.7159253272277653
ems_3hM_708.pdb	4	0	130	45	176	85	139	97	447	311	0	0.0	130.0	45.0	165.0	85.0	9.0	37.0	322.0	173.0	0.0	11.0	18.0	16.0	30.0	215.0	2.0	9.0	124.0	263.0	1.0	-9.143484577073226	-145.9835277085239	-18.82132494751836	-148.20317105548642	-50.734757979785776	-6.030045168763473	-23.72972505282789	-110.35436087950062	-17.331690338978774	0.3952300563439348	9.143484577073226	-145.9835277085239	-18.82132494751836	-148.20317105548642	50.734757979785776	-6.030045168763473	-23.72972505282789	-110.35436087950062
ems_3hM_2403.pdb	10	23	4	0	0	4	0	0	0	0	0	23.0	4.0	0.0	0.0	4.0	0.0	0.0	0.0	0.0	0.0	23.0	1.0	1.0	1.0	1.0	0.0	0.0	1.0	1.0	0.0	0.0	-2.1384706732441017	-0.20174331427252845	-0.29366687036289685	-2.629514629499647	0.0	0.0	-0.10952505777971556	0.016216571902714416	0.0	0.0	-2.1384706732441017	0.20174331427252845	0.29366687036289685	-2.629514629499647	0.0	0.0	0.10952505777971556
ems_3hM_2062.pdb	28	92	420	243	230	240	215	52	513	903	1	92.0	420.0	243.0	215.0	240.0	14.0	19.0	369.0	502.0	0.0	134.0	211.0	183.0	320.0	623.0	26.0	101.0	269.0	343.0	3.0	-7.362924621490122	-80.04926928546345	-9.072854520113367	-19.371055692218704	-153.67511786920704	-2.8587335869290484	-49.70828381861085	-16.718842218579937	-32.55762661379953	-1.9129071952437584	7.362924621490122	-80.04926928546345	-9.072854520113367	19.371055692218704	153.67511786920704	2.8587335869290484	49.70828381861085	-16.718842218579937
ems_3hM_657.pdb	18	1	0	0	0	0	0	0	0	0	0	1.0	0.0	0.0	0.0	0.0	0.0	0.0	0.0	0.0	0.0	1.0	1.0	1.0	1.0	1.0	0.0	0.0	1.0	1.0	0.0	0.0	-0.34652842790520744	-0.20174331427252845	-0.29366687036289685	-0.18284722215383156	0.0	0.0	-0.10952505777971556	0.016216571902714416	0.0	0.0	0.34652842790520744	0.20174331427252845	0.29366687036289685	0.18284722215383156	0.0	0.0	0.10952505777971556
ems_3hM_1516.pdb	5	72	26	11	189	52	259	31	179	48	1	72.0	26.0	11.0	177.0	52.0	17.0	11.0	129.0	26.0	0.0	23.0	37.0	32.0	63.0	46.0	5.0	20.0	48.0	84.0	1.0	-34.52106862620428	-1.5045365215349236	-8.453218866398494	-68.67009286072391	-0.4611429465001393	-9.226391998121894	-2.155413404803877	-47.025707889053365	-26.613200111319003	-0.28166536301378153	-34.52106862620428	1.5045365215349236	8.453218866398494	-68.67009286072391	-0.4611429465001393	-9.226391998121894	2.155413404803877	-47.025707889053365
ems_3hM_591.pdb	29	29	29	41	277	29	198	147	493	31	608	29.0	29.0	41.0	259.0	29.0	13.0	56.0	355.0	17.0	258.0	136.0	223.0	193.0	408.0	55.0	33.0	129.0	277.0	144.0	324.0	-61.7927509072051	-133.63977706142092	-87.52054382249213	-30.91897223618031	-7.006809639148457	-7.204516763355883	-25.852011337307292	-10.314696553046872	-89.68058852273342	-7.136387862225432	61.7927509072051	133.63977706142092	87.52054382249213	30.91897223618031	7.006809639148457	7.204516763355883	25.852011337307292	-10.314696553046872
ems_3hM_3622.pdb	18	31	37	153	215	70	179	31	190	448	0	31.0	37.0	153.0	201.0	70.0	11.0	11.0	137.0	249.0	0.0	79.0	125.0	108.0	203.0	60.0	16.0	64.0	340.0	61.0	2.0	-18.403781553471077	-42.591398646795824	-8.27923673178114	-0.003455696225785232	-0.9324673570360886	-0.7682909950819443	-32.921998325338464	-78.04273986603584	-164.3302220293852	-0.8634073886411566	18.403781553471077	42.591398646795824	-8.27923673178114	0.003455696225785232	-0.9324673570360886	0.7682909950819443	32.921998325338464	78.04273986603584
ems_3hM_1449.pdb	39	49	41	71	0	0	0	0	0	0	0	49.0	41.0	71.0	0.0	0.0	0.0	0.0	0.0	0.0	0.0	147.0	55.0	47.0	1.0	1.0	0.0	0.0	1.0	1.0	1.0	-43.63499448640604	-1.6943530674149585	-5.395292378260344	-0.29366687036289685	-0.18284722215383156	0.0	0.0	-0.10952505777971556	0.016216571902714416	-0.0045019092442544215	43.63499448640604	1.6943530674149585	-5.395292378260344	0.29366687036289685	0.18284722215383156	0.0	0.0	0.10952505777971556
ems_3hM_1498.pdb	10	16	29	20	251	54	332	93	70	35	0	16.0	29.0	20.0	235.0	54.0	21.0	35.0	50.0	19.0	0.0	45.0	71.0	62.0	112.0	45.0	9.0	35.0	33.0	35.0	0.0	-11.896480946715224	-15.651835289669124	-18.485019487214238	-51.75300972767689	-0.9238005759393388	-6.2774803122923934	0.0	-3.9903499117070003	-4.1901360966656895	0.0	11.896480946715224	15.651835289669124	18.485019487214238	-51.75300972767689	-0.9238005759393388	-6.2774803122923934	0.0	-3.9903499117070003
ems_3hM_2714.pdb	36	96	25	32	0	0	0	0	0	0	0	96.0	25.0	32.0	0.0	0.0	0.0	0.0	0.0	0.0	0.0	123.0	29.0	25.0	1.0	1.0	0.0	0.0	1.0	1.0	0.0	-2.9788894740058964	-0.2736853819867342	-0.8954059014105766	-0.29366687036289685	-0.18284722215383156	0.0	0.0	-0.10952505777971556	0.016216571902714416	0.0	2.9788894740058964	0.2736853819867342	-0.8954059014105766	0.29366687036289685	0.18284722215383156	0.0	0.0	0.10952505777971556
ems_3hM_121.pdb	22	19	65	41	58	92	59	81	182	220	0	19.0	65.0	41.0	54.0	92.0	3.0	30.0	131.0	122.0	0.0	101.0	161.0	139.0	257.0	103.0	21.0	81.0	80.0	93.0	1.0	-49.592105016194274	-36.37499295926435	-47.323902895583274	-117.72753660863087	-0.5599317954095824	-10.824628588971553	-20.85725233372645	-13.850955065516105	-4.124736720971072	0.5431069135042391	49.592105016194274	36.37499295926435	47.323902895583274	117.72753660863087	0.5599317954095824	10.824628588971553	20.85725233372645	-13.850955065516105
ems_3hM_1260.pdb	4	44	1	1	124	0	229	55	223	0	0	44.0	1.0	1.0	116.0	0.0	15.0	21.0	160.0	0.0	0.0	11.0	19.0	16.0	35.0	2.0	3.0	11.0	8.0	6.0	27.0	-27.50995536270295	-13.372827412985425	-11.083624234466626	-58.843335382957875	-0.6321526235342291	-13.779403528797527	-3.8596942044818507	-333.16882050215617	-3.8895036378898813	-24.45075699655645	-27.50995536270295	13.372827412985425	11.083624234466626	-58.843335382957875	0.6321526235342291	-13.779403528797527	-3.8596942044818507	-333.16882050215617
ems_3hM_3154.pdb	7	3	81	37	1	6	0	0	0	0	0	3.0	81.0	37.0	0.0	6.0	0.0	0.0	0.0	0.0	0.0	31.0	34.0	29.0	2.0	3.0	0.0	1.0	1.0	1.0	1.0	-19.616561892400288	-24.06005103016622	-1.0740646361137711	-0.7091928069595821	-1.4653630303284988	0.0	0.44928994117655696	-0.10952505777971556	0.016216571902714416	0.6472607031171272	19.616561892400288	-24.06005103016622	-1.0740646361137711	0.7091928069595821	-1.4653630303284988	0.0	-0.44928994117655696	0.10952505777971556
ems_3hM_1028.pdb	5	0	26	2	147	25	277	9	71	0	0	0.0	26.0	2.0	137.0	25.0	18.0	3.0	51.0	0.0	0.0	22.0	36.0	31.0	56.0	41.0	5.0	18.0	4.0	34.0	0.0	-20.004316322447647	-1.2726729575671245	-22.021207980587484	-41.33233945308967	-3.3144079353664964	-11.993551621927786	-8.645654157054569	-89.12267356693104	-31.707943260592717	0.0	20.004316322447647	1.2726729575671245	22.021207980587484	-41.33233945308967	3.3144079353664964	-11.993551621927786	8.645654157054569	-89.12267356693104
ems_3hM_932.pdb	18	93	50	99	89	91	140	38	91	9	0	93.0	50.0	99.0	83.0	91.0	9.0	14.0	65.0	5.0	0.0	78.0	121.0	104.0	165.0	65.0	13.0	52.0	35.0	13.0	1.0	-1.4493602456297907	-26.118721523893452	-0.1128420365956373	-24.417219831037016	-4.644881850434189	-0.5635476039625615	-19.04179144026822	-10.969490529093001	-2.6526639193269794	-0.33694241597045216	-1.4493602456297907	26.118721523893452	0.1128420365956373	24.417219831037016	-4.644881850434189	0.5635476039625615	19.04179144026822	-10.969490529093001
ems_3hM_3292.pdb	6	68	160	89	63	183	131	29	268	477	133	68.0	160.0	89.0	59.0	183.0	8.0	11.0	193.0	265.0	56.0	22.0	36.0	31.0	56.0	250.0	5.0	18.0	154.0	204.0	1.0	-30.320685855565078	-116.81591580368313	-36.77162147552251	-0.09302105686485618	-9.771995622104981	-1.303851528343217	-1.2590328663342163	-4.651503085956903	-8.449911053240896	-159.6566691960166	-30.320685855565078	-116.81591580368313	-36.77162147552251	-0.09302105686485618	9.771995622104981	-1.303851528343217	1.2590328663342163	-4.651503085956903
ems_3hM_540.pdb	19	44	15	17	218	23	142	70	411	43	1193	44.0	15.0	17.0	204.0	23.0	9.0	26.0	296.0	23.0	506.0	91.0	150.0	130.0	282.0	29.0	23.0	89.0	139.0	90.0	677.0	-14.804817532941327	-99.34445937687332	-77.23794197233734	-11.80421603695379	-0.6363030653945927	-4.836688106936041	-30.5864659184801	-67.25305912198394	-35.124050118827896	-23.640003250986748	14.804817532941327	99.34445937687332	77.23794197233734	11.80421603695379	0.6363030653945927	4.836688106936041	30.5864659184801	-67.25305912198394
[truncated: 33,983 more rows]
[truncated: 9 more columns]
