# Supplementary material for: Sampling of structure and sequence space of small protein folds
Source: Nat Commun. 2022 Nov 22;13:7151. doi: 10.1038/s41467-022-34937-8 (PMC9684540; doi:10.1038/s41467-022-34937-8)
Supplement: Supplementary file 3 — Source Data [file 41467_2022_34937_MOESM3_ESM.zip › source_data/experiments.csv]

input	column	parent	selection_strength	conc_factor	parent_expression	fraction_collected	matching_sequences	cells_collected
trpseqsonly	counts0
trpseqsonly	counts1	0	1	3			0.78	13833665
trpseqsonly	counts2	0	2	3			0.44	13152473
trpseqsonly	counts3	0	2	3			0.42	9432594
trpseqsonly	counts4	0	3	3			0.266	10251968
trpseqsonly	counts5	2	3	3	0.242	0.1437	0.27580016	11712038
trpseqsonly	counts6	0	3	3			0.129	1731745
trpseqsonly	counts7	0	3	3			0.261570175	3303114
trpseqsonly	counts8	3	4	3	0.248	0.123386419	0.182773296	12444449
trpseqsonly	counts9	2	4	3	0.242	0.075209988	0.199507935	10058664
trpseqsonly	counts10	3	5	3	0.248	0.009719801	0.070329816	10579641
