# Supplementary material for: Sampling of structure and sequence space of small protein folds
Source: Nat Commun. 2022 Nov 22;13:7151. doi: 10.1038/s41467-022-34937-8 (PMC9684540; doi:10.1038/s41467-022-34937-8)
Supplement: Supplementary file 3 — Source Data [file 41467_2022_34937_MOESM3_ESM.zip › source_data/source_data.xlsx]

## Sheet: fig.2c
name	chymo_stability	tryp_stability
EHEE_rd4_0183.pdb	1.66413	1.9498
Pin1_S18G	1.27778	1.71873
Pin1	0.760732	1.74512
Pin1_T29D	0.189046	0.854022
Pin1_W11F	-0.503524	0.527353
HHH_0972.pdb	-0.0142625	-0.0053532

## Sheet: fig.2d
	ferredoxins	thioredoxin	betaGrasp	fantasy_fold_F2	fantasy_fold_F4	3H	4H	coil	randomized
start	10862	1079	1655	617	240	5272	10917	411	2071
0.1	2761	136	318	204	78	3249	2294	52	110
0.3	2308	109	253	172	62	2973	1920	44	62
0.5	1870	75	183	141	50	2736	1585	40	45
0.7	1459	48	145	114	34	2443	1302	27	36
1	937	26	87	69	19	1923	899	15	23
1.2	626	15	53	49	15	1578	678	10	13
1.4	392	8	30	35	9	1185	475	8	6
1.6	227	5	14	19	4	803	309	3	1
1.8	83	1	4	9	2	446	183	1	0
percent success
	ferredoxins	thioredoxin	betaGrasp	fantasy_fold_F2	fantasy_fold_F4	3H	4H	coil	randomized
0.3	21.2484	10.1019	15.287	27.8768	25.8333	56.3923	17.5872	10.7056	2.99372
0.5	17.216	6.95088	11.0574	22.8525	20.8333	51.8968	14.5186	9.73236	2.17286
0.7	13.4321	4.44856	8.76133	18.4765	14.1667	46.3392	11.9264	6.56934	1.73829
1	8.6264	2.40964	5.2568	11.1831	7.91667	36.4757	8.23486	3.64964	1.11057
1.2	5.76321	1.39018	3.20242	7.94165	6.25	29.9317	6.2105	2.43309	0.627716
1.4	3.60891	0.741427	1.81269	5.67261	3.75	22.4772	4.35101	1.94647	0.289715
1.6	2.08985	0.463392	0.845921	3.07942	1.66667	15.2314	2.83045	0.729927	0.0482859
1.8	0.764132	0.0926784	0.241692	1.45867	0.833333	8.45979	1.67628	0.243309	0

## Sheet: fig.3
coil_109.2				4h_36932				4h_424				bG_442				ferr5659				thio_330				thioM_802				thioFL24
nm	25C	95C	25C		25C	95C	25C		25C	95C	25C	nm	25C	95C	25C	nm	25C	95C	25C	nm	25C	95C	25C	nm	25C	95C	25C		25C	95C	25C
195	-2.86786	-5.61234	-8.21566	195	-2.7081	-1.89805	-2.26611	195	-2.05769	1.65395	-6.93294	195	-3.95729	-0.621511	-8.07131	195	-16.1795	-4.60483	-25.8513	195	-0.616274	0.179224	-8.1963	195	-4.68205	0.577347	1.03825	195	-0.408272	5.39033	-0.803329
196.125	4.52612	6.80181	-10.1939	196.125	7.71078	5.53816	2.50053	196.125	-0.284644	18.9434	-3.13738	196.125	-4.81007	0.0604305	-1.55996	196	-12.4056	-8.52899	-3.90862	196.125	4.06949	4.69744	0.465939	196.125	-7.41422	-2.01386	-0.339291	196.125	0.908868	-1.75801	-2.92623
197.25	3.20967	0.716694	1.74254	197.25	-0.0918553	-5.35081	3.91267	197.25	22.5999	-14.9111	1.79209	197.25	0.491523	-0.273591	-0.762131	197	-10.0562	-18.2034	20.9839	197.25	1.7491	2.83091	1.09729	197.25	10.8399	5.04549	5.85663	197.25	-3.88689	-3.32492	-0.181482
198.375	5.47145	2.87645	-48.3792	198.375	11.156	-0.0646462	5.37367	198.375	19.6841	-19.4131	1.20076	198.375	-9.57694	-0.108921	1.75322	198	21.8459	-17.172	10.3378	198.375	6.60881	1.711	1.60463	198.375	5.58279	2.64497	3.64863	198.375	-1.31046	-14.9504	2.91718
199.5	0.146166	-0.568805	116.309	199.5	7.85572	6.10683	7.28273	199.5	11.1166	-12.0245	3.89438	199.5	4.5614	-0.138194	-1.76551	199	17.8285	-15.4937	14.6454	199.5	3.65616	-1.03437	3.4954	199.5	15.0246	5.04856	6.92331	199.5	0.633899	7.38899	-2.48993
200.625	10.748	2.01586	49.9723	200.625	5.41206	11.8712	4.63283	200.625	0.250892	6.28734	9.00627	200.625	1.1066	0.0829442	-1.35182	200	10.9916	-13.5147	9.36341	200.625	1.35596	2.25766	0.0318738	200.625	1.14277	3.6577	-2.82006	200.625	-5.67629	2.12257	-8.882
201.75	-0.418974	9.99724	33.1918	201.75	-0.381094	-2.5378	0.959443	201.75	-2.16905	-5.26457	-2.66848	201.75	-10.7874	0.0317128	-0.68199	201	4.71539	-8.35278	2.84444	201.75	-0.906498	2.18255	-1.51564	201.75	-0.505419	9.02437	6.15362	201.75	-8.60081	-7.74251	-5.99795
202.875	-4.74998	4.45831	-23.9123	202.875	-2.38598	-3.40981	-3.58736	202.875	-5.2708	-6.28456	-4.14525	202.875	2.67667	0.0547286	-5.1261	202	-0.25568	-29.5215	1.99016	202.875	-2.95115	-3.80434	-2.58691	202.875	0.802629	-9.52221	2.81292	202.875	-8.35604	-10.0183	-7.14917
204	-11.2464	-7.35877	-92.5907	204	-6.05153	-5.33296	-6.0191	204	-7.79496	-6.88382	-7.99428	204	-5.79942	0.390851	0.0273403	203	-9.38586	-18.7303	-6.09053	204	-4.42618	-3.02662	-4.59968	204	-5.2811	-4.70257	-4.3627	204	-8.00252	-7.69085	-8.7615
205.125	-15.4955	-7.05498	-124.344	205.125	-8.65556	-7.33994	-8.09414	205.125	-9.98291	-10.1748	-12.3584	205.125	-0.481906	-0.104679	11.0826	204	-11.7889	-19.1492	-14.331	205.125	-5.26479	-4.04264	-5.43193	205.125	-1.26867	-5.71883	-4.32771	205.125	-7.69258	-5.71484	-8.3488
206.25	-18.2708	-10.4674	-157.782	206.25	-11.2236	-8.69774	-10.2287	206.25	-14.1752	-12.2773	-13.8512	206.25	0.393191	-0.521147	2.47478	205	-16.4896	-23.9959	-17.8501	206.25	-6.56799	-5.47035	-6.30752	206.25	-7.10968	-6.3127	-10.2083	206.25	-8.55049	-7.32046	-7.60543
207.375	-20.6093	-11.3611	-174.209	207.375	-11.9473	-10.2068	-11.2415	207.375	-15.2318	-13.5996	-15.4951	207.375	-11.3907	0.519529	-6.94683	206	-21.0728	-20.8811	-22.1448	207.375	-6.7756	-5.42983	-7.09053	207.375	-9.55095	-4.8392	-8.99108	207.375	-7.67376	-5.41488	-7.82579
208.5	-21.3038	-13.1527	-181.875	208.5	-13.0704	-10.391	-11.7598	208.5	-16.6167	-11.9534	-16.725	208.5	-3.00489	-0.184248	3.90392	207	-24.5686	-22.2942	-24.7292	208.5	-7.177	-5.37689	-6.8222	208.5	-10.3907	-6.06726	-9.98121	208.5	-6.62221	-5.40931	-6.53751
209.625	-20.8828	-12.9122	-179.164	209.625	-12.7444	-10.9254	-11.8494	209.625	-15.9704	-13.3548	-16.056	209.625	-6.26646	-1.24494	-6.03029	208	-26.6071	-21.8053	-28.6569	209.625	-7.30237	-5.35742	-6.89869	209.625	-9.89829	-5.2881	-8.74585	209.625	-6.29317	-5.35642	-6.16965
210.75	-20.5516	-12.3798	-172.942	210.75	-12.2661	-10.6709	-11.8165	210.75	-15.585	-12.1199	-15.799	210.75	-14.02	-0.801542	-22.8811	209	-27.6929	-21.8217	-29.7029	210.75	-6.93345	-5.20684	-6.92859	210.75	-9.90895	-6.01733	-10.5039	210.75	-5.56501	-4.3446	-5.48954
211.875	-20.0954	-11.0889	-166.968	211.875	-11.7251	-9.95202	-11.0667	211.875	-15.1417	-11.765	-15.0547	211.875	-17.8041	-1.72393	-16.9364	210	-28.3018	-21.6905	-30.1581	211.875	-6.65265	-5.07249	-6.55348	211.875	-10.4187	-5.77317	-10.778	211.875	-5.4423	-4.5089	-5.09285
213	-19.462	-10.7529	-162.869	213	-11.4866	-9.63748	-10.6981	213	-14.1443	-10.872	-14.2962	213	-25.5303	-2.42908	-26.9014	211	-28.9739	-20.0294	-29.0896	213	-6.60176	-4.55805	-6.48509	213	-9.87447	-5.36137	-9.14716	213	-4.70072	-4.29431	-4.43582
214.125	-18.7721	-9.99976	-163.344	214.125	-11.057	-9.21185	-10.3916	214.125	-14.1112	-10.7102	-14.2944	214.125	-26.2554	-2.74613	-28.4845	212	-29.5889	-19.4688	-29.6424	214.125	-6.67307	-4.40184	-6.47207	214.125	-9.55905	-4.86225	-9.1892	214.125	-4.45677	-3.81065	-4.31492
215.25	-18.8763	-10.1462	-158.367	215.25	-10.8729	-9.0522	-10.2218	215.25	-13.8603	-10.1415	-14.0244	215.25	-28.6046	-2.59256	-27.4195	213	-29.5474	-18.9117	-29.0654	215.25	-6.63378	-4.30972	-6.36796	215.25	-9.4345	-5.06073	-9.3529	215.25	-4.22329	-3.513	-4.15922
216.375	-18.9029	-9.66764	-161.161	216.375	-10.8314	-8.78094	-10.212	216.375	-14.0012	-10.279	-14.078	216.375	-29.6113	-2.6621	-28.1235	214	-29.9586	-18.8538	-29.5673	216.375	-6.42657	-4.32808	-6.43977	216.375	-8.46779	-4.20813	-9.2935	216.375	-4.12385	-3.34085	-3.97017
217.5	-19.2519	-9.76462	-163.791	217.5	-11.108	-8.95219	-10.2871	217.5	-14.3427	-10.414	-14.3154	217.5	-28.0696	-2.78127	-28.5229	215	-29.6312	-18.8192	-29.4939	217.5	-6.54383	-4.47142	-6.50968	217.5	-8.88995	-4.72823	-9.13293	217.5	-3.95786	-3.25735	-3.93923
218.625	-19.618	-9.85486	-165.428	218.625	-11.1839	-8.82002	-10.4254	218.625	-14.7822	-10.3108	-14.7189	218.625	-29.6752	-2.73048	-28.3948	216	-30.5019	-18.5523	-30.273	218.625	-6.53009	-4.19369	-6.35723	218.625	-8.44489	-4.05469	-8.91515	218.625	-3.81515	-3.37201	-3.83679
219.75	-19.8463	-9.85226	-167.148	219.75	-11.3113	-8.89163	-10.3872	219.75	-14.9927	-10.4781	-15.0376	219.75	-28.4813	-2.60835	-27.8607	217	-30.3171	-18.0772	-29.5362	219.75	-6.65241	-4.24266	-6.3278	219.75	-8.24881	-4.19093	-8.18345	219.75	-3.75899	-3.21489	-3.67437
220.875	-20.0076	-9.94734	-170.331	220.875	-11.4368	-8.89859	-10.5906	220.875	-15.31	-10.4755	-15.3229	220.875	-27.2743	-2.52442	-27.3114	218	-30.298	-17.5357	-30.7144	220.875	-6.46387	-4.21719	-6.32659	220.875	-8.05337	-4.05606	-7.95169	220.875	-3.67764	-3.28345	-3.69374
222	-19.9905	-9.94633	-169.98	222	-11.2162	-8.9233	-10.5627	222	-15.4712	-10.6291	-15.6172	222	-26.9806	-2.4584	-26.2895	219	-29.9923	-17.3681	-30.5157	222	-6.49003	-4.16857	-6.31511	222	-7.63697	-3.89013	-7.55416	222	-3.66435	-3.16201	-3.63716
223.125	-19.9259	-9.66777	-168.265	223.125	-11.3341	-8.76746	-10.4993	223.125	-15.4969	-10.7236	-15.5708	223.125	-25.3574	-2.38657	-25.0685	220	-30.1374	-17.92	-29.9836	223.125	-6.32723	-4.04742	-6.21961	223.125	-7.08179	-3.72148	-7.16134	223.125	-3.55243	-2.98355	-3.5016
224.25	-19.5574	-9.51816	-164.265	224.25	-11.1813	-8.69503	-10.286	224.25	-15.4113	-10.5553	-15.4312	224.25	-24.1124	-2.26229	-23.7298	221	-29.3937	-17.3085	-29.6692	224.25	-6.12009	-3.9977	-6.01074	224.25	-6.36785	-3.42275	-6.46587	224.25	-3.50361	-2.90171	-3.42339
225.375	-18.7731	-9.18189	-158.344	225.375	-10.7876	-8.51375	-9.99466	225.375	-14.943	-10.2309	-14.9349	225.375	-22.633	-2.10787	-21.9979	222	-28.8218	-17.5201	-28.5195	225.375	-5.84965	-3.78107	-5.81029	225.375	-5.62726	-3.31431	-5.8521	225.375	-3.33603	-2.77198	-3.3429
226.5	-17.8738	-8.8255	-150.118	226.5	-10.3942	-8.32299	-9.52805	226.5	-14.3121	-9.94497	-14.4266	226.5	-20.9905	-1.99791	-20.5616	223	-28.9652	-17.1841	-28.5385	226.5	-5.58127	-3.63807	-5.44142	226.5	-5.06188	-3.02689	-5.27705	226.5	-3.24529	-2.72115	-3.16297
227.625	-16.7996	-8.29589	-140.916	227.625	-9.60358	-7.73398	-8.99082	227.625	-13.4412	-9.41797	-13.5023	227.625	-19.3202	-1.85901	-18.8362	224	-27.3672	-16.8697	-28.1662	227.625	-5.187	-3.36136	-5.0828	227.625	-4.53651	-2.7482	-4.58493	227.625	-3.03321	-2.56074	-2.94749
228.75	-15.472	-7.86488	-129.997	228.75	-9.03032	-7.32247	-8.30718	228.75	-12.5166	-8.87301	-12.5451	228.75	-17.5439	-1.71057	-17.3175	225	-26.551	-16.5449	-26.1968	228.75	-4.80676	-3.14579	-4.73482	228.75	-3.89527	-2.56714	-4.15196	228.75	-2.81745	-2.38633	-2.73925
229.875	-13.8115	-7.2048	-116.768	229.875	-8.1949	-6.72201	-7.65516	229.875	-11.2757	-8.21078	-11.2929	229.875	-15.5604	-1.54323	-15.2192	226	-24.7448	-16.246	-25.2665	229.875	-4.37885	-2.97337	-4.32194	229.875	-3.44381	-2.33831	-3.51315	229.875	-2.53031	-2.2492	-2.39788
231	-12.347	-6.48018	-102.893	231	-7.21734	-6.10429	-6.79422	231	-9.95503	-7.31357	-9.97007	231	-13.711	-1.37625	-13.3905	227	-23.583	-14.8804	-23.4232	231	-3.8008	-2.59351	-3.76272	231	-2.98367	-2.15648	-3.11329	231	-2.24071	-2.02336	-2.23113
232.125	-10.6773	-5.83329	-89.2181	232.125	-6.41827	-5.39461	-5.98422	232.125	-8.66226	-6.46863	-8.68058	232.125	-11.8296	-1.21001	-11.4191	228	-22.2536	-14.9331	-22.4601	232.125	-3.32592	-2.2888	-3.25372	232.125	-2.53285	-1.9508	-2.67689	232.125	-1.98376	-1.76823	-1.92252
233.25	-9.1367	-5.13078	-76.9451	233.25	-5.56281	-4.83807	-5.17096	233.25	-7.37958	-5.71025	-7.52833	233.25	-10.1713	-1.06472	-9.91925	229	-20.3801	-14.0123	-20.1987	233.25	-2.84969	-2.02272	-2.83817	233.25	-2.22025	-1.73709	-2.29425	233.25	-1.75438	-1.61747	-1.70526
234.375	-7.69557	-4.43099	-64.4644	234.375	-4.80236	-4.13637	-4.41435	234.375	-6.24324	-4.92687	-6.3043	234.375	-8.45666	-0.918478	-8.32163	230	-18.9281	-13.3048	-18.5256	234.375	-2.44267	-1.78421	-2.4013	234.375	-1.85741	-1.4669	-1.95204	234.375	-1.43717	-1.38546	-1.45052
235.5	-6.30141	-3.78403	-53.082	235.5	-3.92485	-3.48526	-3.68898	235.5	-5.13485	-4.20686	-5.14739	235.5	-6.97664	-0.76675	-6.78192	231	-17.1323	-12.9256	-16.906	235.5	-1.97328	-1.45325	-2.00345	235.5	-1.42948	-1.22932	-1.55449	235.5	-1.22563	-1.12176	-1.13163
236.625	-5.06789	-3.13142	-42.4074	236.625	-3.1525	-2.85245	-2.97267	236.625	-4.11163	-3.43479	-4.12453	236.625	-5.67879	-0.640844	-5.47454	232	-15.3356	-11.7034	-14.8579	236.625	-1.62533	-1.20486	-1.62977	236.625	-1.0671	-0.973638	-1.17078	236.625	-0.960842	-0.912841	-0.909084
237.75	-3.98133	-2.50081	-33.1054	237.75	-2.47134	-2.28647	-2.31632	237.75	-3.21692	-2.75464	-3.23636	237.75	-4.5014	-0.522292	-4.32204	233	-13.8231	-11.4486	-13.2884	237.75	-1.25501	-0.926077	-1.28053	237.75	-0.750087	-0.713493	-0.818445	237.75	-0.706208	-0.695808	-0.648557
238.875	-3.14135	-2.01603	-25.6025	238.875	-1.97769	-1.80747	-1.82873	238.875	-2.5417	-2.20172	-2.513	238.875	-3.57127	-0.430812	-3.48175	234	-12.7114	-10.0199	-12.6518	238.875	-0.991672	-0.698496	-1.00352	238.875	-0.418086	-0.489486	-0.493386	238.875	-0.529601	-0.54346	-0.465394
240	-2.42177	-1.63368	-20.11	240	-1.51268	-1.42985	-1.40783	240	-1.94915	-1.76526	-1.99847	240	-2.8808	-0.350653	-2.75669	235	-10.8197	-9.645	-11.1203	240	-0.823879	-0.562594	-0.805304	240	-0.194088	-0.302626	-0.271917	240	-0.361933	-0.315331	-0.307218
241.125	-1.8143	-1.25548	-15.0709	241.125	-1.13334	-1.04778	-1.05967	241.125	-1.44771	-1.36447	-1.47705	241.125	-2.23841	-0.277275	-2.12523	236	-9.71497	-9.19065	-9.45497	241.125	-0.639013	-0.446516	-0.627419	241.125	0.0668712	-0.0997063	-0.0256729	241.125	-0.221549	-0.180813	-0.169687
242.25	-1.27989	-0.865885	-10.3966	242.25	-0.786228	-0.694752	-0.730042	242.25	-1.05752	-1.01853	-1.0683	242.25	-1.69748	-0.214373	-1.59674	237	-8.66547	-7.98913	-8.61019	242.25	-0.494697	-0.276031	-0.480824	242.25	0.244007	0.0975747	0.189119	242.25	-0.0663145	-0.00707859	-0.0225437
243.375	-0.894875	-0.603502	-7.04684	243.375	-0.558782	-0.474443	-0.493643	243.375	-0.757674	-0.739243	-0.772978	243.375	-1.24689	-0.158786	-1.19807	238	-7.71358	-7.65657	-7.35511	243.375	-0.346736	-0.208147	-0.357186	243.375	0.426212	0.235691	0.316669	243.375	0.0645091	0.0940471	0.0916127
244.5	-0.631337	-0.372006	-4.82745	244.5	-0.360247	-0.255674	-0.288913	244.5	-0.536681	-0.528294	-0.517587	244.5	-0.952303	-0.122622	-0.909991	239	-6.69	-7.06142	-6.68913	244.5	-0.235665	-0.0962522	-0.259318	244.5	0.51233	0.384004	0.414695	244.5	0.140374	0.185475	0.183874
245.625	-0.419338	-0.219732	-3.22357	245.625	-0.208081	-0.105873	-0.159308	245.625	-0.387402	-0.35793	-0.380533	245.625	-0.711869	-0.0883533	-0.659915	240	-6.04043	-6.92236	-6.04302	245.625	-0.214664	-0.0221281	-0.180311	245.625	0.586383	0.474267	0.535573	245.625	0.190207	0.28192	0.263648
246.75	-0.232833	-0.0616657	-1.33495	246.75	-0.0544186	0.0148178	-0.0121348	246.75	-0.229681	-0.201129	-0.258228	246.75	-0.500876	-0.0612057	-0.446992	241	-5.7908	-6.09744	-5.56794	246.75	-0.0935224	0.0441938	-0.127117	246.75	0.685251	0.573767	0.592889	246.75	0.282316	0.363967	0.295616
247.875	-0.0800226	0.0580726	-0.183644	247.875	0.00308419	0.149555	0.0684117	247.875	-0.157503	-0.102144	-0.132011	247.875	-0.325646	-0.0348706	-0.248778	242	-5.05486	-5.92037	-4.99094	247.875	-0.0890076	0.106023	-0.070252	247.875	0.719741	0.62345	0.642064	247.875	0.339789	0.440768	0.352946
249	-0.0504775	0.107589	0.00351511	249	0.0245205	0.159589	0.0671453	249	-0.116155	-0.0717522	-0.146088	249	-0.279454	-0.0280921	-0.233387	243	-4.68429	-5.56622	-4.38456	249	-0.085428	0.0765088	-0.0973617	249	0.744103	0.707543	0.66405	249	0.379246	0.466682	0.394117
250.125	0.054341	0.211532	0.808878	250.125	0.119641	0.270451	0.144307	250.125	-0.0719883	0.0248723	-0.0859356	250.125	-0.178047	-0.0086974	-0.111993	244	-3.89825	-4.66011	-4.58323	250.125	-0.0554734	0.158597	-0.0337126	250.125	0.755642	0.721616	0.702522	250.125	0.364428	0.506439	0.41201
251.25	0.0708617	0.255717	1.17043	251.25	0.154614	0.297187	0.168136	251.25	-0.0521241	0.0447111	-0.0392398	251.25	-0.0933139	-3.10057e-05	-0.0732474	245	-3.995	-4.64111	-3.97081	251.25	0.0116181	0.177641	-0.0226432	251.25	0.7752	0.754498	0.727103	251.25	0.392065	0.550455	0.432941
252.375	0.151324	0.292609	1.37275	252.375	0.186627	0.325307	0.194009	252.375	-0.0163426	0.105717	-0.0227764	252.375	-0.0534306	0.00550171	-0.0189758	246	-4.08828	-4.33273	-3.71167	252.375	-0.010449	0.173908	-0.00118307	252.375	0.801084	0.800945	0.725115	252.375	0.402326	0.600387	0.455959
253.5	0.140159	0.333954	1.40045	253.5	0.171093	0.31775	0.185352	253.5	-0.0123939	0.0956477	-0.0468402	253.5	-0.041371	0.0106155	-0.00878916	247	-3.55188	-4.35865	-3.74968	253.5	0.0191534	0.194942	-0.00841388	253.5	0.799836	0.798823	0.700614	253.5	0.446699	0.579201	0.447897
254.625	0.144877	0.28597	1.53705	254.625	0.142499	0.292965	0.186043	254.625	-0.0281761	0.0766182	-0.0451582	254.625	-0.0451025	0.0140861	-0.00643148	248	-3.79028	-3.95872	-3.79892	254.625	-0.0130177	0.212179	0.0121896	254.625	0.786688	0.802384	0.707626	254.625	0.429085	0.576816	0.458888
255.75	0.14426	0.332162	1.39077	255.75	0.185889	0.302986	0.177541	255.75	-0.025145	0.116493	-0.0142313	255.75	-0.0119245	0.0166747	0.0305987	249	-3.90343	-3.89307	-3.79546	255.75	0.0118972	0.158558	-0.0136439	255.75	0.784111	0.810628	0.714493	255.75	0.457433	0.619069	0.473969
256.875	0.157066	0.335428	1.62856	256.875	0.171358	0.30758	0.195449	256.875	-0.0400806	0.117768	-0.0452509	256.875	0.00741212	0.0178451	0.0243318	250	-3.52596	-3.9639	-3.45081	256.875	0.0151732	0.231056	0.0143335	256.875	0.775539	0.807285	0.699633	256.875	0.460901	0.622655	0.48099
258	0.172357	0.354427	1.91821	258	0.174485	0.340631	0.197286	258	-0.0169482	0.122408	-0.0183989	258	0.0153691	0.0198205	0.0468174	251	-3.43008	-3.71167	-3.33938	258	0.0461207	0.208003	0.0174983	258	0.774352	0.806796	0.724408	258	0.444051	0.596518	0.498919
259.125	0.180159	0.377924	2.03984	259.125	0.2044	0.311134	0.209485	259.125	-0.0323009	0.118004	-0.013294	259.125	0.0216624	0.0193254	0.0539676	252	-3.48882	-3.38257	-3.35925	259.125	0.00999642	0.195722	0.0358805	259.125	0.773078	0.812228	0.712289	259.125	0.460637	0.617549	0.478601
260.25	0.148104	0.319436	1.56808	260.25	0.149408	0.276606	0.197734	260.25	-0.00445967	0.110703	-0.0123499	260.25	-0.000377574	0.0165675	0.032814	253	-3.60975	-3.55188	-3.08111	260.25	0.0432255	0.18759	0.00461641	260.25	0.766877	0.819898	0.681817	260.25	0.453669	0.586421	0.465282
261.375	0.1885	0.33848	1.72126	261.375	0.200916	0.287145	0.185635	261.375	-0.0158794	0.123853	-0.0226646	261.375	-0.00876469	0.0208016	0.0155728	254	-3.4059	-3.56742	-3.33852	261.375	0.0272991	0.168157	0.0239952	261.375	0.741187	0.817059	0.696554	261.375	0.456657	0.611457	0.472922
262.5	0.137763	0.311104	1.61717	262.5	0.179135	0.248616	0.161831	262.5	-0.021735	0.0855252	-0.060941	262.5	0.00526629	0.0170987	0.0237673	255	-3.47413	-2.98869	-3.38603	262.5	0.0235323	0.170989	0.00536995	262.5	0.730495	0.793721	0.687508	262.5	0.442039	0.587295	0.46495
																256	-3.22191	-3.33507	-3.40158
																257	-3.35321	-3.46377	-3.28324
meltcurves																258	-3.42663	-3.30829	-2.96191
	temperature (C)	MRE														259	-3.14503	-3.07593	-3.36012
coli109.2	25.13	-20.0689	4h_3692	25.0433	-11.4027	4h_424	25.45	-15.733	bG_442	25.2033	-26.8728	ferr5659	25.004	-28.7346	thio_330	25.01	-6.70406	thioM_802	25.0366	-7.87331	thioFL24	25.07	-3.75156
	25	-20.2019		25.0066	-11.4282		24.9933	-15.5412		25	-27.3354		27.004	-29.8221		25.08	-6.72857		24.99	-7.80096		25.0033	-3.67892
	24.9966	-20.3452		25.0066	-10.9471		24.9933	-16.1243		25	-26.2003		28.984	-28.7666		24.99	-6.68075		24.99	-7.53134		25	-3.56256
	29.7633	-19.9586		25.1066	-11.4616		25.0033	-15.7866		25.0066	-27.3836		30.981	-28.6327		29.7533	-6.68321		25	-7.23664		29.77	-3.59142
	30.0066	-19.8853		29.73	-11.5576		29.6333	-15.5539		29.75	-27.7247		32.998	-28.5489		30	-6.59408		29.7733	-7.43796		30.0066	-3.57536
	34.6766	-20.1291		30.08	-11.4042		30.0066	-15.5633		30.0666	-26.2668		34.997	-28.8028		34.6533	-6.60533		30.0033	-7.55319		34.6866	-3.66909
	35.01	-19.6847		34.6533	-11.2973		34.6366	-15.6278		34.67	-27.317		36.956	-28.3148		35.01	-6.59673		34.6933	-7.55535		35.01	-3.75747
	39.6266	-19.4798		35	-11.4032		35.01	-15.5426		35.01	-26.592		38.999	-29.1337		39.5966	-6.49006		34.99	-7.2286		39.6133	-3.92123
	40.0066	-19.6978		39.59	-11.3591		39.6066	-15.3191		39.6066	-27.0617		40.977	-28.0418		40.0066	-6.36272		39.6266	-7.42309		40.01	-3.60106
	44.56	-19.2974		40.0133	-10.9671		40.0033	-15.1891		40.0066	-26.7013		42.985	-28.8823		44.54	-6.26142		39.99	-7.39506		44.5666	-3.54479
	45.0033	-18.898		44.5333	-10.91		44.4666	-15.0253		44.54	-26.1668		45.002	-27.2454		45.01	-6.21034		44.5633	-6.98537		45.01	-3.58544
	49.49	-19.0808		45.01	-10.8182		45.01	-14.7755		45.01	-26.1565		47.019	-28.5377		49.4933	-6.22442		45.01	-6.90899		49.5066	-3.49166
	49.99	-18.6136		49.5066	-10.7735		49.49	-14.6991		49.49	-26.419		49.02	-28.6715		50.0066	-6.06755		49.5	-7.42996		50.01	-3.60354
	54.6	-18.119		50.0066	-10.6464		50.01	-14.6022		50.0066	-26.0593		51.046	-27.4778		54.6033	-5.86254		50.0066	-6.77512		54.4433	-3.51143
	55.01	-18.3334		54.61	-10.4738		54.58	-14.7159		54.5933	-25.9637		53.034	-27.6791		55.0066	-6.0202		54.6133	-7.12197		55.01	-3.52543
	59.59	-18.1535		55.01	-10.3394		55.01	-14.422		55.0133	-26.0265		55.015	-27.4242		59.6	-5.9605		55.0033	-6.76228		59.58	-3.54511
	60.01	-18.0578		59.5933	-10.6065		59.5933	-14.2024		59.5966	-25.4864		57.064	-27.6704		60.01	-5.71423		59.59	-7.23502		60.0066	-3.59471
	64.5733	-17.7204		60.0033	-10.3808		60.01	-14.0989		60.01	-25.8122		59.046	-26.525		64.5633	-5.71196		60.0066	-6.63819		64.57	-3.25963
	65.01	-17.1394		64.58	-10.4439		64.57	-14.0818		64.5733	-26.127		61.074	-26.9215		65.01	-5.8215		64.58	-6.50665		65.01	-3.29076
	69.5633	-16.9994		65.0066	-10.2844		65.01	-13.7533		65.01	-25.6436		63.069	-27.2428		69.54	-5.59912		65.01	-6.96975		69.54	-3.43296
	70.01	-16.4432		69.5566	-10.0572		69.4066	-13.709		69.54	-25.7688		65.046	-26.4413		70.0066	-5.499		69.56	-6.68591		70.01	-3.26608
	74	-15.9546		70.0066	-9.95403		70.0066	-13.6824		70.01	-25.9741		67.087	-26.5553		74.0066	-5.37693		70.01	-6.62101		74	-3.39934
	75.0066	-15.6989		74.0133	-9.89826		74.01	-13.6283		74.0033	-25.3839		68.99	-26.1234		75.01	-5.3548		74.02	-6.63419		75.0066	-3.31517
	78.91	-15.1732		75.01	-9.63606		75.0066	-13.2995		75.01	-24.7429		70.998	-25.6146		78.92	-5.38581		75.0066	-6.31535		78.9233	-3.26983
	80.01	-14.8067		78.9266	-9.57615		78.91	-13.1606		78.9233	-24.6851		72.977	-25.2536		80.0066	-5.19771		78.9233	-5.99034		80.0033	-3.4074
	83.6333	-13.9161		80.0133	-9.48008		80.01	-13.0015		80.0066	-25.0606		74.963	-25.3546		83.6433	-5.11276		80.01	-5.94428		83.6733	-3.24258
	85.01	-13.6247		83.62	-9.44991		83.6366	-12.8819		83.63	-24.5234		76.987	-23.9855		85.01	-4.9709		83.6466	-5.56137		85.01	-3.1701
	88.2733	-12.8813		85.0033	-9.34896		85.0066	-12.6775		85.0033	-24.3197		78.979	-23.4932		88.22	-4.86888		85.0066	-5.3956		88.3066	-3.15407
	90.01	-12.0876		88.26	-9.30196		88.2333	-12.3259		88.27	-23.1516		81.011	-23.8318		90.0066	-4.58657		88.3	-4.53897		90.01	-3.23212
	94.27	-10.816		90.0133	-9.18031		90.0066	-11.9203		90.01	-23.1634		83.005	-23.4137		94.26	-4.56816		90.0066	-4.46371		93.98	-3.11667
	95.0033	-10.3474		94.41	-9.21898		94.5566	-11.5337		94.37	-21.1657		84.988	-22.4307		95.0066	-4.51721		93.9233	-4.03454		95.0033	-3.17599
	95.0033	-9.64743		95.0033	-9.1715		95.0033	-10.7772		95	-21.6242		87	-21.4831		95.0066	-4.1562		95.01	-3.77678		95.0033	-3.1707
	95.0033	-10.3474		95.0066	-9.02338		95.0033	-10.5679		95.0033	-20.3081		88.975	-20.6427		95.0066	-4.51721		94.99	-3.85907		95.0033	-3.17599
	95.0033	-9.64743					95.0033	-10.7772					91.017	-19.7055		95.0066	-4.1562					95.0033	-3.1707
							95.0033	-10.5679					92.991	-18.2275
													94.982	-17.9209

## Sheet: fig.4C
Fig. 4C
	Chrom.1
	UV 1_280
	ml	mAU
	-28.277	0.07849
	-28.2757	0.789934
	-28.2743	0.84616
	-28.273	0.889915
	-28.2717	0.926615
	-28.2704	0.95863
	-28.269	0.987768
	-28.2677	1.01415
	-28.2664	1.03772
	-28.265	1.0411
	-28.2637	1.0406
	-28.2624	1.03978
	-28.261	1.03786
	-28.2597	1.0366
	-28.2584	1.03542
	-28.2571	1.03529
	-28.2557	1.03408
	-28.2544	1.03427
	-28.2531	1.03452
	-28.2517	1.03411
	-28.2504	1.03375
	-28.2491	1.03338
	-28.2477	1.03245
	-28.2464	1.03128
	-28.2451	1.02997
	-28.2437	1.02869
	-28.2424	1.02759
	-28.2411	1.02563
	-28.2398	1.02352
	-28.2384	1.02147
	-28.2371	1.01933
	-28.2358	1.01748
	-28.2344	1.01682
	-28.2331	1.01691
	-28.2318	1.01711
	-28.2304	1.01722
	-28.2291	1.01782
	-28.2278	1.01726
	-28.2264	1.01711
	-28.2251	1.01608
	-28.2238	1.01521
	-28.2225	1.01512
	-28.2211	1.01417
	-28.2198	1.01313
	-28.2185	1.01069
	-28.2171	1.00791
	-28.2158	1.00574
	-28.2145	1.00187
	-28.2131	0.996844
	-28.2118	0.991675
	-28.2105	0.985465
	-28.2091	0.978312
	-28.2078	0.972136
	-28.2065	0.966434
	-28.2052	0.962866
	-28.2038	0.956403
	-28.2025	0.949022
	-28.2012	0.940468
	-28.1998	0.933374
	-28.1985	0.924671
	-28.1972	0.915326
	-28.1958	0.905353
	-28.1945	0.895674
	-28.1932	0.88424
	-28.1919	0.872609
	-28.1905	0.860542
	-28.1892	0.847699
	-28.1879	0.832907
	-28.1865	0.817868
	-28.1852	0.802162
	-28.1839	0.784779
	-28.1825	0.767627
	-28.1812	0.750917
	-28.1799	0.733515
	-28.1785	0.716593
	-28.1772	0.69923
	-28.1759	0.681229
	-28.1746	0.663023
	-28.1732	0.64354
	-28.1719	0.624447
	-28.1706	0.605231
	-28.1692	0.58445
	-28.1679	0.562515
	-28.1666	0.539732
	-28.1652	0.515973
	-28.1639	0.491372
	-28.1626	0.466413
	-28.1612	0.441978
	-28.1599	0.416568
	-28.1586	0.391356
	-28.1573	0.36541
	-28.1559	0.339094
	-28.1546	0.313242
	-28.1533	0.287775
	-28.1519	0.263409
	-28.1506	0.239312
	-28.1493	0.214097
	-28.1479	0.190202
	-28.1466	0.166457
	-28.1453	0.142034
	-28.1439	0.118528
	-28.1426	0.095413
	-28.1413	0.071356
	-28.14	0.046655
	-28.1386	0.020027
	-28.1373	-0.004714
	-28.136	-0.027916
	-28.1346	-0.04997
	-28.1333	-0.072168
	-28.132	-0.092653
	-28.1306	-0.112057
	-28.1293	-0.130581
	-28.128	-0.147713
	-28.1267	-0.163486
	-28.1253	-0.178118
	-28.124	-0.193422
	-28.1227	-0.207206
	-28.1213	-0.219366
	-28.12	-0.231337
	-28.1187	-0.242249
	-28.1173	-0.250835
	-28.116	-0.258591
	-28.1147	-0.264833
	-28.1133	-0.268828
	-28.112	-0.270866
	-28.1107	-0.271786
	-28.1094	-0.271695
	-28.108	-0.268797
	-28.1067	-0.265008
	-28.1054	-0.261069
	-28.104	-0.256453
	-28.1027	-0.249353
	-28.1014	-0.240281
	-28.1	-0.229287
	-28.0987	-0.217223
	-28.0974	-0.202997
	-28.096	-0.186663
	-28.0947	-0.167963
	-28.0934	-0.147226
	-28.0921	-0.12458
	-28.0907	-0.098781
	-28.0894	-0.071168
	-28.0881	-0.042152
	-28.0867	-0.012187
	-28.0854	0.017637
	-28.0841	0.048003
	-28.0827	0.079537
	-28.0814	0.111463
	-28.0801	0.143375
	-28.0787	0.174789
	-28.0774	0.206214
	-28.0761	0.238425
	-28.0748	0.271946
	-28.0734	0.305603
	-28.0721	0.339775
	-28.0708	0.374688
	-28.0694	0.409149
	-28.0681	0.443077
	-28.0668	0.477691
	-28.0654	0.512871
	-28.0641	0.548129
	-28.0628	0.58332
	-28.0614	0.617967
	-28.0601	0.652961
	-28.0588	0.686944
	-28.0575	0.72105
	-28.0561	0.755222
	-28.0548	0.788564
	-28.0535	0.821882
	-28.0521	0.854614
	-28.0508	0.885514
	-28.0495	0.91549
	-28.0481	0.944128
	-28.0468	0.971948
	-28.0455	0.998267
	-28.0442	1.0233
	-28.0428	1.04789
	-28.0415	1.07081
	-28.0402	1.09332
	-28.0388	1.11495
	-28.0375	1.13593
	-28.0362	1.15598
	-28.0348	1.17418
	-28.0335	1.19005
	-28.0322	1.20539
	-28.0308	1.21958
	-28.0295	1.23223
	-28.0282	1.24312
	-28.0269	1.25244
	-28.0255	1.25933
	-28.0242	1.26376
	-28.0229	1.26597
	-28.0215	1.26676
	-28.0202	1.26707
	-28.0189	1.26734
	-28.0175	1.26712
	-28.0162	1.26625
	-28.0149	1.26662
	-28.0135	1.26692
	-28.0122	1.26789
	-28.0109	1.26961
	-28.0096	1.27089
	-28.0082	1.27101
	-28.0069	1.27059
	-28.0056	1.26979
	-28.0042	1.26804
	-28.0029	1.26604
	-28.0016	1.26401
	-28.0002	1.26126
	-27.9989	1.2581
	-27.9976	1.25569
	-27.9962	1.25329
	-27.9949	1.25088
	-27.9936	1.24823
	-27.9923	1.24558
	-27.9909	1.24302
	-27.9896	1.24012
	-27.9883	1.23774
	-27.9869	1.23518
	-27.9856	1.23208
	-27.9843	1.22974
	-27.9829	1.22756
	-27.9816	1.22518
	-27.9803	1.2223
	-27.979	1.21914
	-27.9776	1.21618
	-27.9763	1.213
	-27.975	1.20979
	-27.9736	1.20632
	-27.9723	1.20286
	-27.971	1.19932
	-27.9696	1.19538
	-27.9683	1.19163
	-27.967	1.18861
	-27.9656	1.18537
	-27.9643	1.18207
	-27.963	1.17862
	-27.9617	1.17461
	-27.9603	1.17069
	-27.959	1.1674
	-27.9577	1.16396
	-27.9563	1.16024
	-27.955	1.15659
	-27.9537	1.15258
	-27.9523	1.14903
	-27.951	1.14548
	-27.9497	1.14143
	-27.9483	1.13641
	-27.947	1.13113
	-27.9457	1.12631
	-27.9444	1.12096
	-27.943	1.11517
	-27.9417	1.10949
	-27.9404	1.10397
	-27.939	1.09861
	-27.9377	1.09385
	-27.9364	1.08944
	-27.935	1.08477
	-27.9337	1.0795
	-27.9324	1.07414
	-27.931	1.06923
	-27.9297	1.06506
	-27.9284	1.06082
	-27.9271	1.05586
	-27.9257	1.05028
	-27.9244	1.04467
	-27.9231	1.03921
	-27.9217	1.03304
	-27.9204	1.02659
	-27.9191	1.02039
	-27.9177	1.01421
	-27.9164	1.00826
	-27.9151	1.0024
	-27.9138	0.996265
	-27.9124	0.98999
	-27.9111	0.983792
	-27.9098	0.978287
	-27.9084	0.97252
	-27.9071	0.966611
	-27.9058	0.961312
	-27.9044	0.955377
	-27.9031	0.948917
	-27.9018	0.942757
	-27.9004	0.936541
	-27.8991	0.930418
	-27.8978	0.924125
	-27.8965	0.917521
	-27.8951	0.911286
	-27.8938	0.905476
	-27.8925	0.900032
	-27.8911	0.894106
	-27.8898	0.887399
	-27.8885	0.880458
	-27.8871	0.873498
	-27.8858	0.865881
	-27.8845	0.858144
	-27.8831	0.851805
	-27.8818	0.845059
	-27.8805	0.837863
	-27.8792	0.830543
	-27.8778	0.823427
	-27.8765	0.816515
	-27.8752	0.809158
	-27.8738	0.801633
	-27.8725	0.794096
	-27.8712	0.787155
	-27.8698	0.780546
	-27.8685	0.773722
	-27.8672	0.767024
	-27.8658	0.760554
	-27.8645	0.753161
	-27.8632	0.745274
	-27.8619	0.737088
	-27.8605	0.729444
	-27.8592	0.722561
	-27.8579	0.715437
	-27.8565	0.708098
	-27.8552	0.70166
	-27.8539	0.695339
	-27.8525	0.688595
	-27.8512	0.682076
	-27.8499	0.675577
	-27.8486	0.667832
	-27.8472	0.660874
	-27.8459	0.654109
	-27.8446	0.647323
	-27.8432	0.640466
	-27.8419	0.632955
	-27.8406	0.625893
	-27.8392	0.618871
	-27.8379	0.612052
	-27.8366	0.605257
	-27.8352	0.59825
	-27.8339	0.591317
	-27.8326	0.58408
	-27.8313	0.577077
	-27.8299	0.569861
	-27.8286	0.562901
	-27.8273	0.555493
	-27.8259	0.546955
	-27.8246	0.538651
	-27.8233	0.532166
	-27.8219	0.526375
	-27.8206	0.520033
	-27.8193	0.513634
	-27.8179	0.508191
	-27.8166	0.501304
	-27.8153	0.494114
	-27.814	0.487245
	-27.8126	0.480902
	-27.8113	0.474687
	-27.81	0.467947
	-27.8086	0.461718
	-27.8073	0.455538
	-27.806	0.449209
	-27.8046	0.442298
	-27.8033	0.435078
	-27.802	0.428623
	-27.8006	0.422392
	-27.7993	0.415867
	-27.798	0.409653
	-27.7967	0.403919
	-27.7953	0.398564
	-27.794	0.392734
	-27.7927	0.386113
	-27.7913	0.380456
	-27.79	0.374776
	-27.7887	0.368391
	-27.7873	0.362279
	-27.786	0.356352
	-27.7847	0.350264
	-27.7833	0.34396
	-27.782	0.33892
	-27.7807	0.33355
	-27.7794	0.328167
	-27.778	0.322796
	-27.7767	0.316601
	-27.7754	0.311666
	-27.774	0.306609
	-27.7727	0.300481
	-27.7714	0.294677
	-27.77	0.289685
	-27.7687	0.284806
	-27.7674	0.279606
	-27.7661	0.274356
	-27.7647	0.269467
	-27.7634	0.265224
	-27.7621	0.259982
	-27.7607	0.254686
	-27.7594	0.250025
	-27.7581	0.245427
	-27.7567	0.240343
	-27.7554	0.235175
	-27.7541	0.230385
	-27.7527	0.225444
	-27.7514	0.220099
	-27.7501	0.215168
	-27.7488	0.210534
	-27.7474	0.206323
	-27.7461	0.202353
	-27.7448	0.197101
	-27.7434	0.192628
	-27.7421	0.188648
	-27.7408	0.184579
	-27.7394	0.181283
	-27.7381	0.177474
	-27.7368	0.173333
	-27.7354	0.168965
	-27.7341	0.165218
	-27.7328	0.161068
	-27.7315	0.157796
	-27.7301	0.153706
	-27.7288	0.149603
	-27.7275	0.145624
	-27.7261	0.142366
	-27.7248	0.138069
	-27.7235	0.13416
	-27.7221	0.130892
	-27.7208	0.127347
	-27.7195	0.12365
	-27.7181	0.119966
	-27.7168	0.115728
	-27.7155	0.112166
	-27.7142	0.108903
	-27.7128	0.105805
	-27.7115	0.102609
	-27.7102	0.10022
	-27.7088	0.096734
	-27.7075	0.092932
	-27.7062	0.089664
	-27.7048	0.086688
	-27.7035	0.082938
	-27.7022	0.079735
	-27.7009	0.07673
	-27.6995	0.073558
	-27.6982	0.069971
	-27.6969	0.066474
	-27.6955	0.063909
	-27.6942	0.060769
	-27.6929	0.057715
	-27.6915	0.055052
	-27.6902	0.052445
	-27.6889	0.04952
	-27.6875	0.046981
	-27.6862	0.044418
	-27.6849	0.041907
	-27.6836	0.039771
	-27.6822	0.037568
	-27.6809	0.035086
	-27.6796	0.032773
	-27.6782	0.030501
	-27.6769	0.028527
	-27.6756	0.025476
	-27.6742	0.022605
	-27.6729	0.019881
	-27.6716	0.016655
	-27.6702	0.013988
	-27.6689	0.011026
	-27.6676	0.007891
	-27.6663	0.005382
	-27.6649	0.00268
	-27.6636	-0.000445
	-27.6623	-0.003138
	-27.6609	-0.005382
	-27.6596	-0.008505
	-27.6583	-0.011103
	-27.6569	-0.013631
	-27.6556	-0.017056
	-27.6543	-0.020232
	-27.6529	-0.022382
	-27.6516	-0.02473
	-27.6503	-0.025956
	-27.649	-0.028213
	-27.6476	-0.030741
	-27.6463	-0.033367
	-27.645	-0.03614
	-27.6436	-0.038554
	-27.6423	-0.041263
	-27.641	-0.04271
	-27.6396	-0.044158
	-27.6383	-0.046825
	-27.637	-0.04793
	-27.6357	-0.050315
	-27.6343	-0.052374
	-27.633	-0.054133
	-27.6317	-0.055791
	-27.6303	-0.058493
	-27.629	-0.060591
	-27.6277	-0.061529
	-27.6263	-0.063114
	-27.625	-0.064654
	-27.6237	-0.065848
	-27.6223	-0.068488
	-27.621	-0.071024
	-27.6197	-0.072108
	-27.6184	-0.073906
	-27.617	-0.076476
	-27.6157	-0.078618
	-27.6144	-0.080701
	-27.613	-0.083223
	-27.6117	-0.084938
	-27.6104	-0.087941
	-27.609	-0.0893
	-27.6077	-0.09173
	-27.6064	-0.093319
	-27.605	-0.094308
	-27.6037	-0.09608
	-27.6024	-0.097479
	-27.6011	-0.09933
	-27.5997	-0.100457
	-27.5984	-0.1026
	-27.5971	-0.104194
	-27.5957	-0.106607
	-27.5944	-0.109383
	-27.5931	-0.110767
	-27.5917	-0.112382
	-27.5904	-0.114566
	-27.5891	-0.115226
	-27.5877	-0.116598
	-27.5864	-0.1184
	-27.5851	-0.120208
	-27.5838	-0.122296
	-27.5824	-0.124094
	-27.5811	-0.125374
	-27.5798	-0.126807
	-27.5784	-0.127729
	-27.5771	-0.130248
	-27.5758	-0.131976
	-27.5744	-0.134127
	-27.5731	-0.136374
	-27.5718	-0.13742
	-27.5705	-0.139676
	-27.5691	-0.141574
	-27.5678	-0.143101
	-27.5665	-0.144684
	-27.5651	-0.146801
	-27.5638	-0.148135
	-27.5625	-0.150193
	-27.5611	-0.152573
	-27.5598	-0.153932
	-27.5585	-0.156007
	-27.5571	-0.15858
	-27.5558	-0.159849
	-27.5545	-0.161046
	-27.5532	-0.163184
	-27.5518	-0.164923
	-27.5505	-0.16615
	-27.5492	-0.167289
	-27.5478	-0.168796
	-27.5465	-0.170889
	-27.5452	-0.173245
	-27.5438	-0.174986
	-27.5425	-0.17711
	-27.5412	-0.177776
	-27.5398	-0.179989
	-27.5385	-0.182108
	-27.5372	-0.183418
	-27.5359	-0.184663
	-27.5345	-0.186188
	-27.5332	-0.187865
	-27.5319	-0.188855
	-27.5305	-0.190979
	-27.5292	-0.191936
	-27.5279	-0.19273
	-27.5265	-0.194041
	-27.5252	-0.195608
	-27.5239	-0.197497
	-27.5225	-0.199352
	-27.5212	-0.201119
	-27.5199	-0.202582
	-27.5186	-0.204125
	-27.5172	-0.205974
	-27.5159	-0.207583
	-27.5146	-0.209445
	-27.5132	-0.211501
	-27.5119	-0.213565
	-27.5106	-0.215202
	-27.5092	-0.216977
	-27.5079	-0.218397
	-27.5066	-0.219712
	-27.5052	-0.22077
	-27.5039	-0.221717
	-27.5026	-0.222664
	-27.5013	-0.224104
	-27.4999	-0.225651
	-27.4986	-0.22696
	-27.4973	-0.228147
	-27.4959	-0.229337
	-27.4946	-0.230537
	-27.4933	-0.232329
	-27.4919	-0.234251
	-27.4906	-0.235376
	-27.4893	-0.236394
	-27.488	-0.237865
	-27.4866	-0.239693
	-27.4853	-0.241485
	-27.484	-0.242914
	-27.4826	-0.244495
	-27.4813	-0.246267
	-27.48	-0.246843
	-27.4786	-0.247524
	-27.4773	-0.248051
	-27.476	-0.249135
	-27.4746	-0.250894
	-27.4733	-0.251855
	-27.472	-0.253456
	-27.4707	-0.254801
	-27.4693	-0.256103
	-27.468	-0.257137
	-27.4667	-0.257997
	-27.4653	-0.259292
	-27.464	-0.259971
	-27.4627	-0.261198
	-27.4613	-0.262475
	-27.46	-0.263643
	-27.4587	-0.264357
	-27.4573	-0.264904
	-27.456	-0.266116
	-27.4547	-0.267587
	-27.4534	-0.268476
	-27.452	-0.269125
	-27.4507	-0.269519
	-27.4494	-0.270529
	-27.448	-0.271672
	-27.4467	-0.272904
	-27.4454	-0.274272
	-27.444	-0.275423
	-27.4427	-0.276307
	-27.4414	-0.277532
	-27.44	-0.278559
	-27.4387	-0.280079
	-27.4374	-0.282062
	-27.4361	-0.283574
	-27.4347	-0.285358
	-27.4334	-0.287291
	-27.4321	-0.288337
	-27.4307	-0.289288
	-27.4294	-0.290309
	-27.4281	-0.291624
	-27.4267	-0.292723
	-27.4254	-0.293838
	-27.4241	-0.295279
	-27.4228	-0.296901
	-27.4214	-0.298531
	-27.4201	-0.299422
	-27.4188	-0.30014
	-27.4174	-0.302119
	-27.4161	-0.303646
	-27.4148	-0.304899
	-27.4134	-0.30648
	-27.4121	-0.307587
	-27.4108	-0.309048
	-27.4094	-0.309988
	-27.4081	-0.31109
	-27.4068	-0.312391
	-27.4055	-0.313236
	-27.4041	-0.314881
	-27.4028	-0.316961
	-27.4015	-0.31833
	-27.4001	-0.319751
	-27.3988	-0.321032
	-27.3975	-0.322301
	-27.3961	-0.323203
	-27.3948	-0.324397
	-27.3935	-0.325636
	-27.3921	-0.326887
	-27.3908	-0.328202
	-27.3895	-0.329456
	-27.3882	-0.330327
	-27.3868	-0.331686
	-27.3855	-0.333204
	-27.3842	-0.334652
	-27.3828	-0.335585
	-27.3815	-0.336404
	-27.3802	-0.33726
	-27.3788	-0.338167
	-27.3775	-0.338398
	-27.3762	-0.33915
	-27.3748	-0.340552
	-27.3735	-0.341607
	-27.3722	-0.342863
	-27.3709	-0.344058
	-27.3695	-0.345455
	-27.3682	-0.346427
	-27.3669	-0.347056
	-27.3655	-0.348003
	-27.3642	-0.34948
	-27.3629	-0.351185
	-27.3615	-0.352556
	-27.3602	-0.354061
	-27.3589	-0.354963
	-27.3576	-0.355579
	-27.3562	-0.356359
	-27.3549	-0.356633
	-27.3536	-0.357075
	-27.3522	-0.358464
	-27.3509	-0.358921
	-27.3496	-0.35934
	-27.3482	-0.359921
	-27.3469	-0.360822
	-27.3456	-0.362223
	-27.3442	-0.363351
	-27.3429	-0.365119
	-27.3416	-0.366276
	-27.3403	-0.366913
	-27.3389	-0.368275
	-27.3376	-0.368859
	-27.3363	-0.369262
	-27.3349	-0.37013
	-27.3336	-0.370913
	-27.3323	-0.371901
	-27.3309	-0.37294
	-27.3296	-0.374271
	-27.3283	-0.375303
	-27.3269	-0.376259
	-27.3256	-0.37741
	-27.3243	-0.378933
	-27.323	-0.379975
	-27.3216	-0.381158
	-27.3203	-0.382423
	-27.319	-0.383541
	-27.3176	-0.38498
	-27.3163	-0.386342
	-27.315	-0.387703
	-27.3136	-0.388737
	-27.3123	-0.389441
	-27.311	-0.390734
	-27.3096	-0.392002
	-27.3083	-0.392308
	-27.307	-0.392799
	-27.3057	-0.392945
	-27.3043	-0.393136
	-27.303	-0.393806
	-27.3017	-0.394654
	-27.3003	-0.395846
	-27.299	-0.397165
	-27.2977	-0.398078
	-27.2963	-0.398626
	-27.295	-0.399633
	-27.2937	-0.400535
	-27.2924	-0.401245
	-27.291	-0.402168
	-27.2897	-0.402956
	-27.2884	-0.403906
	-27.287	-0.405178
	-27.2857	-0.40616
	-27.2844	-0.406775
	-27.283	-0.40749
	-27.2817	-0.408532
	-27.2804	-0.409641
	-27.279	-0.410304
	-27.2777	-0.410753
	-27.2764	-0.410969
	-27.2751	-0.411226
	-27.2737	-0.412255
	-27.2724	-0.412949
	-27.2711	-0.413433
	-27.2697	-0.41421
	-27.2684	-0.415221
	-27.2671	-0.416572
	-27.2657	-0.417501
	-27.2644	-0.417989
	-27.2631	-0.418476
	-27.2617	-0.419286
	-27.2604	-0.419928
	-27.2591	-0.420399
	-27.2578	-0.420789
	-27.2564	-0.42081
	-27.2551	-0.421054
	-27.2538	-0.421528
	-27.2524	-0.422008
	-27.2511	-0.42261
	-27.2498	-0.423712
	-27.2484	-0.424934
	-27.2471	-0.425939
	-27.2458	-0.42646
	-27.2444	-0.426925
	-27.2431	-0.427844
	-27.2418	-0.428735
	-27.2405	-0.429487
	-27.2391	-0.430573
	-27.2378	-0.431206
	-27.2365	-0.431743
	-27.2351	-0.43292
	-27.2338	-0.433266
	-27.2325	-0.433392
	-27.2311	-0.434124
	-27.2298	-0.434754
	-27.2285	-0.435014
	-27.2272	-0.435006
	-27.2258	-0.435365
	-27.2245	-0.436119
	-27.2232	-0.436951
	-27.2218	-0.437846
	-27.2205	-0.438692
	-27.2192	-0.439477
	-27.2178	-0.44046
	-27.2165	-0.441478
	-27.2152	-0.442228
	-27.2138	-0.442592
	-27.2125	-0.442782
	-27.2112	-0.443164
	-27.2099	-0.443424
	-27.2085	-0.443795
	-27.2072	-0.444709
	-27.2059	-0.445481
	-27.2045	-0.446086
	-27.2032	-0.446523
	-27.2019	-0.446746
	-27.2005	-0.447413
	-27.1992	-0.448219
	-27.1979	-0.448857
	-27.1965	-0.449463
	-27.1952	-0.450401
	-27.1939	-0.451455
	-27.1926	-0.452249
	-27.1912	-0.452279
	-27.1899	-0.452745
	-27.1886	-0.453572
	-27.1872	-0.45434
	-27.1859	-0.45504
	-27.1846	-0.455043
	-27.1832	-0.454878
	-27.1819	-0.454849
	-27.1806	-0.454975
	-27.1792	-0.455724
	-27.1779	-0.456388
	-27.1766	-0.456483
	-27.1753	-0.456514
	-27.1739	-0.45692
	-27.1726	-0.457375
	-27.1713	-0.458181
	-27.1699	-0.458918
	-27.1686	-0.458786
	-27.1673	-0.45908
	-27.1659	-0.459557
	-27.1646	-0.459918
	-27.1633	-0.460768
	-27.1619	-0.461634
	-27.1606	-0.462416
	-27.1593	-0.463011
	-27.158	-0.4631
	-27.1566	-0.463535
	-27.1553	-0.463963
	-27.154	-0.464668
	-27.1526	-0.465479
	-27.1513	-0.465442
	-27.15	-0.465472
	-27.1486	-0.465707
	-27.1473	-0.466415
	-27.146	-0.467178
	-27.1447	-0.467787
	-27.1433	-0.468343
	-27.142	-0.469379
	-27.1407	-0.469478
	-27.1393	-0.469763
	-27.138	-0.470443
	-27.1367	-0.471127
	-27.1353	-0.471728
	-27.134	-0.471924
	-27.1327	-0.471907
	-27.1313	-0.472316
	-27.13	-0.472775
	-27.1287	-0.47289
	-27.1274	-0.472782
	-27.126	-0.472972
	-27.1247	-0.474234
	-27.1234	-0.475355
	-27.122	-0.476516
	-27.1207	-0.476858
	-27.1194	-0.477037
	-27.118	-0.478208
	-27.1167	-0.479324
	-27.1154	-0.479859
	-27.114	-0.480243
	-27.1127	-0.481068
	-27.1114	-0.481866
	-27.1101	-0.483034
	-27.1087	-0.48376
	-27.1074	-0.484725
	-27.1061	-0.485449
	-27.1047	-0.486113
	-27.1034	-0.486288
	-27.1021	-0.486679
	-27.1007	-0.487621
	-27.0994	-0.488577
	-27.0981	-0.489203
	-27.0967	-0.48957
	-27.0954	-0.489697
	-27.0941	-0.489949
	-27.0928	-0.490652
	-27.0914	-0.491839
	-27.0901	-0.492251
	-27.0888	-0.493167
	-27.0874	-0.493411
	-27.0861	-0.493101
	-27.0848	-0.493812
	-27.0834	-0.49474
	-27.0821	-0.495924
	-27.0808	-0.4965
	-27.0795	-0.497524
	-27.0781	-0.498323
	-27.0768	-0.499548
	-27.0755	-0.499887
	-27.0741	-0.499858
	-27.0728	-0.500266
	-27.0715	-0.500854
	-27.0701	-0.501701
	-27.0688	-0.50218
	-27.0675	-0.502697
	-27.0661	-0.503535
	-27.0648	-0.504063
	-27.0635	-0.505212
	-27.0622	-0.506253
	-27.0608	-0.507244
	-27.0595	-0.508531
	-27.0582	-0.508934
	-27.0568	-0.509219
	-27.0555	-0.509399
	-27.0542	-0.509723
	-27.0528	-0.509641
	-27.0515	-0.509835
	-27.0502	-0.509407
	-27.0488	-0.510129
	-27.0475	-0.510527
	-27.0462	-0.510591
	-27.0449	-0.511097
	-27.0435	-0.511085
	-27.0422	-0.511369
	-27.0409	-0.512003
	-27.0395	-0.512467
	-27.0382	-0.512755
	-27.0369	-0.513738
	-27.0355	-0.51427
	-27.0342	-0.514564
	-27.0329	-0.51489
	-27.0315	-0.514399
	-27.0302	-0.514173
	-27.0289	-0.514474
	-27.0276	-0.514906
	-27.0262	-0.515048
	-27.0249	-0.515249
	-27.0236	-0.515791
	-27.0222	-0.515263
	-27.0209	-0.515089
	-27.0196	-0.515774
	-27.0182	-0.515993
	-27.0169	-0.516031
	-27.0156	-0.515717
	-27.0143	-0.515978
	-27.0129	-0.5153
	-27.0116	-0.515923
	-27.0103	-0.516377
	-27.0089	-0.516979
	-27.0076	-0.518093
	-27.0063	-0.518512
	-27.0049	-0.518716
	-27.0036	-0.518884
	-27.0023	-0.519119
	-27.0009	-0.519289
	-26.9996	-0.519142
	-26.9983	-0.519379
	-26.997	-0.519372
	-26.9956	-0.519633
	-26.9943	-0.519577
	-26.993	-0.51997
	-26.9916	-0.520067
	-26.9903	-0.520394
	-26.989	-0.520524
	-26.9876	-0.520677
	-26.9863	-0.521991
	-26.985	-0.522614
	-26.9836	-0.523516
	-26.9823	-0.523744
	-26.981	-0.524311
	-26.9797	-0.524414
	-26.9783	-0.524363
	-26.977	-0.524905
	-26.9757	-0.525724
	-26.9743	-0.525773
	-26.973	-0.525675
	-26.9717	-0.526569
	-26.9703	-0.526081
	-26.969	-0.526061
	-26.9677	-0.526291
	-26.9663	-0.526483
	-26.965	-0.527546
	-26.9637	-0.52873
	-26.9624	-0.529282
	-26.961	-0.530547
	-26.9597	-0.531514
	-26.9584	-0.53167
	-26.957	-0.531778
	-26.9557	-0.532893
	-26.9544	-0.534149
	-26.953	-0.534955
	-26.9517	-0.536086
	-26.9504	-0.536376
	-26.9491	-0.536599
	-26.9477	-0.536702
	-26.9464	-0.538064
	-26.9451	-0.538436
	-26.9437	-0.53861
	-26.9424	-0.538791
	-26.9411	-0.539557
	-26.9397	-0.539432
	-26.9384	-0.540064
	-26.9371	-0.53977
	-26.9357	-0.540328
	-26.9344	-0.541646
	-26.9331	-0.541948
	-26.9318	-0.542181
	-26.9304	-0.542763
	-26.9291	-0.542415
	-26.9278	-0.543136
	-26.9264	-0.543119
	-26.9251	-0.543052
	-26.9238	-0.543541
	-26.9224	-0.543951
	-26.9211	-0.544703
	-26.9198	-0.544595
	-26.9184	-0.54464
	-26.9171	-0.545572
	-26.9158	-0.544913
	-26.9145	-0.544649
	-26.9131	-0.545625
	-26.9118	-0.546493
	-26.9105	-0.546978
	-26.9091	-0.54763
	-26.9078	-0.548691
	-26.9065	-0.549475
	-26.9051	-0.549747
	-26.9038	-0.55064
	-26.9025	-0.551413
	-26.9011	-0.551851
	-26.8998	-0.55207
	-26.8985	-0.551971
	-26.8972	-0.551622
	-26.8958	-0.55224
	-26.8945	-0.551379
	-26.8932	-0.552168
	-26.8918	-0.552985
	-26.8905	-0.55335
	-26.8892	-0.55372
	-26.8878	-0.554354
	-26.8865	-0.554444
	-26.8852	-0.553688
	-26.8838	-0.554912
	-26.8825	-0.556001
	-26.8812	-0.556752
	-26.8799	-0.55667
	-26.8785	-0.556505
	-26.8772	-0.556658
	-26.8759	-0.556864
	-26.8745	-0.557683
	-26.8732	-0.559012
	-26.8719	-0.559609
	-26.8705	-0.560553
	-26.8692	-0.561158
	-26.8679	-0.560621
	-26.8666	-0.561189
	-26.8652	-0.562247
	-26.8639	-0.562684
	-26.8626	-0.563308
	-26.8612	-0.563534
	-26.8599	-0.564114
	-26.8586	-0.564609
	-26.8572	-0.565206
	-26.8559	-0.565204
	-26.8546	-0.565279
	-26.8532	-0.565668
	-26.8519	-0.566195
	-26.8506	-0.566634
	-26.8493	-0.567706
	-26.8479	-0.569066
	-26.8466	-0.569175
	-26.8453	-0.569456
	-26.8439	-0.569148
	-26.8426	-0.569275
	-26.8413	-0.569741
	-26.8399	-0.569945
	-26.8386	-0.570824
	-26.8373	-0.571095
	-26.8359	-0.571331
	-26.8346	-0.572038
	-26.8333	-0.572766
	-26.832	-0.573548
	-26.8306	-0.573848
	-26.8293	-0.57382
	-26.828	-0.57484
	-26.8266	-0.574772
	-26.8253	-0.574997
	-26.824	-0.575792
	-26.8226	-0.576368
	-26.8213	-0.576307
	-26.82	-0.575805
	-26.8186	-0.5763
	-26.8173	-0.576789
	-26.816	-0.576939
	-26.8147	-0.577274
	-26.8133	-0.57791
	-26.812	-0.578423
	-26.8107	-0.579141
	-26.8093	-0.579612
	-26.808	-0.579457
	-26.8067	-0.580038
	-26.8053	-0.580876
	-26.804	-0.581122
	-26.8027	-0.581549
	-26.8014	-0.581919
	-26.8	-0.582688
	-26.7987	-0.582625
	-26.7974	-0.58279
	-26.796	-0.583304
	-26.7947	-0.583912
	-26.7934	-0.584262
	-26.792	-0.584872
	-26.7907	-0.585315
	-26.7894	-0.586045
	-26.788	-0.585916
	-26.7867	-0.586647
	-26.7854	-0.586943
	-26.7841	-0.586293
	-26.7827	-0.58645
	-26.7814	-0.586864
	-26.7801	-0.587129
	-26.7787	-0.58763
	-26.7774	-0.588277
	-26.7761	-0.588748
	-26.7747	-0.58879
	-26.7734	-0.589763
	-26.7721	-0.589818
	-26.7707	-0.590002
	-26.7694	-0.590572
	-26.7681	-0.591159
	-26.7668	-0.591401
	-26.7654	-0.591975
	-26.7641	-0.593123
	-26.7628	-0.594099
	-26.7614	-0.59446
	-26.7601	-0.595294
	-26.7588	-0.595614
	-26.7574	-0.595543
	-26.7561	-0.595442
	-26.7548	-0.595541
	-26.7534	-0.596581
	-26.7521	-0.597103
	-26.7508	-0.596632
	-26.7495	-0.597114
	-26.7481	-0.59706
	-26.7468	-0.596682
	-26.7455	-0.59683
	-26.7441	-0.597425
	-26.7428	-0.597116
	-26.7415	-0.597573
	-26.7401	-0.597062
	-26.7388	-0.59603
	-26.7375	-0.596085
	-26.7362	-0.596003
	-26.7348	-0.596714
	-26.7335	-0.597078
	-26.7322	-0.597815
	-26.7308	-0.598794
	-26.7295	-0.598985
	-26.7282	-0.59921
	-26.7268	-0.599388
	-26.7255	-0.599843
	-26.7242	-0.600755
	-26.7228	-0.601175
	-26.7215	-0.601607
	-26.7202	-0.601719
	-26.7189	-0.601448
	-26.7175	-0.602235
	-26.7162	-0.602562
	-26.7149	-0.602351
	-26.7135	-0.602704
	-26.7122	-0.602917
	-26.7109	-0.602405
	-26.7095	-0.602378
	-26.7082	-0.602813
	-26.7069	-0.602215
	-26.7055	-0.602507
	-26.7042	-0.602678
	-26.7029	-0.60302
	-26.7016	-0.603105
	-26.7002	-0.603242
	-26.6989	-0.603117
	-26.6976	-0.603028
	-26.6962	-0.603199
	-26.6949	-0.603765
	-26.6936	-0.603823
	-26.6922	-0.603795
	-26.6909	-0.604376
	-26.6896	-0.60501
	-26.6882	-0.605463
	-26.6869	-0.605924
	-26.6856	-0.606172
	-26.6843	-0.606892
	-26.6829	-0.607082
	-26.6816	-0.607291
	-26.6803	-0.607832
	-26.6789	-0.608017
	-26.6776	-0.607494
	-26.6763	-0.608119
	-26.6749	-0.608373
	-26.6736	-0.6084
	-26.6723	-0.608497
	-26.671	-0.608265
	-26.6696	-0.608573
	-26.6683	-0.608938
	-26.667	-0.609211
	-26.6656	-0.609022
	-26.6643	-0.608788
	-26.663	-0.609124
	-26.6616	-0.608843
	-26.6603	-0.60901
	-26.659	-0.60949
	-26.6576	-0.60879
	-26.6563	-0.608158
	-26.655	-0.608325
	-26.6537	-0.608539
	-26.6523	-0.609333
	-26.651	-0.610071
	-26.6497	-0.610584
	-26.6483	-0.611275
	-26.647	-0.61171
	-26.6457	-0.61212
	-26.6443	-0.612855
	-26.643	-0.613487
	-26.6417	-0.613308
	-26.6403	-0.613964
	-26.639	-0.614601
	-26.6377	-0.615106
	-26.6364	-0.615423
	-26.635	-0.615689
	-26.6337	-0.616012
	-26.6324	-0.616846
	-26.631	-0.617476
	-26.6297	-0.617023
	-26.6284	-0.616461
	-26.627	-0.616591
	-26.6257	-0.617207
	-26.6244	-0.617477
	-26.623	-0.61762
	-26.6217	-0.617548
	-26.6204	-0.617252
	-26.6191	-0.617456
	-26.6177	-0.61762
	-26.6164	-0.617718
	-26.6151	-0.617969
	-26.6137	-0.618271
	-26.6124	-0.618977
	-26.6111	-0.619802
	-26.6097	-0.620153
	-26.6084	-0.620667
	-26.6071	-0.621439
	-26.6057	-0.622475
	-26.6044	-0.62348
	-26.6031	-0.624141
	-26.6018	-0.624201
	-26.6004	-0.624069
	-26.5991	-0.624659
	-26.5978	-0.625251
	-26.5964	-0.625385
	-26.5951	-0.626104
	-26.5938	-0.626829
	-26.5924	-0.627075
	-26.5911	-0.627794
	-26.5898	-0.628466
	-26.5885	-0.628825
	-26.5871	-0.629029
	-26.5858	-0.62911
	-26.5845	-0.629172
	-26.5831	-0.629143
	-26.5818	-0.629124
	-26.5805	-0.629406
	-26.5791	-0.629562
	-26.5778	-0.629566
	-26.5765	-0.629476
	-26.5751	-0.629868
	-26.5738	-0.630025
	-26.5725	-0.629964
	-26.5712	-0.630179
	-26.5698	-0.630371
	-26.5685	-0.630542
	-26.5672	-0.63067
	-26.5658	-0.630885
	-26.5645	-0.631185
	-26.5632	-0.632103
	-26.5618	-0.632996
	-26.5605	-0.633322
	-26.5592	-0.633418
	-26.5578	-0.633505
	-26.5565	-0.633494
	-26.5552	-0.633479
	-26.5539	-0.633948
	-26.5525	-0.634407
	-26.5512	-0.634944
	-26.5499	-0.635182
	-26.5485	-0.635127
	-26.5472	-0.635425
	-26.5459	-0.63556
	-26.5445	-0.635728
	-26.5432	-0.635944
	-26.5419	-0.636073
	-26.5405	-0.636114
	-26.5392	-0.636132
	-26.5379	-0.636563
	-26.5366	-0.636934
	-26.5352	-0.637321
	-26.5339	-0.637571
	-26.5326	-0.637329
	-26.5312	-0.63737
	-26.5299	-0.637827
	-26.5286	-0.637773
	-26.5272	-0.637486
	-26.5259	-0.637356
	-26.5246	-0.63733
	-26.5233	-0.637409
	-26.5219	-0.637516
	-26.5206	-0.637997
	-26.5193	-0.638777
	-26.5179	-0.639167
	-26.5166	-0.639544
	-26.5153	-0.63998
	-26.5139	-0.639792
	-26.5126	-0.639477
	-26.5113	-0.63958
	-26.5099	-0.639912
	-26.5086	-0.640187
	-26.5073	-0.640715
	-26.506	-0.640957
	-26.5046	-0.640877
	-26.5033	-0.640933
	-26.502	-0.640708
	-26.5006	-0.640789
	-26.4993	-0.640718
	-26.498	-0.640525
	-26.4966	-0.640456
	-26.4953	-0.640399
	-26.494	-0.640332
	-26.4926	-0.640152
	-26.4913	-0.640095
	-26.49	-0.640342
	-26.4887	-0.641398
	-26.4873	-0.642055
	-26.486	-0.641977
	-26.4847	-0.641834
	-26.4833	-0.641922
	-26.482	-0.642623
	-26.4807	-0.642999
	-26.4793	-0.642715
	-26.478	-0.642314
	-26.4767	-0.642063
	-26.4753	-0.641817
	-26.474	-0.641605
	-26.4727	-0.641347
	-26.4714	-0.640935
	-26.47	-0.640719
	-26.4687	-0.640424
	-26.4674	-0.640507
	-26.466	-0.640677
	-26.4647	-0.640667
	-26.4634	-0.639986
	-26.462	-0.640279
	-26.4607	-0.640847
	-26.4594	-0.640276
	-26.4581	-0.640078
	-26.4567	-0.640505
	-26.4554	-0.640982
	-26.4541	-0.640634
	-26.4527	-0.640162
	-26.4514	-0.639541
	-26.4501	-0.63953
	-26.4487	-0.63985
	-26.4474	-0.639974
	-26.4461	-0.640366
	-26.4447	-0.641205
	-26.4434	-0.641941
	-26.4421	-0.642067
	-26.4408	-0.641452
	-26.4394	-0.64133
	-26.4381	-0.641966
	-26.4368	-0.642779
	-26.4354	-0.643128
	-26.4341	-0.643287
	-26.4328	-0.643593
	-26.4314	-0.643455
	-26.4301	-0.643424
	-26.4288	-0.643418
	-26.4274	-0.643859
	-26.4261	-0.644239
	-26.4248	-0.644447
	-26.4235	-0.64441
	-26.4221	-0.64435
	-26.4208	-0.644784
	-26.4195	-0.645564
	-26.4181	-0.645805
	-26.4168	-0.646016
	-26.4155	-0.645777
	-26.4141	-0.645794
	-26.4128	-0.645973
	-26.4115	-0.646747
	-26.4101	-0.647003
	-26.4088	-0.647415
	-26.4075	-0.647838
	-26.4062	-0.648234
	-26.4048	-0.648725
	-26.4035	-0.648898
	-26.4022	-0.649412
	-26.4008	-0.650222
	-26.3995	-0.650434
	-26.3982	-0.650568
	-26.3968	-0.650941
	-26.3955	-0.650861
	-26.3942	-0.650351
	-26.3929	-0.650539
	-26.3915	-0.650962
	-26.3902	-0.651357
	-26.3889	-0.651409
	-26.3875	-0.651752
	-26.3862	-0.652188
	-26.3849	-0.652678
	-26.3835	-0.652335
	-26.3822	-0.651916
	-26.3809	-0.652326
	-26.3795	-0.652308
	-26.3782	-0.652217
	-26.3769	-0.651465
	-26.3756	-0.650911
	-26.3742	-0.651348
	-26.3729	-0.651718
	-26.3716	-0.651291
	-26.3702	-0.650559
	-26.3689	-0.650663
	-26.3676	-0.650355
	-26.3662	-0.650436
	-26.3649	-0.650604
	-26.3636	-0.650639
	-26.3622	-0.651114
	-26.3609	-0.65099
	-26.3596	-0.650394
	-26.3583	-0.650607
	-26.3569	-0.650819
	-26.3556	-0.65051
	-26.3543	-0.649806
	-26.3529	-0.649096
	-26.3516	-0.648782
	-26.3503	-0.648403
	-26.3489	-0.649065
	-26.3476	-0.649194
	-26.3463	-0.64938
	-26.3449	-0.649552
	-26.3436	-0.649527
	-26.3423	-0.649995
	-26.341	-0.64993
	-26.3396	-0.650179
	-26.3383	-0.650262
	-26.337	-0.650529
	-26.3356	-0.650097
	-26.3343	-0.649572
	-26.333	-0.649737
	-26.3316	-0.649701
	-26.3303	-0.650105
	-26.329	-0.650609
	-26.3276	-0.650468
	-26.3263	-0.65123
	-26.325	-0.650943
	-26.3237	-0.650086
	-26.3223	-0.650243
	-26.321	-0.650467
	-26.3197	-0.650531
	-26.3183	-0.650074
	-26.317	-0.650688
	-26.3157	-0.651316
	-26.3143	-0.651103
	-26.313	-0.651508
	-26.3117	-0.651029
	-26.3104	-0.65104
	-26.309	-0.65116
	-26.3077	-0.650369
	-26.3064	-0.650015
	-26.305	-0.649786
	-26.3037	-0.649968
	-26.3024	-0.649822
	-26.301	-0.650021
	-26.2997	-0.649209
	-26.2984	-0.649103
	-26.297	-0.64937
	-26.2957	-0.649006
	-26.2944	-0.649065
	-26.2931	-0.649426
	-26.2917	-0.649355
	-26.2904	-0.649378
	-26.2891	-0.649339
	-26.2877	-0.650127
	-26.2864	-0.649782
	-26.2851	-0.650047
	-26.2837	-0.650148
	-26.2824	-0.649919
	-26.2811	-0.649287
	-26.2797	-0.649487
	-26.2784	-0.649027
	-26.2771	-0.648393
	-26.2758	-0.647729
	-26.2744	-0.646964
	-26.2731	-0.647032
	-26.2718	-0.646926
	-26.2704	-0.647254
	-26.2691	-0.647624
	-26.2678	-0.647023
	-26.2664	-0.646862
	-26.2651	-0.647039
	-26.2638	-0.6469
	-26.2624	-0.647183
	-26.2611	-0.647544
	-26.2598	-0.647012
	-26.2585	-0.647674
	-26.2571	-0.648849
	-26.2558	-0.648671
	-26.2545	-0.648831
	-26.2531	-0.648391
	-26.2518	-0.648534
	-26.2505	-0.648535
	-26.2491	-0.647807
	-26.2478	-0.647818
	-26.2465	-0.64797
	-26.2452	-0.64761
	-26.2438	-0.647772
	-26.2425	-0.647673
	-26.2412	-0.649067
	-26.2398	-0.649156
	-26.2385	-0.649487
	-26.2372	-0.649358
	-26.2358	-0.64937
	-26.2345	-0.649512
	-26.2332	-0.650051
	-26.2318	-0.65053
	-26.2305	-0.649718
	-26.2292	-0.649643
	-26.2279	-0.648905
	-26.2265	-0.649392
	-26.2252	-0.648538
	-26.2239	-0.64807
	-26.2225	-0.648299
	-26.2212	-0.647724
	-26.2199	-0.647942
	-26.2185	-0.647342
	-26.2172	-0.647596
	-26.2159	-0.647548
	-26.2145	-0.648468
	-26.2132	-0.648828
	-26.2119	-0.649279
	-26.2106	-0.650359
	-26.2092	-0.650563
	-26.2079	-0.651282
	-26.2066	-0.651064
	-26.2052	-0.651132
	-26.2039	-0.65064
	-26.2026	-0.650227
	-26.2012	-0.650228
	-26.1999	-0.650013
	-26.1986	-0.649585
	-26.1972	-0.648997
	-26.1959	-0.647828
	-26.1946	-0.647211
	-26.1933	-0.647225
	-26.1919	-0.64689
	-26.1906	-0.646316
	-26.1893	-0.646231
	-26.1879	-0.646406
	-26.1866	-0.646162
	-26.1853	-0.646374
	-26.1839	-0.646033
	-26.1826	-0.646364
	-26.1813	-0.646029
	-26.18	-0.645384
	-26.1786	-0.645872
	-26.1773	-0.645838
	-26.176	-0.646145
	-26.1746	-0.645701
	-26.1733	-0.646033
	-26.172	-0.645495
	-26.1706	-0.645862
	-26.1693	-0.645866
	-26.168	-0.64622
	-26.1666	-0.646299
	-26.1653	-0.645831
	-26.164	-0.646009
	-26.1627	-0.646476
	-26.1613	-0.646619
	-26.16	-0.646153
	-26.1587	-0.646932
	-26.1573	-0.646464
	-26.156	-0.645555
	-26.1547	-0.645861
	-26.1533	-0.64586
	-26.152	-0.645882
	-26.1507	-0.645626
	-26.1493	-0.644899
	-26.148	-0.644011
	-26.1467	-0.643256
	-26.1454	-0.642594
	-26.144	-0.641416
	-26.1427	-0.641067
	-26.1414	-0.640728
	-26.14	-0.640916
	-26.1387	-0.640953
	-26.1374	-0.640239
	-26.136	-0.639953
	-26.1347	-0.639743
	-26.1334	-0.6404
	-26.132	-0.640261
	-26.1307	-0.640525
	-26.1294	-0.640582
	-26.1281	-0.641082
	-26.1267	-0.641296
	-26.1254	-0.641
	-26.1241	-0.640736
	-26.1227	-0.640629
	-26.1214	-0.640149
	-26.1201	-0.640368
	-26.1187	-0.640256
	-26.1174	-0.639943
	-26.1161	-0.639757
	-26.1148	-0.639935
	-26.1134	-0.639735
	-26.1121	-0.639616
	-26.1108	-0.639671
	-26.1094	-0.6395
	-26.1081	-0.639028
	-26.1068	-0.638418
	-26.1054	-0.638722
	-26.1041	-0.637934
	-26.1028	-0.63796
	-26.1014	-0.637914
	-26.1001	-0.637594
	-26.0988	-0.637604
	-26.0975	-0.637644
	-26.0961	-0.636987
	-26.0948	-0.637033
	-26.0935	-0.63678
	-26.0921	-0.636605
	-26.0908	-0.636865
	-26.0895	-0.637518
	-26.0881	-0.637169
	-26.0868	-0.636815
	-26.0855	-0.637142
	-26.0841	-0.636809
	-26.0828	-0.637436
	-26.0815	-0.637479
	-26.0802	-0.6381
	-26.0788	-0.638285
	-26.0775	-0.638361
	-26.0762	-0.638858
	-26.0748	-0.638799
	-26.0735	-0.638869
	-26.0722	-0.638553
	-26.0708	-0.638332
	-26.0695	-0.638366
	-26.0682	-0.63839
	-26.0668	-0.637809
	-26.0655	-0.637983
	-26.0642	-0.638038
	-26.0629	-0.638092
	-26.0615	-0.63808
	-26.0602	-0.637728
	-26.0589	-0.637841
	-26.0575	-0.637863
	-26.0562	-0.637635
	-26.0549	-0.637605
	-26.0535	-0.637617
	-26.0522	-0.637194
	-26.0509	-0.637414
	-26.0496	-0.637424
	-26.0482	-0.637323
	-26.0469	-0.636956
	-26.0456	-0.636724
	-26.0442	-0.636399
	-26.0429	-0.635799
	-26.0416	-0.635272
	-26.0402	-0.635298
	-26.0389	-0.635155
	-26.0376	-0.635375
	-26.0362	-0.635213
	-26.0349	-0.634523
	-26.0336	-0.63389
	-26.0323	-0.63379
	-26.0309	-0.633352
	-26.0296	-0.633296
	-26.0283	-0.633189
	-26.0269	-0.632986
	-26.0256	-0.632551
	-26.0243	-0.632691
	-26.0229	-0.632407
	-26.0216	-0.632059
	-26.0203	-0.632424
	-26.0189	-0.632198
	-26.0176	-0.632719
	-26.0163	-0.63284
	-26.015	-0.633099
	-26.0136	-0.632598
	-26.0123	-0.632218
	-26.011	-0.632464
	-26.0096	-0.632181
	-26.0083	-0.631912
	-26.007	-0.631507
	-26.0056	-0.630417
	-26.0043	-0.630218
	-26.003	-0.630164
	-26.0016	-0.63017
	-26.0003	-0.630059
	-25.999	-0.629832
	-25.9977	-0.629512
	-25.9963	-0.629495
	-25.995	-0.62904
	-25.9937	-0.628956
	-25.9923	-0.628888
	-25.991	-0.628739
	-25.9897	-0.628631
	-25.9883	-0.628249
	-25.987	-0.627795
	-25.9857	-0.62765
	-25.9843	-0.627289
	-25.983	-0.626995
	-25.9817	-0.626598
	-25.9804	-0.626361
	-25.979	-0.626148
	-25.9777	-0.626142
	-25.9764	-0.626818
	-25.975	-0.627713
	-25.9737	-0.627647
	-25.9724	-0.627154
	-25.971	-0.627145
	-25.9697	-0.626722
	-25.9684	-0.626198
	-25.9671	-0.626433
	-25.9657	-0.626313
	-25.9644	-0.626336
	-25.9631	-0.626207
	-25.9617	-0.625711
	-25.9604	-0.625948
	-25.9591	-0.626494
	-25.9577	-0.626395
	-25.9564	-0.626342
	-25.9551	-0.626344
	-25.9537	-0.62591
	-25.9524	-0.625653
	-25.9511	-0.625208
	-25.9498	-0.624935
	-25.9484	-0.624878
	-25.9471	-0.624801
	-25.9458	-0.62439
	-25.9444	-0.623974
	-25.9431	-0.623839
	-25.9418	-0.623858
	-25.9404	-0.623948
	-25.9391	-0.624678
	-25.9378	-0.624961
	-25.9364	-0.625086
	-25.9351	-0.625033
	-25.9338	-0.624571
	-25.9325	-0.624173
	-25.9311	-0.623992
	-25.9298	-0.623511
	-25.9285	-0.622953
	-25.9271	-0.622312
	-25.9258	-0.621661
	-25.9245	-0.621212
	-25.9231	-0.620712
	-25.9218	-0.620297
	-25.9205	-0.620236
	-25.9191	-0.620513
	-25.9178	-0.620488
	-25.9165	-0.619919
	-25.9152	-0.619435
	-25.9138	-0.619395
	-25.9125	-0.619419
	-25.9112	-0.619374
	-25.9098	-0.618979
	-25.9085	-0.618236
	-25.9072	-0.618132
	-25.9058	-0.618488
	-25.9045	-0.618032
	-25.9032	-0.617679
	-25.9019	-0.617911
	-25.9005	-0.617408
	-25.8992	-0.616704
	-25.8979	-0.616118
	-25.8965	-0.616005
	-25.8952	-0.61616
	-25.8939	-0.615623
	-25.8925	-0.61487
	-25.8912	-0.614634
	-25.8899	-0.614351
	-25.8885	-0.613611
	-25.8872	-0.612995
	-25.8859	-0.612565
	-25.8846	-0.612091
	-25.8832	-0.611556
	-25.8819	-0.610867
	-25.8806	-0.610204
	-25.8792	-0.609802
	-25.8779	-0.609295
	-25.8766	-0.608819
	-25.8752	-0.608761
	-25.8739	-0.608687
	-25.8726	-0.608431
	-25.8712	-0.608293
	-25.8699	-0.608235
	-25.8686	-0.607817
	-25.8673	-0.60786
	-25.8659	-0.608398
	-25.8646	-0.608421
	-25.8633	-0.608454
	-25.8619	-0.608753
	-25.8606	-0.609475
	-25.8593	-0.60988
	-25.8579	-0.609853
	-25.8566	-0.609911
	-25.8553	-0.609955
	-25.8539	-0.60951
	-25.8526	-0.608564
	-25.8513	-0.607957
	-25.85	-0.607906
	-25.8486	-0.60796
	-25.8473	-0.608047
	-25.846	-0.607833
	-25.8446	-0.607026
	-25.8433	-0.606152
	-25.842	-0.605866
	-25.8406	-0.605801
	-25.8393	-0.605209
	-25.838	-0.604959
	-25.8367	-0.605116
	-25.8353	-0.604929
	-25.834	-0.605127
	-25.8327	-0.605506
	-25.8313	-0.605751
	-25.83	-0.60538
	-25.8287	-0.604773
	-25.8273	-0.605359
	-25.826	-0.606014
	-25.8247	-0.605919
	-25.8233	-0.605991
	-25.822	-0.606476
	-25.8207	-0.606576
	-25.8194	-0.606342
	-25.818	-0.606042
	-25.8167	-0.60575
	-25.8154	-0.60536
	-25.814	-0.604947
	-25.8127	-0.604847
	-25.8114	-0.605007
	-25.81	-0.604716
	-25.8087	-0.603843
	-25.8074	-0.602959
	-25.806	-0.602397
	-25.8047	-0.60171
	-25.8034	-0.600909
	-25.8021	-0.600615
	-25.8007	-0.600699
	-25.7994	-0.599624
	-25.7981	-0.599136
	-25.7967	-0.598928
	-25.7954	-0.598804
	-25.7941	-0.598318
	-25.7927	-0.597515
	-25.7914	-0.597254
	-25.7901	-0.597218
	-25.7887	-0.596874
	-25.7874	-0.596671
	-25.7861	-0.596756
	-25.7848	-0.596782
	-25.7834	-0.596788
	-25.7821	-0.596479
	-25.7808	-0.596297
	-25.7794	-0.596258
	-25.7781	-0.596592
	-25.7768	-0.59697
	-25.7754	-0.597152
	-25.7741	-0.596861
	-25.7728	-0.596701
	-25.7715	-0.596625
	-25.7701	-0.596236
	-25.7688	-0.595935
	-25.7675	-0.595399
	-25.7661	-0.595241
	-25.7648	-0.595036
	-25.7635	-0.595254
	-25.7621	-0.595114
	-25.7608	-0.594391
	-25.7595	-0.593879
	-25.7581	-0.593696
	-25.7568	-0.593389
	-25.7555	-0.593067
	-25.7542	-0.593217
	-25.7528	-0.593713
	-25.7515	-0.594198
	-25.7502	-0.594293
	-25.7488	-0.594086
	-25.7475	-0.593902
	-25.7462	-0.59378
	-25.7448	-0.593522
	-25.7435	-0.593452
	-25.7422	-0.593342
	-25.7408	-0.593347
	-25.7395	-0.593424
	-25.7382	-0.593476
	-25.7369	-0.59334
	-25.7355	-0.592919
	-25.7342	-0.592578
	-25.7329	-0.59249
	-25.7315	-0.592246
	-25.7302	-0.59139
	-25.7289	-0.590716
	-25.7275	-0.590233
	-25.7262	-0.589934
	-25.7249	-0.589692
	-25.7235	-0.58919
	-25.7222	-0.588923
	-25.7209	-0.589064
	-25.7196	-0.589178
	-25.7182	-0.589576
	-25.7169	-0.589566
	-25.7156	-0.589335
	-25.7142	-0.589402
	-25.7129	-0.589428
	-25.7116	-0.58903
	-25.7102	-0.588085
	-25.7089	-0.587214
	-25.7076	-0.586685
	-25.7062	-0.586759
	-25.7049	-0.586813
	-25.7036	-0.586265
	-25.7023	-0.586134
	-25.7009	-0.586562
	-25.6996	-0.586127
	-25.6983	-0.585723
	-25.6969	-0.584814
	-25.6956	-0.584413
	-25.6943	-0.584155
	-25.6929	-0.583401
	-25.6916	-0.582998
	-25.6903	-0.582455
	-25.689	-0.582045
	-25.6876	-0.581593
	-25.6863	-0.580914
	-25.685	-0.580479
	-25.6836	-0.579744
	-25.6823	-0.579207
	-25.681	-0.578978
	-25.6796	-0.578474
	-25.6783	-0.578541
	-25.677	-0.578299
	-25.6756	-0.57801
	-25.6743	-0.577134
	-25.673	-0.576489
	-25.6717	-0.576169
	-25.6703	-0.576203
	-25.669	-0.576016
	-25.6677	-0.575876
	-25.6663	-0.575512
	-25.665	-0.575005
	-25.6637	-0.574784
	-25.6623	-0.574842
	-25.661	-0.574458
	-25.6597	-0.574385
	-25.6583	-0.574165
	-25.657	-0.57354
	-25.6557	-0.573735
	-25.6544	-0.573661
	-25.653	-0.573162
	-25.6517	-0.572173
	-25.6504	-0.571055
	-25.649	-0.571149
	-25.6477	-0.57071
	-25.6464	-0.569754
	-25.645	-0.569461
	-25.6437	-0.569927
	-25.6424	-0.569861
	-25.641	-0.569528
	-25.6397	-0.568784
	-25.6384	-0.567973
	-25.6371	-0.568428
	-25.6357	-0.567948
	-25.6344	-0.567104
	-25.6331	-0.566963
	-25.6317	-0.567439
	-25.6304	-0.567871
	-25.6291	-0.567886
	-25.6277	-0.56771
	-25.6264	-0.567325
	-25.6251	-0.567138
	-25.6238	-0.567118
	-25.6224	-0.567085
[truncated: 43,649 more rows]

## Sheet: fig.4F,G, I
d1	d2	d3	d4
11.2966	8.51176	8.70832	10.9428
11.4015	8.256	8.504	10.527
9.71551	9.23165	8.97012	10.9776
11.3987	8.39138	9.00188	11.4116
9.41922	10.4571	9.57419	9.2723
9.51145	8.91416	8.32343	9.96148
10.2557	9.51818	9.2652	9.24003
8.05225	8.31005	10.6697	10.1497			stable	unstable				hx_d	hx_dih	h1a	h2a	E_dih
11.1083	9.37452	8.94795	12.6212		BAAGB	12	67			hx_d	1	0.0275021	0.372683	-0.307861	-0.278643
11.6736	8.77297	11.0852	12.5479		AAGBB	8	62			hx_dih	0.0275021	1	0.0569142	-0.0185453	0.161505
9.02644	8.37304	7.66938	8.64466		BAAG	7	49			h1a	0.372683	0.0569142	1	-0.867644	-0.246368
10.6511	8.12823	9.31146	11.6446		BAB	7	34			h2a	-0.307861	-0.0185453	-0.867644	1	0.264745
11.1022	9.13374	9.64707	11.3756		AAG	6	34			E_dih	-0.278643	0.161505	-0.246368	0.264745	1
9.32739	9.89444	9.25583	11.4339		BEAB	6	81
8.87832	10.1742	9.81901	10.4015		AAGB	5	39
10.7463	9.65895	9.53803	12.043		BBAB	5	75
8.7055	8.98685	8.47023	8.42714		BEB	3	8
9.72602	10.7056	9.36014	9.54745		BAGBB	3	37
8.94427	8.33693	8.84316	10.5167		BE	3	12
11.307	8.16948	9.64224	10.4834		AAGBBB	2	17
9.01282	8.99532	9.33151	9.97073		EAB	2	14
11.1912	8.72767	8.36939	9.61461		BAABB	2	5
10.6371	9.07934	8.71141	10.1345		BAAGBB	2	22
10.6015	8.17778	10.3963	11.2629
8.77234	7.85691	7.45484	9.62093
9.2446	9.24827	7.9306	9.81911
10.5341	8.76336	8.62645	10.4327
9.35942	8.42403	9.53514	10.8074
10.125	8.66411	8.75479	10.3517
10.9942	9.54906	8.81577	10.6924
11.0443	8.17658	9.81133	12.5082
8.7992	8.14236	9.06468	9.91485
10.6812	9.01471	8.98691	11.2035
10.8295	8.4523	8.53542	11.148
10.3029	8.78773	9.72132	11.3271
8.19335	9.44035	10.7124	9.82454
12.0531	9.34588	8.71922	10.743
11.4587	8.87205	9.11513	11.2315
10.8634	9.54352	8.55904	8.8031
9.07521	7.98265	8.10134	8.76003
11.5116	8.67538	9.19908	9.55172
9.84231	8.54936	9.53696	11.2713
9.20776	9.50554	8.83519	9.80537
9.508	9.73669	8.14966	9.97912
9.98908	9.29254	8.71722	9.72657
11.3103	8.78226	9.47729	11.565
9.264	9.30215	9.55732	10.5701
10.2638	9.39801	8.29919	9.51394
11.3768	9.37039	8.51801	9.0651
7.86196	8.99756	8.32703	7.81124
11.109	8.19132	9.81356	11.9858
11.1898	8.84614	10.9435	12.4522
9.05677	9.21482	10.2423	11.4484
10.1387	9.69883	8.82586	9.34509
10.4307	9.32021	8.88033	10.0455
10.9982	8.28349	9.87044	10.8068
12.0716	12.4342	11.3762	8.6302
10.9589	7.90133	9.05535	11.2889
9.34066	9.0003	10.1815	9.99903
10.0312	9.64262	10.5039	11.6983
10.3887	8.19972	8.81593	10.6279
10.032	8.03688	9.39621	11.2141
9.13345	9.53768	8.17387	9.82168
9.8834	8.40109	8.74606	9.37804
10.8416	8.65795	12.27	8.93531
9.80667	11.1859	9.54296	9.00803
9.55427	8.92315	9.80989	9.85376
10.9726	8.19585	8.86823	10.7997
11.0044	9.49825	9.73649	9.88788
11.8982	8.74899	14.9424	4.85777
10.7045	8.41637	9.40754	10.6219
10.4174	10.079	9.91518	10.3599
8.43334	9.75327	9.00817	8.79313
10.6337	11.3747	9.95964	11.6207
8.82723	10.7068	9.52061	9.3262
8.64185	8.74137	12.711	8.57057
10.1391	10.5549	9.41729	9.60611
9.4188	8.96676	9.45406	10.1299
9.56796	9.29046	8.01688	10.117
11.0713	10.3404	9.0986	13.5001
9.21478	7.98927	9.71469	11.0687
10.0986	8.5793	8.7085	8.98185
11.1848	9.74378	8.52104	10.3261
11.362	7.52563	12.4377	10.049
10.031	8.27134	8.71077	11.9375
10.5445	9.10435	8.56416	10.0006
9.10725	8.95629	9.04308	11.4828
8.75497	8.18232	8.12639	9.08472
10.0017	9.21946	10.1269	10.4526
9.51175	9.41001	8.38152	8.26883
9.81975	9.88107	8.73684	9.81933
10.2481	10.4771	10.0238	10.8292
9.44506	8.79002	9.69422	10.0282
9.3949	9.64782	8.88478	9.30288
10.5992	10.0977	9.50817	10.7381
9.45199	8.64797	9.46011	10.4124
9.97883	8.61437	8.54424	8.57422
10.6334	9.85668	8.30537	10.0147
10.364	8.30996	10.2907	10.4323
9.91994	8.89164	11.2916	10.9662
8.74863	8.8444	9.56031	10.2684
11.3699	9.07325	9.34034	11.0872
11.3513	8.54034	9.14065	10.7342
9.48431	8.77478	9.19155	10.5092
10.6924	9.44482	9.34572	10.4598
10.7974	9.24788	9.81361	9.9601
9.36233	11.4286	8.87841	10.2488
11.7765	9.2558	9.25697	11.6841
10.1394	9.26498	10.7061	12.3685
9.72151	9.24987	10.5576	10.443
12.3315	9.00514	8.82598	10.5247
10.3241	9.19451	8.92964	10.9114
10.5122	9.64139	8.74478	10.2072
11.2807	8.89595	8.91331	10.6606
11.0432	10.0765	9.64835	12.3482
10.4915	10.1335	9.42706	11.1544
10.4155	8.22698	9.5629	11.5457
9.12693	11.5875	9.09674	10.7619
11.4834	10.0333	10.3048	11.67
9.99377	10.6926	9.17535	11.2893
7.86336	7.6768	9.99832	10.7124
11.3676	11.5018	10.1909	11.1511
11.2475	9.35428	9.05906	9.81089
10.763	9.17211	9.42985	11.1083
10.9835	8.89291	8.4073	9.57555
9.43401	9.16036	10.0482	10.7412
10.0146	9.58529	9.46131	10.4657
11.723	9.34465	13.8269	10.0933
10.6544	9.78816	9.28178	13.34
10.8997	9.97437	9.45898	9.66813
9.2157	11.505	9.8258	11.177
9.44638	8.21448	9.23528	10.1409
10.9209	8.61537	11.9553	4.58871
10.9549	8.4496	10.3223	12.2281
10.9816	8.51927	9.96936	11.8479
10.6115	8.40996	9.82154	12.3345
10.9834	8.59171	9.93373	11.8355
10.8249	8.80905	9.5674	11.4991
10.9915	8.60216	10.5661	12.3338
11.0184	8.53387	10.3741	12.4312
11.1549	8.53031	9.82921	11.9703
11.5669	9.23786	9.28977	11.2233
10.3228	8.40425	8.08637	10.7606
9.08102	9.10419	8.75941	9.57302
10.4458	9.66145	9.00334	11.157
8.63058	9.36303	8.79474	9.4894
9.92207	8.94581	10.453	11.4732
8.83475	9.99699	8.82719	9.3123
10.5	9.14635	8.68793	10.9239
8.75038	10.3553	10.7577	9.83621
9.53489	9.89074	7.87154	9.05454
10.9352	10.1296	8.55885	11.0213
9.58391	9.10792	9.40074	11.0924
10.7772	8.51389	8.79734	11.5002
8.99332	8.99224	9.21511	9.08709
10.9841	8.32023	9.26815	10.3644
10.758	8.41263	11.1885	12.0971
10.3092	9.35257	8.16263	9.57658
9.93992	8.46494	8.64368	10.9427
9.59422	8.02988	9.31156	11.1582
9.17271	9.17023	10.6709	10.6732
9.51792	9.92477	10.1407	9.1439
10.42	9.08513	8.74578	10.9177
8.52356	11.4239	16.6729	4.80728
9.7469	8.15703	8.19545	9.78816
10.6347	9.14841	8.68595	10.5559
10.3311	9.11374	9.1565	11.6998
12.7141	9.47219	9.56647	12.4855
10.1162	9.37445	9.0388	9.70175
9.18261	8.51459	9.04834	11.2864
10.9871	9.01739	9.73828	12.2388
10.3975	8.43829	8.97486	11.0757
9.78437	9.24949	9.34632	9.98129
8.87795	10.1088	9.86576	10.8103
9.80153	8.68492	8.70441	10.4894
10.0027	8.7665	8.48867	11.3437
10.482	9.37451	8.79775	10.3478
9.61215	9.09388	10.6112	10.6901
9.74105	8.76559	10.0541	9.83967
10.1551	9.30928	8.83458	9.88151
9.59119	9.46179	9.88224	11.7105
8.71659	7.95945	8.46155	10.7938
9.72464	9.04161	8.1287	9.50848
10.4385	9.02918	9.17844	10.6185
10.1148	8.63696	10.6067	11.5833
9.52799	9.0784	7.30626	7.66113
10.395	8.58898	8.8397	11.2664
10.211	9.18866	9.56598	10.6582
9.68265	10.9098	10.1057	9.39975
11.5035	9.76557	12.4913	11.7029
10.3826	8.83392	11.0482	12.366
9.52177	11.0073	11.3684	12.7856
10.9814	8.8921	8.8377	10.5806
10.687	7.9152	9.45149	11.9087
10.2544	8.05463	7.20517	8.37137
10.664	10.1077	8.50763	10.4075
10.6306	9.40949	8.42513	11.2319
8.17448	8.21309	10.3387	10.9541
11.2992	8.89906	8.80303	11.2271
11.1593	9.41394	8.83775	11.3405
11.1678	9.25269	9.55799	12.3024
9.96043	9.40426	8.30454	11.1095
9.56605	9.57879	9.45755	11.1891
9.59453	9.31288	9.35561	11.4714
9.70343	9.51615	9.2043	11.2503
8.59018	7.85835	10.0356	10.0503
9.71091	8.06259	8.88899	10.9629
10.9243	8.8556	10.2817	11.6552
11.0133	9.09044	10.1484	11.2022
11.1538	9.63173	9.50223	10.9857
11.0731	9.39406	9.14499	10.8438
10.7288	9.46229	8.23989	11.0664
8.5809	8.14626	10.2662	11.0407
8.86772	9.24333	10.3999	10.7914
10.2746	7.94429	9.93874	12.0458
10.4061	8.0633	9.82441	12.0408
11.3822	8.46907	9.96394	12.1652
10.9768	7.84943	9.15352	11.0129
10.9458	7.81679	9.38819	11.6197
10.4681	7.89574	8.85165	11.3062
10.4584	7.88686	8.87923	10.7308
10.394	7.89048	8.77395	11.1278
9.35976	8.38689	9.28865	10.3601
9.96468	9.39299	8.8279	10.1667
10.0759	9.6749	8.79015	10.5525
9.45213	8.10547	8.86365	11.2561
9.5877	8.41259	8.61799	10.7119
10.7864	8.18078	8.23584	8.38523
10.7579	8.14747	8.53905	8.99976
10.1144	9.21334	9.99648	9.90591
9.98266	9.00438	9.66028	11.0127
9.61088	8.85024	9.78162	10.5591
11.5589	8.9903	9.17013	10.4869
9.08622	8.21491	11.3974	10.8728
9.94429	9.67584	10.6143	10.1987
9.83184	9.57492	10.436	10.0786
8.70635	8.03095	10.2931	12.005
8.95525	10.608	11.3153	10.6576
8.93873	8.78688	10.9492	12.1688
8.66498	8.2103	10.9725	12.1581
8.97764	8.68267	11.1916	12.2358
11.018	8.68551	8.2903	9.73549
9.50607	8.45306	9.14851	10.8014
11.3323	8.80413	7.98319	8.45762
11.1069	8.60587	7.8632	8.32323
10.7999	8.12952	8.672	9.21499
11.3744	8.27675	10.2505	12.4397
9.98604	9.28973	8.89886	10.0526
8.91088	9.99963	10.7443	11.5343
9.10811	9.81712	10.546	11.272
9.19581	9.8169	10.5295	11.2645
9.41463	8.64448	9.38571	11.7224
9.26241	8.17771	9.60988	12.0656
10.0609	8.77798	9.75652	11.7055
9.4728	9.11852	9.41035	9.76558
9.61077	9.26161	9.21823	9.43904
9.95153	9.44824	9.91056	10.7786
11.7881	9.85214	10.0061	11.5229
11.0883	10.3638	9.74954	10.2188
9.50754	8.91892	9.39276	10.0908
9.50281	8.89567	9.66572	10.3764
10.5788	9.28196	9.00318	9.81542
10.4912	9.29749	9.25264	10.8307
9.80555	7.83861	9.55091	11.1154
9.92972	9.59251	9.05952	11.2421
11.6821	7.76485	10.3021	13.9594
11.5967	7.64665	10.7961	13.7843
10.8359	10.2023	10.1356	11.8437
10.0231	10.1331	9.46477	8.58404
10.0232	9.89201	9.2476	9.10362
9.93898	9.74987	9.52102	9.32178
10.0375	10.508	8.98824	10.8083
11.2934	8.76262	9.03424	12.1205
11.2451	8.74675	8.90753	11.9129
11.2603	8.84375	8.82558	11.7936
9.86519	8.51082	12.1496	4.53041
10.8715	9.34731	11.5979	9.3463
10.8153	9.22573	11.9521	9.71737
9.90169	11.9024	10.1332	9.54542
9.88818	11.9416	10.0867	9.52342
8.80183	8.64293	10.0464	11.0374
11.8346	9.76086	9.51093	11.3294
9.55992	9.23733	8.86178	10.4945
9.09375	9.70039	9.08043	10.2131
8.87258	9.07655	9.09427	10.2921
9.70342	10.3419	10.387	11.8769
9.92851	9.94155	10.6388	12.2684
9.81932	10.1046	10.4903	11.8996
10.0321	8.93435	10.0983	10.9122
9.97145	8.70897	9.60745	10.9134
10.3069	8.89659	9.92444	10.8596
10.4299	9.77785	9.08241	10.2243
14.6938	8.93025	16.323	4.25058
14.5176	8.84802	16.3392	4.30142
12.7097	10.8039	11.4174	13.8876
10.0042	9.33042	9.51807	10.7252
10.2958	9.83432	10.8552	8.77764
11.2393	10.8684	8.88579	10.4367
11.1864	11.0723	8.88822	10.421
11.0514	10.7282	8.88718	10.4374
9.40249	8.54237	10.9719	12.4068
10.6818	8.20654	8.36476	10.7781
10.1515	11.9054	10.822	9.33262
9.64104	9.35512	9.04285	10.55
9.71549	9.1275	8.67443	10.3223
9.60096	10.8782	10.9656	10.4127
9.55483	10.6818	11.0332	10.2647
9.44206	10.1811	10.8937	10.3328
9.54678	8.59528	11.0173	12.443
9.56921	8.595	11.1541	12.4262
10.7705	10.8346	10.1604	10.1414
10.3588	9.01713	9.30758	10.3289
12.233	11.0217	9.53199	11.3194
9.91475	10.8069	9.74386	10.2971
9.87028	10.8569	9.38057	9.94623
9.81447	10.566	9.22342	9.87445
10.9348	8.65672	9.26393	10.6158
10.5379	9.54656	8.4878	9.95576
8.98771	10.3168	8.86242	8.86014
9.54244	8.67389	8.75759	9.44045
10.1975	10.482	8.24051	9.6618
9.50523	9.89109	8.30593	10.8499
9.81343	8.33136	9.71311	10.3812
9.9634	8.28371	9.49548	10.3189
11.5959	9.90826	10.1507	10.8002
11.4789	10.0724	10.191	10.4068
10.5707	8.76617	9.44778	12.6622
11.7467	9.0485	10.1727	13.5549
11.7317	9.0249	10.0586	12.7825
11.8534	8.79949	10.1643	13.6936
9.7773	8.97225	8.74557	10.4297
9.84484	9.07077	8.80491	10.3369
9.70396	8.98882	8.76459	10.3941
9.85653	8.83494	10.1863	11.027
9.21443	8.58917	9.01044	9.69878
10.3048	8.21124	8.25095	11.0463
11.1775	9.23979	9.14968	10.4539
11.1274	9.26121	9.05437	10.4184
8.47642	9.29178	9.50821	9.4207
8.71343	9.04156	9.35538	9.52481
10.89	8.98819	10.2542	10.9343
10.99	9.18898	10.2188	10.8269
10.9835	9.20373	10.2335	10.8694
10.1511	8.87212	8.52621	10.0985
9.8955	8.63676	8.50601	10.0003
9.16806	9.07984	9.38387	11.0658
9.22955	9.10775	9.465	11.1507
10.0843	9.61051	8.81334	10.7292
9.68413	8.63853	8.50905	9.35046
9.77233	8.7445	8.44432	8.94354
9.91354	8.08926	8.23701	11.1578
8.98819	10.0964	9.31105	10.6599
8.89313	8.64559	9.50634	10.4514
8.88353	8.76771	9.64649	10.5369
10.9233	9.51435	9.56332	10.7906
10.8328	9.58351	9.47244	10.6856
11.0697	8.79859	9.58224	11.3864
8.96323	8.83631	9.39033	10.6262
9.00604	8.90655	9.47306	10.4397
8.98467	8.8267	9.36504	10.2773
9.89311	9.08889	9.98505	11.6728
10.0141	8.99578	10.0308	11.9094
9.95236	9.80075	10.1027	11.9598
9.05915	8.57708	9.93195	11.3733
9.19849	8.58965	9.65001	11.2355
8.96817	8.396	9.6698	11.2553
9.24008	10.4437	12.045	10.6571
9.24383	10.434	12.0177	10.6922
9.21957	8.77182	10.2472	11.0636
10.3685	8.46064	9.25704	11.2552
10.3991	8.50793	9.32981	11.3219
10.3983	8.51417	9.351	11.2947
9.57299	12.2367	10.0115	10.3276
10.0827	9.28119	9.80357	11.6214
9.98399	9.46703	9.76474	11.5723
9.34645	9.03785	9.67953	10.8504
9.50042	8.88286	9.65897	10.8794
9.22131	8.60542	8.9885	9.65587
11.1778	9.03466	9.80812	12.1583
11.1746	9.01334	9.81007	12.1856
11.1045	9.03821	9.75823	12.1444
10.803	8.17016	8.02073	10.1732
10.8487	8.134	8.10621	10.5382
10.8244	8.20214	8.1644	10.466
10.2748	8.25656	8.60822	10.5614
10.3742	8.32799	8.50116	10.4998
10.7463	8.96239	8.54842	11.7816
10.5154	8.56859	10.1099	12.4707
10.3953	8.71503	8.30713	10.8353
10.57	8.85687	8.19938	10.9118
10.33	8.73807	8.11922	10.6588
10.0063	8.10497	8.75142	10.7375
9.69477	8.94265	8.95281	11.1945
10.964	8.91015	8.45193	10.8108
11.0774	9.57168	8.56872	10.7913
10.9158	8.86408	8.50807	10.7652
11.083	7.81602	10.3643	12.0411
9.13388	11.4222	8.67483	10.003
10.4702	9.34602	12.1127	10.0588
10.5961	8.80104	9.07126	11.2896
9.07591	8.67314	9.0542	8.75253
8.98407	8.64374	9.08757	8.81983
10.8379	8.70851	10.778	9.24444
11.0059	8.70914	10.811	9.1153
10.9751	8.75789	10.7638	9.17084
9.89315	8.43609	9.46189	11.3761
9.85771	8.43575	9.26232	10.7846
9.88625	8.48363	8.88118	10.5328
10.0274	8.17622	8.68342	10.715
10.0554	8.26087	8.65658	10.5694
10.2543	8.85762	8.9579	11.5685
8.14341	9.71733	9.19211	10.5811
8.18007	9.65206	9.08337	10.318
10.4595	8.21044	9.6761	10.668
10.435	7.83653	9.63694	10.5375
10.5611	8.51596	9.49945	10.4177
9.74291	9.11776	9.51993	11.1459
9.7009	9.21439	9.54978	11.054
11.3344	9.44069	9.46088	11.2157
11.1553	9.36899	9.41854	11.2052
11.1175	9.35681	9.2352	11.1621
8.71877	8.21247	8.95511	10.8783
8.77807	8.23127	8.92251	10.8331
8.74337	8.18889	8.95908	10.8814
11.494	9.15845	9.39294	10.9328
11.5574	9.14885	9.46146	10.9621
11.0092	8.4575	11.1524	13.244
11.0216	8.4183	11.1524	13.2296
10.2937	9.16192	8.87142	11.1302
10.9791	9.06046	8.29791	9.01021
10.9221	8.40698	11.0406	13.5452
9.33846	9.66004	9.12214	9.63271
9.35384	9.6312	8.74987	9.3323
9.43451	8.40341	9.89417	11.3595
12.2579	10.2273	8.99361	11.2297
13.068	9.12717	8.89024	12.1107
13.0722	8.8031	8.94118	12.1872
11.1155	8.20678	8.82385	11.0858
11.1269	8.21365	8.77948	11.0431
11.2234	8.19781	8.7358	11.0425
10.7873	9.00929	8.34966	9.05601
11.0776	9.31693	8.21986	9.00984
8.8732	8.25351	10.4112	11.5461
8.69286	8.2819	10.061	11.0939
8.62551	8.20978	10.075	11.1926
9.55617	7.7176	9.65584	11.0576
9.6843	7.93907	9.66363	11.155
9.70094	7.92815	9.65712	10.992
10.2553	8.98419	9.03698	10.9903
10.2559	8.99505	8.93024	10.8533
10.257	8.984	8.99554	10.8866
10.7171	9.34239	11.4356	12.7669
11.5495	9.49628	9.26447	11.4027
9.6004	9.02888	16.9566	4.90715
9.02311	9.35114	10.0977	9.2501
9.86187	9.01099	9.84949	11.4583
9.90228	8.99389	9.58234	11.3376
9.87405	8.95123	9.52992	11.3724
12.5829	9.87834	9.05559	10.8303
11.0403	9.37657	8.99385	9.29197
9.84389	8.74905	8.3914	10.6532
8.92183	8.3617	10.3354	11.1416
8.99648	8.32432	10.4095	11.3379
10.3484	8.86513	8.44343	9.46903
10.2153	8.72959	8.58038	9.99079
10.1636	8.68367	8.88883	10.2807
9.51515	9.5015	9.09251	9.07228
9.54759	9.48909	9.48019	9.74316
11.5154	9.36697	8.26746	11.0418
11.1802	8.23468	10.5069	12.098
11.2324	8.23265	10.5213	12.1572
9.58619	8.10334	8.95276	10.689
9.40693	8.05767	8.27328	9.63093
9.73924	8.27596	8.31039	9.58962
9.5164	9.53465	9.57397	9.77472
9.76664	9.74681	9.42024	10.5798
11.4852	8.86123	9.99939	12.3414
11.397	8.86259	10.003	12.1664
10.7847	8.54355	9.48696	11.7772
10.7863	8.79872	9.40409	11.817
11.3727	8.90763	9.47562	11.6184
11.4064	8.98449	9.53094	11.9076
9.80196	9.79309	9.96621	11.2648
9.61164	9.12897	9.84214	11.1827
10.9095	8.64172	11.6761	12.3302
10.7837	8.69669	11.6691	12.3509
10.7459	8.7179	11.7608	12.372
9.17212	9.05696	9.68459	9.16258
9.57685	9.04957	9.61671	9.07324
9.34651	9.52562	9.52088	8.97251
9.57781	9.59935	9.67879	9.84378
11.2428	8.30819	11.6327	9.06894
10.2522	9.93726	9.30338	10.5437
10.3378	9.83602	9.23649	10.3981
9.8304	8.4996	9.11912	11.4378
9.90594	8.52749	9.34731	11.595
10.7908	8.08509	10.0812	13.1553
10.6836	7.95066	10.016	12.8616
10.8246	8.04661	10.4481	11.4493
10.8292	8.09422	10.5047	11.4573
9.2473	9.41562	8.8708	8.24139
9.27587	9.37299	9.24414	8.40477
11.0138	8.9724	9.27751	10.6619
10.9028	8.93339	9.2289	10.5492
9.46176	9.25226	11.1331	11.1715
9.52534	9.46117	8.60669	10.3885
11.3146	8.29086	11.8426	9.68091
9.67512	9.04459	8.54924	10.0161
8.76407	7.80225	9.52808	9.4029
9.96243	10.1314	8.39981	8.85512
9.90731	10.0251	8.47692	8.88024
11.4169	8.71448	10.7711	11.9777
11.4855	8.91288	10.7169	11.8945
11.4428	8.83628	10.7663	11.9568
10.5738	10.0773	10.759	12.4701
10.0204	10.1226	10.4008	12.2507
10.1113	9.55336	10.4334	12.276
11.5786	8.38317	10.0484	9.30137
11.7837	8.41161	11.153	9.04994
11.7035	8.55408	10.2114	9.4207
10.2789	8.36381	10.2082	11.1498
10.3322	8.41406	9.92176	10.9777
10.4228	8.38705	8.3194	9.70141
9.83322	8.79567	8.91991	10.5123
9.67638	8.9187	10.2955	11.9305
8.8495	8.02714	9.38022	9.07999
8.74001	7.8344	9.59355	9.56158
9.56218	8.29195	8.18432	10.0706
9.29586	7.96478	8.21119	10.0899
9.49078	9.1598	8.54205	10.0023
14.0837	9.55138	11.257	11.5866
13.576	8.97681	10.9788	12.6711
10.7882	8.81799	10.2576	11.2417
10.6838	8.86445	10.3273	11.2912
10.1156	10.712	9.10678	10.6055
9.78867	10.2794	8.51753	9.97
11.6557	8.26897	9.59502	11.6393
11.575	9.11483	8.98198	10.3679
11.5669	9.13072	8.96617	10.3742
9.11261	11.0332	9.56877	10.5178
9.11285	11.0333	9.59406	10.4123
11.0811	8.099	10.7271	8.46578
9.23622	8.29151	9.48657	10.7861
9.12586	8.22545	9.4887	10.8078
10.9243	8.23183	11.1044	8.25307
9.80304	8.9872	9.28495	10.3403
9.84276	9.036	9.31705	10.3538
9.82853	9.02085	9.35592	10.3687
11.3357	8.16317	9.3138	11.7242
11.3403	8.14626	9.28961	11.6939
11.7735	10.4145	9.00279	8.93157
10.8064	8.29515	8.89936	11.3688
10.8496	8.61911	8.91249	11.4225
10.0561	8.73503	9.34774	10.9653
10.0572	8.96369	9.69262	11.335
10.8731	9.5262	7.82144	8.42914
11.0079	9.89793	7.88707	8.08679
10.9581	9.74468	7.89211	8.09971
9.78798	8.32742	9.62674	10.5611
8.19713	8.57957	8.95453	9.8876
8.28313	8.50586	8.97721	9.91188
11.0907	8.28017	11.0732	8.23833
11.1251	8.33644	11.0951	8.1921
11.1116	9.25407	9.83018	11.4081
9.8362	7.82492	11.0511	7.90543
10.0213	7.63911	10.8835	7.37598
9.73254	7.71328	10.9611	7.7092
10.5403	8.5604	8.34391	9.88777
10.5931	8.50254	8.44115	9.978
9.71994	8.14815	9.18151	10.8962
10.5786	8.49425	10.4918	12.478
11.2319	9.35523	8.54138	10.685
11.0804	9.47818	9.15421	11.1218
11.036	9.4593	9.03994	11.0947
10.6363	9.04272	9.62428	12.1454
10.4715	8.98995	9.6008	12.2343
9.33827	8.85989	9.10899	10.2875
9.02042	8.1338	8.04752	9.17841
10.563	8.92022	11.1091	12.664
10.973	8.44011	11.0131	12.6614
10.0204	9.1465	8.00197	10.7234
9.73528	9.67817	10.7321	11.1824
9.72139	9.4434	10.7096	11.204
9.73415	9.4901	10.651	11.1502
9.68508	8.57643	11.683	7.36025
11.1108	7.95387	9.80665	11.3466
10.0091	8.91613	8.97519	11.1183
11.3136	9.36117	9.61218	12.0052
10.3779	9.24447	11.3729	10.5335
10.3689	9.23388	11.539	10.2364
10.1119	8.90296	7.84803	8.50302
9.66377	9.66138	9.2168	10.3037
9.72596	9.93336	8.9474	9.94863
9.76972	9.73954	8.79205	9.87852
11.4962	9.57448	10.7295	11.532
11.5509	9.70091	10.6679	11.662
9.85496	10.8324	8.56563	8.47648
10.7235	10.8776	8.96345	8.74088
10.4331	10.7108	8.7033	8.52864
9.92646	10.5827	9.89948	10.9803
9.90245	10.339	10.5524	11.6484
8.01867	8.30882	10.5436	10.7885
8.13558	8.27391	10.7063	10.7577
9.39629	10.2852	10.6203	9.5976
9.23771	9.71338	10.6764	9.28337
10.3966	8.74734	10.3938	11.576
10.3125	8.69429	9.93087	10.955
10.3286	8.11667	9.31748	10.6897
10.3786	8.16095	9.33788	10.7501
11.2785	8.39664	8.50489	11.2264
9.99262	9.9575	7.95748	8.89661
14.1051	11.7441	14.0524	5.07923
9.1386	8.32985	9.15433	10.4637
9.16814	8.26646	9.16119	10.4769
9.17299	8.29374	9.16468	10.4774
10.3403	9.69574	8.83673	10.0729
10.2801	8.56052	8.28259	10.4105
10.3582	8.52888	8.31543	10.2818
10.4483	8.61462	8.12262	10.0992
9.69866	8.74417	8.47869	9.35577
9.0977	8.92218	9.37409	11.0288
9.17674	8.76229	9.51984	11.0051
9.17757	8.77619	9.52138	10.9152
9.6288	10.4729	10.6613	9.58284
9.77383	10.5421	10.7703	9.53016
10.8262	8.33053	10.4459	11.5188
10.9729	8.41711	10.3108	11.1445
10.052	8.45569	9.08407	10.0981
9.26078	7.60249	13.4449	5.33984
10.3846	8.46166	8.9019	10.9004
9.21773	8.51947	9.71474	10.5071
9.30115	8.51779	9.622	10.4244
9.07233	8.26445	9.58214	10.3346
10.4633	8.67222	9.21421	11.3072
9.55374	8.43755	8.6449	11.0953
10.7991	9.1752	11.5106	4.95838
11.731	9.55247	9.25282	10.9064
11.4353	9.17286	8.95605	10.4824
11.6315	9.34571	9.0374	10.5776
11.0113	8.6447	11.5829	9.17976
8.89303	8.84409	8.63494	9.91452
10.071	9.88064	9.21558	11.4943
10.0248	9.52942	9.27868	11.684
10.0863	9.46235	9.28923	11.3626
9.75341	9.1563	9.05596	11.0945
9.74099	9.17166	9.12456	11.1476
10.4616	8.10726	8.80982	10.4961
11.1876	10.9436	9.1727	11.5804
11.5041	8.31452	9.97097	12.2569
11.5197	8.19704	9.7536	11.9796
10.484	8.55738	10.4839	11.9428
10.5552	8.64651	10.3282	11.8642
10.5644	8.65294	10.349	11.8768
10.9968	9.65684	8.13068	10.0087
9.94246	9.22662	9.94103	10.0377
9.79241	9.14219	9.53861	8.89535
9.88518	9.44612	9.33853	9.26492
8.15087	8.69577	11.3236	8.48725
8.20647	8.72149	11.4651	8.6538
8.20859	8.69061	11.4681	8.7653
9.08356	8.3945	9.47124	10.4486
8.97404	8.13388	9.35245	10.385
9.36965	9.20824	10.3045	11.107
8.88783	11.0179	9.69202	13.0391
10.5678	8.1365	8.74484	10.7124
9.47	9.03786	8.17967	9.72752
9.42661	9.19412	8.75487	8.98646
10.7134	7.78179	9.07059	10.383
10.8227	8.06312	9.62637	12.414
10.9381	8.0108	9.58681	12.3368
10.6789	8.58166	9.29064	11.3151
11.1793	8.92114	9.89998	11.6387
10.6806	8.6035	9.25653	11.1153
10.951	9.3107	9.56334	12.0155
10.9162	9.14887	9.54675	12.1046
10.9128	9.2173	9.72814	12.3357
10.4482	8.38558	8.11364	10.6989
10.2895	8.59965	8.18153	10.6289
10.5026	8.4175	8.24367	10.7973
9.80866	8.7471	8.44727	11.1137
8.19597	7.65872	9.02846	9.9702
10.2561	8.65631	8.78936	11.7708
9.55305	9.03503	8.55271	8.6467
9.59547	9.03449	8.87678	8.94315
10.3623	9.37829	8.97811	11.0071
9.29746	9.30161	11.0661	12.5244
9.29552	9.28632	11.2104	12.6346
9.3703	9.16488	10.895	12.4182
10.3055	8.52009	7.3168	9.54234
10.4219	8.86387	7.62692	9.61277
11.3538	8.41514	10.0373	12.7076
11.5508	8.55834	9.99716	12.749
11.4861	8.42309	9.99744	12.7668
10.0168	10.2931	9.72161	10.2123
9.89095	10.2353	9.69002	10.1804
9.8323	10.2475	9.80144	10.3144
11.9535	7.60551	11.6282	7.83922
11.9039	7.57621	11.5822	7.8093
9.73357	8.71025	8.77878	10.4526
9.63798	9.55019	8.74258	10.1309
9.29635	8.74265	9.116	10.1672
10.8126	10.4109	8.35007	10.588
10.7452	10.3117	8.34911	10.5124
11.7314	9.04038	11.8803	10.3211
11.3563	8.7275	9.09429	9.93917
11.3628	8.78797	9.16823	9.96912
11.3612	8.72359	9.12068	9.98671
10.5078	8.23239	9.48415	11.915
10.0878	9.72653	8.68471	9.15943
10.013	9.70277	8.61176	9.07718
9.34541	8.72994	9.25403	10.3539
10.9853	9.17271	8.09179	10.7907
9.45662	9.82539	10.2299	10.9865
9.54477	9.97582	10.5714	11.238
9.37612	9.2021	9.20668	9.50543
9.29872	9.00333	9.12598	9.50398
10.8752	10.0925	9.47935	11.9384
8.86659	8.32184	10.0157	11.8702
8.81907	8.30556	9.99905	11.8848
10.0914	8.03928	9.29197	10.9413
11.2253	9.08603	8.16031	10.3643
9.26448	8.98468	9.75471	10.2987
10.6651	9.00869	7.88986	9.71496
10.8612	9.25241	7.63325	9.5517
8.77005	8.68343	8.77812	10.6291
8.58281	8.62474	8.73141	10.6632
8.60375	8.61178	8.74266	10.6422
10.978	9.69188	8.28084	11.006
11.0024	9.59714	8.39164	11.0499
9.4746	8.9283	8.01154	9.44425
8.22281	8.34072	9.84754	10.3243
10.0207	9.29204	8.93493	10.5176
9.97355	9.25217	8.93828	10.5867
11.5091	8.69029	10.0147	11.7509
11.5001	8.71161	10.019	11.7423
11.2809	8.35687	9.34323	11.8624
11.2976	8.22424	9.3887	11.9147
8.9345	7.94517	12.3828	12.7279
7.86404	7.61761	12.2741	12.6519
7.84857	7.59301	12.2658	12.6548
9.61609	10.7917	17.6606	5.54411
9.09566	9.17223	9.22874	11.2448
10.4044	8.85935	8.65065	11.2445
11.4524	9.71452	8.76713	10.5487
8.777	8.55073	9.27425	10.1942
8.74425	8.42372	9.27346	10.1925
9.94463	9.74922	9.11099	11.0722
10.2729	9.10059	10.0991	9.89856
11.2535	10.0494	8.36125	10.4119
11.3632	10.3374	8.28959	10.1451
9.65255	9.36657	11.4657	10.6743
11.5344	9.28686	10.3353	10.7762
11.4589	9.30811	10.0745	10.8727
9.57877	8.50077	10.443	11.1546
9.42232	7.74011	9.5238	11.6535
13.8555	9.88691	10.9814	8.16239
8.98795	8.12507	8.79668	9.78194
8.03348	7.66381	8.74001	10.1557
9.2104	8.00808	8.86724	10.3129
9.53127	8.89104	8.8379	9.79132
9.33781	8.67716	8.50465	9.60278
9.29508	8.83203	8.61027	9.45195
10.2967	8.83279	8.66677	9.93337
10.1286	8.76017	8.72687	9.8054
10.2129	8.61438	8.74007	9.74382
10.8073	8.61152	10.4223	12.5472
11.2583	9.03131	8.26855	10.258
11.4306	9.40986	8.34814	10.3123
10.6959	8.72321	10.3385	8.77105
10.6906	8.7214	10.3043	8.81529
8.84374	8.73779	10.6675	11.8666
10.4278	8.58164	9.27501	11.2203
10.6436	9.09834	8.80604	10.8234
10.5641	9.05622	8.60832	10.6119
11.7866	8.17219	13.3887	4.72888
10.6579	9.23079	9.63167	9.72182
10.6427	9.10616	9.61922	9.78826
10.6397	9.25601	9.63256	9.46686
9.32714	9.50487	10.4644	12.0457
9.58469	8.26011	8.07988	10.7072
9.60227	8.3214	8.12648	10.5935
9.49644	8.37257	8.06193	10.8836
11.3845	8.70211	8.65698	10.7572
11.4499	7.92053	9.42196	11.858
11.0168	8.88855	9.14888	11.5035
8.63094	8.82679	8.98716	10.4744
8.61622	8.83659	9.04565	10.4328
8.6679	8.8831	9.05801	10.3121
9.21751	9.10226	9.45487	10.2115
9.13628	9.02368	9.16036	10.0163
9.13681	9.02612	9.15986	10.0226
9.99184	8.66724	9.09284	9.90075
11.3138	9.49653	9.70948	11.8525
8.18619	8.35723	9.17945	10.5872
10.9592	8.04685	9.88882	12.0248
10.9932	8.04813	9.88595	11.9451
11.0017	8.05389	9.88938	11.9441
9.96351	8.19429	9.5869	11.2133
9.60945	8.94823	10.3556	10.4299
12.3039	16.1051	10.8741	10.7356
10.6488	8.46958	11.0826	13.9254
10.4165	8.46275	10.7275	13.7118
10.6488	9.32642	9.19123	9.86256
11.2698	10.3987	8.58759	11.1127
11.3313	10.453	8.49977	10.993
11.238	10.2963	8.43652	10.7922
8.70071	9.40931	9.00768	10.695
8.66553	9.60143	8.67464	10.7371
9.43777	8.81817	10.2319	10.3952
9.44227	8.81212	10.239	10.3878
11.5684	9.77362	9.83399	11.8671
11.9751	9.75927	9.5572	11.8845
9.65821	8.09157	8.16496	10.553
9.23903	9.18879	7.93895	10.2348
9.93154	8.69169	8.49172	10.6862
10.1855	8.94887	8.58229	10.7143
10.3873	9.14629	8.53047	10.5453
10.489	8.70494	9.47917	12.0828
10.7208	8.90349	9.47732	12.2122
10.6179	8.02464	9.16009	10.6444
10.7061	8.52687	9.14052	10.3556
12.9219	8.73197	9.78046	12.7369
11.594	8.61134	9.58864	12.5713
11.1206	9.32951	10.016	11.6756
10.8147	8.56626	9.08018	11.6916
10.7897	8.63314	9.08479	11.6702
10.7036	8.47676	9.01994	11.6151
9.1686	9.07746	7.93615	10.3002
9.14531	9.05474	7.88928	10.1774
8.48755	8.07772	8.73452	10.6073
9.79674	10.188	11.877	13.0565
10.581	9.00527	11.4537	12.5158
10.3021	9.29987	11.8823	10.3904
10.8619	8.99105	8.81045	10.9255
10.8925	8.81603	9.52374	11.4869
9.40421	8.16973	8.60742	10.5719
9.8911	10.29	10.1805	10.7171
11.005	9.01526	9.80088	11.8992
10.9823	8.95228	9.74987	11.8981
10.9768	8.99483	9.73527	11.8913
11.0502	8.37927	8.34755	10.2194
9.61304	8.9263	9.64363	10.2003
9.67955	8.88717	9.6152	10.136
9.89656	8.30509	8.95011	10.7716
8.65916	8.89254	8.46456	8.9212
8.68067	8.854	8.49695	9.03438
8.71709	8.78352	8.58186	9.05707
10.3833	8.48253	8.95099	8.95385
11.6458	9.15948	8.83134	9.65512
11.479	9.03497	8.58997	9.57531
8.08086	7.9862	10.6629	10.8768
8.01421	7.8057	10.425	10.4817
12.1534	11.582	9.47866	10.5521
8.43929	8.21008	8.82265	9.70414
8.31889	8.08071	8.92887	9.59064
8.3091	8.1703	10.4126	10.0282
8.16816	8.32372	10.8377	10.9583
8.36644	9.18375	7.82916	7.79524
9.32636	8.66884	9.3713	10.8723
9.24139	8.51012	9.44222	10.8375
11.0181	8.79234	10.7356	9.4531
9.61053	11.2385	9.49253	9.78956
11.6403	10.0309	9.70824	12.0264
11.5215	9.85021	9.70836	11.7386
11.5882	9.9603	9.72965	12.0296
9.49548	9.32072	8.66452	7.99166
9.49032	9.31001	8.45084	8.33138
9.46021	9.18875	8.54495	8.43688
9.4832	7.76119	7.93011	9.2601
9.40855	7.85258	7.92688	9.11544
9.04176	9.27741	9.76555	8.89018
9.26405	8.6429	9.54681	8.91342
9.24636	9.74402	9.77707	10.6956
9.27203	9.6126	9.86726	10.7015
10.3489	9.92897	9.27816	10.7135
9.17512	11.1338	8.89268	11.1921
10.4889	9.40603	10.7615	11.0716
8.90905	8.25341	10.3866	9.90212
10.6207	9.21869	9.13591	11.7623
10.3916	9.40589	9.25544	12.0963
10.3348	9.36999	9.22632	11.5777
10.9587	8.63637	9.77373	10.9253
12.6908	8.37968	14.5011	4.74679
12.6464	8.34684	14.4856	4.74997
9.08766	8.61779	9.02609	10.1356
8.94857	8.50473	8.95866	10.1003
9.36207	8.1384	8.16667	9.92108
9.19772	8.01284	8.08662	10.0087
11.4235	10.3171	10.1301	12.3327
11.3835	10.3984	10.0806	12.2821
8.79875	10.0376	10.9498	12.2162
10.4988	9.24887	10.4545	10.6276
9.09424	8.71985	9.86571	10.0086
10.1093	9.51416	9.16117	10.3597
9.57513	8.0203	8.85958	10.8326
9.62067	7.94913	8.86212	10.8067
9.70774	8.31715	8.68644	10.8257
9.71477	9.65937	7.93924	9.99186
9.54613	9.69552	7.68818	9.73978
10.9632	9.02368	9.84494	11.3522
9.6168	8.64856	8.77277	10.4875
10.7199	8.62157	10.8454	12.2238
9.61903	8.4719	8.0217	8.39301
8.98412	8.6898	9.74173	9.76303
9.51851	8.92444	9.80122	10.7488
11.3682	9.2565	9.02333	9.86678
11.3412	9.27476	8.9317	9.81296
11.2052	9.27954	8.89108	9.538
11.469	8.45647	12.4579	4.86624
11.5197	8.4732	12.8849	11.0209
11.4635	8.50666	12.8538	10.9481
10.6118	8.79725	8.60738	11.5854
10.9416	9.11227	8.66791	11.6205
11.9319	9.58465	9.9259	10.7397
9.34023	9.3084	11.7183	11.3628
9.75141	9.18438	12.7258	13.4661
9.06812	8.94996	8.07944	8.96447
9.06139	9.02077	8.51144	8.94488
9.02711	9.07081	8.42076	8.75073
9.28295	8.21692	9.55233	10.853
9.29029	8.25559	9.522	10.7782
9.32227	8.46047	9.46856	10.5973
9.55943	8.81923	9.66461	10.7093
9.56275	8.87819	9.6179	10.712
10.3611	8.81872	10.4381	12.5465
10.55	8.78276	9.67247	11.5135
9.14223	8.85423	9.28207	9.52492
9.10558	8.91614	8.73375	9.3952
9.91855	8.80823	11.7257	7.8235
10.068	9.08654	11.7017	7.89351
10.0831	8.97469	11.9423	8.00024
10.4179	8.63062	9.87209	10.695
10.5002	8.35217	9.88096	10.0043
10.4106	8.30829	9.76707	10.5067
10.3222	9.0834	9.47833	12.6694
9.30759	9.57697	11.3803	12.8494
9.24238	9.29415	11.2622	12.4139
8.63432	8.24229	10.1968	12.2584
10.8606	9.65052	8.40424	8.95651
10.8965	9.65998	8.40877	8.91103
10.0246	8.24271	9.3633	11.2418
11.3968	9.22138	9.42302	12.2564
11.3053	8.93943	9.7199	12.8131
11.2017	8.84448	9.63948	12.709
9.61504	8.93625	9.1972	8.87691
9.65259	8.94816	9.27525	8.84969
9.60847	8.93577	9.27162	9.00328
10.8757	7.62377	11.5094	14.3626
10.6414	7.4827	11.2659	14.2647
10.8034	7.65424	11.1191	14.0184
10.1653	9.98664	9.69185	11.3891
10.6785	9.55273	9.51906	11.2716
10.8061	9.6564	9.35392	11.2
11.0871	10.7576	8.90267	11.7495
11.06	10.5264	8.79884	11.8637
11.179	10.6029	8.8921	11.8075
9.99423	9.08841	8.85048	11.0142
10.2105	8.56501	9.20113	10.6133
10.0335	8.41038	9.15474	10.3753
9.89526	8.57622	8.52635	10.288
10.7102	9.27993	8.62139	11.4696
10.5599	9.38776	8.54797	11.2381
10.5233	7.85333	8.63649	11.4797
10.6997	7.90836	8.64223	11.5056
11.1035	8.51103	11.5144	4.77186
11.5786	9.44321	11.5632	4.76914
11.1815	8.70132	11.4631	4.76498
9.65345	9.29815	11.7734	12.6453
9.85323	9.27272	11.8241	12.6922
9.66686	9.30642	11.8032	12.7147
8.51335	8.32533	10.0501	8.92675
8.69543	8.36773	9.79709	8.61814
8.53551	8.24344	9.70258	8.60702
11.0414	9.63683	7.71741	8.75342
11.5728	8.97609	9.4574	11.3014
10.24	8.28435	8.70284	9.70327
10.3075	8.30234	8.60905	9.5464
10.2818	8.34538	8.68494	9.49833
9.86828	7.78214	8.32609	10.6999
9.46924	8.73091	9.09985	10.7766
10.1959	8.56719	10.7119	12.9443
10.1406	8.4434	9.21675	10.8112
10.1099	8.36911	9.22448	10.8361
10.3194	9.68225	10.0093	10.85
10.0531	9.7216	10.0997	10.8882
10.0503	9.72794	10.1059	10.8811
9.84017	9.10456	9.35278	10.7247
11.2286	8.94915	10.8113	7.65507
8.83092	7.96608	8.29593	8.19354
12.2835	8.45054	13.8258	4.49514
12.1723	8.43261	13.8762	4.53445
12.2329	8.44758	13.8307	4.53135
11.0058	9.07935	9.26789	11.6366
10.7464	8.99762	10.4201	12.5708
9.24661	9.12027	10.2266	10.1415
8.5243	8.1306	8.20252	10.3144
8.50172	8.13707	7.99665	10.3103
9.68614	9.65414	10.2646	10.9474
9.83282	9.59457	10.876	11.3036
10.4902	8.06621	8.77233	10.2747
10.4681	8.04819	8.73183	10.1461
10.4101	8.01554	8.71096	10.096
11.3414	9.10325	9.49084	11.2762
10.8496	8.73982	8.78602	10.6859
11.7577	8.90684	9.31729	11.091
11.8322	9.65184	9.31089	11.1337
11.6481	9.40561	9.30345	11.1742
9.20384	9.13524	9.61659	9.63795
9.69765	8.15007	8.85023	10.5817
9.5453	7.93418	8.35075	10.0546
9.59696	7.84987	8.33959	9.93813
9.84635	8.88686	8.17648	8.82246
9.81544	8.86938	7.74213	8.50725
9.2581	9.71802	10.1062	11.593
9.27978	9.59588	9.82047	11.232
9.64599	10.3874	8.14083	8.28985
9.57312	9.89868	7.91146	7.92056
9.49329	10.5722	8.15894	8.22577
9.2163	8.0458	8.75781	10.4452
9.15196	7.8975	8.55909	10.269
9.92098	10.1243	8.27206	9.38755
10.956	8.69579	8.94796	12.1387
11.3657	8.59229	8.22892	10.4144
10.9614	8.07715	8.65392	10.6351
9.7446	8.84279	9.87245	11.3684
9.79243	8.79099	9.73055	11.1113
9.82361	9.06945	9.70907	11.2557
8.78508	8.72797	7.674	7.7772
10.6184	9.97562	9.57437	10.2481
10.6504	9.97611	9.45214	10.2832
11.2011	8.62789	9.61229	11.799
11.1087	8.63106	9.79583	11.9844
11.3107	8.30556	10.3998	12.306
11.1505	8.17137	10.4212	12.3173
9.51952	11.3723	8.57315	9.89261
11.2779	8.2433	9.82324	12.6217
11.2098	7.98055	10.4748	13.6181
9.89812	8.53579	8.57188	10.9735
9.83775	8.60365	8.65753	10.825
9.90429	8.52426	8.41575	10.8429
10.7154	8.16546	8.9859	11.6776
10.6999	8.11414	8.87448	11.5016
8.78205	8.69886	7.65839	7.7176
8.80009	8.7242	7.65544	7.7433
10.6152	9.16567	8.80468	10.4907
9.67799	9.79279	11.3653	10.0245
9.79678	9.08056	11.9681	10.0293
9.12691	9.19936	9.53881	8.98586
8.86146	8.68435	9.69014	8.91601
11.3038	8.64498	7.94753	9.66631
11.2258	8.61625	7.96672	9.57895
11.5379	9.34895	8.30812	10.1009
11.4287	8.51536	8.48237	9.63934
12.0066	9.31262	8.53317	9.49302
9.49873	9.23416	8.79022	10.9023
9.47844	9.29231	8.52736	10.6405
11.3119	8.15348	9.12531	12.0544
11.0874	8.02694	9.06884	12.1919
11.3203	8.19257	8.81705	11.9857
9.62909	7.92507	9.2854	9.93485
9.61884	8.61603	9.13393	9.97408
9.11249	8.81374	8.00794	10.1228
9.81304	8.07462	8.0664	10.3231
9.79511	8.23512	8.10223	10.2453
9.71571	8.06678	8.18342	10.3294
8.74337	8.97398	10.3525	10.9855
8.68159	8.87501	10.5647	11.0666
10.7116	9.06434	9.59691	12.4126
10.7282	9.04227	9.46236	12.3349
10.6914	9.25216	9.43176	12.3392
11.2601	8.62391	9.61399	11.4279
11.4763	8.679	9.80267	11.7031
11.2832	8.51523	9.91898	11.6594
10.0366	9.63606	7.58246	8.78212
10.9779	11.4256	7.06648	7.9522
9.90694	9.9658	7.1631	8.02196
11.0975	8.04536	9.38271	12.4119
11.0408	8.04797	9.28439	12.2987
11.3056	9.06292	9.87356	11.5391
10.2554	8.79252	9.59408	11.0189
11.6474	8.75381	9.30584	11.6311
9.15441	9.09128	7.95426	9.95605
9.09426	8.81146	8.07275	10.1354
9.60676	8.8819	9.60647	11.7621
9.73855	9.55691	9.56703	11.6093
9.5525	10.2329	9.67667	9.60396
9.46319	9.88857	9.68286	9.62065
9.40034	8.90164	9.34428	10.8589
9.53161	9.11741	9.13721	10.9178
9.24922	9.17934	9.18859	10.9759
8.6911	9.0893	10.4942	10.3931
10.2402	10.5893	8.74466	11.0126
10.8706	8.36955	9.96965	12.3512
10.9426	9.37722	10.2034	12.0226
10.85	9.37912	10.2333	11.8255
10.3712	9.19254	14.6359	4.86138
10.1445	8.72471	10.4345	12.097
10.1887	8.77748	10.5085	12.1529
10.1262	8.77057	10.6804	12.1484
9.02778	9.49076	11.6338	11.1848
10.9883	7.72516	9.68921	11.3971
10.8367	7.83212	11.3707	9.15923
10.5223	7.51347	11.1762	9.25432
10.9212	8.17799	10.9937	4.93081
11.0305	9.47545	9.31437	10.9607
10.9017	10.2671	10.2627	12.5338
10.9054	9.05387	8.81902	10.8834
10.9289	9.3684	8.89293	10.8911
11.952	7.50993	10.1386	13.0813
10.8627	9.08608	9.67852	10.8122
10.8753	9.4121	9.64241	11.4995
8.86303	9.2149	11.617	11.1947
9.59225	7.97298	10.7303	12.2879
11.1273	8.60723	9.72755	11.1971
11.2378	8.57738	9.39389	10.872
11.1948	8.60364	9.4878	11.0368
10.6411	11.3239	9.30572	11.1543
10.6652	11.1899	9.08962	10.5455
10.737	11.2882	9.07097	10.4884
10.076	8.10033	9.32175	12.0087
10.6318	8.15426	9.48962	12.0618
10.0845	8.65037	9.41961	11.5158
10.4383	8.16579	9.21245	11.827
11.2427	9.13957	9.78854	10.3324
11.2157	8.96796	9.675	10.2739
11.3151	9.25017	9.76445	10.2997
9.70419	8.00032	10.6079	12.2009
9.55916	7.95833	10.5692	12.1616
11.3748	9.11471	9.45005	11.4326
10.52	9.57615	9.25685	10.7021
11.4012	10.5533	9.06211	11.1283
11.2654	10.469	8.96409	10.9837
11.4318	10.8461	8.96995	11.0033
11.463	8.04005	11.7662	14.4231
11.4024	7.95872	11.6731	14.4714
10.3845	10.5063	8.63956	10.3251
10.667	8.29769	10.0424	12.1172
6.69913	5.00736	12.6563	10.7005
11.3182	8.32211	9.54675	12.3206
11.1762	8.46329	9.18725	12.0921
11.1584	8.32464	9.15404	12.084
11.461	9.31223	9.55073	11.5374
9.62972	9.10258	9.30548	10.6599
9.55017	8.99746	9.1755	10.7641
9.265	8.93514	9.61392	10.173
11.0758	9.63448	8.99101	10.8629
11.0337	9.20056	8.74134	10.6134
10.3997	8.13213	11.9137	5.08282
10.4283	8.13426	11.8984	5.07116
8.98131	8.97588	9.45073	9.77814
8.88986	8.58185	9.07699	9.57075
8.71818	7.97599	9.25824	9.72344
10.1084	7.99795	8.80615	10.9188
9.80699	8.21991	9.11841	11.0627
10.4835	8.05687	8.89917	10.837
10.4275	8.49471	8.78354	10.8242
10.1399	8.89155	8.73043	10.7692
11.7965	9.20126	8.79345	10.9595
11.2099	9.3452	9.55828	10.9498
10.9428	9.09394	9.53374	10.9195
9.2665	8.29679	8.73448	10.4747
9.25318	8.90424	9.62781	11.483
10.0511	9.97841	9.27695	10.2851
10.2561	8.17475	9.43823	10.6864
10.2763	8.1717	9.33003	10.6319
10.4098	8.14024	9.27346	10.5849
10.174	8.49384	8.55078	11.4013
9.86073	10.3954	9.18452	11.6322
9.62736	10.2869	9.02129	11.2934
9.85114	10.4333	8.99196	11.4536
9.64684	8.39205	10.4348	10.97
9.83847	8.81977	10.1174	10.7306
9.87049	8.91967	10.1001	10.7161
8.55795	8.37097	8.3824	9.6038
8.54854	8.40083	8.43131	9.61835
11.3092	9.04639	9.15428	11.6837
11.0446	8.99578	9.66632	11.4846
9.19851	8.44958	8.83842	10.5332
9.35497	8.42648	8.83615	10.4495
10.3193	8.22937	9.21798	11.7661
9.7459	9.45293	9.75586	11.3436
9.77669	9.20656	9.6974	11.3169
10.0881	8.67354	10.4855	11.6114
9.1413	8.70655	10.3869	11.4689
11.1997	8.18276	9.83351	12.0878
11.2185	8.222	9.87131	12.162
10.2903	9.158	10.6047	11.3681
10.4239	9.14632	10.4781	11.1872
13.8103	8.92454	10.6216	8.10308
8.88502	9.21896	8.70729	8.8526
9.07069	9.08176	10.6018	11.1754
10.9208	8.93802	9.3066	11.5875
10.3977	8.29971	8.98852	11.497
10.3021	8.32132	9.01629	11.4775
8.91326	8.28049	9.9364	10.87
10.3142	9.71886	10.5646	10.7972
10.279	9.68065	10.44	10.7197
10.5732	9.21381	14.3095	4.85397
10.6151	9.21559	14.368	4.87173
10.0047	9.05274	7.52937	8.8329
10.0368	9.25822	7.60554	8.91912
10.0047	9.04196	7.52645	8.6229
9.891	9.24631	8.86102	9.93508
9.63806	9.12312	8.79087	9.65804
8.34439	9.1444	9.366	10.4228
8.26049	8.9422	9.37165	10.423
9.79595	9.1512	15.5771	4.85161
9.16978	8.77587	9.27325	10.2163
9.47305	8.96203	9.37079	10.4632
10.5409	7.93776	10.7139	13.975
10.4848	7.79936	10.6252	13.7811
9.1078	8.20968	9.97042	10.8617
8.98246	8.12525	9.90043	10.8423
9.04298	10.4982	10.2611	10.7457
9.01421	10.4732	9.82912	10.5971
8.99325	10.4493	9.86531	10.6194
10.6336	8.00225	8.82377	10.2346
9.94904	8.73687	12.1513	12.711
9.9487	8.84948	12.1414	12.8653
11.3338	8.62549	8.08264	10.2652
11.4421	8.76608	7.86193	10.2608
8.4613	7.79753	9.78981	11.7021
8.62039	8.23791	9.73245	11.4969
8.79855	8.40965	10.2083	11.4181
8.81285	8.05947	10.0707	11.2007
8.77766	8.04052	10.389	11.9861
11.9127	8.40466	9.63645	12.3781
12.0725	8.53005	9.65555	12.4057
9.7457	9.24571	9.66905	10.4324
9.95823	9.56105	9.71866	10.344
9.85692	9.39509	9.7031	10.3202
10.9891	8.68634	9.02215	10.5369
11.051	8.73459	8.98669	10.4633
10.91	8.67349	8.95387	10.4904
10.7658	8.85148	9.74203	11.4912
11.0148	9.31014	9.3511	10.7837
10.6841	9.16681	9.62836	11.0504
10.141	7.98831	8.65259	11.8113
10.125	7.92614	8.59998	11.3334
10.9019	8.75556	9.03543	11.9915
10.979	8.76529	8.72454	11.3862
10.7673	8.28709	9.74284	12.7107
9.58099	8.44696	10.3332	10.354
10.867	9.24743	8.96092	11.614
10.6059	8.77212	8.5468	11.2073
11.0794	8.46939	10.2087	12.7576
9.20242	8.96267	10.7361	10.5097
9.13403	8.94808	10.3951	9.75052
11.0961	6.91999	11.8877	7.65052
10.5384	9.3243	9.22397	11.1464
11.2852	8.62774	9.33412	9.79158
10.9823	8.20454	8.39688	11.0033
10.5293	8.48187	10.9456	12.8618
10.5154	8.26637	10.6476	12.0388
10.2693	9.31836	9.7609	10.8732
10.2242	9.3052	9.59009	10.6692
10.3031	9.33867	9.37538	10.6313
10.3356	8.31433	8.93544	11.1082
10.9392	7.95794	9.80949	12.3784
10.9488	8.02153	9.80158	12.3911
10.8171	9.06847	8.9024	9.2335
8.94541	8.74588	8.95757	11.3346
11.9919	9.65909	8.83447	10.549
9.99139	8.07298	9.26397	11.497
10.0171	8.03818	8.8158	10.9047
9.89633	8.8825	8.70423	10.4964
9.97685	8.96181	14.107	4.76851
10.6739	8.28371	9.16224	10.1378
11.1543	8.59153	10.0338	11.0889
11.1717	8.52363	9.76474	11.0278
9.5131	9.40814	11.603	12.6148
10.5333	8.99291	10.0841	12.2538
10.3141	8.70529	8.54778	9.75787
8.97232	8.83739	8.90056	11.1463
8.85359	8.55543	8.99556	11.29
9.95716	7.36209	10.7451	7.94008
9.8706	10.1107	9.61139	9.79073
8.67126	8.45304	8.67165	9.99116
8.66419	8.44522	8.09992	9.24904
8.69614	8.51812	8.24083	9.19134
10.6155	9.50209	9.20817	10.7702
8.90181	9.79657	8.63813	10.0144
10.2737	8.95787	8.22488	9.30547
10.2304	8.94685	8.1133	9.02022
11.3937	8.77275	10.1687	8.41188
11.1527	8.90757	10.1522	8.32349
10.6231	8.98987	8.83672	11.5087
11.5518	9.47945	9.0488	10.4761
11.5951	9.65633	8.88197	10.1538
10.1483	7.29366	10.652	7.91839
10.4943	7.32705	10.8426	7.98596
9.75756	8.47639	8.11823	9.19525
11.7693	8.31791	10.9168	14.156
11.7606	8.29728	10.7504	13.979
9.78277	9.59971	9.17685	10.6273
9.69993	9.67112	9.00465	10.2958
9.72176	9.65353	9.04274	10.2981
10.8398	9.76873	10.3118	10.6738
10.6349	9.02959	10.2696	9.94632
11.0718	7.23729	11.7167	14.8948
10.7559	7.31997	10.6374	13.5047
10.2557	9.31418	8.85374	9.98027
10.7841	10.2126	10.3585	10.964
10.3515	10.1724	9.02172	11.4977
10.171	10.104	9.07987	11.4646
10.0921	10.0896	9.07656	11.4286
10.6481	8.30266	7.71185	8.4661
9.60691	9.31691	9.55804	10.1668
10.0036	8.68046	12.3431	9.32589
9.76463	8.12316	12.256	9.23934
11.7834	9.29213	14.0841	9.71771
9.97391	8.74068	8.82263	10.0612
10.5229	9.00499	8.55367	9.81836
12.0196	9.0733	8.68432	10.2295
10.1194	9.79112	8.74801	8.06331
11.9052	9.03412	10.4887	11.603
9.38854	9.74703	9.3809	10.0074
10.6456	10.7554	8.77593	9.40947
10.7875	9.98388	9.21729	10.3997
10.9217	10.0214	8.78857	9.72495
11.0672	8.82526	8.72023	10.4024
11.0667	8.77293	8.85347	10.5737
9.25608	9.51977	8.59544	9.03783
10.477	7.97487	10.4927	13.3943
9.00669	9.04303	9.50328	11.3878
9.50581	9.19985	9.40036	9.93124
8.97262	8.47	10.7238	8.8809
9.30583	11.2332	8.87716	10.1367
10.3811	8.04774	12.4966	9.02005
10.9854	9.37005	10.6713	10.7674
10.6888	10.5575	9.56856	10.3086
8.84731	9.08619	8.8491	10.4525
8.62676	9.23456	8.84337	10.4152
11.6223	9.55943	9.98447	11.5727
11.362	8.88267	9.92887	11.6003
10.9114	8.83608	10.4424	12.5738
9.40534	10.066	8.15317	9.95525
9.76784	8.3851	10.1852	10.687
10.6981	9.37572	8.7242	10.6217
10.5218	9.42197	8.41739	10.5087
9.65325	9.05297	11.2159	8.78798
8.81881	11.4267	8.74562	9.965
9.1287	11.1819	8.76006	9.99784
11.2086	8.89293	9.12967	11.9529
9.56909	9.11452	9.74279	11.0015
9.82166	9.01065	9.76621	10.9042
9.81196	9.01796	9.72546	10.9608
10.8321	8.99795	8.73401	10.0153
10.8763	9.09703	8.35854	10.2437
10.8922	9.13153	8.59124	10.4349
9.90291	9.05712	8.69126	9.25388
11.0558	8.94643	9.66041	10.2173
10.3426	8.67127	9.60815	11.5869
10.2049	8.89339	9.52396	11.6578
8.25824	10.2016	8.15682	10.8723
8.20744	10.1668	7.98181	10.8621
8.22191	10.1669	7.96805	10.895
10.8107	10.4042	14.2691	10.3959
10.6994	9.21434	10.0734	12.2758
10.606	9.14028	9.83018	11.8786
9.39105	8.5926	9.37325	11.0078
9.15796	8.65519	8.73752	10.7104
9.17524	8.2891	10.7062	10.0965
9.07832	8.19918	10.6386	10.0727
9.1657	8.23247	10.7036	10.0033
9.68942	9.04062	11.1051	8.04762
9.93174	9.07216	11.1953	8.02273
9.5853	9.03412	9.40112	10.2741
9.5151	8.98829	9.29183	10.197
11.3692	12.1255	8.1713	9.46051
9.68155	8.65052	11.3837	12.6917
9.64835	8.60504	11.4656	12.6515
9.43661	11.419	8.32401	10.3923
9.36141	11.3561	8.28518	10.6607
10.9174	9.97407	9.35597	11.8183
10.794	9.24751	9.12091	10.5569
12.9827	9.15945	8.06729	10.0643
10.7664	8.20793	8.99599	10.2889
10.9078	8.81149	10.4936	12.0866
11.6931	8.72485	10.1899	11.7216
11.6147	8.60745	10.2101	11.7636
9.95729	9.80391	9.24628	11.0611
9.78334	9.76538	9.28777	10.9932
10.1339	9.01089	9.84876	12.2367
9.57865	11.9463	9.25297	10.3686
10.2097	8.39294	10.3974	10.0762
10.3803	9.15596	10.515	10.1808
10.3829	9.1187	10.4556	10.1475
10.5362	8.01489	10.9987	13.3864
8.45018	10.5592	10.304	10.7262
8.47254	10.5369	10.1671	10.6711
8.58137	10.9065	10.1843	10.6982
10.8432	10.7049	9.46183	10.2033
9.86202	8.24233	9.43809	10.9085
9.76483	8.21403	9.36768	10.8188
9.77071	8.22112	9.34764	10.8266
9.27135	9.96385	9.02	9.51887
9.3463	9.73202	8.96296	9.33898
11.8105	10.864	9.83042	10.2546
10.6191	8.34184	10.1746	12.4601
10.5234	8.30498	9.5374	11.7107
10.2747	8.06717	8.98903	10.917
9.75352	8.73698	9.52585	10.3824
10.8556	9.62661	8.28864	10.5296
8.98793	10.8671	9.15963	10.4115
9.14498	10.8242	9.15779	10.4121
11.3748	7.92488	9.51142	12.1877
11.3799	8.03334	9.47859	12.1805
11.2405	7.80249	9.59253	12.3702
10.0467	11.481	9.14197	9.99198
9.92977	11.3624	9.18075	10.0221
11.4015	8.98957	12.7039	4.85288
8.61777	8.54143	9.31436	9.96867
10.4862	11.9153	9.7725	10.4915
10.4815	11.8406	9.65929	10.3788
8.84792	8.40405	10.1223	10.7399
11.1249	10.7169	9.42902	9.87662
11.1635	11.1956	9.35828	9.98048
11.0933	10.6734	9.49032	10.5382
8.183	8.86272	9.91229	10.7903
7.92271	8.7469	9.44061	9.58311
7.85234	11.0535	17.3513	5.63656
10.4684	10.896	9.60783	10.5807
10.9506	9.22655	9.97429	11.1387
10.5954	9.82083	8.84185	11.2995
9.43372	8.22986	10.2413	11.04
8.82626	8.47135	10.1192	10.6313
10.8902	9.53907	9.75201	10.6217
10.4887	11.9415	9.38401	9.17921
10.6656	11.9284	9.46827	9.23338
8.36586	9.29895	11.0812	12.2369
9.37079	9.64466	10.3706	10.4743
9.42812	9.68338	10.135	10.5715
8.97089	9.29367	10.6782	9.43636
9.06387	9.14833	10.7508	9.40257
9.93406	8.99598	9.88355	9.32196
11.4238	11.1321	8.93787	10.5094
9.98527	8.94984	8.53748	9.10473
11.3337	8.43794	9.48358	9.67289
9.67901	8.59935	9.42641	10.7411
9.51017	8.83819	9.3895	10.6511
10.1942	9.76472	9.22124	10.1213
10.2964	9.66382	8.82533	10.798
11.4451	8.50834	9.50639	9.56462
11.3314	8.41065	9.5078	9.72821
8.96815	9.13092	9.06248	10.2917
8.98976	9.22628	8.99121	10.0369
12.8689	9.27169	9.50332	11.3164
9.33531	11.9399	8.06061	11.7127
11.0076	8.92345	8.35672	9.87648
8.84162	9.16191	8.61516	10.5475
8.8452	9.14546	8.59003	10.5074
8.80192	9.14599	8.56565	10.4367
11.4059	8.03449	8.94092	11.3244
9.77956	10.6546	9.00655	9.90517
8.58249	8.18193	11.8432	10.5097
10.2296	10.4824	9.72184	10.695
8.33021	9.77896	8.91331	9.98227
11.6038	10.3021	9.56407	11.0843
10.1611	8.99476	10.0804	10.8152
10.1001	8.93909	9.80803	10.7153
10.0173	8.91761	9.95032	10.7311
10.2371	9.71955	9.13986	10.3246
8.48212	9.48261	10.1421	12.4072
11.1491	8.90682	9.20017	10.4027
11.1288	8.90341	9.21682	10.4729
11.349	8.83797	9.13507	10.488
11.672	9.18715	10.0083	12.7154
11.5351	9.1315	9.94123	12.4972
10.7082	8.21949	8.40176	10.8072
10.6589	8.17855	8.32968	10.7083
11.1896	8.83404	8.51896	10.3963
9.75614	9.79217	9.71449	9.78498
11.0728	8.94858	8.9638	10.9296
11.1173	9.02786	8.37828	10.8513
11.1144	9.13437	8.3493	9.97193
10.766	8.96024	10.1803	10.877
10.9017	8.94644	8.92762	10.7323
11.4417	10.6342	7.96502	9.45604
11.4356	10.8055	7.877	9.34477
11.0988	9.26109	9.49262	10.5583
11.1368	9.17418	10.0462	11.8817
11.2416	9.27017	8.92194	10.2598
9.70544	8.99469	8.79296	10.3219
9.75847	9.21892	8.75419	10.4461
10.4546	8.79103	9.49738	12.7386
10.4163	8.71679	9.48646	12.7014
11.9609	8.97076	9.74757	12.6121
12.1108	9.34536	9.82667	12.7618
10.423	7.8802	8.60092	11.2328
10.3572	7.70417	8.30198	10.4292
10.3074	7.71564	8.37761	10.6349
9.29944	9.26245	10.988	10.9866
11.6203	10.4559	10.2697	11.5457
9.43272	9.38092	9.3345	10.1364
9.32085	9.40455	9.09054	9.64944
11.2423	9.59569	9.25123	11.715
11.2137	9.52923	9.3567	11.8592
11.1936	9.07001	8.92872	10.5554
11.234	9.01463	8.97226	10.6247
11.2783	9.16644	8.97608	10.6344
9.14974	9.25457	10.6975	10.9837
10.671	8.88428	9.34906	11.2356
10.7442	8.90519	9.00662	10.5764
9.00223	8.88648	9.21562	10.1848
9.08043	8.9622	9.36855	10.3952
10.0592	9.26134	12.1584	8.92234
10.7493	10.2269	9.16884	10.7318
10.7546	10.1796	9.71252	10.4809
10.6375	10.1003	9.7446	10.5757
10.6459	10.1097	9.76093	10.5692
8.84484	8.64492	9.53313	10.4447
10.221	9.34332	9.26931	11.3218
9.66779	8.98389	8.16126	8.57896
9.73395	8.77665	8.39903	8.8697
11.333	8.30932	9.74837	11.4074
10.6021	7.874	9.86908	11.7962
11.4284	9.97486	8.98849	10.8212
8.12804	7.67972	8.45602	10.0454
8.54563	8.40305	7.91858	9.78917
8.26958	8.21303	8.08173	9.71757
10.1212	9.15112	9.92846	9.24043
10.1223	9.17056	10.0593	9.2236
9.07658	10.0032	10.5868	9.49388
9.1266	9.3871	10.7677	9.47185
10.7177	11.8375	9.45625	9.49119
8.8562	8.62366	10.1009	10.8341
8.83435	8.58533	10.2662	10.6018
7.88601	11.2188	17.7461	5.62823
7.85944	8.30441	9.39804	9.58793
12.1281	10.899	9.33037	10.6978
11.9424	11.0409	8.78868	10.3306
11.8903	10.444	9.62919	11.4602
10.3745	8.92145	8.92136	11.3027
8.48714	8.1749	10.7366	10.7892
8.65468	8.72575	9.36518	9.83014
8.6276	8.51151	9.96861	10.0383
9.14403	11.1645	9.20977	10.3936
9.13529	11.2165	9.13324	10.4001
10.7448	9.54906	8.35269	10.5742
10.8467	9.63883	8.2896	10.5225
10.849	9.61333	8.29037	10.5305
10.3115	9.15235	8.72527	9.30531
9.93737	8.81444	8.65311	9.48185
10.6555	8.49202	9.7379	10.6471
9.54083	9.80436	8.99831	9.32409
9.43945	9.79966	8.79435	9.1813
11.5803	11.1261	9.64378	10.1685
9.3165	8.73749	10.2352	10.7618
9.3058	8.50789	10.0214	10.7046
10.535	8.31895	9.5431	11.7001
8.86438	8.97942	10.3056	10.8545
8.74833	8.89577	10.3071	10.753
9.65927	8.7777	9.62314	10.5824
9.66369	8.74576	9.53185	10.4405
8.4748	10.8157	10.5044	10.7293
8.39938	10.681	10.1224	10.7215
9.02786	11.3178	9.17664	10.3379
9.40368	8.54106	9.90451	10.6756
11.2295	8.305	8.62531	10.6371
10.202	10.403	9.66182	10.5311
11.4235	8.2463	11.3209	7.9481
11.4632	8.42333	9.08489	11.3666
11.1227	7.8392	10.7546	13.0913
11.3898	8.57611	9.50049	11.669
10.4244	8.3922	8.97453	12.2556
11.2853	7.97737	9.84834	12.1387
11.3071	8.33315	8.50802	10.5293
11.156	8.36968	8.56242	10.5311
11.1215	7.70043	11.0254	12.5089
11.1232	7.74525	11.12	12.7942
11.1139	7.75605	11.23	12.789
10.2646	10.2777	7.90375	10.2107
11.7568	9.09873	10.7885	13.578
11.9959	9.4591	10.4519	13.1799
12.1127	9.60623	10.2172	12.9865
8.23629	8.0331	11.8585	11.3336
8.29445	8.12713	11.854	11.3595
11.0287	9.31714	9.49325	11.4994
10.7696	8.84727	9.05583	11.084
10.6882	10.0862	10.6161	12.5148
11.091	8.03412	9.8932	11.747
10.8706	7.91304	9.56282	11.5521
10.7552	9.87348	9.14987	10.8963
10.8177	9.90966	9.14216	11.0281
10.825	9.77665	9.36482	10.9947
12.1156	8.05181	10.5936	8.16492
11.3768	8.76793	8.92901	10.748
11.3982	9.0609	8.87976	10.8357
11.4171	9.05828	8.94723	10.7818
10.8034	9.72486	9.98619	10.6958
10.8607	9.86605	9.8209	10.0432
10.8411	9.77345	9.93988	10.264
9.09803	9.25021	11.3237	7.23646
9.6364	8.71109	11.7965	7.49181
9.46306	8.73716	8.3444	8.96264
11.4934	9.24975	8.35841	11.0274
10.4474	8.78301	9.69076	12.034
10.3287	8.64862	9.9365	12.3548
9.67268	10.226	11.8898	8.74822
9.72476	10.0226	12.3181	9.01045
9.78279	9.99986	8.32838	9.70218
11.0737	9.5251	9.59856	12.0884
8.88543	9.11205	11.0652	6.64351
11.8588	8.19254	9.62705	12.0256
11.8913	8.19532	9.66917	12.0319
10.9284	9.51246	9.01016	11.9569
11.7308	7.78662	9.82524	11.9465
11.1794	8.65574	10.7236	7.86495
11.1694	8.58793	10.8008	7.95944
11.1563	8.60692	10.7671	7.89334
10.282	10.6865	11.7808	13.4353
9.99063	10.6678	11.2751	12.8433
10.3666	8.40517	8.98556	10.2646
10.3535	8.28149	8.98319	10.1444
9.73592	9.91749	8.37151	9.6513
10.509	8.71715	8.58071	10.3321
10.1116	8.29196	11.5106	8.42332
10.0669	8.36403	11.5365	8.51337
11.5876	8.40174	10.0743	12.7246
11.6035	8.30168	10.0372	13.132
9.2936	8.15479	10.7057	11.9523
9.25515	8.01068	11.1084	12.1992
9.31118	8.13881	10.7841	12.0148
10.3113	9.41265	9.98681	10.901
10.0387	9.17018	9.72848	10.4151
10.3616	10.1234	11.9823	13.4909
10.2002	9.02253	11.328	11.879
10.227	9.04195	11.3283	11.8564
10.7427	8.19493	9.14558	11.7373
10.7724	8.15478	8.96147	11.3972
10.9445	10.8792	8.67463	11.6639
11.4216	9.39389	9.26634	10.2562
11.5054	9.43719	9.82686	11.2421
11.6492	9.63268	9.37291	10.1235
8.80679	8.3698	11.3468	13.215
8.79659	8.33464	11.1306	12.7926
8.8075	8.35567	11.2832	13.2024
9.88301	9.17849	9.67816	9.75541
10.5963	8.75901	9.58601	12.4067
10.7189	8.71599	9.83298	12.5588
11.0227	8.87116	9.78449	12.5352
9.6289	9.69361	8.33555	10.3401
9.2472	9.23022	10.3247	10.0729
10.1799	9.77831	8.35051	10.8677
9.77381	8.31785	11.2234	11.7495
9.86349	8.57691	11.5019	11.8571
9.78661	8.55131	11.2199	11.7772
8.82724	8.74048	9.50719	10.0195
8.9404	8.87333	9.64216	10.1732
8.96907	8.93358	9.76249	10.1419
10.4683	9.17163	9.36253	10.1613
10.4258	9.20693	9.36164	10.1968
9.49098	8.32574	8.6383	10.2688
10.3797	9.14386	10.4767	10.9458
10.2843	9.04427	10.4994	10.9704
10.3824	9.09535	10.1984	10.7405
10.0315	7.97598	10.1033	11.8541
9.96606	8.0092	9.83584	11.4657
10.0242	10.3913	15.4587	5.21105
9.52127	10.3056	9.26658	10.8671
9.59275	10.411	9.32486	11.4466
9.85808	8.93958	10.5033	9.98087
9.81651	8.84665	11.7048	12.2957
9.91984	8.94463	11.5155	11.0936
10.233	9.55706	8.17357	10.5745
10.2861	9.12869	7.31995	8.34031
11.8691	10.6855	9.82236	13.6856
11.8029	10.6585	9.87734	13.5958
10.8233	8.13074	10.2038	12.708
12.3015	8.94546	8.33058	10.9613
12.2743	8.99255	8.09726	10.8496
9.36124	8.22624	9.32205	10.879
11.6721	8.81503	8.10127	10.4021
9.16395	8.23043	11.4441	12.3709
10.7315	8.92873	10.0138	11.1251
10.5756	8.98137	10.0829	11.2831
10.531	9.28492	7.18978	8.01008
9.73222	8.717	10.2822	11.6167
11.1262	9.82344	9.56236	10.7038
9.83163	9.03872	10.8157	11.835
9.72471	8.8991	10.5382	11.7254
9.75319	9.02853	10.8732	10.8461
9.49826	9.03647	10.9607	10.8062
10.8614	9.15838	9.57382	10.0116
10.8295	9.07103	9.1671	9.81709
10.8002	9.0724	9.31305	10.0108
10.5875	9.27966	11.2295	13.0405
11.5568	10.3729	8.14653	9.29958
10.8082	9.1979	10.0149	11.8625
10.6286	9.04768	9.66502	11.346
9.80796	9.74519	9.25389	10.5351
10.5178	8.49955	9.76241	10.7354
ems_thioM_188.pdb	8.45864	157.212	80.855
ems_thioM_338.pdb	11.3286	157.393	66.9586
ems_thioM_546_0001.pdb	10.8575	149.014	119.19
ems_thioM_461.pdb	11.6921	159.593	78.4951
ems_thioC_181.pdb	12.8896	167.684	133.213
ems_thioM_405.pdb	9.25344	142.113	75.593
ems_thioM_971.pdb	11.2729	160.199	109.816
ems_thioM_882_0001.pdb	11.8291	154.317	75.4249
ems_thioM_442_0002.pdb	12.0646	129.519	47.8033
ems_thioM_1095_0001.pdb	9.88285	161.377	101.067
ems_thioM_9_0002.pdb	9.90522	144.154	68.5479
ems_thioM_1024.pdb	11.5562	176.865	122.748
ems_thioC_188.pdb	13.959	166.962	135.945
ems_thioM_68_0002.pdb	10.3434	131.714	78.908
ems_thioM_307_0001.pdb	10.2315	164.445	95.7281
ems_thioM_227.pdb	10.4167	136.278	103.258
ems_thioM_467_0001.pdb	10.6047	161.506	97.9472
ems_thioM_1099_0002.pdb	12.6783	154.127	136.308
ems_thioM_1104_0002.pdb	10.2723	146.589	104.134
ems_thioM_233.pdb	10.0531	146.367	122.997
ems_thioM_226.pdb	10.6426	163.489	73.2903
ems_thioM_264_0001.pdb	11.1728	165.599	80.5396
ems_thioM_945.pdb	11.0325	165.882	92.5103
ems_thioM_474_0001.pdb	12.7966	177.933	130.544
ems_thioM_321.pdb	12.4774	170.793	118.152
ems_thioM_418.pdb	11.3473	145.463	93.2189
ems_thioM_280.pdb	10.3662	164.665	106.735
ems_thioM_579.pdb	11.3401	171.34	111.345
ems_thioM_1069_0001.pdb	9.23939	128.67	77.622
ems_thioM_916.pdb	13.1799	155.539	130.636
ems_thioM_612_0001.pdb	9.33036	147.897	96.9766
ems_thioM_617_0001.pdb	10.5505	174.97	113.801
ems_thioM_574_0002.pdb	9.8993	136.932	116.501
ems_thioM_157_0002.pdb	12.2804	146.909	101.894
ems_thioM_872_0001.pdb	13.4604	163.739	109.333
ems_thioM_765.pdb	10.3595	171.151	116.646
ems_thioM_828.pdb	10.5819	177.406	128.755
ems_thioM_619.pdb	10.1858	151.947	91.2639
ems_thioM_663.pdb	10.0185	163.082	73.6996
ems_thioM_764_0001.pdb	14.5488	178.563	143.675
ems_thioM_141_0001.pdb	9.20289	129.789	106.1
ems_thioM_491_0002.pdb	10.082	154.165	94.1339
ems_thioC_227.pdb	11.8589	168.588	156.801
ems_thioM_256.pdb	10.3859	159.982	83.2464
ems_thioM_95.pdb	9.36226	160.379	101.251
ems_thioM_62_0001.pdb	10.8748	147.269	102.619
ems_thioM_632_0002.pdb	12.61	178.987	116.403
ems_thioC_255.pdb	10.8445	139.454	98.3006
ems_thioM_499_0001.pdb	9.79556	125.82	92.1867
ems_thioM_987.pdb	10.4379	135.95	86.0813
ems_thioM_983_0002.pdb	13.1737	172.389	60.7713
ems_thioM_1113.pdb	10.3329	177.667	67.1278
ems_thioM_420_0001.pdb	11.1171	160.03	106.336
ems_thioM_213_0001.pdb	12.2488	168.585	128.81
ems_thioM_43.pdb	10.0844	139.02	75.5442
ems_thioM_342.pdb	10.6497	131.156	124.186
ems_thioM_1111_0002.pdb	12.9368	154.365	137.147
ems_thioM_727.pdb	12.8063	169.27	56.9178
ems_thioM_629.pdb	11.2635	167.102	128.701
ems_thioM_673.pdb	10.8835	173.523	71.9852
ems_thioM_799.pdb	11.2743	165.488	114.642
ems_thioM_58_0001.pdb	10.438	167.428	79.9502
ems_thioM_956_0002.pdb	9.48841	140.771	75.421
ems_thioM_1098_0002.pdb	10.2659	143.895	121.729
ems_thioM_671.pdb	10.4257	142.295	82.2801
ems_thioM_386_0001.pdb	9.58077	151.45	94.0363
ems_thioM_14_0001.pdb	9.09722	163.212	97.0493
ems_thioM_160.pdb	13.0576	165.264	140.859
ems_thioM_144.pdb	11.8225	143.851	142.72
ems_thioM_242.pdb	10.7328	158.652	101.775
ems_thioM_107.pdb	8.43515	142.373	71.8665
ems_thioM_597.pdb	6.76536
ems_thioM_554.pdb	10.7252	147.326	84.3302
ems_thioM_669_0002.pdb	9.98546	171.239	100.78
ems_thioM_544.pdb	10.8182	158.188	72.6242
ems_thioM_572.pdb	10.6044	152.174	116.904
ems_thioM_767_0001.pdb	10.0481	135.243	104.023
ems_thioM_51.pdb	10.039	163.516	111.113
ems_thioM_899_0002.pdb	10.7175	170.737	107.561
ems_thioM_469.pdb	12.0066	157.425	132.146
ems_thioM_741_0002.pdb	12.2313	152.005	126.386
ems_thioM_978.pdb	12.1582	141.851	133.898
ems_thioM_844.pdb	12.1402	161.699	130.889
ems_thioM_1018.pdb	12.713	149.207	93.2233
ems_thioC_215.pdb	12.9035	168.176	130.867
ems_thioM_939.pdb	12.5963	169.531	132.148
ems_thioM_754.pdb	9.16588	155.154	99.5003
ems_thioM_692.pdb	11.1943	167.519	112.102
ems_thioM_337_0001.pdb	11.6309	159.736	114.373
ems_thioC_183.pdb	13.3839	132.657	122.782
ems_thioM_302.pdb	10.4036	131.886	80.4039
ems_thioM_1103_0001.pdb	10.2965	178.276	101.332
ems_thioM_502.pdb	9.77419	139.145	77.4233
ems_thioM_356.pdb	9.84068	130.414	88.7238
ems_thioM_333_0002.pdb	10.5931	169.966	104.608
ems_thioM_5.pdb	11.0741	156.926	105.982
ems_thioM_170_0002.pdb	13.5866	150.548	136.147
ems_thioM_884_0001.pdb	11.3859	177.447	133.073
ems_thioM_676.pdb	9.63688	150.054	72.9171
ems_thioM_649.pdb	11.3108	162.496	130.004
ems_thioM_321_0002.pdb	12.6421	170.666	118.282
ems_thioM_1070.pdb	11.063	164.445	117.909
ems_thioM_864.pdb	10.0351	177.21	122.252
ems_thioM_1032.pdb	10.9184	168.017	86.1834
ems_thioM_181_0002.pdb	10.9573	166.681	108.751
ems_thioC_178.pdb	11.1205	172.332	112.267
ems_thioM_618.pdb	8.93651	154.683	105.7
ems_thioM_524.pdb	11.788	168.744	123.78
ems_thioM_282.pdb	9.87093	132.678	96.3284
ems_thioM_604.pdb	9.77618	172.679	104.027
ems_thioC_203.pdb	10.8305	160.851	71.4332
ems_thioM_87.pdb	11.502	141.039	57.9552
ems_thioM_433.pdb	10.5916	165.129	141.566
ems_thioM_569.pdb	14.3286	165.81	54.2691
ems_thioM_353_0001.pdb	9.71513	145.809	91.7625
ems_thioM_665_0001.pdb	10.6684	169.874	114.641
ems_thioM_508.pdb	11.5715	160.258	85.6276
ems_thioC_294.pdb	10.943	163.295	99.9338
ems_thioM_40.pdb	10.6333	137.433	120.328
ems_thioM_1115.pdb	11.0958	172.243	71.3254
ems_thioM_38.pdb	12.1795	167.717	50.549
ems_thioC_7.pdb	10.7589	175.367	95.0649
ems_thioM_771_0002.pdb	9.69017	170.633	99.4114
ems_thioM_639.pdb	11.0413	173.879	115.428
ems_thioM_1112.pdb	9.53867	169.934	70.6067
ems_thioM_731_0002.pdb	12.7769	151.867	131.102
ems_thioM_1107.pdb	9.32181	142.467	99.4454
ems_thioM_614_0002.pdb	14.2884	169.551	41.1715
ems_thioM_592_0002.pdb	9.11911	149.144	79.7414
ems_thioM_80_0001.pdb	11.8285	150.026	126.279
ems_thioM_189.pdb	10.9406	155.571	113.52
ems_thioM_1064.pdb	9.85145	159.819	69.4995
ems_thioM_992.pdb	10.8083	175.134	61.741
ems_thioM_649_0001.pdb	12.3438	160.912	133.303
ems_thioM_749_0001.pdb	9.75713	127.043	58.3832
ems_thioM_1037.pdb	10.0197	160.746	76.3959
ems_thioM_1081_0002.pdb	11.5292	175.764	126.034
ems_thioM_637.pdb	11.1662	163.983	95.4945
ems_thioM_1112_0001.pdb	10.1106	165.682	66.6806
ems_thioM_14.pdb	9.30859	161.204	99.6593
ems_thioM_537.pdb	9.72942	153.335	104.509
ems_thioM_886_0002.pdb	14.4465	132.797	146.541
ems_thioM_675.pdb	12.6201	154.288	133.522
ems_thioM_845.pdb	10.5835	145.86	105.32
ems_thioM_562_0001.pdb	9.38208	168.138	105.077
ems_thioM_556.pdb	12.5055	159.067	97.5071
ems_thioM_586_0002.pdb	10.8643	145.044	111.462
ems_thioC_266.pdb	10.1611	167.06	85.8234
ems_thioM_944.pdb	9.49034	152.19	85.5421
ems_thioM_54.pdb	9.76946	143.817	100.199
ems_thioM_431_0002.pdb	10.4275	160.306	73.713
ems_thioM_397.pdb	9.82719	178.567	101.034
ems_thioM_1103_0002.pdb	9.78282	173.85	92.7083
ems_thioM_917.pdb	11.0247	152.273	102.495
ems_thioM_232.pdb	9.78482	146.121	115.865
ems_thioM_955.pdb	10.1089	165.97	88.3705
ems_thioC_10.pdb	9.45237	153.536	92.2686
ems_thioC_81.pdb	9.68787	153.131	103.309
ems_thioM_734.pdb	10.143	175.43	107.81
ems_thioM_409.pdb	11.9587	144.059	130.569
ems_thioM_521_0001.pdb	11.5303	154.438	116.142
ems_thioM_272_0002.pdb	12.919	150.482	130.512
ems_thioM_631_0001.pdb	9.44288	171.18	118.267
ems_thioC_260.pdb	11.4344	178.548	55.1642
ems_thioM_449_0001.pdb	10.157	160.671	88.9902
ems_thioM_606.pdb	9.93964	140.277	99.4556
ems_thioM_343.pdb	10.6048	154.761	67.8461
ems_thioM_323_0001.pdb	9.70777	107.049	65.0794
ems_thioC_38.pdb	8.86504	146.72	101.071
ems_thioM_720.pdb	14.5259	114.146	73.4242
ems_thioM_1013_0001.pdb	11.0329	164.342	70.9733
ems_thioM_295_0001.pdb	10.9217	108.075	53.3561
ems_thioC_1.pdb	12.4697	161.294	105.893
ems_thioM_596.pdb	9.89242	166.442	102.285
ems_thioM_364_0001.pdb	12.8613	136.823	64.2499
ems_thioM_237.pdb	10.3495	141.137	75.1397
ems_thioM_267.pdb	11.0725	121.15	57.6448
ems_thioM_1034.pdb	10.2027	133.412	104.255
ems_thioM_600.pdb	13.6645	158.75	112.172
ems_thioM_278_0002.pdb	10.8141	133.143	108.237
ems_thioM_817_0002.pdb	9.15202	172.853	95.4826
ems_thioM_1107_0002.pdb	9.29633	144.743	99.8648
ems_thioM_379.pdb	12.2063	166.522	118.93
ems_thioM_935_0002.pdb	9.89023	150.739	101.137
ems_thioM_898.pdb	11.8332	175.17	128.087
ems_thioM_275.pdb	12.3001	164.062	131.484
ems_thioM_898_0002.pdb	11.86	175.796	127.989
ems_thioM_72_0002.pdb	9.83265	149.188	51.2551
ems_thioM_692_0002.pdb	10.8256	172.916	109.509
ems_thioM_87_0002.pdb	11.5971	148.976	55.8416
ems_thioM_391_0001.pdb	12.7197	161.942	141.128
ems_thioM_546.pdb	10.8034	149.799	113.21
ems_thioM_649_0002.pdb	12.0908	163.023	133.923
ems_thioM_243.pdb	9.85206	179.819	102.435
ems_thioM_883_0002.pdb	10.1961	171.908	89.3147
ems_thioM_941_0002.pdb	14.6672	149.918	135.925
ems_thioM_581_0002.pdb	10.1086	169.844	72.3756
ems_thioC_182.pdb	10.8824	139.918	130.225
ems_thioM_443_0001.pdb	12.1387	165.694	123.665
ems_thioM_238_0001.pdb	11.9054	164.588	134.537
ems_thioM_432_0001.pdb	10.0053	159.118	111.193
ems_thioC_151.pdb	10.7719	138.78	76.8927
ems_thioM_459_0002.pdb	9.2646	179.48	89.0604
ems_thioM_799_0001.pdb	11.1826	164.732	113.384
ems_thioM_868_0001.pdb	10.8443	144.546	131.806
ems_thioM_122_0002.pdb	12.0991	169.534	115.257
ems_thioM_677.pdb	11.1459	156.721	130.948
ems_thioM_220_0001.pdb	9.15035	139.225	109.295
ems_thioM_810_0001.pdb	10.748	132.349	126.779
ems_thioM_438_0002.pdb	13.4163	162.145	135.952
ems_thioM_906_0002.pdb	12.9057	144.192	142.698
ems_thioM_533.pdb	10.4148	141.476	104.528
ems_thioM_580_0001.pdb	10.3353	150.74	96.2375
ems_thioM_1040_0001.pdb	13.9393	148.56	52.8356
ems_thioM_965_0002.pdb	10.4024	174.068	104.994
ems_thioM_537_0001.pdb	9.52694	148.132	108.246
ems_thioM_308.pdb	10.5861	150.585	123.415
ems_thioM_529_0001.pdb	10.1511	167.496	112.721
ems_thioM_428.pdb	9.63049	142.345	112.387
ems_thioM_1076_0001.pdb	9.86382	173.556	117.961
ems_thioM_1067_0001.pdb	12.0251	151.157	146.242
ems_thioM_1064_0001.pdb	9.61746	158.062	73.9529
ems_thioC_26.pdb	9.44188	123.542	76.4988
ems_thioM_708.pdb	11.2616	160.153	59.6139
ems_thioM_521.pdb	10.938	159.588	117.711
ems_thioC_121.pdb	11.2291	142.768	137.883
ems_thioM_1096.pdb	12.2101	150.184	129.994
ems_thioM_1029.pdb	13.1568	173.385	121.8
ems_thioM_358_0002.pdb	10.147	135.2	105.59
ems_thioM_179_0002.pdb	10.7477	155.43	110.829
ems_thioM_843_0001.pdb	9.69979	177.678	106.784
ems_thioM_588_0001.pdb	10.0944	145.019	119.505
ems_thioM_937_0001.pdb	11.1909	172.194	110.032
ems_thioC_147.pdb	12.5282	165.016	106.731
ems_thioM_1075_0002.pdb	11.7412	165.952	127.669
ems_thioM_343_0001.pdb	10.5962	153.614	67.3081
ems_thioM_476_0002.pdb	12.4474	149.424	128.622
ems_thioM_1065.pdb	10.1748	176.127	115.846
ems_thioM_693.pdb	11.1149	148.564	67.0386
ems_thioM_567.pdb	12.6124	172.275	146.539
ems_thioM_329_0001.pdb	9.03844	159.734	95.0332
ems_thioM_818.pdb	13.4994	142.581	139.85
ems_thioM_446.pdb	9.88499	156.643	109.534
ems_thioM_636.pdb	12.9634	151.697	126.744
ems_thioM_1036.pdb	11.1012	163.252	49.226
ems_thioM_1039.pdb	11.5163	168.255	96.1584
ems_thioM_429_0002.pdb	9.8156	158.179	96.2651
ems_thioM_682_0002.pdb	9.86592	148.143	111.771
ems_thioM_881_0002.pdb	12.7912	143.845	134.205
ems_thioM_542.pdb	11.4687	160.94	109.916
ems_thioM_972.pdb	9.24945	145.246	93.1088
ems_thioM_444.pdb	11.2935	164.849	115.769
ems_thioM_381_0001.pdb	9.47022	178.144	78.9729
ems_thioM_993.pdb	11.6142	177.318	60.5254
ems_thioM_368_0001.pdb	10.4705	148.483	97.846
ems_thioM_661_0002.pdb	10.6332	139.203	96.4156
ems_thioM_422_0001.pdb	10.9327	141.079	124.05
ems_thioM_73_0001.pdb	10.9533	146.773	122.934
ems_thioM_777.pdb	13.2504	167.397	92.6223
ems_thioM_1101.pdb	10.2775	153.011	66.4438
ems_thioM_622.pdb	8.62795	135.412	86.1227
ems_thioM_347_0001.pdb	10.5952	147.211	120.761
ems_thioM_389_0002.pdb	10.6854	161.572	116.239
ems_thioM_847.pdb	13.1123	176.941	117.057
ems_thioC_259.pdb	10.0235	155.64	121.482
ems_thioC_117.pdb	12.4409	168.747	66.4584
ems_thioM_400_0002.pdb	10.8736	144.235	72.3986
ems_thioM_287_0002.pdb	10.9309	148.842	80.9358
ems_thioC_267.pdb	9.45913	152.134	91.9831
ems_thioM_810_0002.pdb	10.7685	133.014	126.587
ems_thioM_974_0001.pdb	12.9386	144.241	129.881
ems_thioM_1051_0001.pdb	12.0093	176.306	123.244
ems_thioC_143.pdb	10.7916	175.092	96.1183
ems_thioM_252.pdb	9.90086	154.13	65.5704
ems_thioM_826_0001.pdb	11.5551	177.778	123.385
ems_thioM_1120_0002.pdb	10.907	155.253	124.4
ems_thioM_311_0001.pdb	10.495	176.357	72.8339
ems_thioM_528_0002.pdb	10.4131	156.525	124.417
ems_thioM_207_0001.pdb	12.0483	171.418	39.1764
ems_thioM_450.pdb	11.2663	147.004	127.486
ems_thioM_89.pdb	13.8014	141.141	127.937
ems_thioM_493_0001.pdb	9.71567	129.557	100.339
ems_thioM_849.pdb	11.6166	153.98	87.9141
ems_thioM_1015.pdb	9.16848	136.327	83.4346
ems_thioM_346.pdb	10.9306	148.31	117.286
ems_thioM_185.pdb	9.59511	147.392	77.1861
ems_thioM_773_0002.pdb	13.6184	162.531	133.39
ems_thioC_262.pdb	10.6441	154.233	56.831
ems_thioM_682_0001.pdb	9.87348	147.806	111.5
ems_thioM_164.pdb	9.91541	136.543	84.1263
ems_thioM_478.pdb	10.0953	143.541	74.288
ems_thioM_853_0001.pdb	12.8359	153.939	135.53
ems_thioM_88.pdb	10.5798	142.504	138.235
ems_thioM_1028_0002.pdb	12.6201	149.104	83.3923
ems_thioM_660_0002.pdb	10.4509	153.43	61.1642
ems_thioM_948_0002.pdb	9.36665	149.693	78.3163
ems_thioM_503_0002.pdb	10.9498	179.364	118.869
ems_thioM_262_0001.pdb	13.6699	151.589	138.954
ems_thioM_888.pdb	14.6158	152.668	144.519
ems_thioM_791_0001.pdb	14.3232	131.921	145.336
ems_thioM_358.pdb	9.96505	132.387	102.402
ems_thioC_228.pdb	9.00878	164.347	72.0443
ems_thioM_588.pdb	10.3302	144.827	121.553
ems_thioM_339_0001.pdb	12.7502	138.646	137.512
ems_thioM_577.pdb	10.8345	174.18	122.466
ems_thioM_1106.pdb	10.3801	130.124	125.321
[truncated: 613 more rows]

## Sheet: Fig.5A
ROC all	FPR	TPR	ROC 3H			ROC 4H			ROC ferredoxin			ROC thioredoxin			ROC betaGrasp
	0	0		0	0		0	0		0	0		0	0		0	0
	0	0.000822368		0	0.000822368		0	0.000822368		0	0.000822368		0	0.000822368		0	0.000822368
	0	0.00164474		0	0.00164474		0	0.00164474		0	0.00164474		0	0.00164474		0	0.00164474
	0	0.00411184		0	0.00411184		0	0.00411184		0	0.00411184		0	0.00411184		0	0.00411184
	0	0.00822368		0	0.00822368		0	0.00822368		0	0.00822368		0	0.00822368		0	0.00822368
	0	0.00986842		0	0.00986842		0	0.00986842		0	0.00986842		0	0.00986842		0	0.00986842
	0	0.0115132		0	0.0115132		0	0.0115132		0	0.0115132		0	0.0115132		0	0.0115132
	0	0.0131579		0	0.0131579		0	0.0131579		0	0.0131579		0	0.0131579		0	0.0131579
	0	0.015625		0	0.015625		0	0.015625		0	0.015625		0	0.015625		0	0.015625
	0	0.0164474		0	0.0164474		0	0.0164474		0	0.0164474		0	0.0164474		0	0.0164474
	0	0.0197368		0	0.0197368		0	0.0197368		0	0.0197368		0	0.0197368		0	0.0197368
	0	0.0213816		0	0.0213816		0	0.0213816		0	0.0213816		0	0.0213816		0	0.0213816
	0	0.0246711		0	0.0246711		0	0.0246711		0	0.0246711		0	0.0246711		0	0.0246711
	0	0.0271382		0	0.0271382		0	0.0271382		0	0.0271382		0	0.0271382		0	0.0271382
	0	0.0287829		0	0.0287829		0	0.0287829		0	0.0287829		0	0.0287829		0	0.0287829
	0	0.03125		0	0.03125		0	0.03125		0	0.03125		0	0.03125		0	0.03125
	0	0.0337171		0	0.0337171		0	0.0337171		0	0.0337171		0	0.0337171		0	0.0337171
	0	0.0345395		0	0.0345395		0	0.0345395		0	0.0345395		0	0.0345395		0	0.0345395
	0	0.0361842		0	0.0361842		0	0.0361842		0	0.0361842		0	0.0361842		0	0.0361842
	0	0.0386513		0	0.0386513		0	0.0386513		0	0.0386513		0	0.0386513		0	0.0386513
	0	0.0394737		0	0.0394737		0	0.0394737		0	0.0394737		0	0.0394737		0	0.0394737
	0	0.0419408		0	0.0419408		0	0.0419408		0	0.0419408		0	0.0419408		0	0.0419408
	0	0.0427632		0	0.0427632		0	0.0427632		0	0.0427632		0	0.0427632		0	0.0427632
	0.000199203	0.0435855		0.000199203	0.0435855		0.000199203	0.0435855		0.000199203	0.0435855		0.000199203	0.0435855		0.000199203	0.0435855
	0.000398406	0.0452303		0.000398406	0.0452303		0.000398406	0.0452303		0.000398406	0.0452303		0.000398406	0.0452303		0.000398406	0.0452303
	0.000398406	0.046875		0.000398406	0.046875		0.000398406	0.046875		0.000398406	0.046875		0.000398406	0.046875		0.000398406	0.046875
	0.000398406	0.0476974		0.000398406	0.0476974		0.000398406	0.0476974		0.000398406	0.0476974		0.000398406	0.0476974		0.000398406	0.0476974
	0.000398406	0.0493421		0.000398406	0.0493421		0.000398406	0.0493421		0.000398406	0.0493421		0.000398406	0.0493421		0.000398406	0.0493421
	0.000398406	0.0501645		0.000398406	0.0501645		0.000398406	0.0501645		0.000398406	0.0501645		0.000398406	0.0501645		0.000398406	0.0501645
	0.000398406	0.0518092		0.000398406	0.0518092		0.000398406	0.0518092		0.000398406	0.0518092		0.000398406	0.0518092		0.000398406	0.0518092
	0.000398406	0.0542763		0.000398406	0.0542763		0.000398406	0.0542763		0.000398406	0.0542763		0.000398406	0.0542763		0.000398406	0.0542763
	0.000796813	0.0559211		0.000796813	0.0559211		0.000796813	0.0559211		0.000796813	0.0559211		0.000796813	0.0559211		0.000796813	0.0559211
	0.000796813	0.0583882		0.000796813	0.0583882		0.000796813	0.0583882		0.000796813	0.0583882		0.000796813	0.0583882		0.000796813	0.0583882
	0.000796813	0.0625		0.000796813	0.0625		0.000796813	0.0625		0.000796813	0.0625		0.000796813	0.0625		0.000796813	0.0625
	0.000796813	0.0649671		0.000796813	0.0649671		0.000796813	0.0649671		0.000796813	0.0649671		0.000796813	0.0649671		0.000796813	0.0649671
	0.000996016	0.0682566		0.000996016	0.0682566		0.000996016	0.0682566		0.000996016	0.0682566		0.000996016	0.0682566		0.000996016	0.0682566
	0.000996016	0.0731908		0.000996016	0.0731908		0.000996016	0.0731908		0.000996016	0.0731908		0.000996016	0.0731908		0.000996016	0.0731908
	0.00119522	0.0756579		0.00119522	0.0756579		0.00119522	0.0756579		0.00119522	0.0756579		0.00119522	0.0756579		0.00119522	0.0756579
	0.00139442	0.0764803		0.00139442	0.0764803		0.00139442	0.0764803		0.00139442	0.0764803		0.00139442	0.0764803		0.00139442	0.0764803
	0.00139442	0.0773026		0.00139442	0.0773026		0.00139442	0.0773026		0.00139442	0.0773026		0.00139442	0.0773026		0.00139442	0.0773026
	0.00139442	0.0789474		0.00139442	0.0789474		0.00139442	0.0789474		0.00139442	0.0789474		0.00139442	0.0789474		0.00139442	0.0789474
	0.00139442	0.0797697		0.00139442	0.0797697		0.00139442	0.0797697		0.00139442	0.0797697		0.00139442	0.0797697		0.00139442	0.0797697
	0.00139442	0.0822368		0.00139442	0.0822368		0.00139442	0.0822368		0.00139442	0.0822368		0.00139442	0.0822368		0.00139442	0.0822368
	0.00139442	0.0838816		0.00139442	0.0838816		0.00139442	0.0838816		0.00139442	0.0838816		0.00139442	0.0838816		0.00139442	0.0838816
	0.00139442	0.0863487		0.00139442	0.0863487		0.00139442	0.0863487		0.00139442	0.0863487		0.00139442	0.0863487		0.00139442	0.0863487
	0.00139442	0.0879934		0.00139442	0.0879934		0.00139442	0.0879934		0.00139442	0.0879934		0.00139442	0.0879934		0.00139442	0.0879934
	0.00139442	0.0904605		0.00139442	0.0904605		0.00139442	0.0904605		0.00139442	0.0904605		0.00139442	0.0904605		0.00139442	0.0904605
	0.00139442	0.0921053		0.00139442	0.0921053		0.00139442	0.0921053		0.00139442	0.0921053		0.00139442	0.0921053		0.00139442	0.0921053
	0.00139442	0.0945724		0.00139442	0.0945724		0.00139442	0.0945724		0.00139442	0.0945724		0.00139442	0.0945724		0.00139442	0.0945724
	0.00139442	0.0962171		0.00139442	0.0962171		0.00139442	0.0962171		0.00139442	0.0962171		0.00139442	0.0962171		0.00139442	0.0962171
	0.00199203	0.0962171		0.00199203	0.0962171		0.00199203	0.0962171		0.00199203	0.0962171		0.00199203	0.0962171		0.00199203	0.0962171
	0.00199203	0.0978618		0.00199203	0.0978618		0.00199203	0.0978618		0.00199203	0.0978618		0.00199203	0.0978618		0.00199203	0.0978618
	0.00199203	0.0995066		0.00199203	0.0995066		0.00199203	0.0995066		0.00199203	0.0995066		0.00199203	0.0995066		0.00199203	0.0995066
	0.00219124	0.102796		0.00219124	0.102796		0.00219124	0.102796		0.00219124	0.102796		0.00219124	0.102796		0.00219124	0.102796
	0.00219124	0.104441		0.00219124	0.104441		0.00219124	0.104441		0.00219124	0.104441		0.00219124	0.104441		0.00219124	0.104441
	0.00219124	0.105263		0.00219124	0.105263		0.00219124	0.105263		0.00219124	0.105263		0.00219124	0.105263		0.00219124	0.105263
	0.00258964	0.106086		0.00258964	0.106086		0.00258964	0.106086		0.00258964	0.106086		0.00258964	0.106086		0.00258964	0.106086
	0.00258964	0.106908		0.00258964	0.106908		0.00258964	0.106908		0.00258964	0.106908		0.00258964	0.106908		0.00258964	0.106908
	0.00258964	0.108553		0.00258964	0.108553		0.00258964	0.108553		0.00258964	0.108553		0.00258964	0.108553		0.00258964	0.108553
	0.00258964	0.11102		0.00258964	0.11102		0.00258964	0.11102		0.00258964	0.11102		0.00258964	0.11102		0.00258964	0.11102
	0.00258964	0.111842		0.00258964	0.111842		0.00258964	0.111842		0.00258964	0.111842		0.00258964	0.111842		0.00258964	0.111842
	0.00258964	0.115132		0.00258964	0.115132		0.00258964	0.115132		0.00258964	0.115132		0.00258964	0.115132		0.00258964	0.115132
	0.00258964	0.117599		0.00258964	0.117599		0.00258964	0.117599		0.00258964	0.117599		0.00258964	0.117599		0.00258964	0.117599
	0.00258964	0.120888		0.00258964	0.120888		0.00258964	0.120888		0.00258964	0.120888		0.00258964	0.120888		0.00258964	0.120888
	0.00298805	0.123355		0.00298805	0.123355		0.00298805	0.123355		0.00298805	0.123355		0.00298805	0.123355		0.00298805	0.123355
	0.00298805	0.125822		0.00298805	0.125822		0.00298805	0.125822		0.00298805	0.125822		0.00298805	0.125822		0.00298805	0.125822
	0.00298805	0.129934		0.00298805	0.129934		0.00298805	0.129934		0.00298805	0.129934		0.00298805	0.129934		0.00298805	0.129934
	0.00298805	0.134868		0.00298805	0.134868		0.00298805	0.134868		0.00298805	0.134868		0.00298805	0.134868		0.00298805	0.134868
	0.00318725	0.137336		0.00318725	0.137336		0.00318725	0.137336		0.00318725	0.137336		0.00318725	0.137336		0.00318725	0.137336
	0.00318725	0.13898		0.00318725	0.13898		0.00318725	0.13898		0.00318725	0.13898		0.00318725	0.13898		0.00318725	0.13898
	0.00338645	0.141447		0.00338645	0.141447		0.00338645	0.141447		0.00338645	0.141447		0.00338645	0.141447		0.00338645	0.141447
	0.00338645	0.143914		0.00338645	0.143914		0.00338645	0.143914		0.00338645	0.143914		0.00338645	0.143914		0.00338645	0.143914
	0.00338645	0.144737		0.00338645	0.144737		0.00338645	0.144737		0.00338645	0.144737		0.00338645	0.144737		0.00338645	0.144737
	0.00338645	0.147204		0.00338645	0.147204		0.00338645	0.147204		0.00338645	0.147204		0.00338645	0.147204		0.00338645	0.147204
	0.00378486	0.151316		0.00378486	0.151316		0.00378486	0.151316		0.00378486	0.151316		0.00378486	0.151316		0.00378486	0.151316
	0.00398406	0.152961		0.00398406	0.152961		0.00398406	0.152961		0.00398406	0.152961		0.00398406	0.152961		0.00398406	0.152961
	0.00418327	0.153783		0.00418327	0.153783		0.00418327	0.153783		0.00418327	0.153783		0.00418327	0.153783		0.00418327	0.153783
	0.00418327	0.155428		0.00418327	0.155428		0.00418327	0.155428		0.00418327	0.155428		0.00418327	0.155428		0.00418327	0.155428
	0.00438247	0.157895		0.00438247	0.157895		0.00438247	0.157895		0.00438247	0.157895		0.00438247	0.157895		0.00438247	0.157895
	0.00458167	0.157895		0.00458167	0.157895		0.00458167	0.157895		0.00458167	0.157895		0.00458167	0.157895		0.00458167	0.157895
	0.00478088	0.162007		0.00478088	0.162007		0.00478088	0.162007		0.00478088	0.162007		0.00478088	0.162007		0.00478088	0.162007
	0.00478088	0.165296		0.00478088	0.165296		0.00478088	0.165296		0.00478088	0.165296		0.00478088	0.165296		0.00478088	0.165296
	0.00498008	0.166118		0.00498008	0.166118		0.00498008	0.166118		0.00498008	0.166118		0.00498008	0.166118		0.00498008	0.166118
	0.00498008	0.167763		0.00498008	0.167763		0.00498008	0.167763		0.00498008	0.167763		0.00498008	0.167763		0.00498008	0.167763
	0.00517928	0.169408		0.00517928	0.169408		0.00517928	0.169408		0.00517928	0.169408		0.00517928	0.169408		0.00517928	0.169408
	0.00517928	0.17352		0.00517928	0.17352		0.00517928	0.17352		0.00517928	0.17352		0.00517928	0.17352		0.00517928	0.17352
	0.00557769	0.178454		0.00557769	0.178454		0.00557769	0.178454		0.00557769	0.178454		0.00557769	0.178454		0.00557769	0.178454
	0.00557769	0.181743		0.00557769	0.181743		0.00557769	0.181743		0.00557769	0.181743		0.00557769	0.181743		0.00557769	0.181743
	0.00557769	0.184211		0.00557769	0.184211		0.00557769	0.184211		0.00557769	0.184211		0.00557769	0.184211		0.00557769	0.184211
	0.00577689	0.186678		0.00577689	0.186678		0.00577689	0.186678		0.00577689	0.186678		0.00577689	0.186678		0.00577689	0.186678
	0.0061753	0.189967		0.0061753	0.189967		0.0061753	0.189967		0.0061753	0.189967		0.0061753	0.189967		0.0061753	0.189967
	0.0061753	0.194079		0.0061753	0.194079		0.0061753	0.194079		0.0061753	0.194079		0.0061753	0.194079		0.0061753	0.194079
	0.0061753	0.195724		0.0061753	0.195724		0.0061753	0.195724		0.0061753	0.195724		0.0061753	0.195724		0.0061753	0.195724
	0.00657371	0.200658		0.00657371	0.200658		0.00657371	0.200658		0.00657371	0.200658		0.00657371	0.200658		0.00657371	0.200658
	0.00697211	0.206414		0.00697211	0.206414		0.00697211	0.206414		0.00697211	0.206414		0.00697211	0.206414		0.00697211	0.206414
	0.00717131	0.208882		0.00717131	0.208882		0.00717131	0.208882		0.00717131	0.208882		0.00717131	0.208882		0.00717131	0.208882
	0.00717131	0.210526		0.00717131	0.210526		0.00717131	0.210526		0.00717131	0.210526		0.00717131	0.210526		0.00717131	0.210526
	0.00756972	0.212993		0.00756972	0.212993		0.00756972	0.212993		0.00756972	0.212993		0.00756972	0.212993		0.00756972	0.212993
	0.00756972	0.215461		0.00756972	0.215461		0.00756972	0.215461		0.00756972	0.215461		0.00756972	0.215461		0.00756972	0.215461
	0.00796813	0.219572		0.00796813	0.219572		0.00796813	0.219572		0.00796813	0.219572		0.00796813	0.219572		0.00796813	0.219572
	0.00816733	0.222862		0.00816733	0.222862		0.00816733	0.222862		0.00816733	0.222862		0.00816733	0.222862		0.00816733	0.222862
	0.00856574	0.224507		0.00856574	0.224507		0.00856574	0.224507		0.00856574	0.224507		0.00856574	0.224507		0.00856574	0.224507
	0.00856574	0.226151		0.00856574	0.226151		0.00856574	0.226151		0.00856574	0.226151		0.00856574	0.226151		0.00856574	0.226151
	0.00876494	0.231086		0.00876494	0.231086		0.00876494	0.231086		0.00876494	0.231086		0.00876494	0.231086		0.00876494	0.231086
	0.00876494	0.234375		0.00876494	0.234375		0.00876494	0.234375		0.00876494	0.234375		0.00876494	0.234375		0.00876494	0.234375
	0.00876494	0.239309		0.00876494	0.239309		0.00876494	0.239309		0.00876494	0.239309		0.00876494	0.239309		0.00876494	0.239309
	0.00936255	0.241776		0.00936255	0.241776		0.00936255	0.241776		0.00936255	0.241776		0.00936255	0.241776		0.00936255	0.241776
	0.00936255	0.242599		0.00936255	0.242599		0.00936255	0.242599		0.00936255	0.242599		0.00936255	0.242599		0.00936255	0.242599
	0.00936255	0.244243		0.00936255	0.244243		0.00936255	0.244243		0.00936255	0.244243		0.00936255	0.244243		0.00936255	0.244243
	0.00956175	0.245888		0.00956175	0.245888		0.00956175	0.245888		0.00956175	0.245888		0.00956175	0.245888		0.00956175	0.245888
	0.00956175	0.247533		0.00956175	0.247533		0.00956175	0.247533		0.00956175	0.247533		0.00956175	0.247533		0.00956175	0.247533
	0.00996016	0.248355		0.00996016	0.248355		0.00996016	0.248355		0.00996016	0.248355		0.00996016	0.248355		0.00996016	0.248355
	0.0101594	0.251645		0.0101594	0.251645		0.0101594	0.251645		0.0101594	0.251645		0.0101594	0.251645		0.0101594	0.251645
	0.0103586	0.254112		0.0103586	0.254112		0.0103586	0.254112		0.0103586	0.254112		0.0103586	0.254112		0.0103586	0.254112
	0.0105578	0.255757		0.0105578	0.255757		0.0105578	0.255757		0.0105578	0.255757		0.0105578	0.255757		0.0105578	0.255757
	0.0105578	0.256579		0.0105578	0.256579		0.0105578	0.256579		0.0105578	0.256579		0.0105578	0.256579		0.0105578	0.256579
	0.0105578	0.263158		0.0105578	0.263158		0.0105578	0.263158		0.0105578	0.263158		0.0105578	0.263158		0.0105578	0.263158
	0.0109562	0.264803		0.0109562	0.264803		0.0109562	0.264803		0.0109562	0.264803		0.0109562	0.264803		0.0109562	0.264803
	0.0111554	0.268914		0.0111554	0.268914		0.0111554	0.268914		0.0111554	0.268914		0.0111554	0.268914		0.0111554	0.268914
	0.011753	0.273849		0.011753	0.273849		0.011753	0.273849		0.011753	0.273849		0.011753	0.273849		0.011753	0.273849
	0.011753	0.277138		0.011753	0.277138		0.011753	0.277138		0.011753	0.277138		0.011753	0.277138		0.011753	0.277138
	0.0119522	0.28125		0.0119522	0.28125		0.0119522	0.28125		0.0119522	0.28125		0.0119522	0.28125		0.0119522	0.28125
	0.0123506	0.284539		0.0123506	0.284539		0.0123506	0.284539		0.0123506	0.284539		0.0123506	0.284539		0.0123506	0.284539
	0.0125498	0.286184		0.0125498	0.286184		0.0125498	0.286184		0.0125498	0.286184		0.0125498	0.286184		0.0125498	0.286184
	0.0129482	0.291118		0.0129482	0.291118		0.0129482	0.291118		0.0129482	0.291118		0.0129482	0.291118		0.0129482	0.291118
	0.0145418	0.296053		0.0145418	0.296053		0.0145418	0.296053		0.0145418	0.296053		0.0145418	0.296053		0.0145418	0.296053
	0.0149402	0.297697		0.0149402	0.297697		0.0149402	0.297697		0.0149402	0.297697		0.0149402	0.297697		0.0149402	0.297697
	0.0149402	0.300164		0.0149402	0.300164		0.0149402	0.300164		0.0149402	0.300164		0.0149402	0.300164		0.0149402	0.300164
	0.0149402	0.306743		0.0149402	0.306743		0.0149402	0.306743		0.0149402	0.306743		0.0149402	0.306743		0.0149402	0.306743
	0.0151394	0.311678		0.0151394	0.311678		0.0151394	0.311678		0.0151394	0.311678		0.0151394	0.311678		0.0151394	0.311678
	0.0159363	0.319901		0.0159363	0.319901		0.0159363	0.319901		0.0159363	0.319901		0.0159363	0.319901		0.0159363	0.319901
	0.0159363	0.323191		0.0159363	0.323191		0.0159363	0.323191		0.0159363	0.323191		0.0159363	0.323191		0.0159363	0.323191
	0.0163347	0.325658		0.0163347	0.325658		0.0163347	0.325658		0.0163347	0.325658		0.0163347	0.325658		0.0163347	0.325658
	0.0171315	0.327303		0.0171315	0.327303		0.0171315	0.327303		0.0171315	0.327303		0.0171315	0.327303		0.0171315	0.327303
	0.0173307	0.332237		0.0173307	0.332237		0.0173307	0.332237		0.0173307	0.332237		0.0173307	0.332237		0.0173307	0.332237
	0.0175299	0.333059		0.0175299	0.333059		0.0175299	0.333059		0.0175299	0.333059		0.0175299	0.333059		0.0175299	0.333059
	0.0181275	0.337171		0.0181275	0.337171		0.0181275	0.337171		0.0181275	0.337171		0.0181275	0.337171		0.0181275	0.337171
	0.0183267	0.341283		0.0183267	0.341283		0.0183267	0.341283		0.0183267	0.341283		0.0183267	0.341283		0.0183267	0.341283
	0.0185259	0.344572		0.0185259	0.344572		0.0185259	0.344572		0.0185259	0.344572		0.0185259	0.344572		0.0185259	0.344572
	0.0185259	0.347039		0.0185259	0.347039		0.0185259	0.347039		0.0185259	0.347039		0.0185259	0.347039		0.0185259	0.347039
	0.0187251	0.351974		0.0187251	0.351974		0.0187251	0.351974		0.0187251	0.351974		0.0187251	0.351974		0.0187251	0.351974
	0.0191235	0.355263		0.0191235	0.355263		0.0191235	0.355263		0.0191235	0.355263		0.0191235	0.355263		0.0191235	0.355263
	0.0191235	0.36102		0.0191235	0.36102		0.0191235	0.36102		0.0191235	0.36102		0.0191235	0.36102		0.0191235	0.36102
	0.0195219	0.363487		0.0195219	0.363487		0.0195219	0.363487		0.0195219	0.363487		0.0195219	0.363487		0.0195219	0.363487
	0.0195219	0.366776		0.0195219	0.366776		0.0195219	0.366776		0.0195219	0.366776		0.0195219	0.366776		0.0195219	0.366776
	0.0199203	0.369243		0.0199203	0.369243		0.0199203	0.369243		0.0199203	0.369243		0.0199203	0.369243		0.0199203	0.369243
	0.0203187	0.374178		0.0203187	0.374178		0.0203187	0.374178		0.0203187	0.374178		0.0203187	0.374178		0.0203187	0.374178
	0.0203187	0.378289		0.0203187	0.378289		0.0203187	0.378289		0.0203187	0.378289		0.0203187	0.378289		0.0203187	0.378289
	0.0203187	0.381579		0.0203187	0.381579		0.0203187	0.381579		0.0203187	0.381579		0.0203187	0.381579		0.0203187	0.381579
	0.0207171	0.384046		0.0207171	0.384046		0.0207171	0.384046		0.0207171	0.384046		0.0207171	0.384046		0.0207171	0.384046
	0.0213147	0.384046		0.0213147	0.384046		0.0213147	0.384046		0.0213147	0.384046		0.0213147	0.384046		0.0213147	0.384046
	0.0215139	0.386513		0.0215139	0.386513		0.0215139	0.386513		0.0215139	0.386513		0.0215139	0.386513		0.0215139	0.386513
	0.02251	0.389803		0.02251	0.389803		0.02251	0.389803		0.02251	0.389803		0.02251	0.389803		0.02251	0.389803
	0.0229084	0.394737		0.0229084	0.394737		0.0229084	0.394737		0.0229084	0.394737		0.0229084	0.394737		0.0229084	0.394737
	0.0231076	0.397204		0.0231076	0.397204		0.0231076	0.397204		0.0231076	0.397204		0.0231076	0.397204		0.0231076	0.397204
	0.0233068	0.398849		0.0233068	0.398849		0.0233068	0.398849		0.0233068	0.398849		0.0233068	0.398849		0.0233068	0.398849
	0.0241036	0.400493		0.0241036	0.400493		0.0241036	0.400493		0.0241036	0.400493		0.0241036	0.400493		0.0241036	0.400493
	0.024502	0.405428		0.024502	0.405428		0.024502	0.405428		0.024502	0.405428		0.024502	0.405428		0.024502	0.405428
	0.0250996	0.407072		0.0250996	0.407072		0.0250996	0.407072		0.0250996	0.407072		0.0250996	0.407072		0.0250996	0.407072
	0.0250996	0.412829		0.0250996	0.412829		0.0250996	0.412829		0.0250996	0.412829		0.0250996	0.412829		0.0250996	0.412829
	0.025498	0.418586		0.025498	0.418586		0.025498	0.418586		0.025498	0.418586		0.025498	0.418586		0.025498	0.418586
	0.0256972	0.42352		0.0256972	0.42352		0.0256972	0.42352		0.0256972	0.42352		0.0256972	0.42352		0.0256972	0.42352
	0.0262948	0.429276		0.0262948	0.429276		0.0262948	0.429276		0.0262948	0.429276		0.0262948	0.429276		0.0262948	0.429276
	0.0266932	0.430921		0.0266932	0.430921		0.0266932	0.430921		0.0266932	0.430921		0.0266932	0.430921		0.0266932	0.430921
	0.0268924	0.430921		0.0268924	0.430921		0.0268924	0.430921		0.0268924	0.430921		0.0268924	0.430921		0.0268924	0.430921
	0.0270916	0.432566		0.0270916	0.432566		0.0270916	0.432566		0.0270916	0.432566		0.0270916	0.432566		0.0270916	0.432566
	0.0278884	0.435033		0.0278884	0.435033		0.0278884	0.435033		0.0278884	0.435033		0.0278884	0.435033		0.0278884	0.435033
	0.0280876	0.4375		0.0280876	0.4375		0.0280876	0.4375		0.0280876	0.4375		0.0280876	0.4375		0.0280876	0.4375
	0.0284861	0.441612		0.0284861	0.441612		0.0284861	0.441612		0.0284861	0.441612		0.0284861	0.441612		0.0284861	0.441612
	0.0290837	0.445724		0.0290837	0.445724		0.0290837	0.445724		0.0290837	0.445724		0.0290837	0.445724		0.0290837	0.445724
	0.0296813	0.446546		0.0296813	0.446546		0.0296813	0.446546		0.0296813	0.446546		0.0296813	0.446546		0.0296813	0.446546
	0.0304781	0.446546		0.0304781	0.446546		0.0304781	0.446546		0.0304781	0.446546		0.0304781	0.446546		0.0304781	0.446546
	0.0310757	0.449836		0.0310757	0.449836		0.0310757	0.449836		0.0310757	0.449836		0.0310757	0.449836		0.0310757	0.449836
	0.0314741	0.449836		0.0314741	0.449836		0.0314741	0.449836		0.0314741	0.449836		0.0314741	0.449836		0.0314741	0.449836
	0.0326693	0.45148		0.0326693	0.45148		0.0326693	0.45148		0.0326693	0.45148		0.0326693	0.45148		0.0326693	0.45148
	0.0326693	0.452303		0.0326693	0.452303		0.0326693	0.452303		0.0326693	0.452303		0.0326693	0.452303		0.0326693	0.452303
	0.0328685	0.453947		0.0328685	0.453947		0.0328685	0.453947		0.0328685	0.453947		0.0328685	0.453947		0.0328685	0.453947
	0.0328685	0.456414		0.0328685	0.456414		0.0328685	0.456414		0.0328685	0.456414		0.0328685	0.456414		0.0328685	0.456414
	0.0332669	0.457237		0.0332669	0.457237		0.0332669	0.457237		0.0332669	0.457237		0.0332669	0.457237		0.0332669	0.457237
	0.0338645	0.465461		0.0338645	0.465461		0.0338645	0.465461		0.0338645	0.465461		0.0338645	0.465461		0.0338645	0.465461
	0.0344622	0.467105		0.0344622	0.467105		0.0344622	0.467105		0.0344622	0.467105		0.0344622	0.467105		0.0344622	0.467105
	0.035259	0.467928		0.035259	0.467928		0.035259	0.467928		0.035259	0.467928		0.035259	0.467928		0.035259	0.467928
	0.0356574	0.472039		0.0356574	0.472039		0.0356574	0.472039		0.0356574	0.472039		0.0356574	0.472039		0.0356574	0.472039
	0.0356574	0.473684		0.0356574	0.473684		0.0356574	0.473684		0.0356574	0.473684		0.0356574	0.473684		0.0356574	0.473684
	0.0360558	0.476151		0.0360558	0.476151		0.0360558	0.476151		0.0360558	0.476151		0.0360558	0.476151		0.0360558	0.476151
	0.0364542	0.479441		0.0364542	0.479441		0.0364542	0.479441		0.0364542	0.479441		0.0364542	0.479441		0.0364542	0.479441
	0.0368526	0.485197		0.0368526	0.485197		0.0368526	0.485197		0.0368526	0.485197		0.0368526	0.485197		0.0368526	0.485197
	0.0378486	0.490132		0.0378486	0.490132		0.0378486	0.490132		0.0378486	0.490132		0.0378486	0.490132		0.0378486	0.490132
	0.0388446	0.490954		0.0388446	0.490954		0.0388446	0.490954		0.0388446	0.490954		0.0388446	0.490954		0.0388446	0.490954
	0.0388446	0.495066		0.0388446	0.495066		0.0388446	0.495066		0.0388446	0.495066		0.0388446	0.495066		0.0388446	0.495066
	0.0390438	0.495888		0.0390438	0.495888		0.0390438	0.495888		0.0390438	0.495888		0.0390438	0.495888		0.0390438	0.495888
	0.0396414	0.498355		0.0396414	0.498355		0.0396414	0.498355		0.0396414	0.498355		0.0396414	0.498355		0.0396414	0.498355
	0.040239	0.5		0.040239	0.5		0.040239	0.5		0.040239	0.5		0.040239	0.5		0.040239	0.5
	0.0406375	0.503289		0.0406375	0.503289		0.0406375	0.503289		0.0406375	0.503289		0.0406375	0.503289		0.0406375	0.503289
	0.0410359	0.504112		0.0410359	0.504112		0.0410359	0.504112		0.0410359	0.504112		0.0410359	0.504112		0.0410359	0.504112
	0.0416335	0.508224		0.0416335	0.508224		0.0416335	0.508224		0.0416335	0.508224		0.0416335	0.508224		0.0416335	0.508224
	0.0430279	0.509868		0.0430279	0.509868		0.0430279	0.509868		0.0430279	0.509868		0.0430279	0.509868		0.0430279	0.509868
	0.0434263	0.511513		0.0434263	0.511513		0.0434263	0.511513		0.0434263	0.511513		0.0434263	0.511513		0.0434263	0.511513
	0.0436255	0.51398		0.0436255	0.51398		0.0436255	0.51398		0.0436255	0.51398		0.0436255	0.51398		0.0436255	0.51398
	0.0440239	0.518092		0.0440239	0.518092		0.0440239	0.518092		0.0440239	0.518092		0.0440239	0.518092		0.0440239	0.518092
	0.0440239	0.518914		0.0440239	0.518914		0.0440239	0.518914		0.0440239	0.518914		0.0440239	0.518914		0.0440239	0.518914
	0.0442231	0.523026		0.0442231	0.523026		0.0442231	0.523026		0.0442231	0.523026		0.0442231	0.523026		0.0442231	0.523026
	0.0448207	0.526316		0.0448207	0.526316		0.0448207	0.526316		0.0448207	0.526316		0.0448207	0.526316		0.0448207	0.526316
	0.0452191	0.528783		0.0452191	0.528783		0.0452191	0.528783		0.0452191	0.528783		0.0452191	0.528783		0.0452191	0.528783
	0.0458167	0.532072		0.0458167	0.532072		0.0458167	0.532072		0.0458167	0.532072		0.0458167	0.532072		0.0458167	0.532072
	0.0468127	0.532895		0.0468127	0.532895		0.0468127	0.532895		0.0468127	0.532895		0.0468127	0.532895		0.0468127	0.532895
	0.048008	0.532895		0.048008	0.532895		0.048008	0.532895		0.048008	0.532895		0.048008	0.532895		0.048008	0.532895
	0.0492032	0.537007		0.0492032	0.537007		0.0492032	0.537007		0.0492032	0.537007		0.0492032	0.537007		0.0492032	0.537007
	0.0498008	0.541941		0.0498008	0.541941		0.0498008	0.541941		0.0498008	0.541941		0.0498008	0.541941		0.0498008	0.541941
	0.0503984	0.544408		0.0503984	0.544408		0.0503984	0.544408		0.0503984	0.544408		0.0503984	0.544408		0.0503984	0.544408
	0.0507968	0.546053		0.0507968	0.546053		0.0507968	0.546053		0.0507968	0.546053		0.0507968	0.546053		0.0507968	0.546053
	0.051992	0.547697		0.051992	0.547697		0.051992	0.547697		0.051992	0.547697		0.051992	0.547697		0.051992	0.547697
	0.052988	0.550164		0.052988	0.550164		0.052988	0.550164		0.052988	0.550164		0.052988	0.550164		0.052988	0.550164
	0.0537849	0.552632		0.0537849	0.552632		0.0537849	0.552632		0.0537849	0.552632		0.0537849	0.552632		0.0537849	0.552632
	0.0543825	0.560033		0.0543825	0.560033		0.0543825	0.560033		0.0543825	0.560033		0.0543825	0.560033		0.0543825	0.560033
	0.0559761	0.563322		0.0559761	0.563322		0.0559761	0.563322		0.0559761	0.563322		0.0559761	0.563322		0.0559761	0.563322
	0.0565737	0.567434		0.0565737	0.567434		0.0565737	0.567434		0.0565737	0.567434		0.0565737	0.567434		0.0565737	0.567434
	0.0569721	0.570724		0.0569721	0.570724		0.0569721	0.570724		0.0569721	0.570724		0.0569721	0.570724		0.0569721	0.570724
	0.0579681	0.574013		0.0579681	0.574013		0.0579681	0.574013		0.0579681	0.574013		0.0579681	0.574013		0.0579681	0.574013
	0.0585657	0.57648		0.0585657	0.57648		0.0585657	0.57648		0.0585657	0.57648		0.0585657	0.57648		0.0585657	0.57648
	0.059761	0.578125		0.059761	0.578125		0.059761	0.578125		0.059761	0.578125		0.059761	0.578125		0.059761	0.578125
	0.0609562	0.585526		0.0609562	0.585526		0.0609562	0.585526		0.0609562	0.585526		0.0609562	0.585526		0.0609562	0.585526
	0.0613546	0.585526		0.0613546	0.585526		0.0613546	0.585526		0.0613546	0.585526		0.0613546	0.585526		0.0613546	0.585526
	0.0623506	0.588816		0.0623506	0.588816		0.0623506	0.588816		0.0623506	0.588816		0.0623506	0.588816		0.0623506	0.588816
	0.062749	0.590461		0.062749	0.590461		0.062749	0.590461		0.062749	0.590461		0.062749	0.590461		0.062749	0.590461
	0.0635458	0.594572		0.0635458	0.594572		0.0635458	0.594572		0.0635458	0.594572		0.0635458	0.594572		0.0635458	0.594572
	0.0635458	0.595395		0.0635458	0.595395		0.0635458	0.595395		0.0635458	0.595395		0.0635458	0.595395		0.0635458	0.595395
	0.0645418	0.597862		0.0645418	0.597862		0.0645418	0.597862		0.0645418	0.597862		0.0645418	0.597862		0.0645418	0.597862
	0.064741	0.598684		0.064741	0.598684		0.064741	0.598684		0.064741	0.598684		0.064741	0.598684		0.064741	0.598684
	0.0655378	0.601151		0.0655378	0.601151		0.0655378	0.601151		0.0655378	0.601151		0.0655378	0.601151		0.0655378	0.601151
	0.0659363	0.602796		0.0659363	0.602796		0.0659363	0.602796		0.0659363	0.602796		0.0659363	0.602796		0.0659363	0.602796
	0.0667331	0.605263		0.0667331	0.605263		0.0667331	0.605263		0.0667331	0.605263		0.0667331	0.605263		0.0667331	0.605263
	0.0675299	0.606908		0.0675299	0.606908		0.0675299	0.606908		0.0675299	0.606908		0.0675299	0.606908		0.0675299	0.606908
	0.0689243	0.610197		0.0689243	0.610197		0.0689243	0.610197		0.0689243	0.610197		0.0689243	0.610197		0.0689243	0.610197
	0.0697211	0.612664		0.0697211	0.612664		0.0697211	0.612664		0.0697211	0.612664		0.0697211	0.612664		0.0697211	0.612664
	0.0709163	0.614309		0.0709163	0.614309		0.0709163	0.614309		0.0709163	0.614309		0.0709163	0.614309		0.0709163	0.614309
	0.0721116	0.614309		0.0721116	0.614309		0.0721116	0.614309		0.0721116	0.614309		0.0721116	0.614309		0.0721116	0.614309
	0.0731076	0.616776		0.0731076	0.616776		0.0731076	0.616776		0.0731076	0.616776		0.0731076	0.616776		0.0731076	0.616776
	0.0743028	0.621711		0.0743028	0.621711		0.0743028	0.621711		0.0743028	0.621711		0.0743028	0.621711		0.0743028	0.621711
	0.0766932	0.624178		0.0766932	0.624178		0.0766932	0.624178		0.0766932	0.624178		0.0766932	0.624178		0.0766932	0.624178
	0.0778884	0.627467		0.0778884	0.627467		0.0778884	0.627467		0.0778884	0.627467		0.0778884	0.627467		0.0778884	0.627467
	0.0784861	0.629934		0.0784861	0.629934		0.0784861	0.629934		0.0784861	0.629934		0.0784861	0.629934		0.0784861	0.629934
	0.0792829	0.629934		0.0792829	0.629934		0.0792829	0.629934		0.0792829	0.629934		0.0792829	0.629934		0.0792829	0.629934
	0.0796813	0.633224		0.0796813	0.633224		0.0796813	0.633224		0.0796813	0.633224		0.0796813	0.633224		0.0796813	0.633224
	0.0806773	0.634868		0.0806773	0.634868		0.0806773	0.634868		0.0806773	0.634868		0.0806773	0.634868		0.0806773	0.634868
	0.0812749	0.63898		0.0812749	0.63898		0.0812749	0.63898		0.0812749	0.63898		0.0812749	0.63898		0.0812749	0.63898
	0.0826693	0.64227		0.0826693	0.64227		0.0826693	0.64227		0.0826693	0.64227		0.0826693	0.64227		0.0826693	0.64227
	0.0832669	0.645559		0.0832669	0.645559		0.0832669	0.645559		0.0832669	0.645559		0.0832669	0.645559		0.0832669	0.645559
	0.0838645	0.648026		0.0838645	0.648026		0.0838645	0.648026		0.0838645	0.648026		0.0838645	0.648026		0.0838645	0.648026
	0.085259	0.650493		0.085259	0.650493		0.085259	0.650493		0.085259	0.650493		0.085259	0.650493		0.085259	0.650493
	0.086255	0.652138		0.086255	0.652138		0.086255	0.652138		0.086255	0.652138		0.086255	0.652138		0.086255	0.652138
	0.0870518	0.655428		0.0870518	0.655428		0.0870518	0.655428		0.0870518	0.655428		0.0870518	0.655428		0.0870518	0.655428
	0.0880478	0.657895		0.0880478	0.657895		0.0880478	0.657895		0.0880478	0.657895		0.0880478	0.657895		0.0880478	0.657895
	0.0884462	0.662829		0.0884462	0.662829		0.0884462	0.662829		0.0884462	0.662829		0.0884462	0.662829		0.0884462	0.662829
	0.0890438	0.667763		0.0890438	0.667763		0.0890438	0.667763		0.0890438	0.667763		0.0890438	0.667763		0.0890438	0.667763
	0.0900398	0.67023		0.0900398	0.67023		0.0900398	0.67023		0.0900398	0.67023		0.0900398	0.67023		0.0900398	0.67023
	0.0904382	0.675164		0.0904382	0.675164		0.0904382	0.675164		0.0904382	0.675164		0.0904382	0.675164		0.0904382	0.675164
	0.0918327	0.676809		0.0918327	0.676809		0.0918327	0.676809		0.0918327	0.676809		0.0918327	0.676809		0.0918327	0.676809
	0.0928287	0.683388		0.0928287	0.683388		0.0928287	0.683388		0.0928287	0.683388		0.0928287	0.683388		0.0928287	0.683388
	0.0952191	0.685855		0.0952191	0.685855		0.0952191	0.685855		0.0952191	0.685855		0.0952191	0.685855		0.0952191	0.685855
	0.0960159	0.688322		0.0960159	0.688322		0.0960159	0.688322		0.0960159	0.688322		0.0960159	0.688322		0.0960159	0.688322
	0.0968127	0.689145		0.0968127	0.689145		0.0968127	0.689145		0.0968127	0.689145		0.0968127	0.689145		0.0968127	0.689145
	0.0976096	0.694079		0.0976096	0.694079		0.0976096	0.694079		0.0976096	0.694079		0.0976096	0.694079		0.0976096	0.694079
	0.0986056	0.696546		0.0986056	0.696546		0.0986056	0.696546		0.0986056	0.696546		0.0986056	0.696546		0.0986056	0.696546
	0.0996016	0.698191		0.0996016	0.698191		0.0996016	0.698191		0.0996016	0.698191		0.0996016	0.698191		0.0996016	0.698191
	0.100797	0.700658		0.100797	0.700658		0.100797	0.700658		0.100797	0.700658		0.100797	0.700658		0.100797	0.700658
	0.101394	0.703947		0.101394	0.703947		0.101394	0.703947		0.101394	0.703947		0.101394	0.703947		0.101394	0.703947
	0.102789	0.70477		0.102789	0.70477		0.102789	0.70477		0.102789	0.70477		0.102789	0.70477		0.102789	0.70477
	0.103785	0.705592		0.103785	0.705592		0.103785	0.705592		0.103785	0.705592		0.103785	0.705592		0.103785	0.705592
	0.10498	0.710526		0.10498	0.710526		0.10498	0.710526		0.10498	0.710526		0.10498	0.710526		0.10498	0.710526
	0.105777	0.711349		0.105777	0.711349		0.105777	0.711349		0.105777	0.711349		0.105777	0.711349		0.105777	0.711349
	0.106972	0.713816		0.106972	0.713816		0.106972	0.713816		0.106972	0.713816		0.106972	0.713816		0.106972	0.713816
	0.108167	0.715461		0.108167	0.715461		0.108167	0.715461		0.108167	0.715461		0.108167	0.715461		0.108167	0.715461
	0.10996	0.717928		0.10996	0.717928		0.10996	0.717928		0.10996	0.717928		0.10996	0.717928		0.10996	0.717928
	0.111355	0.71875		0.111355	0.71875		0.111355	0.71875		0.111355	0.71875		0.111355	0.71875		0.111355	0.71875
	0.111952	0.720395		0.111952	0.720395		0.111952	0.720395		0.111952	0.720395		0.111952	0.720395		0.111952	0.720395
	0.114143	0.722039		0.114143	0.722039		0.114143	0.722039		0.114143	0.722039		0.114143	0.722039		0.114143	0.722039
	0.115538	0.724507		0.115538	0.724507		0.115538	0.724507		0.115538	0.724507		0.115538	0.724507		0.115538	0.724507
	0.116733	0.726974		0.116733	0.726974		0.116733	0.726974		0.116733	0.726974		0.116733	0.726974		0.116733	0.726974
	0.118924	0.726974		0.118924	0.726974		0.118924	0.726974		0.118924	0.726974		0.118924	0.726974		0.118924	0.726974
	0.120518	0.731086		0.120518	0.731086		0.120518	0.731086		0.120518	0.731086		0.120518	0.731086		0.120518	0.731086
	0.122112	0.733553		0.122112	0.733553		0.122112	0.733553		0.122112	0.733553		0.122112	0.733553		0.122112	0.733553
	0.123506	0.738487		0.123506	0.738487		0.123506	0.738487		0.123506	0.738487		0.123506	0.738487		0.123506	0.738487
	0.124701	0.740954		0.124701	0.740954		0.124701	0.740954		0.124701	0.740954		0.124701	0.740954		0.124701	0.740954
	0.126295	0.742599		0.126295	0.742599		0.126295	0.742599		0.126295	0.742599		0.126295	0.742599		0.126295	0.742599
	0.12749	0.743421		0.12749	0.743421		0.12749	0.743421		0.12749	0.743421		0.12749	0.743421		0.12749	0.743421
	0.128486	0.745888		0.128486	0.745888		0.128486	0.745888		0.128486	0.745888		0.128486	0.745888		0.128486	0.745888
	0.130478	0.748355		0.130478	0.748355		0.130478	0.748355		0.130478	0.748355		0.130478	0.748355		0.130478	0.748355
	0.132072	0.749178		0.132072	0.749178		0.132072	0.749178		0.132072	0.749178		0.132072	0.749178		0.132072	0.749178
	0.132869	0.75		0.132869	0.75		0.132869	0.75		0.132869	0.75		0.132869	0.75		0.132869	0.75
	0.134861	0.75		0.134861	0.75		0.134861	0.75		0.134861	0.75		0.134861	0.75		0.134861	0.75
	0.135857	0.754112		0.135857	0.754112		0.135857	0.754112		0.135857	0.754112		0.135857	0.754112		0.135857	0.754112
	0.13745	0.762336		0.13745	0.762336		0.13745	0.762336		0.13745	0.762336		0.13745	0.762336		0.13745	0.762336
	0.139841	0.763158		0.139841	0.763158		0.139841	0.763158		0.139841	0.763158		0.139841	0.763158		0.139841	0.763158
	0.141434	0.763158		0.141434	0.763158		0.141434	0.763158		0.141434	0.763158		0.141434	0.763158		0.141434	0.763158
	0.143426	0.765625		0.143426	0.765625		0.143426	0.765625		0.143426	0.765625		0.143426	0.765625		0.143426	0.765625
	0.144622	0.768092		0.144622	0.768092		0.144622	0.768092		0.144622	0.768092		0.144622	0.768092		0.144622	0.768092
	0.146215	0.769737		0.146215	0.769737		0.146215	0.769737		0.146215	0.769737		0.146215	0.769737		0.146215	0.769737
	0.148207	0.772204		0.148207	0.772204		0.148207	0.772204		0.148207	0.772204		0.148207	0.772204		0.148207	0.772204
	0.150199	0.773849		0.150199	0.773849		0.150199	0.773849		0.150199	0.773849		0.150199	0.773849		0.150199	0.773849
	0.151195	0.777961		0.151195	0.777961		0.151195	0.777961		0.151195	0.777961		0.151195	0.777961		0.151195	0.777961
	0.15259	0.780428		0.15259	0.780428		0.15259	0.780428		0.15259	0.780428		0.15259	0.780428		0.15259	0.780428
	0.153785	0.782072		0.153785	0.782072		0.153785	0.782072		0.153785	0.782072		0.153785	0.782072		0.153785	0.782072
	0.155179	0.782895		0.155179	0.782895		0.155179	0.782895		0.155179	0.782895		0.155179	0.782895		0.155179	0.782895
	0.156773	0.786184		0.156773	0.786184		0.156773	0.786184		0.156773	0.786184		0.156773	0.786184		0.156773	0.786184
	0.158964	0.789474		0.158964	0.789474		0.158964	0.789474		0.158964	0.789474		0.158964	0.789474		0.158964	0.789474
	0.161753	0.791941		0.161753	0.791941		0.161753	0.791941		0.161753	0.791941		0.161753	0.791941		0.161753	0.791941
	0.163546	0.791941		0.163546	0.791941		0.163546	0.791941		0.163546	0.791941		0.163546	0.791941		0.163546	0.791941
	0.167131	0.792763		0.167131	0.792763		0.167131	0.792763		0.167131	0.792763		0.167131	0.792763		0.167131	0.792763
	0.170319	0.794408		0.170319	0.794408		0.170319	0.794408		0.170319	0.794408		0.170319	0.794408		0.170319	0.794408
	0.17251	0.796875		0.17251	0.796875		0.17251	0.796875		0.17251	0.796875		0.17251	0.796875		0.17251	0.796875
	0.173904	0.800164		0.173904	0.800164		0.173904	0.800164		0.173904	0.800164		0.173904	0.800164		0.173904	0.800164
	0.175697	0.802632		0.175697	0.802632		0.175697	0.802632		0.175697	0.802632		0.175697	0.802632		0.175697	0.802632
	0.177092	0.805099		0.177092	0.805099		0.177092	0.805099		0.177092	0.805099		0.177092	0.805099		0.177092	0.805099
	0.178486	0.809211		0.178486	0.809211		0.178486	0.809211		0.178486	0.809211		0.178486	0.809211		0.178486	0.809211
	0.180677	0.810033		0.180677	0.810033		0.180677	0.810033		0.180677	0.810033		0.180677	0.810033		0.180677	0.810033
	0.182072	0.813322		0.182072	0.813322		0.182072	0.813322		0.182072	0.813322		0.182072	0.813322		0.182072	0.813322
	0.184462	0.814967		0.184462	0.814967		0.184462	0.814967		0.184462	0.814967		0.184462	0.814967		0.184462	0.814967
	0.187849	0.818257		0.187849	0.818257		0.187849	0.818257		0.187849	0.818257		0.187849	0.818257		0.187849	0.818257
	0.190637	0.821546		0.190637	0.821546		0.190637	0.821546		0.190637	0.821546		0.190637	0.821546		0.190637	0.821546
	0.192231	0.822368		0.192231	0.822368		0.192231	0.822368		0.192231	0.822368		0.192231	0.822368		0.192231	0.822368
	0.193227	0.823191		0.193227	0.823191		0.193227	0.823191		0.193227	0.823191		0.193227	0.823191		0.193227	0.823191
	0.195418	0.828125		0.195418	0.828125		0.195418	0.828125		0.195418	0.828125		0.195418	0.828125		0.195418	0.828125
	0.19741	0.82977		0.19741	0.82977		0.19741	0.82977		0.19741	0.82977		0.19741	0.82977		0.19741	0.82977
	0.199402	0.830592		0.199402	0.830592		0.199402	0.830592		0.199402	0.830592		0.199402	0.830592		0.199402	0.830592
	0.201793	0.833059		0.201793	0.833059		0.201793	0.833059		0.201793	0.833059		0.201793	0.833059		0.201793	0.833059
	0.203586	0.835526		0.203586	0.835526		0.203586	0.835526		0.203586	0.835526		0.203586	0.835526		0.203586	0.835526
	0.206375	0.836349		0.206375	0.836349		0.206375	0.836349		0.206375	0.836349		0.206375	0.836349		0.206375	0.836349
	0.208765	0.839638		0.208765	0.839638		0.208765	0.839638		0.208765	0.839638		0.208765	0.839638		0.208765	0.839638
	0.210757	0.84375		0.210757	0.84375		0.210757	0.84375		0.210757	0.84375		0.210757	0.84375		0.210757	0.84375
	0.214741	0.845395		0.214741	0.845395		0.214741	0.845395		0.214741	0.845395		0.214741	0.845395		0.214741	0.845395
	0.219323	0.848684		0.219323	0.848684		0.219323	0.848684		0.219323	0.848684		0.219323	0.848684		0.219323	0.848684
	0.221713	0.850329		0.221713	0.850329		0.221713	0.850329		0.221713	0.850329		0.221713	0.850329		0.221713	0.850329
	0.224502	0.852796		0.224502	0.852796		0.224502	0.852796		0.224502	0.852796		0.224502	0.852796		0.224502	0.852796
	0.226295	0.853618		0.226295	0.853618		0.226295	0.853618		0.226295	0.853618		0.226295	0.853618		0.226295	0.853618
	0.228685	0.856086		0.228685	0.856086		0.228685	0.856086		0.228685	0.856086		0.228685	0.856086		0.228685	0.856086
	0.231275	0.860197		0.231275	0.860197		0.231275	0.860197		0.231275	0.860197		0.231275	0.860197		0.231275	0.860197
	0.235458	0.862664		0.235458	0.862664		0.235458	0.862664		0.235458	0.862664		0.235458	0.862664		0.235458	0.862664
	0.239243	0.864309		0.239243	0.864309		0.239243	0.864309		0.239243	0.864309		0.239243	0.864309		0.239243	0.864309
	0.242032	0.866776		0.242032	0.866776		0.242032	0.866776		0.242032	0.866776		0.242032	0.866776		0.242032	0.866776
	0.245219	0.869243		0.245219	0.869243		0.245219	0.869243		0.245219	0.869243		0.245219	0.869243		0.245219	0.869243
	0.24761	0.871711		0.24761	0.871711		0.24761	0.871711		0.24761	0.871711		0.24761	0.871711		0.24761	0.871711
	0.251195	0.874178		0.251195	0.874178		0.251195	0.874178		0.251195	0.874178		0.251195	0.874178		0.251195	0.874178
	0.253785	0.876645		0.253785	0.876645		0.253785	0.876645		0.253785	0.876645		0.253785	0.876645		0.253785	0.876645
	0.256175	0.877467		0.256175	0.877467		0.256175	0.877467		0.256175	0.877467		0.256175	0.877467		0.256175	0.877467
	0.258167	0.879934		0.258167	0.879934		0.258167	0.879934		0.258167	0.879934		0.258167	0.879934		0.258167	0.879934
	0.260956	0.884868		0.260956	0.884868		0.260956	0.884868		0.260956	0.884868		0.260956	0.884868		0.260956	0.884868
	0.264741	0.884868		0.264741	0.884868		0.264741	0.884868		0.264741	0.884868		0.264741	0.884868		0.264741	0.884868
	0.268725	0.885691		0.268725	0.885691		0.268725	0.885691		0.268725	0.885691		0.268725	0.885691		0.268725	0.885691
	0.271514	0.885691		0.271514	0.885691		0.271514	0.885691		0.271514	0.885691		0.271514	0.885691		0.271514	0.885691
	0.275697	0.888158		0.275697	0.888158		0.275697	0.888158		0.275697	0.888158		0.275697	0.888158		0.275697	0.888158
	0.277888	0.889803		0.277888	0.889803		0.277888	0.889803		0.277888	0.889803		0.277888	0.889803		0.277888	0.889803
	0.281673	0.890625		0.281673	0.890625		0.281673	0.890625		0.281673	0.890625		0.281673	0.890625		0.281673	0.890625
	0.283865	0.89227		0.283865	0.89227		0.283865	0.89227		0.283865	0.89227		0.283865	0.89227		0.283865	0.89227
	0.288247	0.89227		0.288247	0.89227		0.288247	0.89227		0.288247	0.89227		0.288247	0.89227		0.288247	0.89227
	0.292231	0.894737		0.292231	0.894737		0.292231	0.894737		0.292231	0.894737		0.292231	0.894737		0.292231	0.894737
	0.295817	0.896382		0.295817	0.896382		0.295817	0.896382		0.295817	0.896382		0.295817	0.896382		0.295817	0.896382
	0.299203	0.898026		0.299203	0.898026		0.299203	0.898026		0.299203	0.898026		0.299203	0.898026		0.299203	0.898026
	0.303785	0.901316		0.303785	0.901316		0.303785	0.901316		0.303785	0.901316		0.303785	0.901316		0.303785	0.901316
	0.307171	0.902138		0.307171	0.902138		0.307171	0.902138		0.307171	0.902138		0.307171	0.902138		0.307171	0.902138
	0.311554	0.90625		0.311554	0.90625		0.311554	0.90625		0.311554	0.90625		0.311554	0.90625		0.311554	0.90625
	0.314741	0.908717		0.314741	0.908717		0.314741	0.908717		0.314741	0.908717		0.314741	0.908717		0.314741	0.908717
	0.318127	0.911184		0.318127	0.911184		0.318127	0.911184		0.318127	0.911184		0.318127	0.911184		0.318127	0.911184
	0.320916	0.914474		0.320916	0.914474		0.320916	0.914474		0.320916	0.914474		0.320916	0.914474		0.320916	0.914474
	0.323506	0.914474		0.323506	0.914474		0.323506	0.914474		0.323506	0.914474		0.323506	0.914474		0.323506	0.914474
	0.327291	0.915296		0.327291	0.915296		0.327291	0.915296		0.327291	0.915296		0.327291	0.915296		0.327291	0.915296
	0.332669	0.916118		0.332669	0.916118		0.332669	0.916118		0.332669	0.916118		0.332669	0.916118		0.332669	0.916118
	0.33745	0.916941		0.33745	0.916941		0.33745	0.916941		0.33745	0.916941		0.33745	0.916941		0.33745	0.916941
	0.343227	0.918586		0.343227	0.918586		0.343227	0.918586		0.343227	0.918586		0.343227	0.918586		0.343227	0.918586
	0.346614	0.921053		0.346614	0.921053		0.346614	0.921053		0.346614	0.921053		0.346614	0.921053		0.346614	0.921053
	0.35239	0.924342		0.35239	0.924342		0.35239	0.924342		0.35239	0.924342		0.35239	0.924342		0.35239	0.924342
	0.357371	0.925987		0.357371	0.925987		0.357371	0.925987		0.357371	0.925987		0.357371	0.925987		0.357371	0.925987
	0.361952	0.925987		0.361952	0.925987		0.361952	0.925987		0.361952	0.925987		0.361952	0.925987		0.361952	0.925987
	0.367331	0.926809		0.367331	0.926809		0.367331	0.926809		0.367331	0.926809		0.367331	0.926809		0.367331	0.926809
	0.371713	0.930921		0.371713	0.930921		0.371713	0.930921		0.371713	0.930921		0.371713	0.930921		0.371713	0.930921
	0.376096	0.934211		0.376096	0.934211		0.376096	0.934211		0.376096	0.934211		0.376096	0.934211		0.376096	0.934211
	0.379681	0.935033		0.379681	0.935033		0.379681	0.935033		0.379681	0.935033		0.379681	0.935033		0.379681	0.935033
	0.384064	0.935855		0.384064	0.935855		0.384064	0.935855		0.384064	0.935855		0.384064	0.935855		0.384064	0.935855
	0.388446	0.9375		0.388446	0.9375		0.388446	0.9375		0.388446	0.9375		0.388446	0.9375		0.388446	0.9375
	0.392231	0.939967		0.392231	0.939967		0.392231	0.939967		0.392231	0.939967		0.392231	0.939967		0.392231	0.939967
	0.399004	0.941612		0.399004	0.941612		0.399004	0.941612		0.399004	0.941612		0.399004	0.941612		0.399004	0.941612
	0.405578	0.942434		0.405578	0.942434		0.405578	0.942434		0.405578	0.942434		0.405578	0.942434		0.405578	0.942434
	0.411355	0.944079		0.411355	0.944079		0.411355	0.944079		0.411355	0.944079		0.411355	0.944079		0.411355	0.944079
	0.417928	0.944901		0.417928	0.944901		0.417928	0.944901		0.417928	0.944901		0.417928	0.944901		0.417928	0.944901
	0.423307	0.945724		0.423307	0.945724		0.423307	0.945724		0.423307	0.945724		0.423307	0.945724		0.423307	0.945724
	0.428486	0.949013		0.428486	0.949013		0.428486	0.949013		0.428486	0.949013		0.428486	0.949013		0.428486	0.949013
	0.433068	0.949013		0.433068	0.949013		0.433068	0.949013		0.433068	0.949013		0.433068	0.949013		0.433068	0.949013
	0.439044	0.949013		0.439044	0.949013		0.439044	0.949013		0.439044	0.949013		0.439044	0.949013		0.439044	0.949013
	0.445418	0.95148		0.445418	0.95148		0.445418	0.95148		0.445418	0.95148		0.445418	0.95148		0.445418	0.95148
	0.451394	0.952303		0.451394	0.952303		0.451394	0.952303		0.451394	0.952303		0.451394	0.952303		0.451394	0.952303
	0.456175	0.955592		0.456175	0.955592		0.456175	0.955592		0.456175	0.955592		0.456175	0.955592		0.456175	0.955592
	0.462151	0.956414		0.462151	0.956414		0.462151	0.956414		0.462151	0.956414		0.462151	0.956414		0.462151	0.956414
	0.468327	0.957237		0.468327	0.957237		0.468327	0.957237		0.468327	0.957237		0.468327	0.957237		0.468327	0.957237
	0.474303	0.960526		0.474303	0.960526		0.474303	0.960526		0.474303	0.960526		0.474303	0.960526		0.474303	0.960526
	0.480478	0.961349		0.480478	0.961349		0.480478	0.961349		0.480478	0.961349		0.480478	0.961349		0.480478	0.961349
	0.48745	0.964638		0.48745	0.964638		0.48745	0.964638		0.48745	0.964638		0.48745	0.964638		0.48745	0.964638
	0.494821	0.967928		0.494821	0.967928		0.494821	0.967928		0.494821	0.967928		0.494821	0.967928		0.494821	0.967928
	0.500996	0.96875		0.500996	0.96875		0.500996	0.96875		0.500996	0.96875		0.500996	0.96875		0.500996	0.96875
	0.50996	0.96875		0.50996	0.96875		0.50996	0.96875		0.50996	0.96875		0.50996	0.96875		0.50996	0.96875
	0.518924	0.970395		0.518924	0.970395		0.518924	0.970395		0.518924	0.970395		0.518924	0.970395		0.518924	0.970395
	0.52749	0.972862		0.52749	0.972862		0.52749	0.972862		0.52749	0.972862		0.52749	0.972862		0.52749	0.972862
	0.538645	0.973684		0.538645	0.973684		0.538645	0.973684		0.538645	0.973684		0.538645	0.973684		0.538645	0.973684
	0.548805	0.974507		0.548805	0.974507		0.548805	0.974507		0.548805	0.974507		0.548805	0.974507		0.548805	0.974507
	0.559363	0.974507		0.559363	0.974507		0.559363	0.974507		0.559363	0.974507		0.559363	0.974507		0.559363	0.974507
	0.567729	0.975329		0.567729	0.975329		0.567729	0.975329		0.567729	0.975329		0.567729	0.975329		0.567729	0.975329
	0.577689	0.976151		0.577689	0.976151		0.577689	0.976151		0.577689	0.976151		0.577689	0.976151		0.577689	0.976151
	0.586255	0.976151		0.586255	0.976151		0.586255	0.976151		0.586255	0.976151		0.586255	0.976151		0.586255	0.976151
	0.594821	0.979441		0.594821	0.979441		0.594821	0.979441		0.594821	0.979441		0.594821	0.979441		0.594821	0.979441
	0.615139	0.981086		0.615139	0.981086		0.615139	0.981086		0.615139	0.981086		0.615139	0.981086		0.615139	0.981086
	0.623904	0.981908		0.623904	0.981908		0.623904	0.981908		0.623904	0.981908		0.623904	0.981908		0.623904	0.981908
	0.632869	0.984375		0.632869	0.984375		0.632869	0.984375		0.632869	0.984375		0.632869	0.984375		0.632869	0.984375
	0.644024	0.984375		0.644024	0.984375		0.644024	0.984375		0.644024	0.984375		0.644024	0.984375		0.644024	0.984375
	0.656972	0.985197		0.656972	0.985197		0.656972	0.985197		0.656972	0.985197		0.656972	0.985197		0.656972	0.985197
	0.668327	0.985197		0.668327	0.985197		0.668327	0.985197		0.668327	0.985197		0.668327	0.985197		0.668327	0.985197
	0.680279	0.98602		0.680279	0.98602		0.680279	0.98602		0.680279	0.98602		0.680279	0.98602		0.680279	0.98602
	0.692829	0.986842		0.692829	0.986842		0.692829	0.986842		0.692829	0.986842		0.692829	0.986842		0.692829	0.986842
	0.707371	0.986842		0.707371	0.986842		0.707371	0.986842		0.707371	0.986842		0.707371	0.986842		0.707371	0.986842
	0.719721	0.987664		0.719721	0.987664		0.719721	0.987664		0.719721	0.987664		0.719721	0.987664		0.719721	0.987664
	0.736653	0.989309		0.736653	0.989309		0.736653	0.989309		0.736653	0.989309		0.736653	0.989309		0.736653	0.989309
	0.748406	0.990132		0.748406	0.990132		0.748406	0.990132		0.748406	0.990132		0.748406	0.990132		0.748406	0.990132
	0.762948	0.990954		0.762948	0.990954		0.762948	0.990954		0.762948	0.990954		0.762948	0.990954		0.762948	0.990954
	0.778884	0.990954		0.778884	0.990954		0.778884	0.990954		0.778884	0.990954		0.778884	0.990954		0.778884	0.990954
	0.795418	0.991776		0.795418	0.991776		0.795418	0.991776		0.795418	0.991776		0.795418	0.991776		0.795418	0.991776
	0.812749	0.992599		0.812749	0.992599		0.812749	0.992599		0.812749	0.992599		0.812749	0.992599		0.812749	0.992599
	0.826295	0.993421		0.826295	0.993421		0.826295	0.993421		0.826295	0.993421		0.826295	0.993421		0.826295	0.993421
	0.844223	0.993421		0.844223	0.993421		0.844223	0.993421		0.844223	0.993421		0.844223	0.993421		0.844223	0.993421
	0.863745	0.995888		0.863745	0.995888		0.863745	0.995888		0.863745	0.995888		0.863745	0.995888		0.863745	0.995888
	0.882072	0.996711		0.882072	0.996711		0.882072	0.996711		0.882072	0.996711		0.882072	0.996711		0.882072	0.996711
	0.902988	0.997533		0.902988	0.997533		0.902988	0.997533		0.902988	0.997533		0.902988	0.997533		0.902988	0.997533
	0.922709	0.997533		0.922709	0.997533		0.922709	0.997533		0.922709	0.997533		0.922709	0.997533		0.922709	0.997533
	0.939442	0.998355		0.939442	0.998355		0.939442	0.998355		0.939442	0.998355		0.939442	0.998355		0.939442	0.998355
	0.958167	1		0.958167	1		0.958167	1		0.958167	1		0.958167	1		0.958167	1
	0.975697	1		0.975697	1		0.975697	1		0.975697	1		0.975697	1		0.975697	1
	0.991434	1		0.991434	1		0.991434	1		0.991434	1		0.991434	1		0.991434	1
	1	1		1	1		1	1		1	1		1	1		1	1

## Sheet: Fig.5B
mix	3H	4H	bG	ferredoxin	thioredoxin
0.893162	0.791578	0.852955	0.769419	0.786913	0.791756
0.893366	0.793773	0.853668	0.756105	0.79116	0.790848
0.895881	0.790299	0.848786	0.782192	0.78641	0.790333

## Sheet: Fig.5C
	mix	3H	4H	bG	ferredoxin	thioredoxin
	0.900421	0.825262	0.891132	0.883133	0.869898	0.703542
	0.890288	0.820636	0.899849	0.860293	0.868549	0.823496
	0.892801	0.803583	0.904715	0.838519	0.858596	0.849167

## Sheet: Supp. Fig.6 
ferredoxins	motif	comp only	3h	motif	comp only	bG	motif	comp only	thioredoxins	motif	comp only	coil	motif	comp only	4h	d	comp only
	-0.361203	-2.76833		1.22232	0.807599		-0.593845	-0.806831		-1.12862	-1.86843		-2.98841	-0.447801		-0.117438	-0.732771
	-0.991707	-0.772894		0.501213	1.31085		-0.582104	-0.423353		-1.30729	-1.32943		-2.90722	-0.956793		0.194646	1.28409
	-0.913339	-1.15971		1.04339	1.3075		0.67265	0.0732627		-2.07334	-1.46334		-1.11657	-1.32046		-0.286565	-0.932935
	0.476563	-0.331303		1.29705	-0.923406		1.35773	-0.570872		-1.71798	-1.38571		-1.11393	-0.690695		-0.527879	-0.570998
	0.353782	-0.933995		0.96801	1.51465		-0.934203	-0.911464		-2.06157	0.199867		-3.52736	-1.50422		-0.284685	-0.894495
	0.025114	-0.789625		0.440568	0.615078		1.49051	-0.477106		-1.61448	-2.68409		-1.94423	-1.00274		-0.952692	-0.210146
	-0.568863	-0.539759		0.159505	1.5602		1.38537	-2.29833		-0.22472	-3.29208		-1.72755	-1.46466		2.474	-0.230946
	1.70636	-1.09293		-0.2338	-2.23141		-0.329391	-1.62282		-1.28972	-0.927196		-0.275443	-1.18326		2.02612	-0.431439
	-1.1171	-2.11445		-0.114094	0.0682417		-1.19529	-1.42316		-1.52304	-0.0763192		-0.889925	-2.44394		-0.412462	-0.455383
	-0.886505	-0.95079		1.48582	-1.4687		-0.373604	-0.655556		-0.638686	-0.0817675		-0.113015	-3.64004		-1.70018	-0.324496
	-0.438315	-1.76		0.31504	-1.29463		-1.1655	0.755691		-1.75693	-1.69463		-0.0496787	-1.69405		-2.6581	-0.138955
	-2.02028	-1.04208		-0.585747	-0.17514		-1.45773	-0.245162		0.610262	-0.470642		0.0279574	-0.713506		-0.554021	-1.84538
	-1.15935	0.233148		0.810709	-1.01755		-0.7768	-0.679868		-1.42737	-1.02561		-0.436294	-0.706718		-0.929628	-1.74294
	-2.42997	-1.10115		-0.219898	0.0721496		-0.921558	-1.12938		-1.16313	-2.50698		-0.921943	-2.61152		-0.975317	-0.290686
	-0.843421	0.354082		2.0359	-0.65108		-1.13658	-3.9386		-0.571219	0.335882		0.362148	0.659337		-0.274267	-0.0847664
	-0.928567	-2.82481		1.0585	-0.166915		-1.73929	-0.171797		-0.212519	-0.876052		1.31241	-0.349179		-0.262734	-3.06765
	-0.127006	-2.52113		1.67981	-2.07976		-0.370342	-1.41032		-1.06374	-0.985834		-0.720442	-1.74673		0.664966	-0.999163
	0.514718	-1.19871		-2.07265	1.18888		-0.631497	-0.792006		0.115482	-0.116335		-0.846061	-0.976818		1.24125	-0.149621
	-0.39532	-0.590814		2.96533	1.55975		-2.75889	-1.55947		-1.23203	-0.552701		-2.5272	-2.41059		-0.190963	-1.05768
	-0.351701	-1.97573		1.95655	1.56882		-0.509524	-0.335523		-2.10237	-1.12281		-0.272115	-2.36178		-2.92627	-0.4404
	0.123652	-0.484942		1.11102	-1.23006		-1.52332	-2.11679		-1.47742	-0.222643		-0.0632124	-1.26464		1.0237	0.303607
	-1.12514	0.954768		1.60165	-0.709461		-1.02701	1.18996		-0.936874	0.437824		0.300806	-0.531102		-0.781944	1.0535
	-0.959738	-0.368186		2.2273	0.441737		-2.28106	-0.461524		-2.11617	-1.2919		-0.672531	-0.426501		-0.823249	0.718774
	-0.932446	0.388013		1.43818	0.205265		-0.521678	-0.225826		-1.76709	-2.70505		-0.493943	-0.559564		0.133123	0.448136
	-0.766105	-1.7623		0.0670734	-0.541806		0.396228	-1.00855		-0.925417	-2.41962		-0.903237	-1.5266		0.682479	-0.20397
	-1.08164	-2.64626		-0.706517	-0.588682		0.324492	-0.328008		-2.09324	-1.25705		-1.62315	1.07789		-0.905465	-1.03631
	-2.59116	0.0567354		0.324974	-0.966634		-0.636333	-0.397541		-1.69693	-0.766117		-0.626224	0.944262		2.13556	-0.65221
	-2.09289	-0.471166		-0.662517	-1.2155		1.27671	-2.02085		-0.904146	-1.32806		-0.770846	-1.64354		-1.2622	-0.32678
	-0.271475	-0.539037		1.81072	2.0977		-0.33278	1.01839		-0.758376	-0.250821		-3.2273	-2.20238		-1.11461	1.88657
	-0.981093	-0.843959		0.779068	0.65408		-2.90335	-1.00075		-0.813889	0.309477		-3.21887	-1.11315		-0.308835	-1.62562
	-1.95331	-0.578969		-0.675858	1.45234		-1.05901	-4.33112		-0.850854	-1.4906		-0.676891	-1.03624		1.42521	-0.69458
	-0.52742	0.910279		-0.303548	1.4463		0.13664	-2.49636		-0.535952	-2.10156		-2.38716	-1.18466		-1.33114	2.36018
	-0.575409	-0.515333		1.01972	0.282466		0.226391	-4.25043		-0.44553	-0.61547		-0.941454	-2.14284		-0.377688	-2.25236
	-0.0440386	-0.862505		-0.386845	-0.197607		0.157987	-3.54121		-0.724471	-0.978201		-1.13008	-0.795614		0.147898	-2.05459
	0.15614	-0.552027		1.28151	-0.904671		0.489723	0.451403		-1.1905	-0.813214		-1.16693	-2.69815		-1.10253	0.208979
	0.200734	0.479186		1.31599	1.81721		0.0840382	-3.29183		-1.90208	-3.4803		-0.917396	-2.63266		0.537381	-0.545629
	-0.273474	-1.32979		0.806838	-0.916256		-0.0799802	-1.20345		-0.701406	-0.760791		-0.283737	-0.694045		-2.42944	-0.202515
	-0.955243	-1.72662		1.75767	-1.56742		1.0996	0.0831499		-2.50065	-1.77312		-0.989017	-0.575367		-1.38216	-0.153744
	-0.662401	-0.0777776		1.16238	-0.297068		-1.50603	-1.07792		-1.86179	-1.84393		-0.437778	-0.770138		1.3982	-1.4176
	-0.764615	-0.413215		1.55679	0.145311		1.30705	-0.443625		-1.00529	-0.973316		-1.1869	0.565158		-1.03472	-1.457
	0.0923537	-1.1261		-1.07589	1.337		0.0151222	-0.150887		-2.06699	-1.62099		-0.478416	-0.658582		-2.46496	-0.40023
	-0.0827801	0.0478028		0.686606	-0.819079		0.0374604	-0.482727		-0.490185	-0.570805		0.0378039	-0.463774		0.869443	0.401329
	-0.915683	-0.73584		-1.71311	-0.812455		-1.9264	-1.00553		0.216648	-1.12237		-0.459703	-1.32783		-1.71742	-0.891694
	-0.220629	0.184534		1.15807	-0.814633		-1.91124	-0.315201		-1.88379	-0.497051		-0.814626	-0.570217		1.08623	-0.667633
	0.0839843	-2.38389		1.84543	-0.774975		-0.00901876	-0.0916798		-1.03231	-0.638712		-0.590167	-0.571487		1.27199	-0.86805
	-0.515947	-0.232988		0.975364	-0.689144		-0.958334	-0.676754		-0.685854	-0.345814		-1.65289	-0.373486		-0.747714	-0.243016
	0.308951	-0.490494		0.159018	1.51843		-1.55064	-0.939736		-2.21454	-1.10734		-0.771029	-1.65681		-1.12009	-1.00513
	1.28942	-0.0833428		-0.33684	0.382768		-1.64085	-0.646952		-1.05486	-0.574869		-1.69222	-1.79191		-1.11266	-0.216686
	0.919531	-0.884794		1.56392	-0.614907		1.057	-1.79892		-1.00065	-2.53678		-4.18365	-2.75786		-0.459207	-1.49305
	-0.981821	-0.385658		1.70592	1.47371		0.0748828	0.640453		-0.498546	-1.15495		-1.1624	0.802051		0.0716355	-1.3591
	0.265747	-1.16597		1.61025	0.818217		-1.47178	0.301713		-0.851606	-0.566171		-0.590795	-1.93014		-1.51164	1.5308
	0.14622	-0.534492		1.6892	-1.76659		-1.02431	-0.685267		-1.30393	0.0627601		0.178183	-1.27393		-1.0423	-0.383088
	-1.03302	-0.8492		0.29137	-0.45613		0.165297	0.809663		-0.87408	-1.08024		-0.437769	-0.683594		-0.200105	-0.656058
	-2.07632	0.401296		-0.228147	1.23151		-0.0614362	-0.111554		-0.999359	-1.18768		-0.803103	0.829886		1.92876	0.555541
	0.241415	-1.04374		1.47439	-0.348642		-0.672289	0.324129		-1.51315	-2.57903		-0.185954	0.901345		-0.933348	-0.697864
	-1.94322	0.646533		1.46771	0.919445		0.0937787	-0.486244		-0.227576	-0.682257		-2.05388	-0.707725		-0.864777	-0.75932
	-1.38936	-1.40779		0.394918	-0.769307		-0.194725	0.106198		-0.928405	-0.285175		-0.740697	-0.82491		-2.18642	-1.73889
	-0.230214	-2.10965		1.20058	-0.99693		-1.41587	0.405872		-2.38221	-0.541903		0.682696	1.05176		-1.13751	-1.6402
	-0.974707	-0.588196		-0.579909	-1.27562		-0.595302	-0.369297		-0.613785	-0.977542		0.0350397	-1.04696		-0.593853	-1.60673
	0.0918983	-0.969811		0.287347	-0.127322		0.791699	-1.70852		-0.268267	-0.906059		-1.35457	-0.291258		-0.943322	-0.454151
	-4.36659	-1.81553		0.703943	0.0433146		0.0421725	-1.30995		-0.550381	-1.31159		1.43384	-0.543593		-0.98879	-0.920444
	1.06835	-1.82444		1.59714	0.441575		-0.188464	-1.09895		-2.64035	-4.32146		-0.504527	-1.10399		-0.552119	-0.957044
	1.24165	-0.542191		1.5758	0.649195		-3.07082	0.0921058		0.351278	-1.43664		0.350578	-0.366233		-0.458326	-1.07349
	-1.39765	-0.797195		1.90864	-1.52869		-0.0503309	0.0618431		-1.08523	-0.951671		-0.510975	-0.361511		1.04621	-1.24332
	-1.91024	-0.800947		-0.385369	-0.403315		-1.51595	-1.69765		-0.639478	-0.362821		-1.58603	-0.720279		0.76387	-1.28467
	-0.52384	0.0488443		1.75837	-0.421379		-1.63687	-0.540566		0.660647	-1.5307		-0.834603	-1.01069		-0.0381972	0.314356
	-0.538761	-0.695365		1.43722	-0.183113		0.0892689	-0.603157		-0.470902	-1.11964		-1.60473	-0.689162		2.07349	-2.33523
	-0.657188	-1.28373		1.63521	-0.656402		1.63488	-0.190446		-1.73863	1.03952		1.03228	1.8137		0.853551	0.501395
	-0.748276	-1.75882		1.92332	-0.247248		0.528438	-0.604254		-1.32652	-1.55799		0.12437	-0.779514		0.991121	-1.29387
	-1.25706	1.11313		0.617414	-0.159012		0.292372	-0.545747		-1.37841	-1.66537		-1.6494	1.65001		-0.520891	-1.64843
	-1.53113	-0.443329		0.954425	1.75473		1.80941	-0.958032		-3.31022	-1.65031		-0.257865	-0.18984		-1.75846	-0.542635
	-0.214841	0.457608		1.93072	-0.634924		-1.13864	-0.627828		-0.609683	-1.58895		-3.16672	-0.780912		-0.276023	-0.700102
	-0.465049	0.323967		1.00386	-1.55519		-1.45382	-0.307045		-0.422976	-0.165352		-1.71475	-1.18912		-1.04125	-1.34972
	-0.606643	-0.88171		1.09802	-3.68184		-2.55729	-0.456117		0.130855	-0.655397		-1.01378	-0.477604		-0.787193	1.48558
	0.956481	-0.895079		-0.91236	0.522775		-0.880063	-0.71895		-1.10881	0.111811		-0.827884	-0.696273		-1.49383	-0.419253
	-1.39943	-0.855326		-0.724656	1.4576		-0.0899106	-0.979559		-2.12339	-2.10889		-0.462837	-0.934727		-0.540811	-0.649253
	-1.17024	0.409259		1.62477	0.808369		-1.72394	-0.30067		-2.54825	-1.43627		-1.3736	-0.846001		-0.885607	-0.890118
	-0.343334	-1.91004		0.303328	-0.567525		-0.157475	-1.17145		0.0776057	-2.41634		-0.894293	0.510694		-1.39274	-1.78133
	-0.43344	-1.77715		-0.726878	0.895677		1.7268	-2.15976		-2.69364	-0.873523		-0.857868	-2.67828		-0.520988	-2.00691
	-3.3474	-0.487809		0.698805	0.213905		-2.43384	-1.25948		-1.1226	-2.31513		0.0857387	-0.862795		-2.60118	-3.84626
	-0.729377	-1.0294		-0.370866	-0.299442		-1.01037	-2.32641		-0.669437	-1.80964		-0.540094	-0.830119		-0.895889	-1.55485
	0.93483	-2.39201		1.2169	-2.68108		1.54779	-0.866775		-0.590524	-0.56831		-0.373139	0.611154		-1.09677	-0.944751
	-1.60652	0.807177		0.429898	-2.70415		-3.14576	-0.212838		-0.942151	-2.56505		-3.01902	-2.35099		-1.20619	-1.41378
	1.13223	-3.31592		2.58973	-0.500874		0.423185	-0.19746		0.290886	-2.09895		0.283777	-0.871493		-2.36295	-1.68055
	-1.65109	-1.23607		0.971459	-0.743419		0.48996	-1.38238		-0.550557	-1.03166		0.904004	-0.590606		0.812274	-0.392356
	-3.9106	0.755374		-0.221297	-0.613201		-0.202904	-0.322293		-0.881504	-2.84189		-0.397883	0.629059		-0.441124	-0.765448
	-2.20376	-0.475995		1.70509	-0.551765		-0.979191	-0.195408		-0.911015	-0.00195509		-0.463988	0.245638		-2.39173	-1.75986
	-2.65915	-0.0912363		1.44467	-0.703308		-1.21788	-0.634968		-0.687089	-2.52818		-0.37801	-1.27936		-1.79738	-2.23596
	-1.7257	1.00358		1.36533	-1.51726		-0.269922	0.0242124		-0.578897	-0.818995		-2.46311	-0.919344		-0.848113	-0.730485
	-0.903438	-0.857901		1.4838	-3.13192		-0.741022	0.0673761		-0.473102	-0.432384		-1.87161	-0.299607		-0.676101	1.2636
	1.24496	-0.44059		1.24107	0.857539		-1.01711	1.14115		-1.11763	-3.73108		-1.23344	-2.14298		0.906405	-0.620675
	-1.182	-0.0451877		0.299271	-1.42621		-0.954091	0.496025		0.469091	0.515213		-0.458885	-1.92351		0.561266	-1.46536
	-0.474032	-0.346454		-0.986139	2.08472		-0.697617	-1.15085		-0.68977	1.46032		-1.49669	-0.82015		-0.994753	-1.62345
	-0.834768	-1.41398		1.66439	-0.780857		-0.281133	0.526047		-0.849415	-2.17979		-1.60417	-0.605713		-0.983362	-0.140126
	-0.539933	-0.180737		-0.225229	-0.254895		-2.51952	1.03925		-0.144111	-1.19678		-1.83933	-0.268776		-1.17325	-0.639642
	-1.87707	-0.90468		1.59363	-0.595215		-0.0282746	-2.29001		-1.44623	-0.540213		0.940944	-2.47967		-0.179964	-0.953282
	-0.458901	1.24242		-0.382041	-0.580951		-2.01495	-0.44567		0.0646381	-1.95393		-1.79232	-1.52744		1.43083	-0.653954
	-1.12841	-0.626233		1.37723	-1.96029		-1.94347	-0.402075		-1.52646	-2.29547		-1.81494	-1.274		1.54069	-0.702446
	-2.3677	0.28093		0.460667	1.20796		-0.960812	-0.796919		-1.12041	-3.31627		-0.426911	-2.35215		0.547177	-0.429717
	-0.391894	-1.62909		-1.19396	-0.420283		-1.64912	-0.888581		-0.912791	-1.16947		-0.938129	-3.78965		1.41626	-2.26921
	-1.37731	-1.07354		1.87583	0.10521		-2.32176	-0.829173		0.701219	-0.835833		-2.11774	-2.20847		-0.299633	-0.0757003
	-0.814116	-1.61506		0.436912	-0.587173		0.282392	-0.867753		-1.8595	-0.245008		-1.0018	-2.60325		-0.977965	0.159199
	-1.848	-0.361239		-0.879967	-0.517586		-0.43354	-2.12034		-1.76636	-0.882675		-2.86432	-3.78659		-0.334632	-0.898513
	-2.00173	-0.843892		-1.46205	-1.68678		0.210294	0.384154		-1.00025	-1.4076		-4.19385	-0.791703		-1.18884	-0.911484
	0.26829	-2.58215		0.139347	-0.437233		-0.223151	0.697463		-1.77121	-2.86116		-2.86596	-1.35001		-1.47825	-1.6904
	0.62444	1.2303		1.48277	-1.50765		0.881951	1.07253		-0.567364	-0.262146		-2.05645	-0.909439		-1.43578	-0.856858
	1.17933	0.984277		-1.01882	1.29623		-0.871751	0.126973		-0.165757	-1.67046		-2.1426	0.182264		1.58116	-0.763081
	-1.29025	0.101455		-0.0491396	1.42198		0.114517	-0.664465		-0.41785	1.52392		-1.4249	-0.812927		-0.0378957	-1.8041
	-0.584456	0.0901893		-0.988677	-1.27029		-0.296691	-2.77663		0.440706	-0.247491		-0.704282	-1.45928		-0.325732	-0.485145
	-0.932594	-0.924354		1.24712	-1.3492		-1.2893	-0.24268		0.214518	-0.192939		-0.514822	-1.48377		-0.817349	-1.2415
	-2.66466	-2.69731		0.284854	0.309437		-1.54425	-1.08177		-0.0843052	-0.475145		-0.67286	-2.22267		0.157773	1.11403
	-2.48091	-0.233891		2.00251	-3.50366		-0.44762	1.28592		-0.14668	-0.908311		-0.742971	-0.221384		-1.35723	-0.281404
	-1.24909	-0.874222		-1.60576	-2.17266		-0.823718	-1.08607		-0.291596	0.898993		0.170038	-1.03295		0.814812	-0.635051
	-1.26618	-0.442884		0.136115	0.59429		1.20272	-1.10067		-0.742604	-1.69281		-2.27174	-2.07782		-0.433899	-0.486819
	-1.61567	-0.938977		1.58237	1.55923		-1.91559	-1.09025		-1.30536	-0.890386		-0.672866	-1.09359		-0.156163	-2.39758
	-2.47553	-1.18254		-0.944819	0.114908		-1.0066	-0.676855		1.39966	-1.10636		1.46	-0.391456		0.436632	-1.03724
	-0.45965	-0.903131		0.516894	1.97929		-0.184736	0.00921963		0.148027	0.341419		-0.0721339	-1.99782		-0.149934	-0.757382
	-1.23087	-0.283683		-0.579676	-3.17191		0.726487	-1.87674		-1.72347	-0.176127		0.598133	-1.54808		0.00900957	-0.776751
	-1.1094	0.402959		-0.374926	-0.798196		-0.493191	-0.591692		-1.16989	-1.1233		-0.646966	-1.42615		-0.639342	-0.665666
	-1.1864	-0.828606		1.21684	-1.66508		-2.05092	-0.615085		-0.801476	-2.04989		-0.348115	0.505854		1.77897	-0.764194
	-1.90664	-1.57041		1.57366	-0.252034		-1.70922	-1.04504		-0.542736	0.0838306		-1.94294	-0.659602		-0.744919	-0.373988
	-0.498977	1.06487		-1.70495	-0.602996		-1.52212	-1.78512		-1.29027	-1.26219		-0.623871	-0.470604		0.185685	1.58303
	-0.453192	-0.886348		0.0557292	0.0953467		-1.39303	-3.06026		-1.49875	-0.476346		0.809339	-2.26778		1.06084	-2.20665
	-0.736753	-0.360235		0.959622	-0.540145		0.492953	-0.340579		-0.917764	-1.43597		0.301974	-2.67878		0.79366	-0.707072
	-0.484581	-0.512414		-0.532263	-0.520186		0.160971	1.30292		-2.36385	-2.71138		0.676831	-0.140229		-0.530403	-0.379402
	0.440754	0.793636		1.04284	0.870378		-0.617741	0.987797		-2.08961	-1.38002		-0.877707	0.0219632		-1.93515	-1.24318
	-3.17431	1.19606		1.81586	0.882194		0.144869	0.51866		-2.7507	-3.15793		-0.500197	-0.588791		-0.211279	-1.17786
	1.60656	0.332854		0.47006	-0.88828		0.165271	-2.21422		0.0108016	-1.08973		-0.435813	-1.153		-0.106007	-0.659781
	-0.0203774	-0.886177		0.357537	-0.464688		0.431332	-0.578387		-0.0971584	0.0833019		1.78796	-2.816		-0.49023	1.01496
	-1.10796	-0.375661		1.27361	-0.40519		0.608509	0.938391		-1.20843	1.7483		-1.70196	-1.64103		-0.700992	-1.63429
	-3.49417	0.366311		-0.51925	1.56777		-1.02962	-0.727835		-0.355091	-0.526739		-1.02381	-0.836552		-0.79608	2.19743
	-0.673184	-0.437957		-0.309675	0.0140475		-1.87451	-1.62734		0.0226557	-0.0826562		-0.23006	1.16257		0.0481837	-1.69364
	0.194431	3.16295		-0.776941	-0.571992		-1.49891	-3.09048		-0.606651	-1.40894		-0.401621	-1.15502		-0.607196	-0.933595
	-1.04843	-3.51203		1.13476	-0.340866		0.233331	-0.236755		0.615204	0.690424		-2.14666	-1.25295		-0.0570253	-0.57932
	0.622424	-0.761747		1.3938	-1.15103		-0.808471	-0.404274		0.914188	-0.653262		-0.80489	-1.33657		-0.840845	0.0602906
	0.591011	-0.505265		0.380954	1.48289		-0.708413	-0.413838		-2.63761	-1.59208		-0.669887	0.122307		-2.01814	-2.77589
	-1.4347	-0.928867		-1.50359	-1.42117		-0.105515	-1.01492		0.660716	-4.8377		-0.980971	-0.215572		1.40931	-0.168451
	-0.652398	-1.16095		1.3737	0.0893232		-0.297495	-0.130201		-1.57337	-0.429239		-1.04411	1.35766		-2.11794	-0.978732
	-0.498869	-0.809923		2.14109	1.31821		-1.00702	-1.15867		-0.317139	-1.23549		-0.879357	-0.732423		-2.05182	-0.186322
	-0.200066	-1.13468		1.70156	-0.271902		-0.566535	0.296629		-0.544922	-0.853949		-2.52952	0.768433		-2.47125	-0.575212
	-3.32338	-0.473308		1.12757	0.833035		0.295826	-0.69257		-1.7079	-0.844702		-0.986261	-1.03462		-2.09943	-1.63273
	-0.220931	0.494188		1.04163	-1.73546		-0.813962	-0.640029		-0.0571625	-3.32188		-0.837713	-0.773847		-1.64168	-1.41687
	0.104245	0.164981		-0.421784	-1.5714		-1.34338	-0.550995		-2.04736	-0.547596		-0.925717	0.693991		-3.80611	0.115002
	-0.436136	-0.864123		1.1125	-0.681427		0.551511	-0.329695		0.542328	-0.95187		-1.67164	1.57119		-0.512314	-0.847873
	0.503541	-0.758363		-0.42649	1.50204		0.335546	-1.45757		0.24765	-1.21569		-0.566997	-2.47592		-1.03394	-0.333605
	-2.43391	-0.213826		1.30154	-0.219613		-1.50521	-1.09838		0.368096	-0.222271		-1.0067	-1.31518		-0.210261	-0.0528486
	-1.77576	-0.98247		1.99824	1.29002		0.716119	-0.675518		-0.0628065	-1.10853		-0.737409	-1.42046		1.56663	-2.26089
	-2.07112	-1.4541		-0.204832	0.19358		-0.230481	-0.354646		-2.45521	-1.72243		-0.539597	-1.34624		1.32164	-0.559371
	-0.575018	0.216566		-0.537953	0.685867		-0.563076	-2.76979		-0.526121	-0.304651		-1.70591	-0.995122		-0.796839	-0.919994
	-0.854481	-2.52544		-0.494739	-0.916533		0.757461	-0.405087		1.10296	-1.94514		0.961021	-1.24896		-0.621612	-0.35998
	-1.34302	0.663019		1.61922	-1.20316		0.661804	-0.0428895		-0.129421	-0.572192		0.0836336	-1.35942		0.71394	-1.40916
	-1.12819	-0.235442		-2.21033	-0.573682		-1.00734	-2.80776		-1.67112	-0.409781		-0.0390281	-0.696557		-0.245351	-0.588476
	0.652944	0.441168		2.0178	-0.190119		-0.903829	-1.15441		0.729663	-3.78546		-0.041778	-1.5026		-0.299809	-1.4157
	-0.32081	-0.3476		0.237447	-0.739759		-0.769952	-1.76214		0.732528	-0.428461		0.785374	-0.98597		-1.91813	-0.233696
	-0.117625	-1.81192		3.79056	-0.116799		-0.616121	1.57673		-2.94522	-0.731227		-0.955027	-0.223749		-0.962348	-0.656292
	-1.30352	-0.142156		1.87324	-0.0300541		-0.200004	0.961472		-2.06511	-1.22852		-1.35789	-0.282876		-1.25031	0.395837
	-1.40178	1.30088		0.208906	-0.421031		0.175765	-0.450832		-3.50437	-1.56309		-1.0194	-0.315465		-0.0379269	0.149055
	-1.76739	-1.10646		2.01849	-0.473611		-1.15803	0.547033		-1.84158	-2.10137		-3.97581	-0.992789		-0.881811	-0.330001
	-1.99788	-1.20309		-2.11591	-0.758479		-1.43665	-1.63473		-0.129084	-0.341132		-1.81974	-2.04399		-1.20134	-1.69336
	-1.2089	-0.932215		2.19596	1.08584		-0.538232	-1.19366		-1.01046	-0.0836032		-1.01368	-1.17267		-1.42098	1.39817
	-0.303081	1.09206		0.553431	-0.276833		-1.22915	-0.923352		-0.970681	-1.59677		-1.53243	-0.133707		-0.575527	-0.962722
	0.106456	-1.14145		-1.45185	-0.568635		-1.1822	0.349633		-0.315846	-1.83281		-0.664952	-2.50573		-0.541231	-0.301798
	0.283711	-1.21284		-1.00109	-0.298049		-1.0609	-1.80922		-1.10411	-2.55541		-2.31483	-1.03528		-0.520671	-2.06597
	0.69567	-2.17438		0.544104	-0.285154		-0.381552	-1.09887		-2.12057	1.06153		-0.602646	-2.32951		-1.98501	-0.592574
	-0.33555	0.353127		0.526789	-2.18632		-1.42053	-0.24675		0.650082	-2.24337		-0.441906	0.673107		0.654801	-0.259162
	-1.21082	0.0528963		0.550411	-0.727785		0.0901399	-0.512279		-1.03545	-1.25743		-0.735638	-0.12457		-2.29424	0.0633311
	-2.4096	-2.92349		0.226428	-0.532044		-0.624491	-0.179892		-0.343101	-0.583022		-0.521266	-0.812827		-0.531848	-2.36726
	-0.830992	0.732633		0.709065	-0.336991		-1.20079	-2.32757		-1.3241	-1.50691		-0.801906	-0.789916		-0.698486	-2.81504
	-0.626022	-0.846639		-0.729028	-2.23437		-0.62719	-0.117887		-0.877033	0.0520249		-0.268248	-0.724439		-0.965816	-2.18425
	-1.78171	-0.577472		1.94305	-2.28822		-0.323902	-2.14147		-0.878473	0.51621		-0.433268	0.639352		1.21013	-1.0543
	-1.52302	0.483309		0.570078	-2.14235		-0.580629	-1.6579		-1.71066	0.9497		-0.532866	-0.846217		-0.651079	1.0978
	-0.454978	-0.764694		0.903419	-1.83361		0.0331783	-2.39015		-0.373389	-0.52325		-1.49835	-0.685787		-1.23492	-0.806042
	-4.78563	0.788929		1.34847	-0.269185		-0.362587	-1.45072		-0.675592	-0.313873		-0.96793	-1.08987		-1.6863	1.122
	0.641338	-0.719759		1.47294	-1.78959		0.388643	-1.25412		-0.311698	-1.51515		-0.914689	-0.953099		-0.544044	-0.492982
	-0.604173	-3.04852		-0.0687536	-1.6648		-1.09283	1.4175		-1.54526	1.00498		-1.93873	-0.497999		-0.930367	0.0951964
	-0.939481	-0.733935		1.71674	-0.0130267		-3.20096	-2.6561		-0.701919	0.0356019		-0.887859	-1.90484		1.34951	-0.114289
	1.14735	0.0600041		-0.0709527	0.273024		0.228502	-1.68065		0.040565	-0.00651947		1.09692	-1.56403		-3.51754	-0.799207
	0.6357	-0.867414		-0.226888	-1.58796		-2.67173	-3.66832		-0.101409	-0.617505		-1.55466	-1.98572		-2.18302	-0.87393
	1.31559	-0.30443		1.84631	-1.44334		-2.15718	-2.06607		-0.875701	0.337634		-1.56954	-0.256944		-1.52612	-0.422909
	0.713371	-0.947213		0.903781	0.738922		0.778177	1.65092		-0.253784	-1.16512		-1.57739	-0.391581		-1.67198	-0.64026
	1.72382	0.549906		0.806487	-1.40464		-2.54418	-0.319409		-1.42298	-3.48292		-1.3125	-0.413233		0.0766594	0.158148
	-2.01664	-1.17221		1.44846	-0.854227		1.47903	-0.0874174		-0.0458196	-0.0949227		-1.62738	-3.12055		-2.6702	-0.880256
	0.466061	-1.52633		0.674486	-1.33852		-0.426959	-0.119583		-3.2272	1.35222		-0.0292939	-2.08211		-0.310785	-0.447073
	-1.86626	-2.54738		0.160451	1.08697		-0.0983684	-0.10586		-0.974962	-2.325		-0.666298	-1.67696		-3.77081	-1.45325
	-3.11645	-0.86313		0.480887	-0.510487		-2.10725	-0.456648		-0.96221	-0.793989		-0.849644	-1.78173		-0.31433	-2.99295
	-0.178256	1.04918		0.399132	-0.861188		-2.46047	0.71424		-1.01371	-2.71342		-0.833734	-0.942127		0.468478	-0.417214
	-2.61199	0.764627		0.961133	-0.226987		0.90558	-0.841855		0.552426	-1.96015		-0.944414	-0.239823		-1.51822	-1.28056
	-0.13459	-0.552821		-0.388773	2.06159		-1.4536	-0.497174		1.29311	-0.754158		0.850629	-2.14523		-1.28266	-1.32513
	-0.108869	-1.28485		1.87739	0.665743		-1.11576	-1.10025		-3.08938	-1.8431		1.43455	-0.328756		-0.369316	-0.659005
	-0.710512	-1.08998		1.76196	-0.402683		-0.886924	-0.515598		-0.377316	-0.556978		-0.305684	0.733144		-1.75268	-1.45675
	-0.358962	-2.58209		1.14934	0.960006		-0.232302	-0.357577		0.219464	-0.965304		-0.893053	-0.928471		-0.525275	-3.13308
	-0.455134	-0.553632		-0.0155069	1.47724		0.457316	-1.12314		-1.15475	-0.897629		-0.911856	-0.961217		-0.332622	0.631315
	0.797696	-1.10615		0.461349	-0.959639		-2.63809	-0.293452		-3.04684	-2.22495		-0.759832	-3.36902		-0.864483	-0.87854
	-0.802853	0.781342		1.17109	-1.98866		-0.564749	-2.04211		-1.95603	-0.771986		0.691085	-1.55964		-0.880967	-3.5902
	0.12342	0.0981191		1.63879	-0.346421		-3.60208	-1.67402		-1.7787	-0.555272		-1.05317	-0.8785		-0.868322	-2.49495
	1.2804	-0.437256		2.10342	0.83259		-0.569957	-0.107041		-0.61407	-0.147276		-1.01844	-2.12415		-0.709885	-1.09334
	-0.0667025	-0.289244		-0.30131	1.16675		0.628594	-0.122236		-2.33534	-0.521064		-0.642898	-0.728842		0.0682106	0.81882
	1.13764	-0.683117		-0.315749	0.928709		-1.27187	-0.0511809		0.0859742			0.181446	-0.311306		-1.96756	-0.759766
	-2.65036	-2.70909		0.33714	0.816602		-0.945912	-1.37465		-0.649429			-1.27571	-0.592766		-1.84912	-0.627263
	-2.13371	-0.916265		-1.44751	-0.76859		-0.990542	-0.713787		-0.754765			-1.00388	-2.67732		-0.00991553	-0.0742285
	0.219664	-0.713607		0.453996	-0.526012		-0.252166	-0.189112		-1.24263				-1.73124		-2.82472	-0.911204
	-1.06057	1.34747		0.125938	-0.534329		0.213962	-0.879918		-1.12424				-1.39284		0.224061	-1.04204
	-2.04392	-2.36183		0.0775914	-0.899491		-0.81418	0.105951		-1.61163				1.44534		-1.4339	-0.870248
	-1.52232	-0.995365		-0.733246	-0.556255		0.8441	-0.440986		0.40523				-1.11094		1.00307	-0.355734
	0.684388	0.459298		1.19813	-3.25565		0.0948868	0.429539		-2.78532				-1.27498		1.10338	-0.443325
	-1.98197	-0.157113		-0.68797	1.61964		-0.587729	-1.83506		-0.0566977				-1.1527		0.140309	-0.317449
	-0.307072	-1.15513		1.55286	-0.612825		-0.305392	-2.02604		-3.76356				-0.610919		-1.99919	-1.24083
	0.962572	1.41251		1.21636	-0.844536		-0.130691	-1.072		-0.651741				-2.93736		-1.48855	-0.964084
	-0.120184	-0.825585		3.46084	0.227892		0.143854	-0.982274		-1.60856				-1.26004		-0.510323	-0.108366
	-1.69122	-0.710756		1.8328	-2.50415		1.68738	-2.19104		-0.438499				-0.267322		-1.10698	-0.680531
	0.0411045	0.628521		1.92438	-2.37161		-1.76791	-0.75333		-1.30056				-0.948092		-1.37749	-1.42406
	-0.998197	1.60578		0.252941	1.1981		1.37259	0.413934		-0.492061						-0.0519482	-1.13605
	0.753256	-1.04963		1.90759	-1.11857		-0.775286	-0.449536		-0.765146						-0.852794	-1.2789
	-0.112822	1.30317		0.54623	1.5553		-0.889543	-4.22097		-0.611055						0.174648	-0.635149
	0.992434	-2.2463		-0.616141	0.0423533		-2.50502	0.355353		-1.6741						0.940551	-0.392788
	-0.304841	-2.36163		-0.453354	-1.55607		1.15834	-2.88997		0.229942						-0.225979	-2.18903
	-1.0507	-0.352462		-0.462294	-0.102071		0.0320038	-3.19679		-0.74345						-0.633646	-1.42353
	2.42297	-1.11164		-0.359873	-0.418139		-0.0260539	-2.64113		-0.976193						-1.79225	-1.5818
	1.93915	0.249096		0.955864	-0.122166		-0.367702	-3.48393		0.70213						0.438235	0.0435532
	-2.57328	0.177615		0.405345	1.03337		-0.192023	-3.38859		-0.884311						2.09605	-0.581161
	0.495032	-2.50124		-0.109728	-0.233256		0.145287	-0.586657		-1.18881						2.25196	-1.46075
	-0.996546	-1.00686		1.80208	-0.412193		-2.15088	0.191326		-1.6309						-1.04102	-1.42465
	-1.14316	-0.125574		1.9301	-1.07275		0.000443423	-1.09		-4.16487						-1.79888	-0.00568798
	-1.05758	1.53446		-0.470933	1.46721		0.899008	-0.801195		0.870747						-0.38625	-0.855481
	-0.944849	-0.217157		2.30293	-1.02406		0.385336	0.881183		-4.23246						-0.174559	-2.38372
	-0.580094	-1.27458		-0.84869	-2.70271		-0.356634	0.9947		-1.71731						-0.828326	-2.83938
	0.333781	0.124218		-1.09421	-0.790765		-0.648052	0.0568898		1.31664						-0.517163	-1.80946
	-1.10509	-1.05084		0.45097	-2.04266		-1.12342	0.206605		1.26474						-2.55706	-0.374777
	0.453145	-0.332177		0.710663	-1.41748		-0.370599	-1.35763		-1.25317						-1.12015	-0.433367
	-1.01956	0.534768		1.85493	0.182144		1.45825	-1.35369		0.0430288						-1.31362	-1.93283
	-2.73646	-1.16466		1.44675	-1.10681		1.29793	1.10831		0.531917						-0.830857	-2.78448
	1.27124	-2.51031		1.38048	-0.824538		-0.503558	-0.0315077		-2.17286						-1.82322	-1.79732
	-1.11946	-1.82487		1.46641	-0.272948		0.53547	-1.18755		-0.875229						-0.0529948	-1.75579
	0.353285	-0.88309		1.21403	-0.0403875		-0.173094	-0.108221		-0.621985						-0.229176	-0.672008
	-0.67005	-2.57376		-0.571821	0.310809		1.41491	-2.77451		-2.86575						-1.41135	-0.459596
	0.538625	-1.99209		1.2959	-1.76363		-2.2017	-1.06898		-1.64261						-1.65225	-1.04115
	1.2497	0.870201		2.08918	-1.2349		-0.354871	0.490509		-0.667761						-1.68973	-1.84421
	0.264296	0.114393		0.491376	-0.768177		-1.49332	-2.67091		-0.65788						0.0470178	-1.4799
	-0.804084	1.25871		1.27565	0.461643		0.418007	-2.22287		0.504265						-0.687521	-1.25871
	-0.315223	-0.126757		1.20695	-0.332813		-0.876064	-1.60991		-2.52008						-0.692854	-0.440025
	-0.951332	-0.691632		0.0210164	0.873658		-1.43866	-0.411471		-1.58017						-0.448413	-0.5324
	0.333783	-0.907482		-0.585883	-0.78378		-0.428885	-1.71506		-1.04506						-0.0930668	-3.08872
	-2.0802	-0.970985		0.917803	-0.0523159		-0.228347	0.190988		-0.0502723						-0.469559	-0.608979
	-0.8924	-1.38875		-0.92143	-0.350449		-0.550353	-1.00495		-1.02149						-2.28536	-0.344934
	0.430284	0.715169		0.80398	0.354654		-3.15069	-0.61858		-3.43243						-1.81147	0.238435
	-0.426614	-2.13046		0.71443	-0.372702		1.89216	1.60826		-0.211886						-0.499994	-0.0264307
	0.715158	0.29339		1.45046	-3.05909		-2.28313	-1.2334		-0.950755						-1.60163	-2.68097
	-1.74522	-0.97285		-1.37773	-0.517136		-0.147872	-1.07866		-0.841845						-0.443046	-2.76768
	-1.64338	-1.84965		0.0528873	-1.06183		-0.727045	-1.57712		-0.906533						0.883652	-2.18115
	-1.48067	1.35383		1.57076	1.21337		1.54959	-0.833797		-0.907945						-1.41677	-1.89614
	0.793541	-1.38799		0.32924	1.37104		-0.0679413	-2.75151		-0.642457						-1.78621	-0.612321
	1.25942	-0.958073		1.89244	-0.27754		-0.177953	0.14628		0.132601						-1.7103	-0.463807
	0.624478	-0.0222749		1.56827	-1.93246		-1.09376	-4.24666		-0.992496						-0.0860314	-0.445437
	-0.0474311	-0.717773		0.221395	-0.9834		-0.727707	-1.62519		-2.2438						-0.170015	-0.486362
	-1.28749	-1.8714		0.589161	-0.837076		1.25216	-0.0720961		-1.34731						0.348098	-1.79878
	-0.751137	0.58337		1.09805	1.17492		-0.475158	-1.48938		-3.19343						-1.83127	-1.65123
	-0.00462736	-3.04968		1.66937	-1.32988		-0.0733863	-1.8245		-2.32569						1.1807	-0.292407
	0.074311	-1.45838		1.44879	1.29296		-0.784738	-0.866645		0.355695						-0.825534	-0.329121
	-2.03496	-1.74422		0.597616	0.560282		-0.303033	-2.68068		-4.0125						-0.595988	1.85609
	1.28104	-0.592858		1.99034	-1.89305		1.03178	-1.18013		0.185195						0.148382	-2.19897
	-1.60466	-1.38412		1.2752	0.797404		-0.583453	-1.41526		-1.41626						-0.459316	-0.454385
	-0.00674279	-1.09204		-0.0568474	0.977516		1.13732	-2.44801		-2.64386						0.145879	-1.01735
	1.13356	-0.234121		0.253017	1.88575		1.05313	0.134599		-0.042804						-0.203299	-0.921344
	-1.16192	-0.915079		1.95623	-1.53826		1.61378	-0.132946		-0.369167						-0.42483	-0.832261
	-0.900013	-2.15392		-0.833685	0.944808		1.47758	-0.782158		-1.22694						-0.902739	-3.43739
	-0.557919	-0.229114		0.994445	-1.26757		-2.41121	-2.32114		-0.0479886						0.179738	-0.715845
	0.573254	-0.0508947		-1.38884	-1.10001		-2.41137	-0.566252		-1.09096						0.456627	-2.40589
	1.62142	-0.493182		1.31408	-1.40925		0.463548	-0.826954		-0.932932						-0.268584	0.33489
	1.77286	0.948242		0.449779	-1.0054		-0.278302	-0.0718064		-2.24716						-1.50184	-0.915903
	-1.08784	0.72786		1.04046	-0.260583		0.358982	-0.824603		-2.23471						0.239561	-1.58381
	-1.10141	-2.04728		-0.315507	-0.623625		-1.33495	-0.59067		-0.0243302						-1.50495	-1.09592
	-1.3175	0.763389		-0.247877	-0.740108		-0.844495	-0.400894		0.700283						-0.392356	-1.44923
	-0.531507	-1.48705		-1.62398	1.94684		-1.79022	-1.02064		0.127291						-0.524496	-1.32542
	-0.390163	-0.695679		1.73068	0.540493		-1.81409	-1.29235		-0.701926						0.439165	-1.97562
	-0.924172	1.47609		-0.261082	-0.404904		1.15021	-0.697042		-1.24415						-0.628816	-0.448003
	-1.2011	-0.648534		-0.63128	-0.910192		-0.711544	-2.73944		-0.230665						1.83871	-0.314743
	-1.45866	-0.833735		0.923307	-0.93135		-0.643274	-0.0952513		0.309015						0.409068	-0.825609
	-1.51681	-0.410813		-0.476329	1.62337		-0.275593	-0.821399		-1.15067						-0.960573	-0.585015
	0.449295	1.5036		0.701226	-0.605182		-3.01972	-0.494032		-0.964293						-0.800113	-0.0408228
	0.697271	-0.208356		1.33578	1.57538		-0.749947	-0.334968		-2.46409						-0.38216	-1.82597
	-0.297562	-0.598127		-1.01291	-2.6029		-0.184762	-0.212144		-1.0122						-1.13819	-0.854698
	0.119182	0.657481		-1.81735	0.574434		-0.712655	-0.595495		-1.13456						-1.64805	-1.98278
	-0.633486	0.933795		1.18119	-0.385238		-2.76857	-0.640894		-0.438849						-1.1202	0.315151
	-1.33331	1.3664		0.534589	1.05174		0.299874	0.936859		-1.5423						-0.908887	-0.275977
	-0.407589	-0.127095		-0.301599	-0.928235		-1.21658	-0.776747		-1.68897						-1.19961	-0.44687
	-1.34911	-0.23007		0.576628	-0.788941		-0.848801	-0.251078		-0.218171						-0.887373	-0.979196
	-0.657265	-0.213909		-0.00766537	-3.1966		-0.512129	0.0200254		-0.649879						-1.07336	-2.17961
	0.85473	-1.10017		-0.181342	-0.177109		-0.761974	0.0525496		-0.275945						0.211163	-0.233142
	-0.71439	-0.678902		-1.87626	0.943926		-0.89281	-0.946514		-2.32188						-0.850709	1.03364
	-0.120177	0.559159		-2.03828	-2.60111		-0.609067	-0.795117		-1.65643						1.41958	-1.24971
	-1.23957	-3.52933		-0.689004	-1.53091		0.406941	-1.99038		-0.569326						1.62514	-1.95105
	-2.61778	0.0880384		0.614452	-0.352258		0.531443	-2.05121		-0.399899						-1.41575	-1.60384
	-0.670469	-0.971734		0.0857497	-1.01467		-2.74345	-1.35673		-0.300414						1.09919	-0.342973
	-1.29638	-0.567681		0.905445	-0.538858		0.371014	-0.739603		-0.484256						0.407634	0.0179135
	2.03093	-1.04501		1.38291	0.692121		1.50393	-1.62945		0.332385						-0.00649894	-0.383415
	-1.06506	-2.10459		1.34505	1.26844		0.068345	0.919412		-0.852984						0.763985	-0.379427
	-0.968671	1.1457		1.46884	-0.934382		1.66366	-1.48983		-2.65893						-1.08105	-1.40916
	-1.78913	-0.970668		0.953246	-2.90452		0.373342	-1.85151		-0.712249						1.90881	-1.56747
	-0.656798	-1.83601		1.71474	-0.211077		-1.7336	-0.743553		-1.08287						1.43575	-0.365833
	-2.1723	1.83596		-1.28733	-2.36873		1.26749	0.833612		-2.03751						1.17997	-0.651508
	-0.475273	-1.14028		1.77996	-0.0467191		-1.0826	0.38502		-0.237277						0.0996651	-2.7071
	-1.05285	0.230867		0.693746	-1.82518		-2.11401	-1.62415		1.22554						-2.17711	-1.01839
	0.456235	0.705405		1.50333	0.947103		1.50514	-1.39009		0.284111						0.245754	-0.812491
	-2.26497	-0.154108		0.743324	-1.2349		-1.01951	-1.28607		0.878203						-3.21584	0.0308697
	-0.0992593	-0.78054		0.675131	0.427753		0.153468	-1.27589		-2.61908						-0.441383	0.387853
	-0.737518	-4.20797		-1.51183	0.449385		0.792038	-1.07455		-0.211617						1.12143	-0.832446
	-1.59002	0.418963		0.735998	-0.92008		-0.759112	-0.576473		-1.46801						-0.122382	-0.900499
	-2.13444	-0.21493		0.74639	-1.01671		-0.86478	-0.0969982		-0.0798175						-0.103814	-2.21669
	-0.636487	-0.347593		-0.331978	-0.959698		0.0759001	-1.04062		-0.168736						-0.0932261	-1.46762
	-2.04929	-1.60428		0.334015	-0.974772		-0.044953	-0.167265		0.0616154						-1.19031	1.24164
	0.495635	-3.18713		1.49631	-0.216502		-0.114669	-1.05506		-0.940627						-0.78318	-1.68845
	-1.05541	-0.490053		1.06084	-0.678758		0.493792	-0.769439		-2.42736						-0.822491	-0.304784
	-2.57162	-0.870198		1.76624	-0.0468177		0.710203	-0.798611		-0.750996						-0.884192	1.00837
	-0.936546	1.57502		1.69087	-0.687312		0.44905	-1.95831		-1.03639						-1.7663	-1.4452
	-0.593024	-0.536297		-0.43823	1.40541		0.881272	-0.3221		-0.77697						2.03269	-1.13629
	-0.0880816	-1.1417		1.58498	-0.525418		-0.422915	-1.4488		-0.377953						-1.6379	-1.14523
	-1.16104	-0.604194		-1.28597	2.02866		-0.621747	-0.95443		-0.586826						-0.916687	0.164623
	-0.617335	-2.86699		1.19191	1.47059		0.488637	-0.585144		0.600878						-1.14189	0.54639
	-2.76381	-0.460949		0.528999	0.541781		-1.99077	-0.883422		-0.219981						-0.924893	-0.861688
	-2.13185	0.0995758		1.71871	-1.56764		-1.3932	0.00188366		-0.846992						0.960264	-1.25961
	-2.57025	-0.77045		1.88612	-1.284		0.854701	-3.29186		-0.125456						-0.654358	-1.65936
	-0.917679	-0.334577		-0.70549	1.17109		1.11292	-0.779623		0.119675						-0.913479	-1.71644
	-0.00812136	-1.51867		-0.158689	-1.08801		-1.70265	-0.316653		1.62293						-0.655708	-1.4693
	-0.657	1.06743		1.87681	0.11744		0.637604	0.889631		-0.293883						-0.365485	-0.688401
	-0.995423	-1.44676		0.730364	-0.684587		-0.36043	-1.38251		0.627348						0.794429	-0.605675
	-1.19336	-0.030095		0.370948	-1.06028		-1.96692	-0.0258162		-0.124089						-1.46507	0.164408
	1.12512	-0.773158		-0.583708	-0.310957		-1.51883	-2.79184		-0.884725						-0.160612	-0.308708
	-1.8156	-1.6933		-1.20421	0.137344		0.110323	-1.3388		-2.43132						-1.87996	-0.331015
	-0.934576	-1.25076		-0.50889	-1.35712		0.475287	-3.27186		-0.445848						-0.713126	0.0730547
	-0.782904	0.175266		1.19236	2.14768		-0.51819	-2.02007		-0.025187						-0.461865	0.440152
	-0.541963	-0.648898		1.20922	-1.24983		-0.0305473	-1.92434		-0.428979						-0.726568	-0.538868
	-1.53291	-1.27017		-0.697951	0.253433		1.08037	-0.289859		0.0149386						-0.0904582	-1.8639
	1.81183	1.57061		-0.193649	1.4244		0.486965	-0.574664		-0.660565						-0.259259	-0.286815
	0.0561888	0.794563		-0.272266	0.233839		-1.24604	-0.392184		-1.31764						-0.0990982	-0.6405
	-0.393553	1.80308		0.238204	1.51991		0.93122	0.0822101		-0.744323						-0.862715	-0.049725
	0.21762	-0.605536		-1.00947	1.49231		-1.92208	0.0915234		-0.476967						-1.59218	0.68133
	0.359009	0.204325		2.31239	-0.0358351		-2.31465	-0.576703		-1.5898						0.500799	-0.0821784
	-0.380981	0.11166		1.00534	0.240457		-1.23378	-1.66119		0.00409219						1.3372	-0.69373
	-1.36712	-0.796916		1.20865	-3.08432		-1.35561	-0.203926		-0.705867						-0.881311	-0.362696
	-1.07401	-1.17612		-0.226365	1.91664		-1.5382	-0.669623		-0.23115						-0.708534	-1.66133
	-0.458471	-0.928448		-1.41964	-0.590708		-0.945469	0.450078		0.361526						1.51972	-1.31714
	-1.004	-1.12464		-2.14275	-1.28667		-0.356861	-1.56933		-0.949006						-0.532539	1.29063
	-1.12214	-0.609478		1.15222	-1.23491		1.15592	-0.599735		-0.980706						-2.56874	-1.06942
	-1.0433	0.137309		1.7615	-0.401148		-1.37769	-1.53751		0.591612						-1.12736	-0.431939
	-0.750076	0.991232		-0.691163	-0.56352		-1.02319	-2.36354		-4.20462						-0.584958	-0.744615
	-0.587845	-0.897008		0.072774	1.36279		1.25186	-0.79991		-1.55127						1.38344	-0.29937
	-0.132338	-0.289875		1.2256	-0.155168		1.11038	1.29211		-1.08143						-2.51028	-0.31443
	0.0310414	-0.153849		0.200506	1.37242		-0.0523092	-0.855856		0.842335						-2.00836	-0.860158
	-0.446496	-2.30799		0.737223	1.38465		-0.314105	-1.5376		-0.325984						-1.93189	-1.0693
	1.6505	-0.79599		1.75273	-0.376464		-1.29929	-1.09263		-1.16192						-2.07423	-1.21102
	-0.246162	-0.544225		0.694472	1.78891		-1.83278	-0.761438		-1.00952						1.40636	-2.18623
	-1.26549	-0.465448		0.473734	0.164656		-0.745144	0.0392276		0.0890196						-2.48352	-0.198426
	-0.000376255	-0.0253551		0.157258	1.82632		-0.811643	-1.56264		0.723067						-0.40537	0.279768
	1.37128	0.164407		1.56902	-0.629017		1.18318	0.159074		0.194711						-0.904399	-0.501997
	-2.35721	-1.13823		-2.42914	1.10832		0.427511	0.188845		-2.55072						-1.16035	-0.805632
	-1.38111	0.105299		0.884981	-1.10073		0.00327575	0.789642		-0.756996						-0.0414222	0.464409
	-1.81487	-0.00168501		0.161408	1.97519		0.385283	-1.11583		0.348512						-1.51034	-0.90087
	-0.580889	-0.782484		-0.158331	1.83068		-0.824854	-0.759597		-0.914463						-1.16806	-1.08225
	-1.52881	-0.711409		-1.10962	-0.439734		-0.996895	-0.773985		-0.575863						0.277435	-3.48776
	0.151237	-0.55629		-0.451105	-0.376654		0.302655	-1.4129		0.523729						-1.34285	-1.27423
	-0.243413	-2.83074		1.82875	-0.96955		-0.481474	-0.919536		-0.228774						-1.44978	-0.880334
	-0.396731	-0.731841		1.66547	-1.72161		-2.34948	-0.754564		-2.27994						0.173406	-0.486201
	-1.73181	-0.842644		-0.124753	-1.05801		-2.8745	0.508981		-0.445813						-1.00188	-0.91995
	-1.70908	-1.26011		0.861644	0.352121		-1.76664	-0.680048		-0.7156						-0.856635	-0.149123
	-0.485866	0.111086		-0.590161	1.14303		-0.86914	0.367036		-0.671789						-0.538361	-0.258318
	-1.95674	-0.820762		1.40049	0.823312		-1.58881	-1.34998		-0.782179						-0.83028	0.319424
	-0.613771	-0.424482		1.79029	1.3714		-0.135218	-0.0340933		-0.732717						0.20292	0.797749
	-1.0946	0.115312		-1.01314	0.808807		-0.782198	-0.476437		-0.15331						1.06043	0.489046
	-2.19477	-0.548478		0.0752402	1.03059		-1.34224	-0.0541026		-0.574248						-0.948526	-1.06227
	-0.158294	-0.895235		0.440271	-1.11504		-1.10314	-0.636405		-0.424374						0.932218	1.00493
	0.925166	-1.28644		-0.976073	-0.106706		-0.733399	-0.611775		-2.71186						-2.07049	0.950194
	-0.506143	-2.12696		-0.85359	-0.415001		-0.243167	-0.612884		1.11509						-1.09302	-0.757148
	-0.231551	0.434227		-0.610689	-0.419012		-0.219339	-0.96958		-2.14038						-0.0458536	-1.15089
	-0.855325	-1.86243		0.77348	-1.06649		-1.35068	-0.722087		-0.369463						0.971811	-0.570262
	-1.16689	1.15516		-0.422407	0.686574		-0.614566	-1.60344		0.024875						0.323821	-0.381432
	-0.196017	-0.724416		0.628178	0.715963		-0.831825	-1.26305		-2.15556						-2.43822	-0.174557
	-0.360993	0.110419		1.48114	1.70177		-2.24896	-0.928968		-0.709824						-2.38802	-2.06538
	-0.778934	1.25612		-0.0175641	-3.27844		-1.48984	-1.02254		0.402288						-1.04461	0.939572
	-1.76742	-0.312629		0.368284	-0.380106		-0.240026	-0.366707		-0.859095						-0.995551	-1.20929
	1.11973	-2.49179		1.26199	0.181073		-0.0187628	-0.47149		-2.76108						-0.908431	-2.1884
	0.934888	-0.975035		0.695183	-2.92813		0.175101	0.964942		-1.04304						-0.176997	-0.611007
	-0.728287	-1.53978		0.921436	-0.236521		-2.55204	-0.277526		-1.56652						-1.43063	-2.68863
	-0.938576	-0.88783		0.280433	0.508739		0.0463479	-1.29662		-0.0204478						-0.457488	-0.153725
	-1.16708	0.65		1.90529	1.37538		-1.81861	-0.25326		-1.38347						-0.570041	-1.21813
	-1.28379	-0.345684		1.72613	0.645567		-1.12188	-0.612776		-1.46092						0.518843	-0.462372
	-0.471022	-3.50428		1.68997	0.33554		-1.14875	-1.17227		-0.717341						-1.33893	-0.450136
	-0.347066	-1.98566		1.05803	-0.633952		0.113308	-0.512402		0.578644						-0.0703501	-0.0176927
	-0.727895	0.679508		1.15647	-1.7199		-0.615704	1.45435		-1.53046						1.68431	0.0416895
	0.18553	0.0226045		1.49408	-3.0394		-0.50934	-0.882475		-1.85145						-0.514219	-1.01869
	-0.391725	-0.578956		2.29747	0.612563		-0.849397	-2.01861		-2.04803						-3.12941	0.834976
	-1.27998	-1.6736		2.10233	-1.1696		-1.86566	-0.700249		-2.28542						-0.557503	-0.773524
	0.658919	-0.659896		1.16235	-0.989104		-1.90857	0.0199245		1.7353						-0.294476	0.364651
	0.25158	-0.35962		0.553621	-0.694372		0.724371	-1.3416		-2.33124						-1.31576	-0.79692
	-0.863524	-0.165991		0.928008	0.263527		-0.696236	-0.969501		-3.18822						-0.98944	-0.752364
	-0.342394	0.729855		0.964578	-0.683275		-0.116121	-2.08943		-3.55654						0.0349089	-0.80211
	-1.03905	-0.976127		0.227238	-0.0384198		-1.78607	-0.102775		0.493924						-0.0343221	-0.787387
	-0.775834	-1.00206		0.251148	-0.16264		-0.338782	-1.24813		-3.04757						0.13323	0.0472848
	-1.98608	1.42836		0.628161	1.42655		0.345365	-1.35477		-0.62028						-1.03695	-0.475593
	-0.26811	-3.35216		1.06622	0.765603		-1.16485	-0.363732		0.835418						-1.07375	-0.35061
	-2.28544	-0.79626		1.67287	0.74837		0.83726	-0.568146		-0.743415						1.00599	-0.644869
	-0.889167	0.864332		-0.650332	0.0655364		-0.138877	-0.875541		-0.375431						-2.14703	-0.471905
	0.312462	-0.579958		1.10305	-0.494642		0.22186	-1.63508		-0.987843						-2.12181	-4.00188
	-0.754767	0.402275		1.62462	-0.366847		-1.54718	-1.5575		-1.03138						-0.695984	-1.38212
	-0.79693	-0.848613		-0.355494	-0.380259		-1.24538	-0.426432		-1.6116						-0.70005	-1.24202
	-1.82741	0.19051		1.19935	-0.00909078		-2.01439	-1.04037		-0.333547						-1.20281	-0.756302
	-0.293331	-0.705552		1.64268	-2.516		-0.550113	-1.36644		0.0819288						-0.726685	-2.60262
	-0.353121	-0.42614		1.74332	0.0127203		-0.174458	-2.22658		-1.64422						0.032111	-0.337685
	1.0823	-3.29908		-1.07616	-1.20514		1.37875	-0.396782		-0.585028						-0.767817	-0.987134
	-1.43318	1.54691		0.772026	-2.67883		-1.51227	-0.608099		-0.907216						1.14441	-0.675548
	1.47692	-0.242786		1.11942	-0.887685		-2.05839	-1.07439		-0.891678						0.434043	-0.194013
	1.68755	-2.57837		0.963721	-1.49233		-0.408168	-1.18059		0.338118						0.0881394	-0.735483
	1.18921	-0.656439		1.12811	-0.295383		-1.17233	-0.957319		0.544279						-2.70834	-0.505941
	1.34755	0.710995		0.920512	0.0791861		-0.591857	-1.07561		-0.413944						0.474805	-0.538332
	-0.181908	-1.32859		1.97192	-0.619187		0.506434	-0.722267		-0.974845						1.99893	-0.722347
	0.812031	-2.14052		0.946712	0.0298627		-1.80854	-0.943727		-0.0799831						1.03679	-0.288529
	-1.58574	0.562031		0.227951	0.392987		-0.593541	-0.337056		0.308442						1.30079	-1.51288
	1.59843	-0.269206		-1.59526	-1.40111		-1.67385	-0.226985		-0.243619						0.0181457	-0.550416
	-0.296299	0.0263407		1.43228	-2.56406		0.728274	-1.16931		-1.74331						-1.64162	1.43627
	0.325311	-2.88533		0.386671	0.576483		1.69493	-1.89908		-1.68381						-0.311821	-0.378754
	0.603884	-3.86973		1.14324	1.28393		-0.267781	-0.0665887		-0.882479						-0.757096	1.44251
	-0.0697728	0.999471		0.702426	-0.764862		-0.644756	-1.04418		-0.167075						1.24906	-0.198822
	0.73747	-0.408771		1.38538	-0.557825		-0.692807	-1.91978		-0.0567769						1.97503	-0.969543
	-0.51745	-0.661566		0.259317	-3.77135		0.14747	-2.12142		0.838761						1.18685	-0.126157
	-2.47728	-0.201253		0.904019	1.13249		-0.282959	-0.650806		-0.425372						-0.217743	-0.283099
	-3.18329	-2.90501		0.318784	-1.20427		-0.110543	0.943781		0.345194						-0.463633	0.592483
	1.13794	0.560069		1.54804	0.6208		1.05274	-3.30969		-3.42688						-0.55094	-0.368555
	-1.07772	0.699723		1.4828	-2.09912		-0.700066	-1.29752		-1.77678						-0.706721	0.039817
	-1.33562	-0.820598		2.03527	-2.94239		-0.521161	-2.24212		-1.45633						-0.161847	-1.22381
	0.442114	-1.85856		1.40809	-1.02552		-1.94455	-1.13962		-0.294593						-0.777975	-0.658016
	0.0824691	-0.796973		2.67024	1.65606		-1.63535	-1.05126		-0.574389						-0.812544	-0.564385
	-0.838754	-0.395509		1.79499	1.12016		-1.34887	0.167596		-2.05979						-0.789869	-0.800984
	1.10962	-0.236447		0.811971	-0.478588		-0.210274	-0.554914		-0.875509						-0.460833	-1.82223
	1.07657	-0.43935		-1.04242	-0.79618		-0.380009	-0.471915		-1.27882						-0.38407	0.000510998
	-4.35335	-2.34686		-0.493532	0.914774		-0.37747	-1.05747		-0.754226						-0.412674	-0.241227
	-1.60484	-0.80522		1.35854	-0.521257		1.2027	0.0236155		-0.759216						-0.852187	-1.5939
	-0.792345	-0.699389		-0.50377	0.602321		0.26884	0.0486334		-2.32138						-1.5935	-1.11748
	-1.08047	-0.979567		0.679898	1.20957		-1.09451	-0.0885106		-2.21784						0.0292125	-1.21065
	-1.91058	-0.427489		0.192207	-1.07904		0.250774	0.740385		-1.3514						-1.01681	-1.88597
	1.337	0.933205		0.503708	-1.10274		0.25568	-0.342764		-0.633111						0.747289	-2.28445
	1.3681	-1.76141		2.022	-1.60305		-2.9752	-0.432597		1.73938						0.782412	-0.880249
	-0.564798	-0.176734		0.856142	-0.0103297		-0.967914	-0.476079		-1.08631						0.286537	-0.919364
	-2.00941	-0.958136		1.30658	-1.29362		0.128637	-0.601299		-0.624168						0.0992093	-0.416956
	-3.0445	0.968627		-0.0380055	-0.523855		-2.03324	-1.42287		-3.39205						1.82065	0.17439
	-1.34019	-0.557348		0.799598	-0.63379		-0.499702	-0.40637		-1.31997						-0.562758	-0.1814
	-0.579654	0.276084		3.16552	0.00644085		0.0152051	-0.302784		-0.662043						0.341849	-1.0954
	0.745388	-0.337111		-0.489837	-0.792886		0.332343	-1.07417		-1.90926						0.268958	-0.0712892
	-0.225739	-1.9577		1.63129	0.671249		0.0269027	1.19076		-3.11139						0.107263	-0.535009
	-0.655708	-0.268506		-0.244291	0.15896		-0.150556	-1.17991		-1.06087						0.429855	-0.314437
	1.07596	-0.266267		-0.206753	0.0446094		0.453475	-1.13071		-0.676796						-0.582901	-1.303
	-0.655287	-0.584232		0.64204	-1.36009		-0.627664	-0.60766		-1.04511						-1.14856	-0.517756
	-0.636005	0.781237		0.328978	-1.54304		0.025861	-0.29041		-0.393047						-1.22581	-0.616449
	0.556062	1.37094		-0.00329388	1.401		-6.37041	-0.831264		-2.18621						-0.597065	-0.729031
	-2.19633	0.00543688		0.431619	1.30889		-0.278091	-1.0012		-2.41997						-4.62177	-0.811128
	0.99776	-0.0678535		-0.818548	-1.6126		-2.38649	-1.35726		-0.894771						0.349669	-0.627033
	0.557967	-0.794312		0.422277	-0.734447		0.375545	-1.23706		-2.7913						0.0890963	-3.88326
	0.338757	-0.6815		0.990538	-1.02765		-0.631327	0.0625351		0.907186						-0.373588	-2.10572
	0.4399	-0.484612		1.06287	1.42239		-1.17203	-1.75252		1.0871						-1.10908	-0.27315
	-0.874005	-0.639089		0.943951	1.617		-2.34125	-1.17548		-0.615897						-0.650145	-0.0654107
	-3.46507	-0.233143		-0.678597	0.812264		-0.146493	-0.152134		-0.600004						0.458122	-0.513848
	-0.413335	-1.17671		0.734596	-3.38126		-0.968821	0.97271		-0.467921						0.357454	-0.799811
	-3.21816	-0.228494		1.70894	-0.777943		-1.57262	-0.862376		0.598256						-0.435853	-2.07739
	-0.0345121	0.336492		1.5569	-1.98426		-0.200205	-0.205576		-1.57018						-0.23467	-0.580418
	-1.46947	-0.645943		-0.576084	-0.0528735		-0.734495	0.624206		-2.22845						0.195029	-2.45781
	-0.563603	-0.247982		1.64837	-0.0693427		-0.215979	-1.92931		-1.23071						-0.158712	-0.597065
	-2.10243	-0.81298		2.67182	-0.621767		-3.19125	-2.23966		-0.944117						-1.41535	1.20184
	-0.00422585	-2.51146		1.93325	1.84671		-0.706431	-0.504749		-0.453634						-1.05434	-0.205159
	0.0242221	-1.06076		1.2664	-1.1195		-2.60934	-1.40381		-0.422294						-1.02989	-2.26883
	1.33537	0.906614		0.615757	0.388422		-1.30678	-0.43273		-0.0412455						-1.91196	-2.01859
	1.71868	0.16761		0.739282	0.515657		-0.80361	0.532446		-0.890772						-0.673693	-0.980429
	-0.1567	-0.232978		1.70648	-3.07642		-0.25074	-0.937413		-1.68366						0.388337	-0.647854
	-1.89771	-0.501045		-1.70586	-0.256884		-0.0186772	-0.660991		-0.746596						1.52002	-1.18564
	-1.33165	-0.501534		1.2319	-1.04055		-0.316947	0.211283		-1.02664						0.343744	-0.456137
	-1.86126	0.822421		1.76666	1.20214		-1.70415	-0.413295		-1.30136						0.658203	-0.81642
	-1.59646	-1.90772		-0.691812	0.0827745		-0.461302	-0.703979		-0.926171						1.89236	-1.53607
	2.05302	-0.995304		0.294252	-0.026709		0.914371	-1.05223		-0.685586						-0.328086	-0.989395
	1.18632	-0.876484		1.62739	-0.990632		-1.06917	-1.1285		-1.18089						-1.36439	-1.01697
	-0.3553	-0.323618		1.69011	0.410237		-0.95185	-2.27309		-2.17236						-2.13713	-0.625546
	1.70354	-0.858652		0.582025	-2.19439		-0.740189	0.0843736		-2.65992						-2.06825	-0.56328
	2.23306	1.20043		0.929879	-0.81383		1.26526	0.23756		-0.143548						1.76255	0.404348
	-1.32465	-0.38674		1.29316	-0.26044		-0.288511	0.0590173		-2.53684						-0.46773	-0.243984
	0.608392	-0.434478		-0.196225	0.0519952		-1.00276	-1.29898		-0.747776						0.201019	-0.00738745
	0.3616	-1.01038		1.58903	-1.13547		-1.36241	-0.413926		-3.60758						0.583028	-1.28303
	-0.523651	-1.16617		0.827484	1.98449		0.622136	-2.29982		-1.33575						-1.5289	-0.767234
	-0.848098	-0.536687		0.249349	1.84796		-2.50537	-0.331034		-0.473668						0.410419	-1.77883
	-0.0467601	-0.751866		-0.251231	-1.55889		-0.35492	-1.26088		-0.539475						1.02594	0.329923
	-1.97026	-0.269527		-0.177396	1.23697		-0.969726	-0.518572		-0.934155						-0.0921502	-0.384025
	0.686916	0.381567		1.47025	-0.716268		-0.44755	-4.22297		-2.62383						-0.488855	-0.846765
	-1.02278	-0.638346		1.67201	0.533885		1.56523	-0.95834		-0.255014						-0.627084	-0.942083
	0.273386	-0.363663		-0.0852893	-1.06144		-0.601747	1.01827		0.44715						1.21924	-0.998967
	-0.880584	0.106886		0.705116	-2.27236		1.57656	-0.926163		-0.856672						-0.201862	-1.29119
	1.40286	0.374798		0.891077	0.836903		0.0731233	-1.01867		-2.30213						0.949072	-0.868647
	1.46223	0.49422		-0.170032	1.68504		-1.97263	-0.417474		1.04285						0.0334019	-1.47488
	1.29514	-2.47989		1.60198	-0.6239		-1.24132	-1.64958		-0.876321						0.942464	-2.16792
	0.947582	-1.80259		1.47021	-0.214952		-1.87259	-0.867363		-1.19872						-0.163708	-1.33946
	-0.527026	-1.54511		-0.286211	0.859892		0.671968	-0.713591		-2.06536						-0.526999	-0.191265
	-0.626272	1.40435		1.60206	-0.883904		-1.3815	-0.640301		-0.885976						-0.175755	-1.6066
	0.594255	0.64092		0.40522	-0.821634		-0.654755	-2.81566		-2.50501						-0.257107	-0.945854
	-0.428565	0.989035		0.939052	-2.27062		-0.680258	-3.1769		0.444626						-0.452611	-2.79167
	1.06129	-0.632618		1.29849	0.142644		-0.00954257	-0.187452		-1.10339						-0.855305	-0.12446
	-1.80282	-0.826799		0.605125	1.34675		0.119113	-1.10338		-1.21367						0.819105	-0.123717
	-0.168043	-0.348436		0.920943	-1.96393		0.157987	-2.02619		-0.874718						1.17612	-0.26858
	-0.824328	-0.103754		1.8971	-0.857602		-0.131361	-2.24176		-2.38125						-1.03835	-2.58622
	-0.402403	-1.37734		-0.502759	1.61983		-1.01575	-1.62655		-2.12919						-0.479211	-2.12068
	-0.710099	-1.48781		2.14028	1.25994		-2.86574	-1.39458		-1.80821						-0.505843	-1.02314
	-0.854305	-0.255312		0.924146	-0.122818		-0.849963	-0.819247		-0.722892						-0.608391	-0.54886
	-1.07993	1.96343		1.32777	1.11555		-0.424916	-0.211798		-0.204601						0.328522	-0.178386
	-0.0646876	-0.956354		-0.56558	2.02873		-0.838024	-1.26469		-0.116009						-0.964138	-1.81578
	-2.59388	-0.719601		0.510482	-0.727193		0.761523	-4.8375		-0.164068						-0.76391	-0.201703
	1.60792	0.27368		1.52368	-0.699104		1.17382	-0.242981		-3.01312						-0.445076	-0.729562
	0.077241	-0.970159		0.796603	0.874696		-0.564658	1.16117		-2.62819						-1.53191	-1.69364
	0.944252	-0.14484		0.66048	1.66679		-0.679577	-1.31567		-2.00587						-0.665096	-1.06065
	1.79464	0.116237		0.609788	-0.926655		-0.0747811	-0.852457		-0.337881						-0.677312	-0.853736
	-0.355221	-0.656297		1.27254	-0.702907		0.358299	0.856909		1.05473						1.03741	-0.661962
	0.950385	-2.23372		1.3092	1.02834		-0.611365	1.00915		-0.760306						-0.81331	-0.739948
	-2.33932	-0.510858		1.83642	-1.23446		-0.857827	-2.71925		-0.20092						1.23413	-0.398153
	-0.91833	-2.11688		0.359628	-0.0389494		-0.329876	-0.221135		-1.78253						-0.235383	-0.64027
	-0.799658	0.467804		-0.302145	0.0104946		-0.870982	-1.19667		-2.89375						0.991064	-0.46225
	0.829012	-0.293542		0.714217	-2.40737		-0.965289	-1.18969		-1.8884						-0.26774	1.24957
	-0.351441	-2.38959		-0.18107	-0.336739		0.0906532	-1.50473		-0.522536						-0.352502	-0.864871
	-1.48586	-0.243249		2.24246	1.35806		-0.0930153	-0.159594		-0.264385						0.900284	-0.960209
	-2.12261	0.182487		-2.95193	0.0610759		-0.0227073	-0.571332		-1.03505						1.18794	-0.904184
	-1.06642	-0.250902		0.697971	0.791488		-0.290834	-0.622242		-1.07377						-0.908524	-0.00777329
	-0.524108	0.555313		0.210303	0.380318		-0.876087	-0.990685		-0.477835						0.757644	0.658819
	-0.871748	0.929125		-0.475226	0.161271		-1.67919	-0.824493		-0.513689						-1.48792	-0.665341
	-1.16029	0.97152		1.35017	0.713045		-2.64838	-0.465172		0.144829						-1.48316	-2.07051
	-0.71752	0.30169		1.93471	-0.86622		-0.801953	-0.981448		-1.84106						1.4149	-3.1564
	-0.304727	-0.772595		-1.70254	-0.484107		0.773561	-0.80356		-0.701158						-1.4243	-2.576
	-1.12457	0.756985		0.432604	1.27519		-0.552608	-0.597906		-1.97378						-0.71796	-2.06614
	-0.853369	-0.817029		1.21927	0.669139		-2.6211	-2.42472		-1.09199						-2.06044	-0.694734
	-2.08565	-0.968625		1.69549	1.0762		0.872296	0.284113		-0.5873						-1.20285	-0.368294
	-1.12594	-0.403488		1.32934	1.54537		-0.362515	0.333772		-1.73835						-1.16633	-0.226321
	0.12783	-0.291847		-0.887749	-0.700427		-0.462231	0.503735		1.07833						-0.0231275	-0.662394
	-1.89054	-1.03499		0.741909	-0.062092		-0.538109	-0.629396		-0.206478						-0.718654	-1.00626
	0.0964835	1.62179		1.48516	0.0880068		-3.98945	-1.00267		-2.74285						-0.690345	-0.571951
	-1.50141	0.705505		1.96777	-1.23435		0.509282	-0.578591		-1.36761						-0.552765	-3.02463
	-1.6185	2.03604		0.57785	-0.601236		-0.379819	-1.52518		0.308938						1.12301	-2.22294
	-0.0241011	1.23992		0.580703	0.430946		0.337135	0.00633915		-2.74314						-0.447653	-0.682597
	-0.979168	-0.756158		0.80127	0.146329		0.293544	-4.14008		-0.872619						-0.814811	-0.758688
	-0.534973	1.24605		0.189382	-0.260742		-1.39908	-1.53068		-1.42635						-1.42721	-2.59684
	-0.671041	-0.930993		1.74258	-0.591874		-0.66686	-0.627315		-1.30603						-0.315649	-2.84819
	-0.0987674	-0.300229		-0.269663	-2.44712		-0.748245	-0.339438		-2.90685						-0.0719083	-0.646151
	-0.65342	-2.23877		-0.388701	-0.505293		-0.566469	-0.633348		-1.33611						-2.58234	0.330798
	-0.998131	-1.30362		1.90001	-2.90671		-1.86712	-2.0122		0.774773						-1.67922	-0.733301
	-1.6612	-0.872835		1.61504	0.876332		-0.838181	-1.36601		-0.0925139						-0.52201	-1.30155
	-2.12109	-0.967465		1.88461	-0.601697		-1.36586	-0.452908		0.0604516						-0.522184	0.0823204
	-0.416236	-1.97998		0.584641	0.92689		-0.705163	-2.19666		-0.933823						-1.38365	-2.59213
	0.704131	0.243239		0.276024	1.49063		-1.31962	-0.000805977		-0.62808						-0.751834	-1.34003
	-0.265668	-0.936472		0.34499	1.4723		-1.39421	-0.407561		0.690701						-0.380555	-1.68502
	-1.67927	1.42635		1.56889	-0.499601		0.542397	-2.7441		-0.740949						1.49857	-1.00057
	-0.451146	-0.225788		1.42113	-0.56562		-0.793325	-0.453256		0.367547						-1.33177	0.0913646
	-1.25765	-1.19027		0.126946	0.335555		0.432447	0.670979		-0.614794						-1.55291	-0.0513862
	-0.689087	-3.19487		1.80709	0.788677		-0.267198	-0.642196		-0.518867						-1.21719	-1.55954
	1.31605	-0.237597		1.47836	1.3364		-1.65972	-0.440127		-1.03429						-1.05247	-0.831405
	-1.36028	-0.363382		2.00201	1.26456		-0.768906	-0.301988		-3.09352						-1.68036	-0.450641
	-0.701328	-2.25852		0.910591	-2.07706		-0.938097	-0.968412		-0.0460739						-0.648219	-2.10684
	-0.507737	-0.773779		1.47662	-2.04144		0.390398	-3.0678		-0.540332						0.708594	-1.21937
	-2.61313	1.38734		1.32207	-2.50414		-0.574191	-0.268123		-0.750358						1.9575	-2.41017
	-0.783904	-1.03135		-1.22243	-0.456133		-0.52226	0.128865		-1.51376						0.0262894	-0.10157
	-1.32149	-0.88877		-0.410777	1.69691		-0.757864	-0.0106165		-0.613893						-0.824011	0.394639
	-0.549844	1.40096		1.69819	1.01886		-0.0316589	-0.272346		-0.300158						-0.123803	-0.553176
	-0.7199	1.35414		1.26393	0.30395		-1.50974	0.911318		-1.75133						-0.495262	-0.667325
	-0.994621	1.17833		2.16986	0.296996		-2.01891	-0.924528		-2.79211						0.0122954	-0.396198
	-1.77031	1.53875		-0.27514	2.04052		-2.65792	-0.983405		-0.726251						-2.59414	-0.0833419
	-1.14368	-0.936317		1.88829	-0.389232		-1.87397	0.608975		-3.85023						1.3108	-1.61887
	-0.0649191	-0.679768		-0.591652	-0.2743		-2.09719	-0.769361		-0.743288						0.322248	-1.42078
	-2.62614	-0.735097		-0.530926	-1.55341		-0.636308	-0.330943		0.0510934						-0.590177	-0.697892
	-2.4957	-0.584726		1.88332	-0.897086		0.497149	1.10566		-2.64355						-0.459568	-4.93372
	-0.695018	-1.26508		1.25657	1.38246		-0.142434	-1.34445		-1.61828						-0.869703	-0.525195
	-0.984085	-1.45443		1.7203	1.18521		-2.45609	-0.15679		-1.6671						1.44713	-0.902231
	-0.242618	-0.745051		0.563583	0.75218		-1.29633	-0.357892		-1.14785						1.8605	-0.961534
	-1.57036	-1.23076		2.58258	-0.905956		-2.98838	-0.529758		-0.64449						1.18837	-2.30234
	-0.77433	-0.384729		2.15129	1.45218		-0.446906	-0.616455		-1.1274						2.07338	0.223129
	-0.732938	0.0228435		1.24599	1.47885		-0.380959	0.359921		0.40965						1.78889	-0.823178
	0.680927	1.12042		0.562677	-0.892816		-1.16428	0.357056		-2.98553						-1.0828	-0.750774
	-0.653832	-0.260875		-0.200937	-2.01103		-0.839159	-2.57182		-0.540442						-1.53686	-0.895732
	-0.670567	-0.989596		0.19552	-1.26677		-1.31688	-2.42976		-2.13426						-1.22311	-1.7498
	-0.906781	-0.422821		0.876178	-1.45643		-1.2207	-0.914276		-0.858379						-1.46289	-1.66521
	-0.457361	-0.762458		0.718052	0.910488		0.671934	-0.922461		-0.564094						-1.08492	-1.8749
	-1.50282	0.6716		0.86342	-0.601575		1.06749	0.533835		0.394112						-2.24849	-0.640056
	-1.40172	-1.40375		1.5328	-0.657757		-2.67518	-1.32914		-0.886609						1.16347	-1.06433
	-0.192563	-1.03952		1.17277	-0.236894		-4.23382	-0.966794		-0.00417008						-1.28792	-3.14751
	-0.64322	0.639558		-0.475624	0.0680556		0.980629	-1.1916		-1.37045						-0.876668	0.375951
	0.184747	-1.00588		-0.149355	1.39862		-1.10966	-0.927569		0.110349						1.1847	-0.512724
	-0.841797	-0.725394		-0.66288	-2.158		-1.0649	-0.925597		-0.949742						0.896433	0.16434
	-0.930163	-1.37174		0.515186	-0.419238		-0.685555	-0.760213		-2.13882						-0.256655	-4.20818
	-1.28262	0.40066		-0.014366	0.356567		-0.335946	-0.957054		-2.25076						-0.218014	-2.08761
	-0.849131	0.539682		-0.346033	0.734005		1.65653	-1.49098		-0.446105						-1.29207	-0.386332
	-1.08357	0.374094		0.589543	0.490576		-0.418537	-1.04764		-0.10996						-0.34144	-2.0436
	-1.56247	0.800433		0.183527	1.12997		0.420985	-0.682129		0.543576						-0.590159	-1.30681
	-1.5698	0.436021		-0.858071	-0.979924		-1.22356	-0.961568		-0.752971						-1.11855	-1.43835
	-2.71275	0.875096		-0.783552	-2.93266		-2.52392	-0.815297		-1.46542						-2.19464	-1.54795
	-0.312646	-0.353899		1.93475	-1.52645		-1.31454	-1.10282		-1.23861						-2.72856	-1.79443
	-1.29663	-0.423051		0.444953	-0.858749		0.298087	-1.40093		-1.00903						-1.67233	-0.608494
	-0.513923	0.831532		0.696905	-0.767791		-0.015588	-1.08629		-3.08965						-0.279502	-2.14793
	-0.26371	-1.2516		0.249508	1.15048		0.0325422	-1.24985		-2.61152						-0.0918422	-0.82236
	0.503192	0.779783		1.02988	-0.810353		-0.667618	1.21069		-1.3087						-0.176291	-2.06161
	-3.19872	-0.588648		-0.606782	-0.0981027		-0.749726	-0.465774		1.5164						0.113046	-2.55846
	0.717969	-0.365295		-0.165448	-0.953825		-1.91474	0.912235		-0.514781						0.81055	-3.07055
	-1.05927	-1.01492		0.8254	0.414651		-0.953995	0.165952		-0.127884						0.384226	0.46013
	-0.13623	-1.21336		-0.484696	1.61127		-0.846821	0.423607		-1.27437						-0.0778686	-0.971174
	0.853616	-0.114838		1.3618	2.03192		-0.471152	1.26303		-0.185376						-1.26348	-0.731136
	-0.254295	-0.797044		1.73829	1.25454		-0.478619	-0.00430321		-0.832703						-1.12394	0.779017
	1.22928	-1.4087		1.9099	0.73158		-0.996509	-0.316848		-2.08401						-0.318321	-0.873468
	-2.90564	0.216033		1.775	0.309065		-0.496111			0.162945						1.60485	-0.616627
	-0.664094	0.680967		1.5049	-0.397731		-0.396148			-0.214151						-0.264633	-1.03661
	0.782626	0.858212		-0.9102	0.696966		-0.162142			-0.812594						-0.351803	-1.04831
	1.40449	-0.997595		0.892547	-1.04724		-0.704737			-0.72387						-0.349057	-1.9894
	-0.87902	-0.702118		-1.16603	0.224522		-0.632372			-1.34004						-0.900391	-2.16728
	-2.96777	-1.72022		2.41391	0.305952		-1.15041			1.11367						-0.575997	-1.16556
	-1.19845	-0.445354		1.3976	1.28747		-0.960496			-1.40566						2.01436	1.28608
	0.510375	1.41749		-0.517193	-0.701192		1.63508			-0.861768						-0.408779	-0.391612
	-0.139787	-0.29837		-1.21573	-0.0773116		-2.93314			-0.430274						-0.351019	1.07255
	0.890245	0.401141		0.0914282	-1.15795		-2.67451			-1.05636						-0.455409	-0.638408
	-1.38513	-1.2545		-0.248836	0.0339803		0.548751			-1.91961						-0.693283	-0.290668
	1.7044	-1.37954		0.0475686	0.20744		0.686944			-0.428737						-0.62331	-0.909458
	-2.26968	-0.093347		0.0991971	0.0434063		0.0587223			-0.397165						-0.688879	-0.754016
	1.11488	1.15483		0.232093	-0.112703		-0.79393			-0.304087						0.0262461	-3.47091
	0.317128	-0.702518		1.78243	-0.306504		-1.16949			0.0847565						-0.483391	-0.560175
	-3.1833	-0.304666		-0.119725	-0.589784		-2.11453			0.305589						-0.486982	-1.18591
	-0.825519	-1.78977		1.61156	-0.258329		-0.894118			-1.62765						-0.260627	0.319584
	0.37924	0.246988		0.0760154	-0.880237		-1.69786			-0.050737						-1.43685	1.51843
	-2.1237	-0.467156		2.07186	1.1627		-0.274111			-0.718783						-1.48327	-0.215877
	-2.793	1.66256		1.59141	-0.420868		-0.698253			-1.28854						-0.65792	-0.28934
	-0.104737	-1.06194		-0.347956	0.938192		0.720894			-0.146365						1.14952	0.942366
	-0.973439	-3.18982		-0.427423	-1.66668		-0.574735			-0.721656						-0.485282	-1.089
	-0.554603	-0.532005		0.753885	-0.196556		0.723722			0.565541						-0.908061	-2.6457
	0.164063	-0.548322		-0.545412	-0.426581		-2.20973			-0.45013						0.247652	-0.23822
	-0.223706	-0.965477		0.114044	-1.63906		-0.896647			-3.51426						1.23603	-0.696952
	-0.537604	-0.141668		-0.646553	-0.672881		-1.13176			-1.45215						-0.0196678	-0.604288
	-0.591842	-0.838804		1.49321	-0.774866		-1.20138			0.638788						-0.896171	0.0176149
	-0.931223	-0.562565		1.92104	-0.255999		-0.390444			-0.66648						-0.326833	-0.421287
	0.937179	-0.0722475		-0.558091	-0.241735		-0.557051			-3.52297						0.963553	0.357108
	1.13584	-0.828887		-0.744665	-2.14175		-3.42739			-0.5978						1.38618	-0.33064
	0.870792	-2.88578		-0.582294	-0.49795		0.0708474			-2.57184						0.533539	-1.08294
	1.07282	-0.966985		2.18639	0.135028		-0.691316			-0.814879						-1.1797	-0.128165
	0.947006	-0.776296		1.62356	0.273653		-2.18039			-0.780648						-0.255525	-0.508159
	-0.806548	1.07626		1.78916	1.98662		-0.868952			-3.25727						-0.834661	-2.95063
	0.542754	-0.654364		-0.474049	2.31998		-0.898657			-0.946471						1.33325	-1.26681
	-0.448912	-1.17801		-0.521291	1.24058		-0.20648			-0.723192						0.263979	-0.4779
	-1.44743	-2.12817		0.956589	-0.6828		0.323615			-0.979228						-0.612934	-1.18639
	0.623769	0.981869		0.618671	0.60039		-1.14928			-0.892253						-1.25688	-0.199616
	-0.786071	-0.512895		0.224476	-0.197213		-1.20624			-1.44601						-0.562281	-0.389674
	-2.3192	-0.415711		0.13357	1.79191		-3.21524			-0.807385						-0.985239	-0.959183
	-2.31607	0.21181		0.922162	0.602799		-0.175236			0.242177						1.09539	-0.796757
	0.71161	0.879873		0.851401	1.23525		-1.01561			-0.896466						1.28137	-0.412138
	-0.913964	-1.46478		-0.350799	-1.82533		-0.0496655			-0.131553						1.38784	1.00038
	-2.40992	-0.939809		1.45906	-1.73748		-1.83105			-0.576607						0.702817	-1.66209
	-0.376962	-0.0779369		1.57651	-0.836097		-0.64633			-1.4793						1.64497	-0.555245
	-0.603498	-1.38945		-2.98929	-2.00866		-0.225865			-1.37644						-0.977186	1.06655
	0.242647	-0.824269		1.67121	1.36763		-0.245335			-0.790959						-0.975688	0.807168
	0.102431	-1.16543		1.47094	-0.232875		1.18222			0.746586						0.191644	-1.06603
	0.626324	-0.992616		1.61697	1.00689		1.08611			-0.560453						-0.499149	0.706116
	-0.630795	1.12086		0.84284	-0.715078		-0.913259			-1.39151						0.0380279	-0.560325
	0.713906	-0.430221		0.778363	1.25807		-0.807176			-0.934162						0.041409	-1.16572
	-2.17555	-1.22933		1.57772	1.65272		-0.558649			-1.34688						0.984373	-3.26837
	-1.04869	-0.839802		1.67036	1.52021		-1.77908			-2.35827						-0.741707	-0.790686
	-0.800664	-0.606786		-0.911163	-2.0179		-2.10196			-0.525091						-0.519017	-0.798402
	1.98774	-3.84969		1.78856	-2.16459		-2.79528			-2.21083						1.67659	-1.30392
	0.481356	0.188829		-0.360623	-1.91724		-2.56125			1.22416						-0.648958	-0.747823
	1.24374	-1.15963		1.7307	-2.07462		-0.318345			-2.36228						-1.06252	-0.666547
	-1.68046	0.376843		0.736849	-0.933093		-0.989928			-0.800789						1.11466	-1.77916
	-1.28239	-1.40455		0.298694	0.172036		-1.0786			-1.15064						1.14437	0.163122
	1.0829	-0.721007		1.18858	1.17484		0.353958			-1.28231						0.206262	-0.684985
	0.28173	-0.835048		0.985753	0.0101777		-0.00988577			-1.67315						-0.310507	-0.993884
	-0.704965	-3.26787		0.51437	-0.0347875		-0.78909			-0.142262						1.60576	-0.196666
	-1.66954	-0.508597		0.20975	-1.60049		-0.995093			-1.09662						0.717629	-3.12064
	-1.35817	-1.58872		0.647077	-0.781487		-0.998056			-1.32407						-0.43188	-0.522706
	1.52001	1.39131		0.251794	-0.745537		-2.52286			-0.540217						-2.64643	-0.433406
	-1.52564	-0.381624		0.727375	-1.23642		-1.20425			-0.127888						-0.845395	-0.700694
	-0.0491886	-3.83415		1.13163	1.78654		-0.692378			-1.50287						-0.350331	-0.779991
	0.872343	-0.0342379		-0.206189	2.00547		-0.133535			-0.986378						0.337397	0.392074
	-3.42304	-1.53832		1.32677	0.444781		0.309209			-1.51608						0.00228864	-0.710426
	-3.44498	-1.2783		-1.62135	0.126071		-1.03737			0.145289						-2.76931	-2.18442
	-2.0257	-0.653593		1.5965	-1.13361		-0.405941			-0.508746						-1.75374	-0.540395
	-2.39895	-0.644849		0.428613	0.590221		-3.2967			-2.18665						1.00243	-0.248476
	-0.753402	-0.629469		-0.903432	0.22872		-0.583891			-0.190594						-2.75303	-0.758098
	-0.957698	-1.85207		1.92447	0.949566		0.961537			-1.11962						-1.87634	-2.81719
	-0.00215819	-0.977079		-0.43691	-0.903889		-0.950854			-1.61045						-1.62529	-2.99398
	-1.09986	-0.825293		1.83499	-0.905159		-1.19911			-1.10263						-0.0367424	-1.62422
	-2.28997	-0.122777		0.264006	-0.595761		-1.76007			-2.4085						-0.873674	-1.12702
	-1.53234	-0.415718		0.0663655	1.59328		-0.0766818			-0.190764						-1.57672	-0.115882
	-0.667466	-0.908769		1.58989	0.448922		-0.241829			-1.30036						-2.01339	-1.36061
	-0.831427	-0.525425		0.210746	0.520519		-0.967721			-1.2695						-1.5735	-0.859882
	0.455232	-0.949789		1.14942	-0.444912		-2.31025			-1.95234						-1.30943	-2.29904
	-0.962585	-0.906206		1.1385	-0.938763		-0.731359			-1.37964						-0.509532	0.0869395
	-1.59977	-0.377626		1.13258	0.886495		-0.787273			-2.13264						-0.824825	0.101912
	-0.0280837	0.820115		1.45	-1.63652		-1.32928			-0.528369						-2.40348	1.51375
	0.357529	-0.924594		2.23235	-0.741965		-3.42789			-1.13384						-1.32008	-0.75827
	-2.92179	-0.823175		0.767739	-0.961123		-0.0501225			-0.683109						-1.78268	-1.14577
	0.78018	0.22647		0.90536	1.25111		-0.46225			0.517997						-0.616678	0.0913928
	-3.00268	-0.101005		0.825459	-1.13922		0.301411			0.0205016						-0.458416	-0.41776
	-0.720265	-0.252354		1.0087	-0.667492		-2.03594			0.0976482						-0.73266	-0.634667
	-0.844123	-2.07227		1.32732	-1.57446		1.08242			-0.0700724						-0.863065	-0.966595
	-2.79198	0.640166		-0.326026	-1.86421		1.36123			-1.01646						1.13702	-2.38538
	0.552764	0.422677		-0.576375	-0.130121		-0.770383			-2.87268						-0.657913	-0.0891962
	-1.80633	-0.833527		0.580972	-1.07632		-0.798732			-1.44925						0.742391	-2.37347
	-1.50169	-1.11844		0.57756	-1.01434		-0.582925			-2.87904						-0.0282987	-0.10769
	-0.770455	-0.791754		-0.210318	-0.714726		-2.21771			-1.3511						2.29755	-0.7772
	-0.848939	-0.789695		0.273499	-0.185758		-0.280453			-0.709405						-0.529116	0.453745
	0.0630378	-0.835325		0.0300673	0.0493054		-1.63294			-0.527788						-0.198429	-0.864459
	-0.77593	-0.267794		0.639123	-0.756274		-1.07477			-2.44999						-1.87368	-0.570486
	-1.83173	-0.948897		-0.777335	-0.175247		-1.75668			0.416127						1.00566	-0.246919
	-0.728484	-1.15958		-0.535991	-2.24628		-0.823164			-0.80848						1.94735	-2.15871
	-0.683935	-1.00649		-0.331566	0.952795		-2.59619			-1.61197						-0.314517	-1.69817
	-2.24529	0.755327		1.32816	-0.881532		-1.36222			-3.93742						-2.32931	-2.00661
	-4.26731	-2.36738		-0.760507	-1.61596		-0.83876			-0.71715						-3.00792	-0.440416
	-2.49819	0.594303		-0.757605	-0.5116		1.46065			0.703309						-1.28532	-0.270314
	-2.42705	-1.65152		1.45809	-0.571934		0.962852			-0.812883						-1.90671	-2.19141
	-1.38318	-2.37183		-0.558653	1.31901		-1.13465			-0.888445						-0.770006	-1.11595
	-3.69206	0.9236		1.28119	0.114743		-0.43308			0.547889						-0.807343	-1.2671
	-2.20708	-2.13082		-0.646298	-3.17647		-0.181495			-0.0133444						-1.52292	-1.21948
	-2.12077	0.255475		0.735402	0.851908		0.460358			-0.514577						0.0776549	-2.60025
	-1.56013	0.110377		1.05295	-0.112056		0.172587			-0.325827						0.598184	-0.729535
	-0.694164	-0.803481		1.6743	-0.993674		0.00453652			-1.63407						-0.682291	-0.983105
	-0.843735	-1.75418		-2.03242	1.59389		-0.0700594			-1.29932						0.432936	-1.11838
	-0.0642293	-0.703733		-1.04088	1.73086		1.27278			-0.621552						-0.771273	0.933333
	0.849844	0.946279		0.598625	0.646857		0.783931			-0.0218114						-0.905535	-0.187998
	-0.503052	-2.30245		-0.0156963	1.75712		0.27649			-2.77775						-1.30238	-0.444225
	-0.20071	0.100156		-0.514138	2.40883		-0.403765			-0.469864						-0.145127	-0.156242
	-1.8254	-0.94506		1.69267	2.11551		-0.733727			-1.21803						-3.42399	0.366887
	-4.58041	-0.368782		1.03213	1.66873		0.57901			0.630514						-0.458406	-2.14229
	-1.11508	-0.463152		-0.986515	-0.289258		-0.670384			-1.3143						-1.1649	-0.548144
	-0.593825	0.0859359		0.177429	-0.589445		-0.288288			2.154						-0.397326	-1.47986
	-1.07606	0.761066		1.87489	-0.472811		-0.648566			-1.75771						-0.530369	-0.61887
	-2.38076	-0.553779		-0.129053	0.807542		-0.40224			-0.608201						0.710512	-0.128048
	-0.723722	-3.22513		0.562275	-2.6459		-0.275005			-0.886283						-0.578684	-2.00371
	-2.55654	0.0581521		1.14336	-1.39577		0.0898558			-0.23641						0.615814	-1.45534
	-1.18776	-2.27139		1.61613	0.353752		0.549295			-3.04746						-0.649175	-2.48154
	0.330572	0.300419		1.82257	-0.67252		-3.71522			-1.41457						-0.61509	-2.60384
	1.25621	-1.09607		-0.861478	-0.58455		0.421548			-0.90333						1.02639	0.120977
	-0.206452	-0.970294		1.16618	0.595816		1.00442			-1.02859						-0.614425	-0.324402
	-0.743217	0.36044		1.00671	-2.07864		-0.35383			-0.784648						-0.93774	-0.485997
	-0.118614	0.393877		-1.68134	-0.110137		-0.220139			1.17518						1.8573	1.00539
	-0.36983	-0.235156		-0.591511	1.3009		-0.729387			-1.3934						0.618545	-0.657
	-1.09795	-3.25296		0.183744	0.168574		-0.538534			-0.855055						-0.94921	-1.29584
	-1.83025	1.72877		0.805253	1.40964		-1.34944			-1.09876						-1.69371	-0.79399
	-1.32732	-2.43956		-0.159172	1.65479		-0.618333			-0.272371						0.504994	-0.541891
	-2.2144	0.0173721		1.4769	1.26706		-1.78503			-1.21817						1.15939	0.63102
	-0.0338064	-1.42294		1.55813	0.368634		-1.19432			-0.698233						0.461403	0.221262
	-3.26968	-1.90354		1.39248	-0.1373		-2.29582			-0.660096						0.288461	-1.27694
	-0.464953	-1.06553		1.84026	0.00683832		-1.34157			-1.44489						-2.97922	-0.552244
	-0.344275	-0.706356		2.37656	0.229116		0.916757			-0.428644						-0.616993	-1.98822
	0.877954	1.75917		0.706753	-0.35997		-0.345279			-1.09323						1.6325	-0.508232
	-0.380026	-0.182477		1.51663	1.81824		-0.401804			-3.20543						-0.283578	0.324138
	-0.055189	-0.0674596		1.68853	-1.11938		-0.316332			-0.199124						-1.99192	-0.287218
	-0.287107	-0.417642		1.78448	0.5208		0.369214			-0.810688						-0.89463	-0.938173
	-0.0859659	-1.21482		-0.878751	0.0119692		0.103951			-1.19163						-1.56106	-0.378853
	-0.513636	1.4907		2.01926	0.130362		-0.0926887			-0.726267						-0.922411	-3.28903
	-2.30376	-0.839149		-1.0459	-0.542811		-0.428992			-1.11181						-1.82119	-0.794602
	0.0195729	-1.28346		1.11917	-1.04531		-0.644965			-0.407699						0.064071	-0.679579
	-2.39845	0.540492		1.16289	-0.557264		-0.410843			-0.0712884						-1.25481	-1.35027
	0.436847	-0.946364		0.271799	-0.444189		-2.53292			-0.613981						-0.815745	-1.14148
	-0.411293	1.73811		0.868454	-2.64078		0.115475			0.100919						-0.288887	-1.59305
	-2.72963	-0.790964		0.715554	-2.57813		-1.84486			0.839147						-0.652828	-0.736607
	0.551835	-0.322019		-0.131354	-0.253989		-3.46737			0.423502						-0.0845759	-2.75774
	-0.208433	1.97598		0.797778	-0.0471627		0.0104082			-0.732473						-1.96025	-0.686097
	-0.958065	-0.0035442		0.877682	-0.35783		0.797914			-1.06743						-0.988522	-1.26914
	0.207787	-1.36874		1.02868	-2.14651		-0.922855			-0.639079						-0.991328	0.225053
	0.561769	-1.96853		0.0998671	-0.225248		-1.21369			-0.247328						-1.03467	-0.863003
	-2.51198	-2.20923		-1.02901	1.34979		-1.187			-1.43435						-1.65459	-0.334045
	-1.7022	-0.771295		1.98146	1.36139		-0.541184			-0.689005						-0.822407	0.0102995
	-1.18991	-0.80626		0.733195	-0.284311		-1.06855			-2.20509						-1.25881	-0.00678543
	-1.78933	-0.501565		-1.58023	0.700924		0.549949			0.823652						-0.642732	-0.333138
	1.46474	-1.65513		1.17003	0.201196		-0.0821055			-0.600591						-1.39912	-1.69502
	1.29681	-0.649794		-0.715363	-0.238739		1.06752			-0.92092						0.290039	-1.55868
	-1.40421	-0.148211		-0.719826	1.54067		-0.0586783			-1.16532						-0.607182	-2.3678
	-0.639831	-0.664579		-0.89817	1.17392		-0.888995			-0.436131						-0.275277	-1.06378
	0.554662	0.939753		1.69615	-0.724449		0.432629			-0.776107						-0.589516	-0.165884
	-1.0168	0.110632		1.52294	-0.240618		-2.50888			0.491557						0.171196	-0.506263
	-1.69014	0.577777		-1.72883	-1.28277		-2.89404			-2.3745						0.800973	-1.71687
	0.875961	0.675653		2.11833	-0.762057		-1.77362			-0.449048						-0.632039	-0.101852
	-0.278125	-0.508487		-0.614194	0.83157		-1.00754			-0.915734						-0.589943	-0.591373
	0.934335	-1.83741		-0.367776	-0.401508		-4.13225			-1.70137						-0.630039	-0.8829
	0.357845	-0.570517		1.22574	-0.709886		-1.51801			-0.947218						-0.608805	-1.51047
	-0.296074	-0.884856		0.287101	2.0211		-0.96022			-0.199883						-1.28755	-0.635469
	-0.816174	-0.170111		0.136006	-1.29737		0.0405595			-0.094192						-1.06867	-0.155289
	-0.382687	-0.485212		0.341652	-1.07741		-3.8842			-0.0621485						-1.58104	-0.270507
	-0.586785	-1.4782		1.09164	1.73634		-3.14384			0.225104						-0.604902	-1.1665
	-0.90327	-1.61573		-1.31737	-0.758103		-0.688997			0.385612						-0.607392	-0.640791
	-0.686574	-0.711939		0.536122	-0.728415		-0.258218			-0.787289						-1.30368	-3.29663
	-1.067	-0.421671		1.47725	-0.627684		-2.81545			-1.22928						-1.42387	-2.35799
	-0.818221	-3.31137		0.471402	-0.145062		-3.10435			-1.86526						-0.45931	1.54621
	-0.979385	-0.612505		1.15616	1.87403		0.302397			-1.5436						-0.270417	-0.951579
	0.516449	-0.804556		0.0358349	-0.281645		-0.0257655			-0.710126						-0.918645	-0.0207649
	-0.450798	-1.88015		1.40157	-0.336838		-0.772917			-1.3801						0.406764	-1.02235
	0.283231	-1.06814		1.11588	-1.09398		-0.752114			-0.889176						0.0775237	-1.08201
	1.29348	0.981433		1.563	-0.46017		-0.713417			-2.84908						-1.0989	-0.117518
	0.759835	-0.699126		1.49722	-0.809017		-2.4705			-1.10124						-0.308931	1.13943
	0.289558	-0.837782		0.822136	-1.74349		-2.21967			-0.710627						-1.88947	0.807753
	-2.6756	-0.663087		1.85425	0.878234		1.1477			-0.805912						-2.43698	-0.610198
	-1.04816	0.932115		1.63967	1.44376		-2.18068			-0.632079						-0.393142	-0.853923
	-0.334778	-3.43957		-1.10884	1.19635		-0.840523			0.183129						-1.16763	-0.561969
	-0.813676	1.15837		0.676626	1.75918		-0.95185			0.393645						0.962379	-0.351852
	-1.98456	-0.136155		-0.432301	0.630481		0.538221			-1.1542						1.75587	-0.448137
	0.866045	-0.334218		-0.590634	0.231058		0.81515			-1.10894						0.767663	-0.898271
	-2.90223	-0.808483		-0.0725052	-0.245241		-1.12176			-0.399055						-1.37374	-0.490838
	0.938975	-1.74208		1.30688	-0.595928		-1.61543			-0.561825						-0.505659	-0.118758
	-3.58795	-2.55906		1.8629	-1.24269		-1.76461			0.627167						-2.433	0.516857
	0.140961	-0.997554		1.07132	1.3322		-2.95362			-0.295946						-0.481277	-0.361862
	1.6566	1.42932		1.04378	-0.231605		-0.339511			-0.706939						-2.84402	-0.842868
	0.736127	-1.91694		0.529884	0.492495		-1.01965			-0.0599386						-2.62427	1.15463
	-0.316963	-0.279461		-0.489206	-0.479907		-0.607189			-1.43026						-0.400914	-0.301606
	0.986014	0.290068		0.96739	-0.910911		0.280177			-2.36362						-0.726707	-1.17882
	0.430045	0.246666		3.29817	1.75814		-0.10935			0.0503374						-0.436674	-1.49123
	0.5957	-1.4402		1.53585	0.54186		-0.0946343			-2.33197						-0.305052	-1.06055
	1.32606	0.957407		1.81497	1.156		-1.27034			-0.77253						0.367374	0.853891
	-1.75351	1.23922		-0.77584	1.03209		-1.61052			-0.473693						-1.49675	-0.675526
	0.39085	-0.557017		-0.395029	-2.07673		-0.996716			-2.4488						-1.64475	-1.01693
	-0.468415	0.748676		1.75144	2.38273		-1.43024			-2.44903						-1.94542	-0.420812
	-0.560034	-2.64891		0.741022	-0.168022		-2.72123			-1.75001						-1.23095	-0.222257
	-1.47212	-0.0513845		1.31114	1.22472		0.32265			-0.639617						-1.48181	1.18825
	-0.176371	-1.00849		0.92692	0.364483		-0.860974			-1.02729						-0.734262	0.320693
	-2.89973	-0.626804		-0.284296	-0.88699		-0.557501			-0.923569						-1.67691	0.512653
	-1.19239	-0.787923		0.941165	1.36727		-2.78733			0.404197						0.472389	-0.599807
	-2.65558	-1.51674		0.405455	-1.03524		-0.807787			-0.0554157						1.04781	-1.28771
	0.0255519	-0.585564		0.504853	1.55532		-2.23168			-0.915004						-0.733321	-1.58954
	-0.247322	-1.25989		0.896746	-1.82458		0.228144			-2.1101						0.634131	1.57242
	-2.08204	-0.896285		1.26432	-0.654981		0.57804			-0.40773						-1.22298	-0.453722
	-0.0723613	-0.0819596		-1.44377	0.52922		-2.09511			-1.42964						-0.37274	-1.52669
	1.74274	-0.815243		0.544987	0.132753		-0.394014			-0.669156						0.723951	-0.680047
	-0.775378	0.0656665		0.146135	-1.33922		-0.84242			-3.34067						0.0986608	-0.726462
	-0.666426	-0.350134		2.07796	0.174447		-2.11606			-0.896884						0.163426	-1.04449
	-0.640208	0.997492		1.90183	-1.97414		-1.35512			-0.905485						0.294592	-0.771795
	0.190946	-0.84778		1.05776	-1.12144		0.241802			-0.96283						-1.26492	-1.04197
	-0.38702	0.808626		0.619059	-0.529154		-1.18009			-0.837846						1.37371	-0.465221
	-0.249803	-2.64298		0.98251	0.966595		-0.462127			-0.795287						-1.33428	0.986282
	-0.824559	-1.41661		1.04984	-0.25234		0.675931			-2.27066						-1.36665	0.00463946
	-0.379303	-0.0460744		-0.329633	-0.960641		1.46876			-0.779942						-1.25421	-1.40726
	-0.790695	-0.757109		-0.154205	0.793089		-0.579339			-1.76952						-0.959208	-0.555122
	1.60051	-0.991913		0.477709	0.926455		-2.36456			-1.31677						-2.01953	-1.69186
	1.70724	0.525142		1.84397	2.24954		-1.4403			-1.20607						0.84672	0.289826
	0.851233	-0.362985		1.13411	-0.81752		-0.852018			-0.081791						-0.69638	-0.482744
	2.12459	-0.0386693		1.55084	0.127653		-1.59691			-0.642909						-2.08346	-0.865577
	2.21005	-1.08484		1.19444	-0.431345		-2.27913			-0.572679						-1.34178	-2.4724
	0.641576	-0.136487		1.68927	0.65398		-0.727124			-0.809403						-3.7606	-0.617777
	-0.0424183	-0.93668		-0.0197052	-2.11911		-1.77929			-0.495374						-2.32032	-0.25666
	0.814308	0.834795		-1.13507	-0.509651		-1.62469			0.176957						-0.740018	-2.20845
	0.481417	-0.594779		1.22888	1.78293		-2.42089			-0.906378						1.00092	-0.466296
	-0.893417	-1.13034		1.23631	0.782711		-0.823668			-1.02197						-0.506774	-0.939429
	-2.67723	-2.63356		-0.848024	-0.324194		-0.877302			-2.4794						0.865367	-1.05106
	-2.3766	-3.66839		0.142796	-0.520761		-0.832711			-0.55347						0.918722	-1.57769
	0.856306	-0.339884		1.88355	-0.521904		0.713312			-1.86392						0.666337	-3.41561
	0.846664	-0.0785197		1.26323	-0.554247		-0.15512			-0.933149						0.941102	-1.03704
	-0.275179	-0.405125		2.474	-0.564103		-2.88882			-3.08226						1.14905	0.623197
	-0.465936	0.902879		0.807758	-1.29572		-2.2725			-1.08743						-1.16409	-0.083439
	1.10629	0.841815		0.869406	-2.61219		-1.66884			-1.16893						0.26398	-0.626244
	-0.574812	0.115463		-0.346305	-1.02147		-0.836959			0.906825						-1.03528	-2.063
	-0.467555	1.36507		1.80475	-1.03313		-1.56994			-0.404573						0.640542	0.239023
	1.0031	-0.492901		2.01874	-1.35959		-0.439971			-0.638328						-2.49782	-2.46977
	0.894461	-2.24137		0.967546	-0.838165		-2.09242			-0.588187						-0.312694	0.194105
	1.43065	-1.06519		1.45405	-0.893436		-3.14548			-0.453299						-0.207268	-0.913013
	1.15002	-2.70173		-0.389461	-0.405959		-1.98871			-0.243936						0.086302	-1.23844
	-0.731663	-0.299355		0.681825	-1.20208		-0.741144			-0.939403						1.90501	-0.408697
	-0.848691	-0.548027		2.13138	-0.479479		-0.513682			0.105961						0.218643	-0.741434
	0.5874	0.229455		-0.886372	0.0600567		-1.40687			0.751253						-1.91932	0.140897
	-0.399609	-2.67546		1.41024	0.095612		-0.896829			-0.124275						-0.563177	0.117392
	0.874725	-0.992747		2.15676	-0.102086		-3.19705			-1.51278						0.792982	-0.382722
	-3.76941	-0.645025		1.69858	-1.31626		0.0671166			-0.0620349						0.715362	1.23824
	-0.564001	0.0693026		0.553807	0.864291		-0.247308			-2.84223						0.871635	-0.321211
	0.323439	0.35868		1.53983	0.761558		-2.38689			-1.88817						-1.28472	-0.138013
	0.611574	-2.41781		0.800101	0.993313		-1.86675			-0.973601						-1.54459	-0.702702
	-1.85772	-2.49747		-0.18601	-0.323787		-2.05397			-3.35893						-0.666591	-0.417136
	-1.27867	-0.3623		0.0977345	1.73757		-0.99666			-1.39928						-2.52322	-3.36715
	-1.28439	-0.713112		1.0938	-1.34873		-2.9001			-2.16306						-1.16326	0.857207
	0.974486	-0.119592		-0.646616	-0.178549		-0.368342			-1.27684						-1.44203	0.669976
	-0.750633	-0.309816		0.0719443	-0.180389		-0.504774			-0.4309						-2.09182	-1.79608
	1.00184	-1.15533		0.81319	-0.190089		-0.959546			0.0707704						-1.9826	-1.76063
	1.33554	-1.72614		1.71885	-0.381795		0.699792			-0.586026						-0.675176	-0.54729
	1.2476	-0.0207278		-0.434845	-0.731884		-3.20014			-0.828341						-1.09144	-1.48807
	0.0194277	-0.704672		-0.771857	0.0487855		-0.0911538			-0.730954						0.923176	0.20722
	0.187007	-0.331079		0.28961	1.81542		-0.318558			-3.93625						0.433801	0.454757
	-0.560701	-0.349587		1.62663	-0.607799		-0.732882			-3.11004						-1.21937	0.282611
	-1.47066	-0.893645		1.85555	-0.842259		-1.36931			-1.0062						-1.2362	-0.833361
	-0.80252	-0.0660249		-0.334025	0.780487		1.01882			-0.469877						-1.87645	-0.563214
	-1.9415	-2.43388		0.63999	-0.288185		-0.563246			-2.44373						-1.96575	-0.770351
	-0.91629	-1.10505		1.65117	-0.633901		-1.35825			-0.877641						-0.583931	-0.901427
	-0.816526	0.0299093		0.380799	-0.675878		-0.831391			0.0322394						-1.10914	-0.876821
	2.48368	-2.55667		1.7004	0.0970193		-0.319513			-1.76241						-1.89165	-0.468006
	-1.97806	-2.60582		-0.275639	1.59593		0.407963			-1.31989						0.221555	1.09384
	0.329258	-0.493122		0.450397	-2.54879		-0.486461			0.416351						-0.789517	0.52266
	0.337836	1.21621		1.57712	0.320473		0.870357			-1.03003						0.0574935	-0.511561
	0.00606094	-1.57535		2.13082	-0.935506		0.485974			-1.32634						0.673862	-0.587239
	0.0234923	-0.930388		1.28358	0.511024		1.10101									1.2963	-1.72977
	0.0998795	0.660724		-0.88621	-1.72642		2.16776									-0.0271989	-0.432114
	-1.90721	-0.878692		1.33364	-1.34718		2.21211									-0.997579	-0.812021
	0.756825	-2.94282		1.33805	1.74148		-0.909728									-1.98034	-1.40759
	1.03623	-0.129731		0.577595	0.67718		-1.04647									-1.07322	-2.08793
	-0.16903	-1.97888		-0.611432	0.733392		0.138965									-1.12141	-3.55673
	-0.754011	-0.411577		-1.22792	0.67568		-0.815625									-1.73898	-0.000416116
	0.348453	-0.977079		-0.155667	1.26442		-0.333769									-0.180488	-0.206728
	-0.719634	-0.584374		0.861375	-0.538693		-0.842118									-1.14925	-1.12582
	2.01068	-3.31668		0.456847	0.319942		0.327654									-0.668367	-1.55055
	0.389012	-0.12328		1.2645	-3.34614		-1.94552									-0.438322	0.190776
	0.462226	-0.796775		1.74832	0.832916		-0.0737922									-1.73919	-2.13982
	-1.14511	-1.42937		0.0664896	0.745		0.981471									1.95565	-2.13347
	-0.176146	-0.808863		0.388048	-0.826861		-0.349965									-0.10058	-1.01164
	-1.19028	-1.66753		1.13093	-0.720505		1.23002									-0.0828261	-0.708091
	-0.450119	-1.03965		1.1743	-0.859125		-0.752114									-0.153422	-0.902292
	1.08078	-0.57485		1.66516	-0.340032		-2.23358									-0.895604	-0.942748
	-1.61972	-0.834023		0.913007	1.18877		-0.805863									-0.275316	-1.67505
	1.44376	1.74595		0.629656	-0.541857		-0.743163									-1.10498	-0.469138
	-0.782006	-0.450349		1.5717	-0.266745		-1.36635									-0.971821	-0.874203
	-0.596582	-0.472908		-0.880153	-0.356782		-1.4905									-0.457076	-1.45273
	0.350605	-0.346925		1.12242	0.449952		-2.27169									-0.329457	-4.53255
	-0.197505	0.306928		-0.934686	0.936571		-1.37095									-0.316771	-1.71416
	-0.487399	-0.518171		1.44027	-0.298588		0.104385									-1.56424	-0.305417
	-2.48237	0.746662		-0.268067	0.298532		-1.95686									-1.17225	-1.48451
	0.929301	-0.725968		1.59816	-2.11541		-0.759377									-0.578454	-0.479679
	1.02895	-0.90642		1.27361	-0.989598		-0.610799									-0.436059	-0.789668
	0.295984	-0.518748		-0.858216	-1.19064		-0.434856									-0.522466	-0.704869
	-0.639279	-1.37487		0.491948	1.85784		-0.83443									-0.715822	-1.2748
	0.7826	-0.272367		1.61551	-0.535117		-0.456618									-1.24931	-0.999578
	-0.443354	-1.37426		0.707362	1.35283		-0.170273									-1.87543	-0.354309
	-1.9807	-0.705124		1.88571	-2.31548		-0.98494									-0.591761	-0.551737
	0.0913619	0.0608093		-0.887108	-1.99365		0.978735									-0.325528	-0.555084
	-2.16356	-0.590984		-3.06345	-0.531637		-0.531874									-0.314713	0.336628
	0.129998	1.35462		1.30501	1.43987		-0.984253									1.72944	-0.780851
	-1.60202	-1.06774		2.05081	-0.591063		-0.380931									1.77472	-2.50262
	-0.577012	-2.35833		1.4483	1.17134		0.0313931									-0.841877	-2.65513
	0.0225177	-1.0386		1.31488	0.90676		0.902458									-0.264986	-0.310706
	-0.229309	-0.183639		-0.60649	0.648122		-1.22799									-0.726366	-0.450199
	-0.366987	-1.35116		0.915319	0.268933		-0.498317									-0.627996	-0.179862
	-0.13797	-0.700878		0.993897	-2.03913		-0.684035									-0.644378	-0.134501
	-0.627963	-0.76303		1.77757	-2.89332		-1.02899									1.9931	0.178103
	-0.841589	0.98434		1.12428	0.883136		-0.378747									0.432475	-1.66803
	-0.902941	-0.51206		0.555019	0.947483		-0.0550708									2.1237	0.836024
	0.479508	-0.682458		0.887481	1.24728		-1.09302									-1.0881	-0.869172
	-0.499381	-0.612183		0.662619	0.293684		-1.91414									-1.11613	-0.308634
	1.18842	0.18434		-0.736827	-1.40191		0.207714									-0.683338	1.02926
	-1.44444	-2.25265		-0.555948	-0.118831		-0.436174									-0.375852	-0.790027
	-1.66041	-2.43479		1.44127	0.237981		-0.517078									-0.330914	-1.46716
	1.12057	-0.176652		1.51832	-0.779182		-0.941483									-1.46145	-1.0679
	-0.510015	-3.18495		0.885108	0.0351882		-0.725821									-0.557633	-0.458767
	-0.230544	-2.76595		-0.870106	0.393166		-1.15653									-1.91281	-0.632737
	-1.04812	1.63853		-0.495458	0.456492		-2.37228									1.70579	-2.16659
	-0.689572	-1.21381		1.61938	-1.11714		-1.81822									0.224561	-1.29069
	-1.122	-0.796639		1.21594	-1.46325		-1.54758									-1.70106	-0.513137
	0.782569	-1.24332		0.539823	-0.852716		-3.31916									0.17655	-1.28213
	1.04404	-1.03467		1.7694	0.685109		-0.421737									0.863944	-0.726109
	1.73508	-1.1765		1.85829	1.24306		-0.612406									2.01615	0.12241
	1.87548	-0.938498		-0.879728	-0.478264		-0.0647339									1.62089	-0.104489
	-1.41819	-0.78596		0.554533	0.515004											-1.34731	-0.914415
	-0.715555	-0.917508		-0.215456	0.0326198											0.962788	-1.38967
	0.0149127	-0.340417		1.29	-0.807027											-1.14747	-1.11776
	-1.31745	-1.59981		1.70324	0.20499											-2.34161	-0.726196
	-0.482739	1.50003		1.28618	2.10042											-0.350003	-2.53944
	0.0129241	1.50296		0.969656	-0.47925											-0.688373	-1.27194
	0.315943	0.731254		-0.0497783	-1.07411											-2.69733	0.144381
	1.09797	-1.0123		1.00478	-0.37032											0.184438	-0.331251
	-0.514604	-1.58782		-0.881079	-1.71202											1.74983	-1.05706
	-2.15002	0.211		0.00601668	-1.35958											-0.970748	-0.817421
	-2.11068	-0.114494		1.07308	-0.768492											-2.35076	-1.28891
	-0.238776	-0.000502904		-0.271972	-0.973398											-1.53459	-1.13006
	-1.95455	-0.687355		0.508897	-0.482974											-1.70084	-1.26836
	-0.767218	-0.488991		1.66516	-1.23385											-0.758597	-0.945946
	-2.29647	-1.05064		-0.922435	-1.19561											-1.06929	-0.843521
	-0.385922	-0.439298		-0.220958	-1.35983											0.323077	-0.449479
	0.805195	-1.0135		-1.03161	-1.44492											0.21044	-0.0900901
	-0.194182	-0.957608		2.21015	1.04467											-0.679257	-0.759496
	-0.390126	-1.49759		1.14119	0.105955											0.356281	-3.21342
	-0.124949	-1.5446		0.00701733	-0.108693											0.320419	-1.15173
	-1.46348	-2.80861		1.717	0.33995											-1.88962	-0.509449
	-0.863675	0.428104		1.48618	-1.25033											-0.241303	-0.733927
	-0.604324	0.00514721		1.51864	-0.108197											0.835811	-0.52288
	-2.6948	-1.24268		-0.4454	-0.507852											-0.115185	-0.629541
	-1.20029	-0.741118		1.87529	-0.637802											-1.13942	-0.489542
	-1.28774	-2.56456		-0.43641	-0.472883											-1.6981	-0.594508
	-3.17055	-0.301139		0.76972	0.0047079											-1.01849	-0.229628
	1.15416	0.118334		2.18526	1.64988											0.658652	-0.849416
	0.966088	-0.808988		1.34579	0.713483											-1.07136	-0.868297
	-1.84806	-2.03471		1.08381	0.907973											-0.0222551	-0.632732
	-1.156	-1.29678		1.24302	1.85059											-2.39258	-0.122427
	-2.74738	0.915254		-0.668019	1.14507											-1.26829	-1.27747
	-0.787899	0.16448		0.588634	0.774459											-1.2761	-0.712244
	0.477474	-1.05274		1.28308	-2.1831											-1.30277	-0.674619
	1.40253	-0.732868		-1.61154	1.67273											-0.888369	-0.521561
	-0.968779	-0.154997		1.01804	1.35008											-0.0408172	-1.53967
	0.221819	-0.734627		0.652936	-1.2312											-0.344305	-1.94698
	1.34507	-0.297939		0.0182913	-2.10614											-2.10572	-1.63371
	-0.901235	-3.6284		0.00324138	-1.64805											-0.173425	-0.863485
	0.617062	-0.895656		1.11988	-1.85299											-0.0519828	-0.725451
	-1.06358	-1.44472		1.11357	-0.601621											-0.420356	0.347526
	-1.53846	0.89789		2.0207	-0.683231											-1.3241	-1.08892
	1.34915	0.493293		1.62609	-0.184741											-1.30524	-1.18333
	-1.50897	-0.518757		1.39702	-0.378685											-0.234616	-2.3862
	-1.10108	-1.19344		2.19484	-0.659411											-0.239835	-1.17413
	-0.664902	-0.992583		-1.29711	1.25099											-1.29172	-2.8499
	-2.36338	-0.00858848		-2.16787	0.57056											1.67473	0.583811
	-1.5375	-2.57072		1.47351	-0.64452											0.649868	-0.556197
	0.415897	-1.55558		-0.0725675	1.70918											0.185101	-0.645429
	-0.728164	0.72328		0.0619614	-1.35828											-0.745137	0.0875772
	-1.82065	-0.982784		-2.694	0.419695											0.917093	1.71314
	1.10264	2.30035		0.79366	-0.184858											-1.78036	-1.91405
	-1.32541	-1.98869		1.49971	-0.814456											-0.702359	0.763657
	0.70592	-0.333067		1.53573	0.583468											0.838028	0.529928
	-0.587623	-0.701397		1.40555	-0.228111											-0.906745	-1.83434
	0.449629	-2.55219		1.07422	-0.621019											-1.34092	-0.791851
	-1.63111	-1.14623		0.944702	-0.585845											-1.20904	-0.914898
	0.260541	-0.0622094		0.402196	-0.381886											-1.07529	-2.72509
	0.00852725	-0.379098		1.65882	-2.29827											-0.91712	-0.747189
	-1.17271	-1.14971		0.606915	-0.407853											-1.3993	-2.48641
	0.119221	-0.306622		-0.918608	-0.600111											-0.414349	-1.19246
	-0.938684	-0.652203		1.46729	1.61444											0.0586116	-1.10565
	1.61645	0.360635		1.38902	-0.408314											-0.104261	-1.24638
	0.527385	0.166674		1.36927	-0.320571											-0.174005	-0.290974
	-1.26312	0.245553		0.948602	-0.298726											-0.994426	1.78923
	1.52484	-0.430576		0.537484	-1.39236											0.485232	-2.17708
	2.08271	-0.0152352		-1.11331	0.52546											-0.741181	-1.60126
	-2.93789	1.40333		-0.365159	-0.616811											-0.323153	0.560902
	0.199532	0.510895		0.887573	-1.24759											-0.321985	-1.72449
	1.2972	-1.03599		-0.54522	1.01479											-1.11934	-1.73901
	-0.504783	0.117362		-0.787241	-0.0776269											-1.13972	-1.93781
	-0.568536	0.418373		0.329338	1.01725											-0.13703	-0.524689
	0.0300744	-2.72772		0.513478	-1.40798											-0.670628	-1.77901
	1.33283	-0.00653116		0.752125	-0.426547											-0.956265	-1.38853
	-0.748119	-0.732786		0.339337	0.028462											-1.6497	-0.64098
	-1.89829	-2.30301		1.67917	-0.840166											-0.212023	-0.525184
	-0.865411	-0.538208		1.7883	-0.391425											-0.809665	-1.64963
	1.40544	1.2705		0.0849581	-0.0714599											-1.24235	-1.20107
	-1.20293	-1.31753		-2.0236	-0.529678											-1.28148	-3.49762
	-0.453513	0.0697355		1.18153	-0.683418											-1.36207	1.41903
	1.72671	-1.17388		1.74919	1.65304											-1.45389	-1.73123
	-1.20145	0.00731089		1.122	-0.306071											0.301689	-0.549313
	-0.940902	-0.502946		1.43521	-0.701893											0.597165	-0.259386
	-0.0229816	-0.696077		0.963576	-0.771599											-1.17286	-2.37042
	0.18195	-0.162057		-0.454068	-0.0110338											-1.05985	-3.08203
	-0.133149	-0.666066		-1.01968	-1.01958											-0.47232	-0.717973
	1.37708	-0.916625		1.51824	-1.99989											0.321032	-0.788509
	0.131273	0.941284		1.31338	0.523237											-1.60039	-1.03283
	-2.54578	1.04955		0.849212	1.0476											0.579315	0.662071
	-1.4796	-0.143881		1.15573	-1.99725											-1.34758	0.421759
	0.499243	-2.07072		1.6946	-0.215096											-0.599677	-2.13286
	0.186339	1.21697		0.965999	-0.173598											-0.376969	-1.02835
	0.641556	0.0509413		1.54307	-0.808674											0.401975	-0.948632
	1.41264	0.653256		1.50773	-0.778572											-1.1667	-0.0910087
	0.406511	0.144611		1.74564	-0.127987											-1.00933	-3.11096
	1.85202	-1.22635		-2.3008	-0.325904											0.599672	-1.06971
	1.63804	-0.0724392		0.788487	-1.76449											-0.856274	-0.0185491
	2.26041	1.36673		0.799992	1.89425											-1.92201	-0.390496
	-1.03881	-0.675623		1.453	1.51006											-0.303162	-0.980391
	-0.090435	-0.225414		1.35602	-0.562002											-1.74845	-0.935462
	0.348061	0.153695		1.34079	1.48497											-0.402444	-0.408418
	-1.31958	-1.61248		0.563194	0.889294											-1.32161	1.02053
	-0.0934648	-0.643995		0.675742	0.802531											-0.926561	-1.08602
	-0.804206	1.37005		1.07087	0.78119											-1.05892	-2.11849
	-0.322216	-1.25237		0.727888	-0.324626											-0.455812	-0.87676
	-1.42644	1.11082		0.319492	-0.807633											-0.289245	-0.812104
	-2.21601	-2.45353		1.4964	0.157568											-0.577109	-0.441414
	-0.698169	-1.29523		0.562654	1.47933											-2.73375	-1.04123
	0.270766	0.63951		0.0616399	0.124212											-0.243921	0.97499
	-0.729534	1.70008		0.512875	-0.472195											-0.0612372	-1.33886
	1.16761	-0.827448		1.49295	-1.23733											-0.689597	-2.01602
	-1.45713	-1.64015		-0.229033	-1.32077											-0.520462	-2.19299
	-0.056912	-0.445773		0.931279	-0.901517											-0.558994	-2.38067
	1.4807	-3.04565		1.49893	1.53214											-0.602685	-1.54518
	-1.09816	-1.31898		-0.0480062	-2.12997											0.0569433	-1.5379
	-0.758278	-1.51987		-1.40068	-0.0986061											0.488644	-1.34681
	-0.812123	-0.363355		0.139403	1.01458											-0.391574	-0.471075
	-0.630231	2.05621		1.16886	0.233426											-1.64672	-0.494581
	-0.662884	1.55517		-0.180745	0.84695											0.0181614	-1.61039
	-0.729732	-0.730043		1.69515	-0.855888											-1.40427	-1.46583
	-0.852496	-0.539252		1.52775	0.637429											-1.24406	-1.38045
	0.799865	-0.815195		1.21304	-0.164157											-0.594571	-1.94796
	2.06346	-2.08534		-0.413902	-0.32418											-0.587468	-0.895409
	0.463226	-1.12772		1.30704	-0.747921											-0.393342	-1.8368
	-1.15501	1.04072		0.899358	-0.975417											-0.773517	-1.46899
	-0.740297	0.739757		0.914615	-0.392933											-0.109102	-0.339268
	-0.368296	-0.376755		1.76556	0.579963											-0.596779	-0.505928
	1.30397	-2.28213		-1.02245	0.101952											-0.415714	-1.66209
	-0.993586	1.02862		1.4479	0.0615088											1.54671	-0.874956
	0.810072	-1.23234		1.7527	0.75287											0.637746	0.509698
	0.513295	-2.20653		0.741707	-0.543783											0.754288	-0.462561
	-0.415355	-0.352693		0.291094	0.0056284											0.0908308	-2.29277
	0.996762	-0.179662		-0.614308	0.664293											-1.89858	-1.31075
	-1.41847	0.0581873		0.617133	0.964548											-0.11076	-1.29559
	0.734636	-0.947815		-1.64932	-1.8768											-0.202612	-0.0636131
	-0.315806	-0.0127891		0.571439	-0.890159											-1.20976	-0.0616802
	-0.878904	-0.5521		0.819661	-1.02368											-0.914844	-0.835961
	-2.06202	-0.55436		1.01946	0.68627											-0.331344	-0.199379
	-2.31291	1.17222		1.09487	-0.838085											-0.569509	-1.31108
	0.636265	-1.0082		0.208063	0.908064											-1.34823	-0.95773
	-0.815743	-0.632723		1.41143	-0.280159											-0.645633	-1.12167
	-0.234186	-1.22301		1.54597	-0.902858											-0.571553	-0.696272
	-0.244786	-2.04949		1.26524	-0.708647											0.195744	-0.780406
	-0.748595	-2.11452		-0.0731157	-0.82771											1.97498	-0.818369
	-1.52465	-1.57793		-0.866043	0.0683337											-1.229	0.367175
	-1.40993	-1.15486		-0.108687	-0.527884											-0.321661	-0.512815
	-3.02621	-1.88417		0.122131	-0.514446											2.05156	-2.36593
	-3.79093	0.557643		0.660189	-0.52657											2.19106	-0.451365
	-0.509172	-0.037109		1.91591	-0.467179											-0.0160738	-1.68923
	-0.181883	1.26877		1.87676	-1.96797											-0.0984014	-2.38238
	-0.36478	-1.33274		0.722674	-1.15662											-0.179178	-1.23914
	0.602467	-2.23424		1.39609	1.13673											0.0125049	-2.11599
	1.70186	-0.468175		1.81439	0.0111705											0.381281	-0.704017
	0.904031	-0.15662		1.55424	1.40713											-0.467784	-0.396815
	0.336401	-0.486061		0.578042	-0.0285989											-0.384028	0.0530579
	0.71051	1.34778		-0.683725	1.03218											1.08654	-1.63122
	-0.162574	-0.673342		1.78742	1.15854											2.18917	-0.172887
	1.09661	-0.522226		-0.273507	-0.252715											-1.48033	-1.23684
	-1.16874	-1.31655		-1.70958	1.18451											-1.85752	-1.74482
	0.0534537	0.898264		-2.08612	0.6406											-1.40678	0.532797
	1.2718	0.633152		2.01225	0.17672											-0.742438	-0.280287
	1.20352	-2.56553		0.517114	-0.413713											1.80126	-0.602107
	-2.83896	-2.80572		1.20813	-2.08587											1.18408	-0.577441
	-3.4315	0.0624841		1.68766	-1.3228											1.36711	0.12286
	-1.71687	1.62305		1.02876	1.31053											-1.79623	-4.16187
	0.46007	-0.647015		0.862926	1.53038											0.350178	-1.23356
	-0.917733	-1.35417		1.15103	0.810447											-0.600935	-1.46945
	-0.188229	-0.671231		-0.410799	-1.28661											-3.368	-1.37448
	-0.730991	-0.287677		0.216005	0.627231											-4.00089	-0.576619
	-2.14042	0.370968		0.802962	1.18193											-0.336492	-1.2619
	0.911649	1.15921		0.314746	-0.946893											-0.968358	-2.16771
	0.0260558	-1.03393		0.442654	2.14865											-2.36157	0.833447
	0.132762	-1.66938		0.849597	2.04664											-1.55793	-1.53029
	-0.95313	-0.981161		-0.143909	1.09924											-2.28893	-0.0837059
	0.157789	-0.891446		0.953093	-0.536721											2.01346	-1.33087
	-1.21963	-1.08193		0.912092	0.397016											-1.51998	-0.424566
	-1.10241	-0.242631		1.06756	1.37755											-0.285339	-2.12975
	-1.44798	0.0527513		-0.415543	-0.508425											-0.20887	-1.3951
	1.4021	0.168138		1.58386	-0.992424											0.134218	-0.650895
	-0.640181	-2.52222		1.32084	0.200182											0.450787	-0.458946
	0.0735986	1.14369		0.401733	2.05473											-0.0822911	0.575288
	-1.17626	-1.26574		0.665157	-0.692739											-0.43856	-0.430851
	0.935611	-3.27594		1.59469	-1.0054											-0.836647	-0.832361
	-0.319332	-0.321304		1.78291	-0.0455273											-1.87752	-1.09074
	-1.8018	-2.14684		1.43538	0.296907											-0.51126	0.237822
	-0.563595	-0.122683		-0.263863	-1.74311											1.89239	-2.30009
	-1.09579	0.256398		1.67137	-2.09532											-1.47783	-0.765204
	-2.12631	-1.11006		1.20968	-0.569102											1.27075	-0.785957
	-1.69649	0.278729		2.10159	-0.390315											-0.86783	-0.958882
	-2.6985	-1.22611		-0.0121857	-0.518014											-0.524456	-1.02254
	1.04931	0.0726235		0.0764518	1.47194											-2.33893	-1.04001
	-0.59602	-1.06198		1.95374	1.56742											-1.66078	0.140705
	-0.648732	-1.13435		-0.273276	0.340609											1.70462	-1.16529
	-2.8292	-0.761459		-1.91973	-0.552173											-1.32732	0.238194
	0.1935	-0.0173997		0.855511	0.0206269											-0.827691	-0.261835
	1.3552	-0.971464		1.22924	-1.1156											-3.29695	-0.99374
	1.42938	0.120002		-0.131487	-0.461274											-0.492779	-1.32572
	0.706585	0.161491		0.134889	0.514258											-0.122999	-1.56845
	0.413892	0.544389		0.846582	1.20954											-0.317912	-0.247391
	-1.06268	-0.89719		1.28098	-1.60038											-0.23352	-0.36471
	-1.04172	-0.278577		0.695669	-0.14741											0.539786	-1.47297
	-0.77507	-1.062		-1.10017	-0.685839											-1.23403	-0.371487
	1.10644	-0.399815		0.441741	-0.854444											-1.64176	-2.46853
	-1.1813	-0.884582		0.507014	1.11713											-1.39031	-2.43103
	-1.4178	1.58819		0.797361	-1.72173											-1.79376	-2.24414
	-0.963898	-2.13889		1.1964	0.027895											-2.32886	-1.12126
	1.69852	1.46384		1.54404	-0.737547											-0.369146	-2.11043
	-0.544546	-0.263233		0.636584	0.326289											-0.523778	-2.74496
	-0.670783	1.08669		-0.0706062	-0.817486											0.693602	-0.527579
	2.23536	-0.262025		-0.182613	0.980446											-0.470786	-2.4125
	-1.1305	-1.01095		0.297997	1.40827											-0.103972	-0.138269
	1.73791	-0.911342		0.679172	2.15948											-0.907071	-0.0359025
	1.02136	1.33327		0.955295	-0.720565											-3.241	-0.753388
	-0.0547029	-0.388397		0.91747	0.739535											-0.213886	-0.373085
	-2.60701	-2.32688		1.92599	-0.569876											-1.691	-1.88624
	-1.92877	-0.242134		0.783431	-0.328463											-2.18459	0.162051
	-1.83122	-0.766703		1.40518	-0.396491											-0.81476	-0.811602
	0.622872	0.807835		1.70578	-3.8819											0.211407	1.31499
	-0.822215	-1.03103		1.81959	0.636945											-1.35741	-0.75544
	-0.230225	-0.428165		0.934078	0.3817											-1.1631	-2.18323
	-1.56541	-0.848136		0.972626	-0.736991											-0.706688	1.66985
	-0.208088	-0.881065		2.13323	0.270029											-2.10821	0.660921
	-0.537071	-0.486774		1.46496	0.248752											-0.337495	-1.08179
	0.209112	0.186195		-1.00268	-0.465036											-0.384523	-0.170303
	-1.6181	0.812093		1.98694	-1.02336											-0.888345	0.251006
	-1.01219	-0.87153		1.22989	-2.82173											-0.885436	-0.344495
	-4.56449	-3.58361		0.288414	0.644875											-1.18257	0.21891
	-0.441574	0.00146151		0.555272	-0.960523											-0.621364	-3.44312
	-1.11426	-1.31409		-0.823858	-0.894483											-0.917555	-1.69082
	-0.450386	0.0953496		-1.20086	-0.421604											-0.491564	-0.686419
	-0.494656	-0.96361		-0.587974	-3.18457											0.151735	-1.53846
	-0.551962	2.00071		0.693599	-1.03829											0.583663	-1.81661
	-0.50649	-2.83438		0.311654	0.153834											1.52154	-3.52043
	1.8898	0.367888		1.46261	-1.04854											-0.885952	-0.84593
	-1.29221	-0.941313		2.18701	-1.17183											-0.897959	-1.4732
	-3.40738	-0.755888		0.997965	-1.07938											-0.851407	-1.96405
	1.65835	-0.778821		-0.557474	0.351945											-1.12213	-2.38012
	-1.40607	1.93287		1.71197	0.474789											-0.194743	0.387088
	0.429362	-0.621677		1.85171	-0.81914											-0.134901	-0.546119
	-2.90305	-0.766769		2.2995	-0.467339											-0.461718	-0.650218
	-3.18268	-0.463513		-1.11634	-2.37006											1.36322	-1.46808
	0.305327	-0.339967		1.92922	-0.306509											-0.750021	0.0578476
	-0.793415	-0.687512		2.01327	-0.659219											0.700132	-1.16026
	0.680956	-1.24834		-0.420056	-0.211583											-0.0425732	-1.06616
	0.936849	-0.636592		0.987776	-0.510251											-3.16235	-0.756901
	-1.29791	-0.455423		1.51088	-0.67716											-1.17497	-0.424442
	1.12368	-0.249178		-0.263784	-0.596657											-1.22867	-1.64121
	-2.67371	-1.29159		0.640329	0.855293											0.846171	-0.442671
	1.08765	1.96279		-0.447521	-1.48777											-0.0702836	-0.502747
	1.43086	-1.25436		-0.699441	0.523526											-0.142621	-0.738799
	-1.94055	-2.04974		0.638287	1.53026											-0.176387	-0.18973
	2.27877	1.65493		1.46467	-0.0204171											-0.178126	-0.155751
	2.32875	-0.999837		0.467928	1.49549											-0.598501	-2.3038
	2.34771	-0.434196		0.50362	-0.29445											1.08448	-2.84061
	0.564558	-1.99217		1.77548	-0.131641											0.263545	-0.634268
	1.63685	-1.09448		0.734563	-0.693927											-0.877938	-2.09212
	-1.22082	-0.967756		0.893266	2.03315											-2.62962	-1.73581
	-3.28264	-0.914964		-0.0524417	1.48473											-0.323559	-1.75129
	-1.42904	0.0615472		1.34624	-0.102435											1.01302	-1.77751
	1.41341	-0.74769		1.7694	-1.65838											-1.19021	-1.81764
	0.458908	-2.17253		-1.49072	0.546441											-0.972586	-0.942683
	1.63024	-0.603504		0.530147	0.619523											0.154294	-0.637862
	1.474	-2.35071		-0.872552	-1.07984											-0.212698	-1.1652
	1.71215	1.41659		-1.52032	1.01602											0.860972	0.313221
	-0.279595	0.32854		0.410508	0.625077											0.895156	0.441675
	1.21085	-0.0629166		-0.911964	-0.40071											-0.645762	-2.47818
	-1.36394	-0.737621		1.70093	-1.16038											-0.789789	-0.523192
	-1.12964	-2.75701		0.984397	-0.961345											-2.07863	-0.801244
	-1.07821	-0.918327		1.02153	-0.210114											-0.574825	-0.799637
	-2.32947	-1.09124		0.162036	0.0743565											-0.998176	-0.454461
	-1.09257	-0.702594		-1.06416	-0.605367											-1.37383	0.714961
	-1.40739	-1.17395		-1.04512	-1.70937											-0.695607	-1.01167
	0.61075	-1.91228		0.365329	-0.546432											1.08183	-0.396792
	-0.730512	-0.91299		1.6591	1.13983											-0.39381	-0.994391
	0.844618	-0.787764		-0.579625	-2.10173											0.0697747	-0.420488
	-2.1957	0.473697		1.62693	-0.625574											0.070941	-0.343407
	-1.63394	-2.51227		1.81375	0.43072											-1.70829	-0.568915
	-3.8218	-0.314497		1.68005	0.437109											-0.159405	-0.583926
	-2.34671	-0.942196		1.49063	-0.637012											0.155276	1.57759
	-0.313834	-0.833643		-0.229107	-0.433482											-2.68268	-1.07992
	-0.920761	-1.08022		-0.361842	-1.24315											-0.781289	-1.0399
	-1.80846	-1.06428		-0.0642888	0.835622											-1.11756	-1.54137
	-2.25269	-0.768924		-1.10196	-1.93318											-0.719225	-0.793094
	-0.656158	0.106002		-0.548749	0.591507											-1.12295	-1.08538
	-0.62018	-0.505895		0.0867642	-0.706315											-0.985206	0.804196
	-0.882938	-1.37226		2.06452	1.67856											-0.746598	-0.379819
	-1.04284	-0.436442		-0.772187	-1.1973											-2.67836	-0.812422
	-0.395514	-0.00311399		-0.706547	-0.720247											-4.13451	-0.918404
	-1.51636	-0.0827586		1.64945	1.70644											-1.17592	-0.72556
	-0.96873	0.261284		1.05151	0.754855											-0.726957	-2.40382
	0.123415	-2.0969		1.6151	-0.914892											-1.00159	-3.36832
	-0.619996	-1.26247		-2.49943	-0.501904											-0.850916	-0.832153
	-0.412695	-1.35737		-0.411712	0.488359											-0.16449	-2.409
	-0.447773	-1.52811		1.41695	-0.197872											1.97105	-0.851125
	0.027275	-0.750084		1.93441	-0.408647											-1.63404	-0.97479
	-1.80261	-0.537156		-0.563105	0.41926											0.31967	-1.3313
	1.35631	0.491031		1.03541	-0.0752446											-0.69129	-1.0683
	-2.94307	-0.631939		1.73499	0.0101202											-1.7504	-0.0144101
	-2.63557	-2.22199		1.31454	0.518331											-1.59743	-0.728147
	-3.02517	-1.19183		0.879503	0.181677											-1.15976	-0.62963
	-1.48121	-1.33897		1.37567	-0.777609											-0.909648	-2.423
	-0.598981	-1.41399		-0.861638	-0.00223888											1.59019	-0.445733
	-0.0839432	-0.504347		0.473422	-0.907745											-0.925432	-0.651547
	0.120445	0.26775		1.45147	-0.397687											-0.419514	-0.0545174
	0.2307	-2.66622		1.54294	1.09104											-1.07063	-2.23555
	-2.84867	-1.50174		0.407508	0.517056											-1.25943	-0.731019
	-2.22717	-0.801499		-2.38511	0.698627											-0.353934	-0.898364
	0.703203	-2.39424		-1.22202	0.260576											-1.0759	0.0548866
	-2.1467	-3.5175		0.8591	-1.25678											-2.57111	-0.661314
	-1.00236	-0.0861871		-0.2495	0.942221											-0.79318	-1.29744
	-2.39201	-0.281745		1.43376	0.28028											-0.433399	-0.596637
	2.0167	-1.53328		1.29359	0.587717											-1.10724	-1.49339
	0.407246	-2.74379		2.14152	-1.15451											-0.474422	-1.27999
	-0.81785	0.0977894		1.28355	-0.0819882											1.31199	-0.595323
	-0.314481	-2.11026		1.61425	-1.00792											-0.00424736	-0.114802
	1.40762	1.65533		1.10198	0.6863											-0.607531	-2.10785
	-1.99082	-0.142732		0.547684	-1.11596											-1.74385	-1.12193
	1.15917	0.694371		-0.747874	1.32058											0.429213	-0.579363
	1.34873	0.195791		2.01418	0.386121											1.56731	-1.50032
	-1.75202	0.208559		0.806672	-0.963038											-0.214974	-0.710549
	-0.364348	-0.895899		0.523041	0.830436											-0.672057	-1.3019
	-2.25646	-1.44157		1.37897	0.569805											-0.290295	-0.251715
	0.835991	-1.42278		1.24847	1.18324											-0.740985	-0.29361
	0.720361	-0.49816		-0.678839	-0.023258											0.487209	-0.48057
	-1.57587	-0.259935		-0.336619	1.11539											0.0815467	-1.39713
	0.674089	-0.503726		-0.491689	0.157735											-0.585061	-1.45783
	-0.757433	-0.837088		1.63539	-0.512139											-3.40637	-1.51466
	0.344784	0.422979		0.237664	0.998358											-0.658845	-2.3882
	0.319783	1.5491		1.5842	-1.3862											-1.60855	0.189157
	-0.748596	-0.0839619		1.43713	-0.56166											-0.83371	-1.19252
	-0.706009	-0.774393		1.03296	0.089755											-2.04152	-1.01884
	-1.36452	-1.31553		0.310417	-2.40087											-0.387906	-0.933652
	0.0316004	1.12022		1.39558	-0.581577											-0.477774	-0.169114
	-1.44365	-1.10562		1.57999	-1.05732											-0.195326	-1.26775
	-0.105272	-2.60365		1.7385	-0.861295											0.693724	0.600277
	-1.00296	-1.15704		0.646407	-0.960001											1.41475	-2.73304
	0.0656194	-0.781773		1.44878	1.0314											0.960444	-1.99051
	-0.0571241	-0.769221		1.68997	-0.0408951											0.339711	-1.45768
	-2.41106	-1.01602		0.417701	-2.42565											0.96319	-1.60008
	0.782019	-1.84945		-0.299326	-0.302377											0.920379	-3.55036
	0.357167	0.430744		0.878162	-0.144112											-0.77461	-0.791717
	-0.835355	-1.63714		1.36263	-1.00199											-0.560276	-2.87452
	-0.838775	-1.577		1.34483	0.735394											0.00700464	-2.23254
	1.19048	0.462055		1.14946	1.18235											-2.56276	-0.994598
	-3.1562	0.15858		0.439688	-0.413124											-0.395364	-0.733982
	1.27064	-1.18608		-0.0264637	0.98732											-0.643954	-0.790074
	-0.381431	-0.714826		0.338518	-0.728737											-2.90127	0.147363
	0.958812	-0.985756		0.206595	0.433624											-2.41736	-1.65548
	-0.695897	-1.43616		0.74437	0.836965											1.60154	-0.246436
	-0.095332	-1.5522		-0.142682	-1.68465											-0.541743	-0.789239
	0.0456077	0.0983777		1.59648	-1.6542											-1.87182	-1.4509
	-1.01829	-1.11213		-0.660884	-0.0851677											-1.83023	-1.52833
	-1.12001	0.790318		1.02855	0.479306											-1.88193	-0.660803
	-1.18281	-0.287659		1.13979	-0.653319											-1.06416	-3.16269
	1.57511	-1.1677		1.0598	0.753214											-1.15074	-0.680696
	1.41331	-2.12994		0.226763	-0.577375											-1.42458	-0.65057
	-1.6677	-0.806058		1.15463	-0.832862											0.407535	-0.658843
	-0.136477	-1.17197		1.42471	0.157812											-0.0129058	-1.35151
	-1.15313	-0.7784		1.22618	-0.968436											-0.0495353	-0.572448
	-0.469203	0.833664		0.68337	-1.00626											-0.60856	-0.418991
	-2.19693	-0.99721		0.617282	-0.278858											-0.435193	-0.331521
	1.27915	-1.65422		1.71359	-0.853326											-0.93542	-0.808922
	-1.13811	-0.138518		1.83025	-0.397699											1.04699	-1.44005
	1.86148	-1.92852		-0.298026	-0.971805											-0.74218	0.0539531
	-0.6083	-2.10928		0.567548	1.7679											0.183135	-1.41883
	-0.262374	0.812487		-0.464684	0.647531											-1.26984	-2.07612
	-2.48925	-3.02116		-0.483521	0.701866											-1.0697	1.88959
	-0.596528	0.0053766		-0.725542	-1.80019											-1.96934	0.0605222
	-0.981426	-0.415542		-0.368161	1.25771											-2.47244	-0.766425
	-0.426062	-0.791649		0.515135	-0.106091											-1.37303	-1.89164
	-0.379361	-2.151		0.847658	1.51427											-0.858413	0.587992
	0.456264	-0.547116		1.52714	1.18652											-0.996148	-1.50375
	-1.17863	-0.223806		2.06314	0.70395											0.502336	-1.3244
	-2.28896	-0.781158		-0.386129	-0.327158											-0.690001	-1.16207
	-0.302519	-1.3902		-1.94924	-1.70624											1.12441	-0.0109076
	1.40925	-0.665378		1.37605	0.48507											-2.12379	-0.768811
	0.541771	-0.683275		-0.414302	-1.6981											-0.48588	-1.55841
	-2.90484	-2.1542		-0.773627	-2.89561											-0.996599	-0.525615
	-3.13698	-1.12916		1.99495	-1.33977											1.32351	-1.46243
	-1.50259	-0.100887		1.60133	-0.991325											-0.56834	-0.703735
	0.84324	-0.962362		1.7526	-0.887147											-2.89322	0.150513
	-0.893188	1.7905		1.35716	-0.553094											-0.841164	-0.68492
	-0.312322	-0.732045		1.73615	-1.08154											-0.864156	-0.992752
	1.07118	-0.463092		0.848996	-0.169696											-2.02844	0.182592
	0.209665	-0.132826		-0.324263	1.37419											1.1431	-0.908072
	-0.862496	-1.24295		-0.672654	-0.43261											-0.231907	-0.642841
	1.34864	0.901806		-1.4657	0.891688											-0.308776	-1.08131
	0.406455	-0.538693		-0.254376	-1.83367											-1.11819	-0.850127
	1.562	0.129112		1.74156	-0.976269											-1.78852	-0.218953
	1.11806	-0.658342		1.51422	-1.68367											0.52667	-2.01796
	-1.50219	-0.748036		-0.706855	-1.57665											0.165615	-1.06015
	0.605878	-0.312729		-3.11321	-1.49972											0.877405	-2.08506
	-0.598577	-1.96596		1.64596	-0.782926											0.463948	-2.07893
	-1.17677	-0.0647662		0.810778	0.938858											0.36511	-2.50854
	-3.42357	-0.760249		0.369105	0.804605											-1.46833	-0.852815
	0.627181	-0.365481		1.20564	0.829288											-2.94875	-0.143061
	-0.594368	-0.395575		1.98649	-0.502544											-1.56413	-0.574672
	0.380232	-0.0956943		0.780764	-0.832813											1.03506	-0.933451
	-1.441	-1.31841		0.303577	0.951587											-1.07527	1.26527
	-2.29789	-1.97661		1.49675	0.70578											-0.961979	1.51011
	-0.573172	-1.53455		1.96591	1.69699											-1.02363	-0.277376
	-0.44167	-1.56777		0.681423	-0.591046											-0.560595	-1.95063
	-1.89268	0.249843		1.99563	1.1178											0.417284	-1.45156
	0.573605	0.156317		1.82652	-0.966429											-1.00016	0.543097
	1.07302	-3.48978		-0.748003	0.510779											-0.338777	-2.03789
	-3.14354	0.789836		-0.741912	0.898709											-0.207524	-1.87365
	-0.520822	-0.253222		1.23483	1.63769											-1.91135	-1.27407
	-1.92287	-0.974931		-0.63748	-1.84341											-1.62014	-2.02233
	-0.446114	-0.843249		1.94496	1.47125											-0.457616	-1.18692
	-0.844046	-1.0741		0.128123	-0.180927											-0.480239	-1.22002
	-1.24488	0.0268217		-0.812032	1.21899											-0.428335	-0.925472
	-1.47856	-1.39078		0.744899	0.624528											-0.869109	-0.551875
	-3.56806	-1.93603		0.177677	-2.78547											-0.280348	-0.619557
	-1.13744	-0.448625		1.34819	-1.32073											1.32848	-1.70881
	1.56326	-0.522591		1.12337	-0.899966											-1.70544	-0.952133
	0.203335	-1.07024		-1.70324	-1.57224											-0.742855	-1.96852
	-1.60029	-0.838997		0.0843992	0.568155											-1.14693	-2.13591
	-1.85536	-0.972974		1.94253	-0.760134											0.0749861	-1.83253
	-1.66939	-2.27685		1.09717	-0.897965											-0.8122	-1.36959
	-1.55616	-0.234653		-0.620264	-1.10025											-1.76548	0.410693
	-1.02323	-0.544778		1.01263	-0.232808											-1.42992	-0.411423
	-0.816176	-0.429565		1.52385	0.963521											-0.38536	-0.342673
	-0.618572	-1.89667		1.22759	-0.167975											-1.21826	-0.906996
	-0.781173	-1.15742		2.05876	-2.1925											-0.665981	-0.7568
	-2.34671	0.812706		1.01865	-1.77639											-0.565645	-1.65273
	-1.00467	-1.46125		0.14801	1.58819											0.769941	-1.39328
	-0.409812	-0.66164		1.05957	-1.46562											-1.60802	0.698668
	-0.492021	0.00292189		-0.370581	-0.735507											-0.827527	0.764518
	-1.58718	1.56244		-0.522809	0.645824											-1.11986	-0.205062
	-1.75764	-2.57567		0.895997	1.36199											-1.33885	-2.39752
	-0.361537	-0.673027		0.135404	1.19664											-1.4635	-0.284437
	-0.418084	-1.10602		-0.549047	-1.48296											0.70829	-0.668532
	-1.11419	-0.754021		-0.122792	-0.494811											0.859969	-0.651429
	-0.756085	-0.964108		-0.142303	-1.30372											-0.0105717	0.372483
	-0.261407	-0.679439		0.673078	-1.22408											-2.02285	-0.415236
	-0.929947	-1.8547		0.786581	1.14826											-1.46988	-0.890236
	0.108463	-0.481798		0.228022	1.00343											-1.80785	-1.61737
	-0.572005	-2.62404		-0.768293	0.867153											-0.424	0.382361
	-0.415533	-2.06861		1.76114	0.594908											0.898699	-1.76163
	-0.199044	-0.426221		1.10525	-0.46495											1.24314	-1.10998
	-0.787952	-0.141262		1.75729	0.121586											-1.81699	-1.3428
	-0.598705	-0.294676		1.57759	-0.149194											-0.895912	-1.18488
	0.233017	-0.999112		1.35235	-0.833651											0.690243	-0.569232
	0.717766	-0.99997		0.478098	0.113882											-1.56505	-3.49686
	0.0641067	-0.283096		0.753571	-1.1024											-0.761895	-0.707612
	-0.251946	-2.33644		0.0496114	0.381329											-0.832208	-0.800185
	1.70407	-0.0731269		1.56886	0.757871											-0.711312	-0.76306
	-0.238041	-1.31089		-0.639785	-1.1013											-0.406378	-1.10875
	-0.426816	0.923335		1.22502	-1.01469											-0.838034	-1.02676
	-0.0957508	-3.05746		1.96754	-0.245451											1.41112	-0.633025
	-0.20603	-2.38234		0.286235	0.993198											-0.429551	-0.782352
	-2.99035	-0.13568		1.21159	0.209022											-0.791108	-1.68881
	-1.35697	0.544687		1.00102	-1.5512											-3.41036	-1.27295
	1.41185	-0.780013		1.99914	1.45349											-1.37341	-0.190059
	2.26028	1.55118		2.02083	-0.474863											-0.372632	-1.36262
	-2.30237	1.30583		1.57149	-1.4004											0.710948	-0.797804
	0.47022	-1.14316		1.57286	0.241644											-0.340203	-0.89829
	0.212686	-1.07409		1.10358	-1.536											-0.388662	-0.134073
	-0.840702	-1.33497		2.14269	-0.981712											-1.45871	-1.08179
	-0.393779	-1.25874		-0.594335	1.14753											-1.51265	-0.689577
	-0.835476	-0.518181		0.730875	1.35552											0.501131	-0.587713
	-2.45223	1.32457		-0.825844	1.44207											0.6602	-0.639091
	-2.04912	-0.650646		1.63216	-2.33177											-2.89193	-2.09792
	1.50805	-0.615939		0.955103	0.552775											-0.500095	-0.361273
	-0.0434982	-2.24047		1.62364	0.716972											0.302571	-0.226234
	2.78698	-0.584321		-0.431052	1.06395											0.382082	-0.192719
	0.212242	-2.22181		1.36031	-0.872511											-0.292836	0.855739
	-0.0481056	-1.27243		0.535469	1.24731											-1.4535	-1.51316
	-0.301997	1.54292		1.00448	0.787333											-0.823139	-1.32447
	1.07945	-1.01409		1.17839	-1.8324											-0.572552	-0.357084
	-1.22142	-1.47816		1.64219	-0.730066											-1.26141	-3.50499
	-1.13501	-0.907996		0.738038	0.757863											-2.86369	-0.757021
	-1.02831	-1.87106		2.15033	-2.35065											-0.927405	-0.3117
	1.41938	-3.05814		-0.605397	-1.13705											-1.23236	1.62166
	1.85233	1.157		1.27126	-0.0266883											-1.38854	-0.74534
	-0.714923	-0.747016		0.250053	-0.991298											-1.73173	-0.657999
	-1.11869	-2.03737		0.493705	-0.361841											-0.569389	-2.01304
	0.405182	-0.401613		1.15891	-1.05821											-1.47647	-0.813416
	-0.135003	1.41554		1.55246	1.79061											-0.269772	-0.149745
	-1.23921	-0.205269		0.487555	-0.208371											-1.10141	-0.115735
	0.409028	-0.822664		0.115405	-1.05414											-1.14596	-0.41381
	-0.237212	-0.99549		0.203122	-0.826923											-0.76713	-0.158706
	-2.49558	-0.0499888		0.0527653	-3.2164											-0.420312	-1.41051
	-1.61942	-0.874478		2.04776	-0.594924											-0.538511	-1.34592
	-1.51407	-0.554459		0.870003	1.80947											-1.48183	-0.625745
	-1.00176	-0.781824		-0.804243	0.340481											0.336241	-0.30611
	-1.04129	-1.06022		1.59008	-0.807822											-2.04264	-0.202829
	1.71111	0.330359		0.212343	-0.20541											-0.452383	-0.0972776
	1.6332	-0.511217		1.37923	-0.477348											-0.86631	-0.889354
	0.0309222	-0.716297		0.620441	-0.290594											0.458315	-2.64534
	-1.34619	-1.69212		-2.46335	0.495423											1.49427	-1.23672
	-0.0167119	-0.0277306		0.87928	-0.151768											-1.32828	-0.63942
	-1.25661	-2.14695		1.79856	0.419309											-0.655546	-0.473102
	-1.06434	-0.526956		0.522501	-0.0774032											-0.83324	0.971291
	0.0696541	0.523054		1.14678	-0.722463											0.903735	-0.580664
	-0.300932	-0.751164		0.738071	0.588166											1.06121	-0.766518
	-0.169503	0.779356		0.512053	-0.234271											0.773863	-0.356878
	0.0655601	-1.31167		1.505	0.979343											-1.23414	-0.963271
	-0.766592	-0.587212		0.850535	-0.880027											1.38343	-0.458312
	1.29102	0.256446		1.05024	1.12779											-0.648375	-1.71199
	0.0168311	-1.40274		-1.77113	-0.48437											-0.676789	-0.401832
	0.110767	-3.44864		-0.140087	-0.488194											-0.85634	-0.425345
	-1.86894	-1.1607		1.35531	0.199081											-1.5694	-0.866498
	-1.38193	-0.047854		1.13769	-0.972683											-1.4268	-0.598667
	-0.0516479	-1.07437		1.5151	-2.47605											-0.907533	-0.931571
	-1.84024	-0.274041		1.88663	0.499179											1.12202	-1.19628
	-1.91466	-0.520149		-1.45171	0.796624											2.38765	-2.33936
	-0.315099	-0.313976		0.600885	-0.847702											-1.28581	-0.97836
	-0.212787	-1.33908		1.49688	-0.861501											1.92509	-0.477396
	-2.09277	-1.35138		2.05395	-0.582086											-0.155777	-0.318499
	-1.88771	-0.0566077		1.90215	-1.88741											-2.99604	-1.95459
	-0.496444	-0.759268		-0.578908	1.3884											-0.654014	-0.605852
	-0.675008	-1.02794		0.624173	0.439073											-0.493424	-1.07773
	-2.49842	0.0777363		0.930362	-0.78686											-0.362352	-0.590847
	-0.453913	-1.28765		0.229494	-0.819207											1.40416	-1.80145
	-0.23895	-1.44579		0.279752	-0.113406											-0.371188	-2.07659
	0.753279	0.658115		-0.616208	0.045053											-0.274233	-0.781194
	-0.783094	-0.592289		1.67075	-0.486541											-0.918304	-2.09775
	-2.20921	-1.02842		2.00707	-2.30355											-0.777478	-1.20132
	-0.760843	-2.5024		1.50821	-1.7031											0.685577	-0.909546
	-0.554203	-0.646914		-0.803771	-2.04566											0.296101	-0.730427
	0.156702	-1.69611		1.49256	-0.245955											-1.43144	0.294019
	-1.91262	-1.46868		-0.335358	-1.4241											-1.40958	-1.29655
	-0.92541	-0.510353		1.56876	-1.35428											-2.85956	0.367547
	-2.62678	-1.38364		-0.644897	0.338166											-1.7049	-1.13678
	-1.02329	-0.49987		1.64918	0.227969											-0.140729	-3.27476
	-2.11116	-1.22091		1.09226	0.395149											-0.213067	-0.589438
	-1.84575	-1.22742		0.483151	1.7172											-0.255566	-0.56406
	-1.59318	-2.24354		-0.1092	1.73099											-1.94938	-2.35185
	-0.624863	-0.218143		-1.05768	-0.544132											0.979852	-2.17355
	-0.129428	-0.673727		-0.395297	-1.03251											-0.49273	-0.0444744
	-1.22103	-1.56183		0.751904	-3.00396											-0.954072	-2.50478
	-1.2841	-1.4551		0.97696	-2.46038											0.0313403	-1.32361
	-2.02397	-0.490138		1.12988	0.233214											0.439793	-1.51064
	-0.255722	-0.413738		1.28718	-0.524786											-1.10192	-0.658974
	-0.93114	-1.51214		0.637669	-1.79043											-0.680785	-1.47233
	-0.279043	-0.556901		1.66461	-0.083599											-1.05137	-0.1517
	-2.41428	0.010771		0.00441436	1.20729											-1.18029	-0.226644
	-0.0747507	-1.08824		0.587154	-1.26462											-1.02077	-0.267395
	0.138917	-0.467743		0.676863	-0.963037											-2.4096	-0.103397
	-0.159904	-0.285702		-0.515617	-1.4255											-0.17652	-0.370803
	-3.52613	-0.759394		1.14277	1.15078											-2.54603	-1.03326
	-3.38649	-1.14629		-0.61324	-0.102451											-1.18371	-0.998572
	-1.1185	1.05477		-0.226861	-0.459961											1.79946	-0.668522
	-0.366223	1.24062		1.67958	-0.20285											1.66351	0.17169
	-1.03582	1.03365		1.4493	-0.89698											-0.509583	-1.15583
	-1.39753	-0.172123		-0.490332												-0.465048	-2.90216
	-3.22635	0.123921		0.912087												0.147652	0.0352017
	-0.122135	-0.415002		0.681554												-1.92641	-0.887775
	-2.29891	-1.13951		1.40042												-0.38643	-0.0579413
	-0.619052	-0.426736		0.773794												-0.0357283	0.237834
	0.78225	-0.236391		0.0600432												-1.50649	-0.218629
	-0.150807	-2.43663		-1.08081												-3.08628	0.476447
	-2.10569	-2.13395		-0.367323												-1.4834	-0.708972
	-0.535237	0.186442		1.43353												1.31797	-0.911759
	-0.28405	-1.42929		1.73049												-0.511596	-0.734755
	-0.464588	-0.454819		0.370591												2.4071	-0.59384
	1.1654	-0.265341		0.499391												0.252832	-0.993837
	-2.4903	0.512872		1.48693												0.762892	-2.17456
	-0.281204	-0.582233		1.07537												0.941785	0.691132
	-1.51573	-1.54216		2.15973												-0.346525	-0.503132
	-1.81881	-0.243476		0.149715												-0.812475	-0.582222
	-0.113995	0.66096		1.73732												-0.812831	-1.38964
	-0.595129	-0.0574607		1.02868												0.212171	-2.29121
	0.237627	-0.359045		0.968766												0.87285	-0.51273
	-0.372924	-1.13548		0.500836												-1.94469	-0.574561
	0.945736	-2.46294		0.940929												-0.203418	-0.796732
	-0.836309	0.758535		2.12923												0.127734	-0.79238
	-0.48333	-0.873056		2.25852												-1.23879	-0.683826
	-0.0804026	-0.526785		1.01709												-1.1737	-0.970167
	-0.217011	-0.360374		1.17288												0.452274	-0.326848
	-3.37626	-1.34042		1.86768												-1.99449	0.146431
	-0.197302	0.25354		-0.535201												-0.440069	-0.102748
	-0.134785	-2.70003		-0.866234												-0.324715	-0.431157
	0.838806	-1.15683		0.441542												1.30271	-0.360699
	-1.82044	-1.30448		-0.604789												1.40273	-1.67297
	-0.574499	-1.64091		-0.645529												1.52333	-2.18448
	-0.730218	-0.481718		-0.724463												1.48081	-0.501213
	-0.42075	-0.461759		0.213842												-3.43731	-2.07512
	-0.824276	0.165465		2.01667												-0.282928	-1.02681
	-0.461228	-1.07186		1.16566												-1.06804	-1.03976
	-0.672627	-0.729715		1.39352												-1.00906	-1.15414
	-1.29785	-0.962844		0.752905												-1.54356	0.365969
	-1.02991	-1.79087		-1.33727												0.481351	-1.39919
	-0.895208	-1.64762		1.40547												-0.271997	-0.787814
	-0.917228	0.1002		0.173011												-0.301256	-0.886715
	0.556425	-0.962094		0.397055												1.09093	-0.0944094
	-3.46052	-0.703999		-0.85753												0.0670416	-0.796234
	1.25538	-1.00846		0.368563												1.64655	-0.22458
	1.37584	-0.326668		-0.178045												-1.87735	-1.14134
	-2.93726	-0.384767		1.42956												1.11044	-1.65892
	-0.890917	-1.35674		-1.35608												1.02598	-1.14041
	-0.248389	-3.30696		2.65403												2.02556	-0.441083
	-0.279215	0.113937		-0.269095												-1.35796	-0.73813
	0.831329	1.22429		1.59613												1.48599	-0.928728
	-0.18473	0.400336		-0.358712												0.00498507	-2.41051
	0.907614	-0.700743		-0.572765												-1.15339	-0.983522
	1.19239	-0.643845		1.26208												0.817771	-2.15401
	0.00417038	-2.13048		-0.492163												-0.471008	-1.52912
	1.31803	-1.67361		-0.0797824												0.121566	0.870781
	-0.753239	-0.845025		1.0871												-0.548726	-1.1113
	-0.712055	-3.26999		0.226676												0.243673	-0.662929
	-0.450993	-1.1135		0.449928												-1.77238	-1.17459
	-2.26505	-1.006		1.1556												-0.99054	-0.172464
	1.13794	-0.86256		-0.365891												-2.08495	-0.0375884
	-0.529861	-0.52831		2.17826												-1.0954	-1.18117
	-1.46417	-1.79605		0.0734304												-0.565042	0.996179
	-0.166903	-0.22884		-0.0152193												-0.504237	-0.606372
	-0.702398	-0.270612		1.24944												-1.60158	-0.795846
	-0.45853	-0.550555		1.40228												-1.25339	-0.566983
	-1.72535	-0.713668		-0.971964												-0.208973	-2.06285
	-1.83809	-1.06493		0.398269												-0.50795	-0.366259
	-0.344918	0.295607		1.65299												-0.33752	-2.22435
	-2.00058	0.0521521		1.57117												0.736366	1.04943
	-2.46346	-0.972328		1.19809												-1.3042	1.34667
	-0.65382	-1.23982		1.40326												-1.5362	-1.78331
	-2.94778	-0.543743		0.551267												-0.821239	-0.853816
	0.315517	0.151313		-2.0124												1.58972	-0.521178
	-0.441351	-0.33581		0.767718												-0.868011	-0.220108
	-1.00713	-0.98461		0.484191												-0.143598	-2.07905
	-0.0869392	-1.1375		1.15025												0.638894	-0.352822
	1.90804	1.08817		1.35915												-0.808689	-1.80443
	0.445526	-0.8443		1.55221												0.860777	-1.03352
	1.14097	-2.22517		0.0904047												-0.437097	-0.767112
	-1.96948	-0.390861		-0.58896												1.50538	-3.06765
	-0.428555	-1.14685		2.09089												-0.570973	-1.48536
	-0.692656	-0.782855		1.15853												-0.354183	-1.56294
	0.199353	-1.70631		-0.88658												-1.46864	-0.217676
	-0.481627	-1.70311		-1.24894												-0.758136	-1.98786
	0.0200996	-0.895809		-1.07241												-1.58756	0.343409
	0.740711	0.932243		-0.314439												-0.738887	-0.114514
	-0.995437	-0.0232836		1.71389												-0.0164454	-0.605598
	0.712774	0.219942		1.4447												-0.697473	-0.761661
	-1.00448	-0.484415		-0.536691												-0.449768	-1.71195
	-2.06534	-0.96491		-1.21585												0.0264634	-1.12649
	-0.33388	-0.966519		-0.181787												-0.293714	-1.6968
	-2.87733	-0.625552		1.21437												-0.990406	-1.18564
	-0.277042	-0.369449		1.62819												-0.13651	1.09985
	0.237824	-1.91431		1.65798												0.502068	-0.4591
	-0.695179	-0.824903		0.0543338												0.647892	-1.16493
	-0.288115	-2.51642		-0.090251												0.658323	-2.12329
	-1.29077	-1.80041		-0.241363												-0.418981	-0.767364
	-2.92913	-0.68357		1.6943												-0.957918	-2.32425
	-0.889044	-0.509472		0.948801												-0.187661	-0.601285
	1.21981	-0.322705		0.914144												0.739999	-1.01043
	1.29234	-0.569015		0.979418												-0.376518	-0.246402
	-1.79523	0.48115		1.47379												0.220754	-1.26712
	0.0594428	-0.704672		0.741016												-1.61594	-3.38828
	-0.67482	-1.47697		2.09827												0.185238	0.167308
	1.19938	1.34808		1.39126												0.0119744	-1.59099
	-1.43856	-2.05325		-0.0054337												-0.397567	-0.81376
	-1.1874	0.869013		-0.574814												-0.853779	0.603335
	-0.46993	-0.500658		1.07781												-0.347703	-0.460842
	-0.842288	-0.5755		-0.598466												1.04908	0.975867
	-1.47947	-0.445436		-0.0985288												0.588943	-3.81173
	-1.46967	0.608457		1.22843												1.68672	0.725385
	-0.469981	-0.771635		1.66236												1.20374	-1.54953
	-0.298093	-2.03067		0.607684												0.895889	-1.75056
	-2.27827	0.254124		1.53465												-0.243464	-3.10019
	-1.51283	0.199955		0.76638												0.505502	-2.93726
	-1.52287	1.51374		-0.183496												-0.610179	-0.471457
	-1.08773	1.43902		0.123381												1.95273	0.476672
	-0.484087	-0.728412		0.734409												1.82516	1.22486
	-2.77362	-2.73821		1.48173												-0.46929	-0.277445
	-0.313862	-0.306797		1.81143												-0.0643268	0.247327
	1.39547	0.0506374		-0.926072												0.787679	-0.703236
	-1.10551	-1.92625		1.63549												0.0575213	1.16011
	0.2557	-1.61551		1.40341												0.870037	-0.394225
	-1.32979	-1.00101		1.76313												0.350767	-0.945057
	0.503519	-0.0553484		-0.353969												0.471422	-2.62024
	-1.1488	-0.0249169		0.275951												-0.780361	-1.24318
	-0.305973	-1.17603		1.90001												0.165405	-0.246003
	-0.476533	-1.05847		1.26469												-1.46671	-0.479555
	-1.07577	-0.790811		1.12805												-2.00434	-1.12645
	0.184344	-0.573005		0.591212												-1.64707	-0.0191199
	-1.96033	-1.38855		0.725004												-2.74603	-0.63135
	-0.485188	-0.674705		0.018367												-2.03907	0.530839
	1.06742	-1.39769		-0.384438												-0.448451	-0.712494
	-0.433915	-1.60235		-0.595223												-0.763766	-2.02961
	-0.759125	-1.85524		1.98145												-1.52753	-0.341847
	-0.666612	-0.600501		1.07259												-1.62111	-0.528804
	-0.589715	0.909597		-1.82451												-1.48915	-2.28618
	-0.300543	-0.804235		0.681301												-0.48256	-1.6427
	-0.79516	-0.888016		1.52648												-0.943856	-1.11609
	-0.0225905	0.678624		0.1123												-2.98923	-0.367455
	-2.03298	-0.729028		0.6051												-1.33314	-1.18834
	-0.56525	1.52266		0.914456												-0.678109	-0.679427
	-0.398393	-0.401749		1.45562												-4.03865	-0.291529
	-0.663339	-0.958998		0.958759												-0.935764	-1.56616
	0.46445	0.0431787		-0.730931												-0.676434	-0.627651
	-1.21212	-0.755118		-1.29036												1.2367	-1.45086
	-0.544879	1.79704		-0.0764297												-2.0464	-1.63409
	-0.921944	1.03232		0.471783												-1.12167	-0.759122
	-1.19652	-0.0530363		-0.824801												-1.45327	-0.480281
	-2.06254	0.364529		1.45296												-1.14004	1.02476
	-0.0116293	-1.20065		-0.0851437												-0.754763	0.286345
	1.5791	-0.540422		1.11534												-1.50279	-0.132205
	-0.750832	-0.894235		1.2836												-2.1414	-0.297396
	1.58837	0.862491		1.5796												0.821637	1.91565
	-0.398413	0.764432		1.54745												-0.979674	-0.0827611
	-1.53349	-0.698246		1.27735												0.0718256	-0.278017
	-0.198884	-1.09346		1.02948												-0.583841	-1.4106
	-0.448521	-0.903541		1.91046												-0.123665	-1.33594
	-0.522454	-2.21143		-0.709359												-0.413254	-1.57227
	-0.888932	-0.364982		0.870421												-1.40765	-1.57129
	-0.598454	0.872609		1.31689												-1.75429	-0.276235
	-0.375822	-1.7154		0.54928												1.30494	0.176152
	0.665749	0.930473		1.72177												-2.21163	0.804577
	-2.40259	-1.48094		0.455779												0.166254	-2.31833
	-2.85462	-1.44139		1.12425												-0.435596	-1.38422
	0.728511	-2.67458		1.08181												-1.50019	-0.701279
	-1.79757	-1.73983		2.18522												-3.6594	-0.71388
	-0.982925	-0.128961		-0.546894												-0.404619	-2.37042
	1.10024	1.34627		0.97599												0.0612992	-1.95641
	-0.739398	-0.491071		0.926625												-0.271336	-1.89523
	-0.758122	-2.0321		1.29532												-0.992995	-1.27211
	0.94743	0.766152		-0.209047												-0.230445	-0.590218
	-1.93503	-0.619233		1.03112												-0.322749	-1.15563
	-1.20052	-1.33726		-0.0578499												-0.660712	-2.14501
	-3.12299	-0.727102		-0.427555												-1.03292	-0.493891
	-0.11531	-0.182085		1.10803												-0.949517	-0.0085052
	-1.13188	-1.13493		1.27898												-0.643413	1.32145
	0.683634	-0.65707		1.31122												-0.330307	-1.42794
	-0.345196	-0.52725		0.928752												-1.07772	-1.38922
	-0.319299	-0.697152		0.234238												-0.486765	-0.664004
	0.303813	-1.83229		0.936835												-0.493187	-0.174568
	0.348147	-0.627988		1.69792												-0.155743	-0.164173
	-0.782196	-1.06976		1.29188												-0.444324	-1.9155
	-1.28259	-1.33222		-0.57286												-1.49571	-0.715528
	-0.7516	0.285941		0.879028												-1.27926	-3.36129
	-1.83561	-1.75307		-1.20153												-1.12777	-0.363066
	-0.289068	-0.74603		-0.697463												-1.77113	-0.748432
	-1.61364	-0.311689		-1.26797												-0.310034	-0.930382
	-1.08929	1.34367		1.84556												-0.838965	-0.171643
	-0.178256	-0.894031		0.931149												-1.89709	-1.19327
	-0.350826	-0.0804		-0.871186												1.57821	-0.492984
	-0.738705	-1.0847		1.12886												1.87664	-1.66256
	-0.889315	1.14432		1.79231												-1.97166	-1.82403
	-0.206981	-1.47896		0.593494												1.0109	-0.146625
	0.830089	-0.336387		0.220975												1.16505	-0.879622
	-1.07288	-0.320055		1.57134												-0.60803	-0.0289647
	-1.16006	-0.605901		0.266596												0.843404	-1.21066
	-0.745783	0.195374		-0.0980987												-1.01649	-2.34229
	0.453647	-1.03564		-1.83846												-0.882733	-0.804937
	-0.917157	0.132201		0.579648												-0.175721	-0.798081
	-0.42119	-0.597774		0.82723												-1.37717	-0.599619
	-0.602751	0.869966		0.310816												-1.31199	-0.203038
	-0.984797	-0.685396		0.84271												-2.01844	-1.38282
	-0.766422	1.48465		-0.485125												-0.466166	-0.438639
	-0.579809	-0.741711		1.88923												-0.39886	-0.743421
	-1.09365	-2.4919		1.35561												-0.524916	-2.61257
	1.8173	0.441845		-0.334064												-2.17541	-1.36659
	1.52424	-0.765774		-0.684119												-1.19385	-0.925973
	0.918791	-2.46192		0.761074												-1.64043	-0.21613
	-1.00997	-0.820865		0.666823												-1.26019	-2.46927
	-1.45233	0.45083		1.60021												-0.299165	-2.4065
	-0.0704588	-0.777194		1.48924												1.88377	-1.40096
	-1.60814	0.583628		0.929944												-0.590692	0.49631
	-0.248805	-0.190525		0.803612												-2.14247	-0.757549
	-1.01948	1.53451		-0.622198												-0.301776	0.434799
	0.909235	-0.866288		1.44809												-1.08114	-1.39769
	-0.540692	-0.93107		1.58798												-0.106528	0.127257
	-0.960778	1.68446		-0.3344												-0.615718	-1.99532
	-3.97818	-0.312849		-1.73994												-1.7969	-0.764821
	0.176433	-0.733251		1.58669												0.775966	-0.496151
	-1.0793	-0.249175		0.147601												-0.246255	-0.050825
	0.0503608	1.59577		1.32231												-1.35655	-0.623756
	-0.00620241	-1.02444		1.57475												-0.607203	-0.429012
	-3.71739	-1.23248		1.97954												-0.495925	-0.915628
	-0.828521	-2.25709		1.2624												-0.684987	-0.389091
	-0.623756	-1.48816		1.28708												-0.442409	-0.556413
	-0.144506	-0.849313		2.20226												-0.871372	-0.736262
	0.570741	0.161151		-0.43475												-0.951821	-1.79591
	-1.14401	-0.456536		-0.112989												-0.419462	-1.02724
	-3.5952	-0.710704		0.956271												-0.136724	-0.911565
	-0.315829	0.778851		-0.140034												1.03761	0.382823
	-1.06285	-0.979828		0.676												1.60794	-0.693451
	-4.46203	-0.40574		-1.56092												1.55947	-0.609718
	-3.28684	0.430733		1.74068												1.67959	-0.677198
	-2.10192	1.32024		0.406299												-1.91491	-0.700063
	-1.10101	-0.407056		1.34332												0.587611	-1.48424
	-2.92216	-0.177167		1.33716												2.34816	-1.56416
	-2.04538	-0.557905		1.23059												-2.06928	-0.00479555
	0.814959	-1.96281		1.61789												-0.27088	-0.690814
	-0.376078	-0.393136		3.3787												-0.509988	-0.838184
	-1.04543	-0.369174		1.3602												-0.461652	0.936468
	-0.711278	0.111715		-0.750565												-1.18573	0.398401
	-0.028305	-0.931128		0.034478												-1.00158	-1.81303
	-2.48725	-0.696117		0.590146												-1.10259	-0.942396
	-1.97889	-0.883786		-0.625511												-0.0151757	-0.405785
	0.397715	-0.433924		-0.264374												0.0482165	-0.623208
	-1.84088	-2.89879		2.09921												-1.24497	-0.4703
	-1.17254	-0.198101		0.223705												-3.53071	-0.483678
	-0.453435	0.753729		-0.0362695												-0.836809	-0.992158
	-2.35837	-1.69277		0.85603												-0.621324	-0.475235
	0.535777	0.0873331		-0.268808												1.25681	-1.05079
	-1.21135	-3.011		0.47894												0.613433	1.08738
	-0.965546	-1.6894		-0.0662297												-0.385442	1.19179
	0.82917	0.417956		-0.334368												-0.0429632	-0.26004
	-0.845166	-0.32722		-1.72947												-1.74205	-0.153085
	-1.04477	0.484321		-0.243323												-0.0954674	-1.73909
	-1.93316	1.45549		0.325573												1.1986	-1.80326
	0.0814858	-0.688077		-0.469851												-0.163789	-0.535149
	-1.11175	-2.18524		-0.704825												-0.193768	-1.03701
	-0.18237	-0.464624		0.456004												-2.41418	-0.279787
	-0.899061	-0.288169		1.47385												-0.880194	-0.376423
	-1.77041	-0.411359		0.356863												-0.448083	-1.2934
	-1.06883	0.239356		1.13536												-0.830292	0.532573
	-0.560606	0.657175		-0.0977035												-0.795313	-0.158979
	-0.828758	-3.31176		1.37703												-0.649737	-1.52891
	-2.28775	-0.657671		1.43664												-0.640769	-1.36179
	-1.71635	-2.55396		0.092858												-0.833849	-0.97561
	-1.24728	-3.87036		1.11388												-0.570857	-0.440911
	-0.232446	-2.50513		0.20701												1.49075	-0.387339
	0.605414	-2.7473		0.747111												1.55538	-0.0908832
	0.886806	0.452088		-0.588456												1.25865	-0.105823
	0.851216	0.0768266		0.71558												1.51715	1.54189
	-2.15149	-0.0396743		2.03603												-0.424334	-0.448391
	-0.417392	-2.24135		1.24207												0.575903	-0.754231
	-0.789988	-0.80097		0.46914												0.760106	-2.0778
	1.53459	-0.926471		-0.152049												-1.44833	-0.193082
	-0.350836	-0.796488		1.80009												0.461901	-0.0174203
	0.120002	-0.192526		0.528644												-0.829946	-0.595363
	0.602691	0.282073		1.58412												-0.33455	-0.806178
	-0.0415657	-1.71173		1.21981												-1.24646	-2.53869
	-1.61659	-0.0704324		1.45337												-1.17387	-2.59461
	-0.67675	-0.0795544		-0.13911												0.181808	0.664242
	0.944185	0.272539		1.33344												-0.0642138	-1.57758
	-1.02616	-0.647113		-0.407681												-0.6546	-0.792994
	-0.999485	-1.48631		2.13681												-0.682783	-1.47975
	-0.820686	-0.654131		1.2961												-0.47016	0.000638554
	-0.340994	-0.194732		0.225246												-2.90202	-2.54384
	-1.20738	-0.492398		1.32324												-2.0705	-3.30382
	0.751511	-0.656589		0.480356												-1.66066	-0.810644
	0.158628	1.31512		0.989499												-0.478908	-0.11109
	1.45297	-2.15462		0.182469												-0.478362	-1.13128
	0.193556	-0.866189		1.68372												1.66419	-3.09284
	-0.642833	-1.37483		0.730891												0.354486	-3.25643
	0.764095	-1.02509		-0.525936												-1.56889	0.577457
	-0.522065	-1.03447		1.50001												-1.7612	-0.452349
	-1.92347	-1.29981		0.607598												-0.708095	0.806327
	0.740341	-0.617116		-0.309331												-0.567946	-0.942638
	-0.0516273	0.832919		1.41552												0.572251	0.820255
	-0.828652	1.01931		1.10307												0.450629	-0.72549
	-0.452798	-2.16587		0.318511												-2.21587	-1.03331
	-0.510227	0.463266		-0.283241												0.0859034	-0.940389
	0.787599	0.440917		1.13532												-0.986419	-1.16995
	-1.08452	-0.490157		0.638315												-0.971139	-1.29044
	-2.64806	0.74208		-1.94034												-0.182883	-1.30037
	-1.02997			1.67391												-0.520871	-0.00808445
	-2.14328			1.42402												1.76618	-0.45107
	-0.588237			1.95739												0.00451627	-0.487381
	-0.878923			1.68978												-0.461124	-0.595063
	-0.661378			0.562578												-2.60575	-0.718031
	-0.562322			-0.289793												1.3143	-0.289524
	-0.708407			-0.909723												-0.692442	-0.822898
	-0.428693			-0.116253												1.19117	-0.998399
	1.94353			1.11738												-0.635115	-1.59543
	-0.744913			0.738602												-0.777959	-2.97768
	-3.39552			0.562752												0.978714	-0.862205
	-2.12784			0.582039												-0.0104568	0.741345
	-1.11429			1.35281												-0.743246	0.367462
	1.33953			0.171873												-0.469993	-0.963665
	-0.0931519			-0.536353												-0.973517	-1.00342
	-1.16335			-0.647722												-0.954601	-1.05035
	1.29325			0.882462												-1.114	-1.27539
	-0.133593			0.165778												-0.641351	0.885161
	-4.09056			-0.846824												0.424046	-1.27214
	-0.00389051			1.32456												-0.238678	-0.654422
	-2.7829			0.871766												-0.841574	-1.01211
	-0.647392			0.0107347												-2.79021	-0.417664
	-0.393964			1.10997												-0.683479	-0.940549
	1.98278			1.29302												-1.95269	-0.796944
	-0.560881			-1.64777												-0.812036	-0.300193
	-0.68974			-0.531126												-0.0697444	-0.652715
	1.70313			1.18247												-2.4387	-0.898615
	0.813327			1.21777												-0.447967	0.659055
	-2.34845			1.99569												-0.599137	-0.364338
	0.770051			0.893332												-0.160516	-0.933093
	-1.59162			0.260879												-0.340522	-0.0696258
	-3.11551			-0.245123												0.669805	-0.967774
	-3.16634			-0.512259												1.21099	-0.881227
	0.786825			-0.470491												-0.978628	-0.890179
	-0.999495			0.738506												-0.926088	-0.626122
	-0.198808			2.49049												-1.2752	0.383461
	-0.897433			0.0155939												1.13785	-0.44016
	0.119976			1.39808												-1.48247	-0.203965
	-2.49828			0.0354287												-0.635959	-1.58006
	-2.16419			1.37681												-1.41745	-1.13696
	-1.01163			0.0773817												-2.10002	-1.82115
	-0.632959			2.21681												-0.385378	-0.868831
	-0.427815			1.54656												-2.35952	-0.887662
	-0.991956			0.76607												-1.24835	-0.946945
	-2.63577			1.67531												-1.01373	-0.785632
	-3.83576			1.54639												0.498508	-0.306523
	-0.124973			1.45169												0.75517	-0.694769
	-1.24634			0.800826												-0.988383	-0.0939061
	-1.95547			-0.267549												-1.24046	-0.916693
	0.359313			1.05457												0.41537	-1.57052
	-0.89152			-0.477247												-0.521389	-3.19252
	-2.73956			0.689104												0.342475	-0.826405
	-0.0212106			0.7601												1.27222	-0.666317
	-1.20526			1.74434												0.942401	-1.7251
	-0.73839			1.29522												-1.6317	-1.40305
	-0.832505			1.35103												-2.44179	-0.490286
	-0.152233			0.758446												1.96902	-2.05091
	0.757394			1.59654												-1.23481	-0.86702
	1.09712			1.30099												2.15222	-0.650005
	0.0203887			1.86285												-1.26204	-1.04269
	1.6204			0.452386												-0.882894	-0.536458
	-0.627134			1.69757												-0.478812	0.107012
	-0.991314			0.328568												-2.04885	-1.4559
	-1.76661			-0.986198												0.737596	-1.23993
	0.0944192			-0.610864												0.374094	-0.440294
	-0.440719			0.75437												-0.440969	-0.331535
	-0.631879			-0.0472245												-1.5328	-0.805252
	0.649731			0.214785												-1.33429	-0.557228
	1.12889			1.58022												-0.555961	-0.265986
	-0.00959378			1.15272												-0.754189	1.71607
	-3.29097			1.77225												-1.08714	-1.06665
	-2.51784			-0.265792												-1.84764	-3.56025
	-2.05771			1.79104												0.846041	-1.95343
	-0.568797			1.96959												-1.02757	-0.624397
	-0.266381			1.20989												-2.25772	-0.827473
	-0.197916			1.22316												-0.321156	-0.769616
	-0.386112			-0.463101												-0.447294	1.87462
	-0.476595			1.34254												0.019196	-0.312978
	-0.660303			-2.44688												0.178465	-1.54786
	-0.941325			-0.0977479												-0.518964	-0.486756
	-0.843753			0.926396												0.0268008	-1.35514
	-0.239828			0.420178												0.598909	-1.3492
	-1.06213			0.141285												-1.87414	-0.40386
	-2.017			-1.07571												-0.413825	-0.509882
	-1.28396			1.57158												-1.22584	-0.772363
	0.475097			-0.247739												0.0974432	2.21567
	-0.0949433			1.5671												-0.155038	-0.949064
	0.0288852			-1.18226												-1.71716	-0.958591
	-3.66039			1.81641												-0.643737	-0.202271
	-0.8943			1.32275												-0.575961	-0.604078
	-0.635256			-0.876816												0.0895901	-0.782797
	-1.30583			0.461977												0.103003	-1.00703
	0.0757589			1.7518												-0.648138	0.101939
	0.150387			0.963717												-0.309393	-0.760464
	-3.43918			1.19449												-0.38097	0.249583
	-2.6614			-0.864727												2.55707	-0.885924
	1.13691			1.60802												2.05918	-0.838777
	-0.797364			1.20821												1.7132	-0.716783
	1.35417			-0.0105521												-1.89206	-2.3287
	1.98595			0.690915												-0.687687	-0.777365
	-0.652594			0.85807												-1.76062	-0.385622
	0.0509695			0.0976326												-0.370796	-1.2897
	0.25198			1.57725												-1.44789	-0.670361
	1.05329			1.87272												-0.816717	-1.08056
	-0.100749			-0.12943												0.758959	-1.05534
	1.18502			2.03886												-0.999797	-1.05842
	-1.80676			0.80889												-0.592627	-0.415761
	1.29227			1.94327												1.11442	-0.76959
	0.732601			1.92923												-0.983782	-1.97027
	-0.824565			2.15805												-0.980607	-1.45012
	-0.338139			0.430619												-0.464153	-0.793558
	0.179925			-1.52477												-0.416895	-0.75193
	-1.05889			1.20502												-0.781839	-1.85717
	1.78734			1.26904												-1.84607	-1.76306
	-0.308278			1.43887												-0.558924	-0.697587
	1.45226			-1.62149												-0.243061	-1.9613
	-2.71291			1.9508												1.65447	-0.60332
	-2.705			0.182335												-2.96232	0.638999
	-0.137732			0.139822												1.85504	1.72864
	-1.21413			-1.44073												1.2915	-0.790258
	-0.128033			-0.734722												1.57868	-0.539442
	-1.53114			2.02144												1.47371	-0.643539
	1.05453			1.70793												-1.24516	-0.498567
	0.151694			1.54516												1.87793	-1.32186
	-1.11743			1.40903												1.13019	-0.166652
	-3.31841			-0.171696												1.41998	-0.447576
	-0.919053			0.178636												-2.13298	-1.15646
	-0.197417			1.79727												-2.16211	-1.754
	1.24464			1.83507												-2.15752	-1.97805
	-1.18475			1.52554												-1.04774	-1.85328
	-1.09998			1.02494												-2.35842	-0.408221
	-0.725199			1.36018												-1.81899	-1.16364
	1.14083			0.226403												0.131592	1.06192
	-0.486388			1.87865												-0.2436	0.145672
	1.46426			1.75962												-0.928967	-0.632257
	-0.624534			1.78927												-1.10771	-0.560253
	-1.38087			1.18109												-0.268733	-1.44971
	1.7019			-1.49327												0.984736	1.27764
	-0.715756			-0.843969												-1.04222	-0.54099
	0.831606			-0.498051												-4.3061	-0.561267
	-1.37112			1.98767												-2.63419	-0.292758
	-0.322747			1.57774												-0.0752868	-0.570179
	-0.75932			1.03163												-1.27723	-1.03626
	-0.230423			1.3243												-1.97447	-0.739529
	-0.532747			1.33823												-0.705703	-0.617126
	-0.106045			1.64813												-1.65352	1.44979
	-1.85798			-0.402362												1.20923	-1.29111
	-0.0180736			0.598745												1.21554	-0.135334
	-2.18659			-1.58134												0.856437	-1.38447
	-1.56834			-0.264053												0.834505	-0.820278
	-0.595403			1.88398												-0.307956	0.413705
	-0.188306			0.660768												-1.63411	-0.771237
	-0.964377			0.516924												-2.28486	-0.138476
	-0.667336			1.28015												-1.71267	-2.55079
	-0.755874			0.85446												-0.115802	-0.988981
	1.23149			1.20607												-1.0419	0.235653
	0.792064			-0.682758												-0.591213	0.600794
	-2.70572			0.807142												-0.660961	-0.43476
	-0.863784			0.968847												-1.85915	0.6274
	-0.329763			0.952338												0.301749	-1.03147
	-0.337149			1.14745												-1.21462	-1.85126
	-0.961363			0.594406												-2.16916	0.134288
	-1.49017			1.50222												-0.500692	-0.583709
	-1.92925			1.69247												1.53731	-0.608706
	-0.401941			0.652856												-0.473906	-0.728728
	-1.06446			0.96359												1.00227	-1.30634
	-0.899708			0.823323												-0.968081	-0.711587
	0.522822			-1.5134												-1.95642	-0.733622
	-1.71795			-1.24428												-0.767992	-1.84673
	2.31136			1.02681												-0.342778	-1.75061
	-3.39295			1.6998												-0.97615	-0.147476
	-0.677701			1.1412												0.967894	-3.09331
	2.21022			0.919204												0.589501	-0.095465
	0.990983			-2.35138												1.15117	-0.130087
	-2.62451			0.735951												2.40849	-0.285816
	1.22721			0.389624												0.145094	0.180249
	-0.403668			-0.391121												-1.55242	0.904003
	0.640832			1.15939												1.4077	0.948243
	-0.519096			-0.748465												2.45148	0.695355
	-1.07404			0.0329803												-1.31808	-1.12615
	-1.23343			0.566541												1.00068	-0.77416
	1.82422			1.09675												-1.97639	-0.5319
	0.607091			-0.281984												-1.5753	-0.212809
	0.483587			-0.0296197												-1.59555	-0.71934
	0.915283			0.713164												-1.86746	1.92556
	1.08476			0.725945												1.07177	2.66869
	1.41581			-0.0235096												-1.8197	-0.892769
	-0.390826			-1.05572												-0.59324	0.167978
	0.771323			1.76631												-0.869938	-0.816367
	0.204615			1.15451												0.18211	0.405886
	-0.864065			0.0498016												0.973156	-1.82767
	-0.797885			0.782056												-1.36829	-0.934426
	-0.703534			-0.345598												-1.00706	-1.11509
	0.408956			1.31489												-0.41234	-0.298929
	-2.1465			-0.306882												-1.22286	-0.188949
	0.144761			0.337149												0.892269	-4.06243
	-0.22592			1.94535												0.851676	-1.56
	-0.296704			1.08607												-1.22215	-1.73705
	-0.385601			1.25837												0.980325	-0.46652
	0.716412			1.03697												-1.28563	-0.98497
	0.430114			-0.308189												0.887005	-0.400783
	0.887136			1.33765												0.280211	-0.803421
	1.29013			1.15125												-0.813229	-0.847064
	-2.28874			1.68772												-0.812598	-2.18836
	0.618193			0.669227												1.29578	-0.75515
	0.62271			-0.20794												0.846992	0.165405
	-0.08816			1.87538												-0.386173	-0.961976
	-0.94635			1.30844												-0.136579	-0.507533
	-0.460925			2.09386												-0.550591	-1.21051
[truncated: 9,112 more rows]

## Sheet: Supp. Fig.9
name	tryp_stability	chymo_stability	stability
rand_ems_3hC_1586.pdb	-0.0182118	0.0913711	-0.0182118
rand_ems_3hC_592.pdb	-0.451645	-0.819102	-0.819102
rand_ems_3hM_1425.pdb	-0.220947	-1.05621	-1.05621
rand_ems_4hM_1617.pdb	0.0451863	-2.63221	-2.63221
rand_ems_3hC_1015.pdb	-0.784095	0.948145	-0.784095
rand_ems_4hC_2473.pdb	-0.619163	-1.42338	-1.42338
rand_ems_4hC_2267.pdb	-0.162603	-0.611442	-0.611442
rand_ems_4hM_5498.pdb	-0.58031	-1.48196	-1.48196
rand_ems_4hC_2116.pdb	-1.13464	-0.0653928	-1.13464
rand_ems_bGC_8.pdb	-0.737619	1.21542	-0.737619
rand_ems_3hC_1392.pdb	0.287231	-1.15494	-1.15494
rand_bGM_378.pdb	-0.255015	-1.64237	-1.64237
rand_ems_3hM_2370.pdb	-0.114889	-1.62989	-1.62989
rand_ems_ferrM_4336.pdb	-0.662055	-3.77975	-3.77975
rand_ems_ferrM_3227.pdb	1.48462	-3.7094	-3.7094
rand_ems_4hC_1967.pdb	-0.83675	-1.62349	-1.62349
rand_ems_ferrC_1081.pdb	-0.121261	-1.96378	-1.96378
rand_ems_thioM_541.pdb	-0.415295	-2.80228	-2.80228
rand_ems_3hM_2322.pdb	-0.171837	-0.0139115	-0.171837
rand_ems_3hM_3455.pdb	-0.121268	-0.681862	-0.681862
rand_ems_3hM_1281.pdb	0.217901	-0.76122	-0.76122
rand_ems_4hM_4794.pdb	0.577862	-0.994888	-0.994888
rand_ems_4hM_5049.pdb	-0.381935	0.109952	-0.381935
rand_ems_3hC_1577.pdb	0.0685752	-3.33836	-3.33836
rand_ems_3hM_1382.pdb	0.0773034	-0.473351	-0.473351
rand_ems_4hC_1373.pdb	0.775335	1.49196	0.775335
rand_ems_3hC_1426.pdb	-0.0313182	-0.160763	-0.160763
rand_ems_3hC_1008.pdb	-0.491423	-1.39129	-1.39129
rand_ems_3hM_298.pdb	-0.656091	-0.670726	-0.670726
rand_ems_4hC_401.pdb	-0.531235	-2.53229	-2.53229
rand_ems_4hM_801.pdb	-0.681481	-1.94529	-1.94529
rand_ems_4hM_674.pdb	-0.347715	3.17592	-0.347715
rand_ems_4hM_3959.pdb	-0.112499	0.504898	-0.112499
rand_ems_coilC_132.pdb	0.214815	-2.42545	-2.42545
rand_ems_4hM_305.pdb	0.63432	1.71655	0.63432
rand_ems_4hC_1877.pdb	0.483036	2.04226	0.483036
rand_ems_3hM_377.pdb	-0.503314	-0.0671397	-0.503314
rand_ems_4hM_806.pdb	0.608256	-3.0511	-3.0511
rand_ems_4hM_5001.pdb	-0.562919	-2.88395	-2.88395
rand_ems_4hM_792.pdb	0.25481	-1.28177	-1.28177
rand_ems_4hM_2834.pdb	1.20483	-0.364253	-0.364253
rand_ems_3hC_159.pdb	-0.0980713	-1.17512	-1.17512
rand_ems_3hM_482.pdb	-0.558027	1.11193	-0.558027
rand_ems_4hM_5226.pdb	-0.430095	-1.88075	-1.88075
rand_ems_4hM_1424.pdb	0.383438	0.100357	0.100357
rand_ems_4hM_177.pdb	-0.82446	-1.65754	-1.65754
rand_ems_4hC_1602.pdb	-0.72814	-0.934304	-0.934304
rand_ems_ferrM_1692.pdb	-0.415321	-1.51867	-1.51867
rand_ems_3hC_1001.pdb	0.0130684	-0.203344	-0.203344
rand_ems_4hC_3214.pdb	-0.218343	-0.579869	-0.579869
rand_ems_4hM_3415.pdb	-0.662821	-1.23313	-1.23313
rand_ems_ferrC_1022.pdb	0.145984	0.518214	0.145984
rand_ems_thioM_1115.pdb	-0.65525	-0.0679144	-0.65525
rand_ems_4hM_2156.pdb	-0.287624	-1.36507	-1.36507
rand_ems_3hM_1328.pdb	-0.712356	-1.38961	-1.38961
rand_ems_4hM_1933.pdb	-0.220003	-1.32788	-1.32788
rand_ems_4hM_3074.pdb	-0.297381	-0.563725	-0.563725
rand_ems_thioM_790.pdb	-1.03229	-1.96821	-1.96821
rand_ems_3hM_1495.pdb	-0.651819	-1.63638	-1.63638
rand_ems_ferrM_2212.pdb	-0.190061	-0.839926	-0.839926
rand_ems_4hC_206.pdb	-0.952679	1.01394	-0.952679
rand_ems_coilM_49.pdb	0.107859	0.50239	0.107859
rand_ems_3hC_1474.pdb	-0.894507	-1.80599	-1.80599
rand_bGM_523.pdb	-0.739153	-0.503261	-0.739153
rand_ems_4hM_12.pdb	-1.03314	-1.09228	-1.09228
rand_ems_4hM_2145.pdb	-0.339543	-0.367394	-0.367394
rand_ems_3hM_3358.pdb	-0.309299	-1.63102	-1.63102
rand_ems_4hM_4917.pdb	-0.362234	-0.0746215	-0.362234
rand_bGM_648.pdb	-0.996524	-1.42834	-1.42834
rand_ems_ferrM_3156.pdb	0.144817	-2.54782	-2.54782
rand_ems_ferrC_1126.pdb	0.581338	-2.55774	-2.55774
rand_bGM_387.pdb	-0.363728	-1.69498	-1.69498
rand_ems_4hM_195.pdb	-0.0893849	-1.78084	-1.78084
rand_ems_3hC_757.pdb	0.200834	-2.30028	-2.30028
rand_ems_4hM_4855.pdb	-0.182357	-1.85225	-1.85225
rand_ems_4hM_2324.pdb	-0.0750414	1.05003	-0.0750414
rand_ems_ferrM_3593.pdb	-0.544153	-1.85254	-1.85254
rand_ems_4hM_763.pdb	-0.39505	-2.67838	-2.67838
rand_ems_3hM_282.pdb	-0.655647	0.553573	-0.655647
rand_ems_ferrM_5248.pdb	-0.0960678	-2.63783	-2.63783
rand_ems_4hC_1288.pdb	-0.776884	-1.4639	-1.4639
rand_ems_4hM_4814.pdb	-0.261206	-2.14386	-2.14386
rand_ems_3hM_296.pdb	-0.58985	-0.859208	-0.859208
rand_ems_ferrM_2559.pdb	-0.836252	-0.0592257	-0.836252
rand_ems_3hC_285.pdb	0.456854	-0.618375	-0.618375
rand_ems_4hM_4558.pdb	-0.582652	2.13061	-0.582652
rand_ems_3hC_1118.pdb	-0.517719	-1.23872	-1.23872
rand_ems_4hM_3815.pdb	0.00712044	-0.242819	-0.242819
rand_ems_3hM_2053.pdb	-0.468403	-0.947629	-0.947629
rand_ems_3hC_1482.pdb	-0.230579	-1.01539	-1.01539
rand_ems_ferrC_2138.pdb	-0.818854	-2.21628	-2.21628
rand_ems_ferrM_2447.pdb	-0.24812	-0.696144	-0.696144
rand_ems_4hM_731.pdb	-0.802394	-0.135054	-0.802394
rand_ems_4hM_4072.pdb	-0.44506	-0.746238	-0.746238
rand_ems_ferrM_6507.pdb	0.339543	-3.17124	-3.17124
rand_ems_4hM_1045.pdb	0.637523	-1.01157	-1.01157
rand_ems_3hC_467.pdb	-0.350937	-0.0808428	-0.350937
rand_ems_4hM_4319.pdb	0.481998	-0.918621	-0.918621
rand_ems_4hM_1876.pdb	-0.199263	-3.41195	-3.41195
rand_ems_4hM_5536.pdb	-1.03249	-1.71183	-1.71183
rand_ems_4hM_1107.pdb	-0.0586191	-3.35761	-3.35761
rand_ems_4hM_4846.pdb	-0.0233061	-0.896715	-0.896715
rand_ems_3hM_2595.pdb	1.03285	1.60167	1.03285
rand_ems_3hM_3661.pdb	-0.622968	-1.36403	-1.36403
rand_ems_3hM_30.pdb	-0.282674	-0.344179	-0.344179
rand_ems_ferrC_2247.pdb	-1.38756	0.319264	-1.38756
rand_ems_4hM_1894.pdb	-0.587635	-2.70325	-2.70325
rand_ems_thioC_195.pdb	-0.438052	-0.956748	-0.956748
rand_ems_ferrM_3923.pdb	-0.0247664	-2.23905	-2.23905
rand_ems_3hM_3414.pdb	0.620375	-1.92608	-1.92608
rand_ems_3hC_381.pdb	-0.358675	-0.769148	-0.769148
rand_ems_ferrC_1940.pdb	-0.0194046	-1.36291	-1.36291
rand_ems_4hM_4697.pdb	-0.06681	-0.85203	-0.85203
rand_ems_ferrM_6900.pdb	-0.532864	-0.768832	-0.768832
rand_ems_coilC_70.pdb	-0.346917	-2.05044	-2.05044
rand_ems_3hM_3189.pdb	-0.0633173	-0.458145	-0.458145
rand_ems_3hM_2001.pdb	-0.393781	-0.659908	-0.659908
rand_ems_4hM_2614.pdb	-0.125796	-0.520672	-0.520672
rand_ems_3hM_1712.pdb	0.00590485	0.12838	0.00590485
rand_ems_4hM_2607.pdb	-0.231612	-0.827891	-0.827891
rand_ems_ferrM_7373.pdb	-0.446013	-0.119765	-0.446013
rand_ems_4hM_2490.pdb	-0.332661	-0.00819798	-0.332661
rand_ems_bGC_101.pdb	-0.765382	-3.00539	-3.00539
rand_ems_3hM_1263.pdb	-0.643085	-0.19156	-0.643085
rand_bGM_36.pdb	-0.768341	-0.712735	-0.768341
rand_ems_4hC_698.pdb	0.058708	-1.31761	-1.31761
rand_ems_4hC_1436.pdb	-0.93168	-1.10931	-1.10931
rand_ems_4hM_2989.pdb	-0.46724	-1.4801	-1.4801
rand_ems_4hM_3195.pdb	-0.40053	-2.26768	-2.26768
rand_ems_3hC_1232.pdb	-0.0158662	-0.073134	-0.073134
rand_ems_ferrM_5789.pdb	0.44702	1.81701	0.44702
rand_ems_thioM_630.pdb	-0.675584	-3.39648	-3.39648
rand_ems_4hC_344.pdb	-0.186584	-0.539465	-0.539465
rand_ems_4hM_698.pdb	0.0689023	-0.869954	-0.869954
rand_ems_4hM_1383.pdb	-0.331449	-0.356318	-0.356318
rand_ems_4hM_1320.pdb	-0.185481	-1.1992	-1.1992
rand_ems_4hM_854.pdb	-0.508691	-1.61237	-1.61237
rand_ems_4hM_550.pdb	-0.271353	-2.16201	-2.16201
rand_ems_ferrC_206.pdb	-0.208374	-0.784007	-0.784007
rand_ems_thioM_734.pdb	-0.245599	0.0291985	-0.245599
rand_ems_3hM_3029.pdb	-0.185323	0.963125	-0.185323
rand_ems_4hM_3731.pdb	0.34953	0.490745	0.34953
rand_ems_3hMnc_50.pdb	-0.0988985	-0.546726	-0.546726
rand_ems_4hC_2867.pdb	-0.367041	0.714936	-0.367041
rand_ems_bGC_154.pdb	-1.02478	-1.76007	-1.76007
rand_ems_3hM_1582.pdb	-0.615434	-1.10223	-1.10223
rand_ems_ferrM_3655.pdb	-0.526881	-0.899927	-0.899927
rand_ems_4hM_47.pdb	-0.137476	-2.64767	-2.64767
rand_ems_4hM_4690.pdb	-0.188431	-1.2424	-1.2424
rand_ems_ferrM_3119.pdb	-0.853498	-1.33116	-1.33116
rand_ems_4hM_2609.pdb	-1.25758	-0.862839	-1.25758
rand_ems_4hC_1481.pdb	-0.687173	-1.3804	-1.3804
rand_ems_4hC_138.pdb	0.479377	1.66247	0.479377
rand_ems_4hM_4414.pdb	-0.0501934	-1.72219	-1.72219
rand_ems_4hC_621.pdb	0.184387	-2.34945	-2.34945
rand_ems_ferrM_4370.pdb	-1.27869	0.335334	-1.27869
rand_ems_thioM_555.pdb	-1.25079	-0.966698	-1.25079
rand_ems_4hC_2577.pdb	0.120467	-0.216591	-0.216591
rand_ems_3hC_1325.pdb	-0.467078	-0.945081	-0.945081
rand_ems_4hM_4200.pdb	-0.182541	-0.40054	-0.40054
rand_ems_ferrM_4832.pdb	0.0643178	-0.759699	-0.759699
rand_ems_4hM_1878.pdb	0.00209617	-0.714201	-0.714201
rand_ems_4hM_5298.pdb	-0.359434	-2.5651	-2.5651
rand_ems_3hM_1422.pdb	0.342302	2.39535	0.342302
rand_ems_4hM_4633.pdb	-0.00496969	-1.28346	-1.28346
rand_ems_ferrM_7335.pdb	-0.781264	1.97336	-0.781264
rand_ems_ferrM_7264.pdb	-0.845639	-0.987681	-0.987681
rand_ems_4hM_3911.pdb	-0.268265	-2.43486	-2.43486
rand_ems_4hC_2606.pdb	-0.253659	-2.87813	-2.87813
rand_ems_3hC_432.pdb	-0.43227	-1.08008	-1.08008
rand_ems_4hC_2364.pdb	0.48353	-1.36438	-1.36438
rand_ems_4hM_1289.pdb	-0.760599	-1.12126	-1.12126
rand_ems_4hM_1642.pdb	-0.130239	-1.34143	-1.34143
rand_ems_3hM_1153.pdb	-0.689686	-1.88041	-1.88041
rand_ems_4hM_1566.pdb	-0.757574	-2.84296	-2.84296
rand_ems_3hC_336.pdb	-0.361085	-1.73477	-1.73477
rand_ems_3hM_1335.pdb	-0.567178	-0.112348	-0.567178
rand_ems_4hM_4084.pdb	-0.455081	0.178435	-0.455081
rand_ems_3hM_232.pdb	0.0381386	0.478629	0.0381386
rand_ems_ferrM_5697.pdb	-0.838265	0.247847	-0.838265
rand_ems_4hM_3764.pdb	-0.461958	-1.31854	-1.31854
rand_ems_4hC_632.pdb	-0.230549	-0.452028	-0.452028
rand_ems_3hC_891.pdb	-0.604644	-0.943163	-0.943163
rand_ems_coilC_77.pdb	-0.139164	-0.375152	-0.375152
rand_ems_3hM_716.pdb	-0.437467	-1.65246	-1.65246
rand_ems_ferrM_2788.pdb	-0.915041	2.39995	-0.915041
rand_ems_4hM_2337.pdb	-0.861561	-1.57992	-1.57992
rand_ems_ferrM_1450.pdb	0.160216	-0.621385	-0.621385
rand_ems_4hC_1011.pdb	-0.0287701	-2.30302	-2.30302
rand_ems_3hM_3194.pdb	0.419577	-2.52714	-2.52714
rand_ems_4hM_2899.pdb	-0.0738121	0.213408	-0.0738121
rand_ems_4hM_2993.pdb	1.22942	-0.329046	-0.329046
rand_ems_4hC_1521.pdb	-0.786156	-1.35164	-1.35164
rand_ems_3hM_432.pdb	-0.655474	-1.48161	-1.48161
rand_ems_4hM_944.pdb	-0.481759	-1.44727	-1.44727
rand_ems_4hM_2362.pdb	0.173244	-0.620332	-0.620332
rand_ems_4hM_1999.pdb	-0.570813	-0.209107	-0.570813
rand_ems_coilC_63.pdb	-1.53591	0.589154	-1.53591
rand_ems_ferrC_779.pdb	0.0925601	-0.413545	-0.413545
rand_ems_3hM_2981.pdb	-0.128475	-0.532686	-0.532686
rand_ems_ferrM_1677.pdb	-0.488472	0.199962	-0.488472
rand_ems_ferrC_516.pdb	0.0942913	1.51149	0.0942913
rand_ems_4hC_1153.pdb	-0.242326	-1.18568	-1.18568
rand_ems_4hM_5008.pdb	-0.25006	-0.183881	-0.25006
rand_ems_3hMnc_131.pdb	1.66757	5.03987	1.66757
rand_ems_4hC_2647.pdb	-0.381943	-2.72941	-2.72941
rand_ems_3hM_1332.pdb	-0.212682	0.042592	-0.212682
rand_ems_ferrM_3468.pdb	-0.452653	-1.30375	-1.30375
rand_ems_4hM_2475.pdb	-0.463248	-0.625	-0.625
rand_ems_3hC_867.pdb	-1.08537	-0.699895	-1.08537
rand_ems_3hC_1285.pdb	0.562379	-0.146519	-0.146519
rand_ems_3hM_986.pdb	-0.0105548	-0.785816	-0.785816
rand_ems_4hC_944.pdb	-0.373298	-1.78701	-1.78701
rand_ems_4hC_738.pdb	-0.43136	-1.11504	-1.11504
rand_ems_4hC_2370.pdb	0.409679	-0.765834	-0.765834
rand_ems_ferrC_2085.pdb	0.144375	-1.02627	-1.02627
rand_ems_ferrM_2682.pdb	-0.798555	-1.86186	-1.86186
rand_ems_ferrM_4496.pdb	-0.721222	1.04243	-0.721222
rand_ems_ferrM_648.pdb	-0.0401183	-1.35341	-1.35341
rand_ems_4hC_2291.pdb	-0.371685	-3.86961	-3.86961
rand_ems_4hC_2040.pdb	-0.613732	-0.805097	-0.805097
rand_ems_4hC_2828.pdb	-0.472962	0.88983	-0.472962
rand_ems_ferrM_3600.pdb	-0.703814	-1.46715	-1.46715
rand_ems_4hM_1287.pdb	-1.11201	-0.203474	-1.11201
rand_ems_3hC_873.pdb	-0.29362	-1.45446	-1.45446
rand_ems_3hM_3124.pdb	-0.294929	-1.15141	-1.15141
rand_ems_4hM_2866.pdb	-0.214993	-1.34025	-1.34025
rand_ems_ferrC_667.pdb	-1.44528	-1.49105	-1.49105
rand_ems_4hM_3667.pdb	-0.5544	-2.56724	-2.56724
rand_ems_3hC_1469.pdb	0.546605	-2.30109	-2.30109
rand_ems_3hM_2143.pdb	-0.421415	-1.18671	-1.18671
rand_ems_3hM_653.pdb	-0.646553	-1.71303	-1.71303
rand_ems_4hM_3669.pdb	-0.690413	-1.70172	-1.70172
rand_ems_4hM_2429.pdb	-0.125497	0.0963013	-0.125497
rand_ems_3hC_1386.pdb	-0.425997	-0.12879	-0.425997
rand_ems_3hM_3061.pdb	0.343589	-3.27909	-3.27909
rand_ems_4hC_2435.pdb	-0.655974	0.529474	-0.655974
rand_ems_ferrM_5739.pdb	-0.573435	-1.02133	-1.02133
rand_ems_3hC_702.pdb	0.317379	-0.357184	-0.357184
rand_ems_3hC_601.pdb	0.150507	1.84194	0.150507
rand_ems_3hM_363.pdb	-0.232692	-1.82608	-1.82608
rand_ems_4hM_2483.pdb	-0.419603	-1.22849	-1.22849
rand_bGM_88.pdb	0.608832	-2.62641	-2.62641
rand_ems_3hC_964.pdb	-0.363284	-0.386015	-0.386015
rand_ems_3hM_485.pdb	0.466459	-1.04543	-1.04543
rand_ems_4hM_4780.pdb	-0.706344	-2.82168	-2.82168
rand_ems_4hM_2365.pdb	-0.752601	1.00667	-0.752601
rand_ems_4hM_1700.pdb	-0.154155	-1.15726	-1.15726
rand_ems_4hC_170.pdb	-0.500155	-0.789723	-0.789723
rand_ems_4hC_559.pdb	-0.428759	-0.292748	-0.428759
rand_ems_4hM_764.pdb	-0.358708	-2.5517	-2.5517
rand_ems_bGw_3.pdb	0.25628	-1.53281	-1.53281
rand_ems_ferrM_4649.pdb	1.50142	7.38629	1.50142
rand_ems_4hM_3673.pdb	-0.955528	-1.65328	-1.65328
rand_ems_4hM_4778.pdb	-0.620983	-0.406103	-0.620983
rand_ems_4hM_2580.pdb	-0.184888	-2.39176	-2.39176
rand_ems_4hM_3685.pdb	-0.415954	-2.9104	-2.9104
rand_ems_4hC_2001.pdb	0.171367	-3.3164	-3.3164
rand_ems_4hM_5040.pdb	-0.497205	-0.754119	-0.754119
rand_ems_4hM_3698.pdb	-1.07653	1.23884	-1.07653
rand_ems_4hM_208.pdb	-0.415381	-3.86086	-3.86086
rand_ems_3hM_2522.pdb	0.115188	1.61182	0.115188
rand_ems_ferrM_4273.pdb	0.354449	-3.06366	-3.06366
rand_bGM_117.pdb	-0.206745	-0.435222	-0.435222
rand_ems_4hM_786.pdb	-0.261579	-0.224555	-0.261579
rand_ems_ferrM_3530.pdb	-0.790561	-0.968157	-0.968157
rand_ems_4hM_4545.pdb	0.0789346	2.87261	0.0789346
rand_bGM_376.pdb	-0.201852	-3.31634	-3.31634
rand_ems_ferrM_2073.pdb	0.163325	-1.34503	-1.34503
rand_ems_ferrM_6694.pdb	0.157468	-3.52486	-3.52486
rand_ems_thioM_451.pdb	0.270389	-0.253155	-0.253155
rand_ems_ferrM_4757.pdb	0.063705	-2.84259	-2.84259
rand_ems_3hC_322.pdb	-1.02126	-1.3351	-1.3351
rand_ems_ferrM_6219.pdb	0.287469	0.686796	0.287469
rand_ems_bGC_65.pdb	-0.252864	-0.00267696	-0.252864
rand_ems_4hM_505.pdb	-0.562132	-1.16577	-1.16577
rand_ems_ferrM_5066.pdb	-0.485562	-1.77051	-1.77051
rand_ems_coilM_53.pdb	0.139004	-3.68878	-3.68878
rand_ems_3hM_2718.pdb	-0.528308	-1.32212	-1.32212
rand_ems_4hM_2576.pdb	0.0314078	-1.27658	-1.27658
rand_ems_4hM_2641.pdb	-0.183329	-1.21314	-1.21314
rand_ems_ferrM_2673.pdb	-1.07863	-0.846959	-1.07863
rand_ems_4hM_5102.pdb	-0.343327	-0.318933	-0.343327
rand_ems_3hM_1596.pdb	-0.724474	-0.470554	-0.724474
rand_ems_ferrM_6161.pdb	0.290257	0.123682	0.123682
rand_ems_ferrC_357.pdb	-0.337287	0.082645	-0.337287
rand_ems_ferrM_4435.pdb	-0.747268	0.741011	-0.747268
rand_ems_bGC_23.pdb	-0.765821	-1.73602	-1.73602
rand_ems_bGC_62.pdb	-1.03368	-2.54867	-2.54867
rand_ems_3hC_269.pdb	-0.79956	0.0599404	-0.79956
rand_ems_4hM_1997.pdb	-0.528346	-0.918987	-0.918987
rand_ems_thioM_955.pdb	-0.788136	-0.792796	-0.792796
rand_ems_4hM_1961.pdb	-0.776558	-1.60328	-1.60328
rand_ems_4hC_2711.pdb	-0.219444	-0.957105	-0.957105
rand_ems_ferrM_3048.pdb	-0.447027	-2.05867	-2.05867
rand_ems_ferrC_2302.pdb	0.355897	-2.29715	-2.29715
rand_ems_ferrC_1095.pdb	-1.2377	-0.699749	-1.2377
rand_ems_ferrM_3827.pdb	-0.183659	-0.969524	-0.969524
rand_ems_4hM_1294.pdb	0.158256	-0.670822	-0.670822
rand_ems_3hC_105.pdb	-0.295868	-1.2834	-1.2834
rand_ems_4hM_3177.pdb	-0.557504	0.524288	-0.557504
rand_ems_4hC_2392.pdb	0.734017	-3.56647	-3.56647
rand_ems_4hM_808.pdb	-0.925797	0.108794	-0.925797
rand_ems_ferrM_22.pdb	0.378829	-2.64802	-2.64802
rand_ems_3hM_1991.pdb	-0.439713	-0.55091	-0.55091
rand_ems_4hM_206.pdb	-0.349584	-1.9636	-1.9636
rand_ems_coilM_12.pdb	-0.581979	-3.0721	-3.0721
rand_ems_4hC_3123.pdb	0.130152	-2.01396	-2.01396
rand_ems_3hM_1926.pdb	-0.145129	-0.205295	-0.205295
rand_ems_3hM_832.pdb	-0.466807	-2.39909	-2.39909
rand_ems_ferrM_290.pdb	0.228004	-2.0062	-2.0062
rand_ems_ferrM_4595.pdb	-0.688416	-0.873072	-0.873072
rand_ems_4hM_2530.pdb	0.466524	-1.13264	-1.13264
rand_ems_4hM_1575.pdb	-0.76704	-2.26765	-2.26765
rand_ems_4hC_3072.pdb	-0.0789353	-0.939371	-0.939371
rand_ems_3hC_588.pdb	0.158932	1.50097	0.158932
rand_ems_ferrM_2021.pdb	-0.708695	-1.29372	-1.29372
rand_ems_ferrC_136.pdb	-0.108481	-0.765908	-0.765908
rand_ems_4hM_3206.pdb	-0.929986	1.78816	-0.929986
rand_ems_ferrM_2628.pdb	-0.352754	-2.81439	-2.81439
rand_ems_ferrC_1791.pdb	-0.110706	-3.21373	-3.21373
rand_ems_3hM_577.pdb	0.0364159	3.78007	0.0364159
rand_ems_ferrM_4116.pdb	0.325778	-2.60237	-2.60237
rand_ems_ferrM_1353.pdb	-0.266461	0.631624	-0.266461
rand_ems_thioM_184.pdb	-0.285449	-0.491279	-0.491279
rand_ems_bGC_106.pdb	0.115004	-3.48234	-3.48234
rand_ems_4hM_179.pdb	0.154718	-2.77695	-2.77695
rand_ems_3hM_1438.pdb	-0.116473	-1.1333	-1.1333
rand_ems_3hM_2867.pdb	0.395748	0.0985869	0.0985869
rand_ems_4hM_4099.pdb	-0.403638	-1.75375	-1.75375
rand_ems_4hM_3412.pdb	-1.23164	0.13052	-1.23164
rand_ems_4hM_2613.pdb	-0.249112	1.61199	-0.249112
rand_ems_ferrC_1686.pdb	-0.949166	-1.39801	-1.39801
rand_ems_ferrC_412.pdb	-0.768054	-1.97889	-1.97889
rand_ems_4hM_1334.pdb	-1.03213	-0.658027	-1.03213
rand_bGM_429.pdb	-0.608337	-1.78832	-1.78832
rand_ems_4hC_2654.pdb	-0.195042	-0.648291	-0.648291
rand_ems_3hM_460.pdb	-0.22033	-1.18263	-1.18263
rand_ems_4hM_4455.pdb	-1.15449	1.07072	-1.15449
rand_ems_ferrC_305.pdb	-0.613085	0.0596908	-0.613085
rand_ems_thioM_13.pdb	0.193646	-4.46682	-4.46682
rand_ems_3hC_221.pdb	-0.247626	-1.04993	-1.04993
rand_ems_4hM_5221.pdb	-0.627759	-1.07806	-1.07806
rand_ems_ferrM_883.pdb	0.622386	-2.85892	-2.85892
rand_ems_ferrM_3965.pdb	-0.0618314	-1.09929	-1.09929
rand_ems_ferrM_5910.pdb	-0.519326	-2.25247	-2.25247
rand_ems_bGw_84.pdb	0.201814	-1.93928	-1.93928
rand_ems_ferrC_1450.pdb	-0.0484352	-2.07453	-2.07453
rand_ems_3hM_2285.pdb	-0.400572	-1.93853	-1.93853
rand_ems_ferrC_350.pdb	-0.379426	-3.32343	-3.32343
rand_ems_thioC_206.pdb	0.417841	-1.64597	-1.64597
rand_ems_3hC_1226.pdb	-0.187001	-1.78362	-1.78362
rand_ems_ferrC_440.pdb	-0.744469	-1.87492	-1.87492
rand_ems_ferrC_82.pdb	-0.0375133	-1.04685	-1.04685
rand_ems_thioC_45.pdb	-0.115373	-2.05558	-2.05558
rand_ems_thioC_170.pdb	0.54139	-2.90373	-2.90373
rand_ems_4hM_3253.pdb	-0.884727	-3.36859	-3.36859
rand_ems_3hM_2392.pdb	-0.421491	-0.888416	-0.888416
rand_ems_4hM_4841.pdb	-0.263447	-2.57878	-2.57878
rand_ems_4hM_2434.pdb	0.195944	0.933801	0.195944
rand_ems_4hC_2835.pdb	-0.918194	-1.83986	-1.83986
rand_ems_ferrM_3429.pdb	0.918803	-0.524795	-0.524795
rand_ems_4hC_2988.pdb	-0.47079	0.838956	-0.47079
rand_ems_ferrM_4640.pdb	-1.01239	-2.14173	-2.14173
rand_ems_4hM_5363.pdb	0.0361424	0.360648	0.0361424
rand_ems_thioM_5.pdb	-0.623849	0.515275	-0.623849
rand_ems_4hM_4699.pdb	-0.607553	-2.53509	-2.53509
rand_ems_ferrC_2316.pdb	-1.08021	-1.1877	-1.1877
rand_ems_ferrM_7002.pdb	-0.247055	-2.83671	-2.83671
rand_ems_4hC_1825.pdb	-1.2047	-1.49526	-1.49526
rand_ems_4hC_1391.pdb	-0.643395	-1.62755	-1.62755
rand_ems_3hC_1563.pdb	-0.83462	1.03294	-0.83462
rand_ems_4hM_2297.pdb	-0.0988893	-1.09116	-1.09116
rand_ems_4hM_2046.pdb	-0.0737731	-1.05985	-1.05985
rand_ems_3hC_75.pdb	-0.72836	-1.73101	-1.73101
rand_ems_ferrM_2085.pdb	-1.03324	0.342998	-1.03324
rand_ems_4hM_3854.pdb	-0.706281	0.780344	-0.706281
rand_ems_ferrM_1088.pdb	0.050465	-0.158644	-0.158644
rand_ems_bGC_94.pdb	0.101886	0.263825	0.101886
rand_ems_4hC_2716.pdb	-0.118592	-1.85802	-1.85802
rand_ems_ferrC_1664.pdb	-0.921817	0.509288	-0.921817
rand_ems_4hC_240.pdb	-0.54824	-1.74838	-1.74838
rand_ems_4hC_1360.pdb	0.204749	-2.2645	-2.2645
rand_ems_ferrM_6410.pdb	-0.355947	-3.2637	-3.2637
rand_ems_4hM_1465.pdb	0.552326	-3.21034	-3.21034
rand_ems_4hM_4029.pdb	-0.501436	-1.90467	-1.90467
rand_ems_4hM_3240.pdb	-0.418411	-1.6161	-1.6161
rand_bGM_339.pdb	-0.031391	-1.51919	-1.51919
rand_ems_4hC_92.pdb	0.375178	-3.03237	-3.03237
rand_ems_ferrM_3.pdb	-0.506367	-2.55158	-2.55158
rand_ems_3hM_260.pdb	-0.24809	0.197977	-0.24809
rand_ems_ferrM_3499.pdb	-0.073333	-2.38461	-2.38461
rand_ems_3hC_498.pdb	0.142504	-0.215802	-0.215802
rand_ems_ferrM_2125.pdb	-0.660703	-0.0654799	-0.660703
rand_ems_ferrM_1773.pdb	1.26261	1.70536	1.26261
rand_ems_coilC_36.pdb	-0.375954	-2.55391	-2.55391
rand_ems_ferrC_2096.pdb	-0.397506	-1.08915	-1.08915
rand_ems_ferrM_5771.pdb	0.0272553	0.332561	0.0272553
rand_ems_ferrM_1774.pdb	0.427192	-2.20457	-2.20457
rand_ems_4hM_447.pdb	0.381818	1.07125	0.381818
rand_bGM_717.pdb	-0.603518	1.41024	-0.603518
rand_ems_ferrM_7367.pdb	-0.509294	1.42136	-0.509294
rand_ems_ferrM_6120.pdb	-0.600972	-0.715858	-0.715858
rand_ems_3hM_3034.pdb	0.200227	3.21445	0.200227
rand_ems_4hM_3792.pdb	-1.33249	1.28082	-1.33249
rand_ems_ferrM_4564.pdb	-1.18123	-1.68628	-1.68628
rand_ems_4hM_2594.pdb	-0.169437	-1.79391	-1.79391
rand_ems_4hC_253.pdb	-0.533101	-0.0817413	-0.533101
rand_ems_4hM_4771.pdb	-0.0885215	-0.535491	-0.535491
rand_ems_ferrC_911.pdb	-0.403026	-0.974207	-0.974207
rand_ems_ferrM_4601.pdb	-0.378508	-2.09022	-2.09022
rand_ems_4hM_5285.pdb	0.0248228	-0.634301	-0.634301
rand_ems_ferrC_408.pdb	-0.737836	-2.30469	-2.30469
rand_ems_4hM_1462.pdb	-0.356291	-1.38001	-1.38001
rand_ems_4hM_408.pdb	-0.525565	-0.85129	-0.85129
rand_ems_4hC_847.pdb	-0.611311	-1.54531	-1.54531
rand_ems_3hC_1364.pdb	-0.0304665	0.224462	-0.0304665
rand_ems_ferrM_483.pdb	0.613637	-2.13034	-2.13034
rand_ems_3hM_588.pdb	-0.321226	-1.15629	-1.15629
rand_ems_coilC_88.pdb	-0.598979	-0.293024	-0.598979
rand_ems_ferrM_229.pdb	-0.546246	0.144582	-0.546246
rand_bGM_646.pdb	1.09641	-1.55499	-1.55499
rand_bGM_652.pdb	-1.20186	-0.295996	-1.20186
rand_ems_3hM_1749.pdb	-0.599572	-1.54847	-1.54847
rand_ems_ferrM_1785.pdb	-0.563352	-0.33427	-0.563352
rand_ems_ferrM_5634.pdb	-0.216495	-1.22209	-1.22209
rand_ems_ferrM_6039.pdb	0.114371	-1.27611	-1.27611
rand_ems_ferrC_1540.pdb	0.310711	-0.969518	-0.969518
rand_ems_ferrC_177.pdb	-0.455215	-1.4353	-1.4353
rand_ems_4hC_2653.pdb	-0.504638	-1.18847	-1.18847
rand_ems_ferrM_6313.pdb	0.103807	0.287397	0.103807
rand_ems_ferrM_3537.pdb	-0.494438	-0.815623	-0.815623
rand_ems_4hM_1152.pdb	-0.0833459	-0.745051	-0.745051
rand_ems_3hM_3255.pdb	-0.642611	-1.7655	-1.7655
rand_ems_thioM_948.pdb	0.479935	-3.81839	-3.81839
rand_ems_3hM_2606.pdb	0.585392	-0.389736	-0.389736
rand_ems_3hM_1879.pdb	-1.1417	0.232756	-1.1417
rand_ems_4hM_2142.pdb	-0.395689	-0.439332	-0.439332
rand_ems_ferrC_201.pdb	-0.580266	-0.882278	-0.882278
rand_ems_3hC_1054.pdb	-0.613758	-0.14961	-0.613758
rand_ems_ferrC_2179.pdb	-0.721986	0.789652	-0.721986
rand_ems_4hM_401.pdb	-0.435669	-1.41314	-1.41314
rand_ems_3hM_2601.pdb	-0.677125	-1.43248	-1.43248
rand_ems_ferrM_3376.pdb	-0.649906	-0.442891	-0.649906
rand_ems_4hM_2048.pdb	-0.398887	-3.66287	-3.66287
rand_ems_ferrM_3571.pdb	1.15864	2.09105	1.15864
rand_ems_ferrM_2091.pdb	-0.290191	1.54518	-0.290191
rand_ems_ferrM_6245.pdb	-0.0576787	-1.00857	-1.00857
rand_ems_ferrC_1243.pdb	-0.951259	-0.641778	-0.951259
rand_ems_ferrM_4606.pdb	-0.608143	-0.65139	-0.65139
rand_ems_ferrC_626.pdb	-0.307393	0.0310669	-0.307393
rand_ems_3hM_1112.pdb	-0.650634	-0.299826	-0.650634
rand_ems_4hC_447.pdb	0.129121	0.59654	0.129121
rand_bGM_371.pdb	-0.889498	-0.673144	-0.889498
rand_ems_4hM_3447.pdb	-0.538466	-0.839182	-0.839182
rand_ems_ferrM_1631.pdb	0.0831954	-0.512837	-0.512837
rand_ems_ferrM_5945.pdb	-0.316757	-0.680976	-0.680976
rand_ems_thioM_1002.pdb	-0.314584	-2.77371	-2.77371
rand_ems_3hM_1374.pdb	-0.43627	-3.03927	-3.03927
rand_ems_ferrC_669.pdb	0.546317	-0.34387	-0.34387
rand_ems_3hM_78.pdb	-0.198382	-0.580976	-0.580976
rand_ems_ferrM_4285.pdb	-1.20525	-1.55212	-1.55212
rand_ems_4hM_1584.pdb	0.0600857	-1.12391	-1.12391
rand_ems_thioC_56.pdb	-0.0843711	-3.21375	-3.21375
rand_ems_ferrM_2240.pdb	-0.169025	-0.109838	-0.169025
rand_ems_4hM_4556.pdb	-0.604784	-1.1288	-1.1288
rand_ems_3hM_2260.pdb	0.293046	-0.97043	-0.97043
rand_ems_ferrC_1773.pdb	-0.325278	-2.99808	-2.99808
rand_ems_4hM_3621.pdb	0.765698	0.294549	0.294549
rand_ems_3hM_1149.pdb	-0.377963	-2.85033	-2.85033
rand_ems_4hM_2055.pdb	-0.110765	-2.41516	-2.41516
rand_ems_4hC_3176.pdb	0.128827	0.974508	0.128827
rand_ems_ferrM_3829.pdb	-0.0529859	0.130292	-0.0529859
rand_ems_ferrM_2959.pdb	-0.289227	-1.20462	-1.20462
rand_ems_ferrM_4577.pdb	-0.0924439	-1.01898	-1.01898
rand_ems_ferrC_1306.pdb	-0.460561	-0.648778	-0.648778
rand_ems_ferrM_594.pdb	0.861291	-1.68344	-1.68344
rand_ems_thioM_456.pdb	-0.629916	0.291926	-0.629916
rand_ems_4hM_2000.pdb	0.997771	-2.28127	-2.28127
rand_ems_4hM_1927.pdb	-0.281339	-0.150949	-0.281339
rand_ems_ferrM_339.pdb	0.241011	-5.83034	-5.83034
rand_ems_ferrM_2905.pdb	-0.754654	-3.2978	-3.2978
rand_ems_ferrC_849.pdb	-0.681571	1.43412	-0.681571
rand_ems_bGC_149.pdb	0.598532	-1.28751	-1.28751
rand_ems_4hC_449.pdb	-0.813192	-2.83317	-2.83317
rand_ems_4hM_3305.pdb	-0.554654	0.782485	-0.554654
rand_ems_ferrM_5958.pdb	0.0331588	-3.72757	-3.72757
rand_ems_thioM_1018.pdb	0.132609	-0.859354	-0.859354
rand_ems_ferrC_454.pdb	0.317989	-0.633839	-0.633839
rand_ems_ferrM_4586.pdb	-0.139918	-0.768604	-0.768604
rand_ems_ferrM_1915.pdb	0.453381	-0.842646	-0.842646
rand_bGM_475.pdb	-0.0455654	-2.38959	-2.38959
rand_ems_thioM_799.pdb	-0.0682154	-1.3737	-1.3737
rand_bGM_272.pdb	0.532167	-3.52341	-3.52341
rand_ems_4hC_2386.pdb	-0.981278	-2.13424	-2.13424
rand_ems_ferrM_4873.pdb	-0.466803	-1.08557	-1.08557
rand_ems_4hM_1934.pdb	-0.388529	-0.660552	-0.660552
rand_ems_ferrM_1416.pdb	-0.21027	0.30633	-0.21027
rand_ems_ferrM_1211.pdb	1.18969	-0.738933	-0.738933
rand_ems_ferrM_1625.pdb	0.863013	0.0822852	0.0822852
rand_ems_ferrM_2359.pdb	-0.714298	0.184654	-0.714298
rand_ems_thioM_172.pdb	-0.0834377	-0.291661	-0.291661
rand_ems_ferrM_6129.pdb	0.554897	-0.784196	-0.784196
rand_ems_ferrM_5448.pdb	-0.0701806	0.108014	-0.0701806
rand_ems_ferrC_1906.pdb	1.27467	-0.719734	-0.719734
rand_ems_ferrC_943.pdb	-0.732798	0.319034	-0.732798
rand_ems_thioM_2.pdb	-0.244007	-1.62553	-1.62553
rand_ems_ferrM_1257.pdb	0.241787	-1.26952	-1.26952
rand_ems_4hC_3137.pdb	0.124831	0.397404	0.124831
rand_ems_4hM_1520.pdb	-0.42515	1.18408	-0.42515
rand_ems_3hMnc_125.pdb	-0.488491	-0.758685	-0.758685
rand_ems_ferrM_86.pdb	0.00485582	-1.26316	-1.26316
rand_ems_4hC_685.pdb	0.543068	-3.73423	-3.73423
rand_ems_ferrC_1843.pdb	-0.325008	-0.0870741	-0.325008
rand_ems_ferrM_2181.pdb	-0.372226	-0.763336	-0.763336
rand_ems_thioM_1108.pdb	-0.421686	-2.20254	-2.20254
rand_ems_ferrC_2032.pdb	-0.8153	2.02765	-0.8153
rand_ems_4hM_4800.pdb	0.0953328	1.15099	0.0953328
rand_ems_3hC_1595.pdb	-0.631403	-2.1277	-2.1277
rand_ems_3hM_963.pdb	-0.36434	1.91418	-0.36434
rand_ems_4hM_4661.pdb	1.033	-1.29819	-1.29819
rand_ems_thioM_797.pdb	-1.08767	1.47664	-1.08767
rand_ems_4hC_1463.pdb	-0.412791	-0.0896881	-0.412791
rand_ems_4hM_1237.pdb	-0.893009	-1.13823	-1.13823
rand_ems_ferrM_3427.pdb	-0.935936	-3.08836	-3.08836
rand_ems_4hM_5364.pdb	-0.916884	-0.328806	-0.916884
rand_bGM_110.pdb	0.456791	-4.61047	-4.61047
rand_ems_ferrC_847.pdb	-0.238153	-0.213569	-0.238153
rand_ems_ferrC_518.pdb	0.394364	-2.12551	-2.12551
rand_ems_ferrC_2170.pdb	-1.28513	-1.55494	-1.55494
rand_ems_ferrM_2440.pdb	0.175239	-1.59085	-1.59085
rand_ems_4hM_4409.pdb	-0.360432	1.44744	-0.360432
rand_ems_ferrM_4428.pdb	-0.640691	0.915358	-0.640691
rand_ems_3hC_392.pdb	-0.568737	-2.15364	-2.15364
rand_ems_4hM_2371.pdb	-0.107465	-1.14639	-1.14639
rand_ems_4hC_31.pdb	-0.521107	-0.823045	-0.823045
rand_ems_ferrM_4570.pdb	-0.0989401	0.0035032	-0.0989401
rand_ems_4hM_2461.pdb	-0.474813	-0.614646	-0.614646
rand_ems_3hM_435.pdb	-0.313445	-0.189543	-0.313445
rand_ems_4hM_1709.pdb	-0.252758	-1.71611	-1.71611
rand_ems_ferrM_4269.pdb	1.0804	1.83994	1.0804
rand_ems_ferrM_468.pdb	-0.296037	-1.18593	-1.18593
rand_ems_4hC_1002.pdb	-0.590693	-2.43435	-2.43435
rand_ems_3hM_1598.pdb	-0.392048	-1.20156	-1.20156
rand_ems_ferrC_957.pdb	-0.363929	-0.13217	-0.363929
rand_ems_ferrC_1173.pdb	-0.377864	-1.06392	-1.06392
rand_ems_4hM_5228.pdb	-0.545335	-1.93601	-1.93601
rand_ems_ferrM_5699.pdb	0.00649509	-1.52812	-1.52812
rand_ems_4hM_1368.pdb	-0.436434	0.303906	-0.436434
rand_ems_3hMnc_59.pdb	-0.661083	-0.891946	-0.891946
rand_ems_4hM_2587.pdb	-0.417626	-0.963332	-0.963332
rand_ems_ferrM_7288.pdb	1.27174	5.20249	1.27174
rand_ems_3hM_143.pdb	-0.618229	0.0530399	-0.618229
rand_ems_ferrM_861.pdb	-0.27288	-1.78236	-1.78236
rand_ems_3hM_1532.pdb	-1.13235	-0.958432	-1.13235
rand_ems_4hM_1141.pdb	-0.603479	-1.30091	-1.30091
rand_ems_4hM_2539.pdb	-0.155205	-1.8232	-1.8232
rand_ems_ferrC_1312.pdb	-0.215039	-4.21605	-4.21605
rand_ems_3hM_2979.pdb	-0.128529	-0.592506	-0.592506
rand_ems_3hC_832.pdb	-0.531625	-1.09187	-1.09187
rand_ems_4hM_3674.pdb	-0.374036	-3.36831	-3.36831
rand_ems_3hC_1531.pdb	-0.39524	-0.642118	-0.642118
rand_ems_ferrM_1802.pdb	-0.168316	-1.6269	-1.6269
rand_bGM_461.pdb	0.689811	2.63002	0.689811
rand_ems_3hM_421.pdb	-0.134644	0.222845	-0.134644
rand_ems_4hC_2482.pdb	-0.819855	-2.6586	-2.6586
rand_ems_4hM_136.pdb	-0.346947	-1.92152	-1.92152
rand_ems_ferrM_2943.pdb	-0.610168	1.64346	-0.610168
rand_ems_3hC_370.pdb	-0.216214	-1.3673	-1.3673
rand_ems_ferrC_660.pdb	-0.396374	-2.16618	-2.16618
rand_ems_ferrM_5189.pdb	0.500014	-3.97531	-3.97531
rand_ems_4hM_5435.pdb	-0.653263	-1.32806	-1.32806
rand_ems_ferrC_698.pdb	-0.701327	0.193635	-0.701327
rand_ems_thioM_845.pdb	0.937941	-2.23708	-2.23708
rand_ems_ferrM_3290.pdb	-0.689881	-0.0106416	-0.689881
rand_ems_ferrM_2854.pdb	-0.927091	-1.64234	-1.64234
rand_ems_ferrM_2208.pdb	-0.19865	-1.64164	-1.64164
rand_ems_3hM_1996.pdb	-0.840491	-2.50954	-2.50954
rand_ems_ferrM_3380.pdb	-0.968527	0.0341864	-0.968527
rand_ems_thioM_548.pdb	-1.38687	-1.76577	-1.76577
rand_ems_4hM_1487.pdb	-0.0502952	0.0146857	-0.0502952
rand_ems_ferrM_704.pdb	-0.375469	2.43808	-0.375469
rand_ems_ferrM_3587.pdb	-0.152663	0.3932	-0.152663
rand_ems_4hC_3187.pdb	-0.279563	-0.935026	-0.935026
rand_ems_ferrM_1901.pdb	-0.566875	-1.76213	-1.76213
rand_ems_ferrM_868.pdb	-0.266532	-2.65315	-2.65315
rand_ems_4hM_2041.pdb	-0.806429	-1.78517	-1.78517
rand_ems_ferrM_4986.pdb	-0.593287	-1.58225	-1.58225
rand_ems_ferrM_6197.pdb	-0.152907	-0.428528	-0.428528
rand_ems_ferrM_4964.pdb	-0.237857	0.287744	-0.237857
rand_bGM_710.pdb	1.43964	0.500095	0.500095
rand_ems_bGw_29.pdb	-0.514037	-0.139829	-0.514037
rand_ems_3hM_1231.pdb	0.526198	-3.30398	-3.30398
rand_ems_4hM_3302.pdb	0.269643	-1.47603	-1.47603
rand_ems_ferrM_3014.pdb	-1.28612	-1.25173	-1.28612
rand_ems_4hM_5538.pdb	0.570147	1.8671	0.570147
rand_ems_3hC_640.pdb	-0.879518	1.41874	-0.879518
rand_ems_3hMnc_11.pdb	-0.56386	-2.11884	-2.11884
rand_ems_ferrM_6913.pdb	-0.296547	-0.32081	-0.32081
rand_ems_4hM_1478.pdb	-1.48425	-2.05192	-2.05192
rand_ems_4hC_1321.pdb	-0.809646	-0.292057	-0.809646
rand_ems_3hM_269.pdb	-0.576282	-0.637888	-0.637888
rand_ems_ferrM_3103.pdb	-0.0392068	-1.18308	-1.18308
rand_ems_ferrM_6856.pdb	-0.186209	-0.825984	-0.825984
rand_ems_4hM_2971.pdb	-0.672465	-2.55313	-2.55313
rand_ems_3hM_2015.pdb	-0.110089	-1.50601	-1.50601
rand_ems_ferrM_5903.pdb	0.0563853	-3.52535	-3.52535
rand_ems_4hM_3944.pdb	-0.502337	-0.727884	-0.727884
rand_ems_ferrC_415.pdb	-0.160354	-1.38926	-1.38926
rand_ems_ferrM_92.pdb	1.20992	3.39346	1.20992
rand_ems_thioM_772.pdb	-0.461057	-0.288498	-0.461057
rand_ems_ferrC_685.pdb	-0.0321624	-0.619269	-0.619269
rand_ems_ferrC_28.pdb	-0.70246	1.11908	-0.70246
rand_ems_bGC_37.pdb	-0.507234	-1.46019	-1.46019
rand_ems_ferrM_4144.pdb	-0.447017	-2.67363	-2.67363
rand_ems_3hM_964.pdb	-0.126523	-0.725461	-0.725461
rand_ems_thioM_314.pdb	-1.19839	-1.14835	-1.19839
rand_ems_bGC_238.pdb	0.571673	-3.15286	-3.15286
rand_ems_ferrC_2186.pdb	-0.483895	-0.701967	-0.701967
rand_ems_4hC_1892.pdb	0.29098	-0.735677	-0.735677
rand_ems_ferrM_4963.pdb	0.0238838	-0.26292	-0.26292
rand_ems_3hM_3556.pdb	-0.126013	-0.828931	-0.828931
rand_ems_ferrM_2550.pdb	0.431966	-1.75381	-1.75381
rand_ems_4hM_3208.pdb	0.939074	4.01321	0.939074
rand_ems_3hM_759.pdb	-0.14016	-1.03209	-1.03209
rand_ems_ferrM_5207.pdb	0.842774	0.159123	0.159123
rand_ems_4hM_2884.pdb	-0.107634	-1.2676	-1.2676
rand_ems_3hC_898.pdb	-0.14604	-0.147338	-0.147338
rand_ems_3hC_1757.pdb	0.083905	-0.414633	-0.414633
rand_bGM_394.pdb	-1.26787	1.665	-1.26787
rand_ems_4hM_344.pdb	-0.323621	-1.17112	-1.17112
rand_ems_4hM_2427.pdb	0.887436	0.567636	0.567636
rand_ems_ferrM_3145.pdb	-0.588199	-0.844194	-0.844194
rand_ems_4hM_1262.pdb	-0.606235	-2.00089	-2.00089
rand_ems_ferrM_717.pdb	1.33083	-2.74576	-2.74576
rand_ems_3hC_1496.pdb	-0.0309539	-0.671648	-0.671648
rand_ems_4hC_1382.pdb	-0.865495	-1.9337	-1.9337
rand_ems_ferrM_5345.pdb	0.0252145	-1.00198	-1.00198
rand_ems_ferrM_461.pdb	0.0166465	-1.58297	-1.58297
rand_ems_4hM_957.pdb	0.499613	0.531392	0.499613
rand_ems_ferrM_2635.pdb	0.152986	-1.43143	-1.43143
rand_ems_4hM_2751.pdb	-0.108547	-1.44313	-1.44313
rand_ems_4hC_1532.pdb	0.0748963	-2.1854	-2.1854
rand_ems_4hM_253.pdb	-0.443645	-0.837586	-0.837586
rand_ems_ferrM_365.pdb	0.870846	0.860319	0.860319
rand_ems_ferrM_5904.pdb	0.702905	-0.29807	-0.29807
rand_ems_3hC_260.pdb	0.934269	0.298812	0.298812
rand_ems_ferrM_6734.pdb	-0.501747	-0.576649	-0.576649
rand_ems_ferrM_475.pdb	0.191947	-1.24296	-1.24296
rand_ems_ferrM_3751.pdb	0.28992	-0.909793	-0.909793
rand_ems_ferrM_6500.pdb	-0.047831	0.26965	-0.047831
rand_bGM_537.pdb	-0.633393	-2.71835	-2.71835
rand_ems_4hM_2014.pdb	-0.588187	-0.345605	-0.588187
rand_ems_ferrM_3234.pdb	-0.961693	-1.0499	-1.0499
rand_ems_ferrM_7016.pdb	0.253282	-2.35507	-2.35507
rand_ems_ferrM_393.pdb	0.605636	-0.203596	-0.203596
rand_ems_ferrM_272.pdb	-0.943213	-0.350332	-0.943213
rand_ems_ferrM_3861.pdb	-0.669016	-1.8738	-1.8738
rand_ems_ferrM_7382.pdb	-0.440448	-2.52528	-2.52528
rand_ems_4hM_2472.pdb	-0.136701	1.32094	-0.136701
rand_ems_3hC_116.pdb	-0.1761	0.22639	-0.1761
rand_ems_ferrM_5919.pdb	-0.33979	1.23779	-0.33979
rand_ems_ferrM_965.pdb	-0.76654	-1.89398	-1.89398
rand_ems_3hM_1870.pdb	0.37432	0.731617	0.37432
rand_ems_ferrM_978.pdb	-0.0682146	-0.604544	-0.604544
rand_ems_3hC_331.pdb	-0.847371	-2.08382	-2.08382
rand_ems_4hM_2980.pdb	-0.362539	0.242998	-0.362539
rand_ems_4hM_3249.pdb	-0.908335	0.701628	-0.908335
rand_ems_4hC_2995.pdb	0.129853	0.612706	0.129853
rand_ems_4hC_1335.pdb	-0.342523	0.603458	-0.342523
rand_ems_ferrC_905.pdb	-0.511422	0.0076146	-0.511422
rand_ems_3hM_23.pdb	-0.459351	-2.32885	-2.32885
rand_ems_3hC_1615.pdb	-0.507186	-3.51555	-3.51555
rand_ems_thioC_208.pdb	-0.157829	-1.95692	-1.95692
rand_ems_ferrC_91.pdb	-0.512804	-3.48735	-3.48735
rand_ems_ferrM_5187.pdb	-0.83338	-1.34967	-1.34967
rand_ems_3hM_1573.pdb	-0.518342	-1.60358	-1.60358
rand_ems_ferrM_7225.pdb	0.359363	0.589159	0.359363
rand_ems_coilM_123.pdb	0.0300758	-2.34982	-2.34982
rand_ems_ferrM_6946.pdb	0.0208004	0.00325789	0.00325789
rand_ems_ferrM_3719.pdb	0.381188	-2.95936	-2.95936
rand_ems_ferrM_5455.pdb	-0.393178	-0.967647	-0.967647
rand_ems_3hM_2291.pdb	-1.09726	0.21141	-1.09726
rand_ems_4hM_357.pdb	-0.681214	-0.769442	-0.769442
rand_ems_4hM_5143.pdb	-0.0255098	-1.91028	-1.91028
rand_ems_ferrM_2911.pdb	-0.374235	-2.01721	-2.01721
rand_ems_ferrC_918.pdb	-1.33824	-2.0907	-2.0907
rand_ems_ferrM_1121.pdb	-0.493726	-1.95111	-1.95111
rand_ems_4hM_4452.pdb	-0.0794449	-1.93363	-1.93363
rand_ems_ferrM_6909.pdb	-0.730188	-1.8299	-1.8299
rand_bGM_655.pdb	0.232859	0.666124	0.232859
rand_ems_ferrC_164.pdb	-0.438994	1.53992	-0.438994
rand_ems_ferrC_311.pdb	-1.08433	-1.55187	-1.55187
rand_ems_bGC_225.pdb	-0.0146426	-1.30629	-1.30629
rand_ems_ferrM_4896.pdb	0.0974422	-2.20106	-2.20106
rand_ems_4hM_4345.pdb	-0.791766	-0.533414	-0.791766
rand_ems_ferrC_1182.pdb	-0.893273	0.0664074	-0.893273
rand_ems_ferrM_1173.pdb	0.117333	-0.348024	-0.348024
rand_ems_ferrM_6671.pdb	-0.781416	-0.969557	-0.969557
rand_ems_ferrM_6417.pdb	-0.717374	1.33764	-0.717374
rand_ems_ferrM_2518.pdb	0.493229	-0.795528	-0.795528
rand_ems_bGC_231.pdb	-0.435185	-2.68118	-2.68118
rand_ems_thioM_1011.pdb	-0.0682967	-1.40086	-1.40086
rand_ems_ferrM_2316.pdb	0.135699	-3.14836	-3.14836
rand_ems_ferrM_4298.pdb	-0.551347	-1.7089	-1.7089
rand_ems_3hM_3503.pdb	0.515886	-2.96745	-2.96745
rand_ems_3hM_1464.pdb	-0.109132	-1.41212	-1.41212
rand_ems_4hC_1044.pdb	0.442065	-2.04397	-2.04397
rand_ems_4hC_1712.pdb	-0.648649	-1.3772	-1.3772
rand_ems_3hM_89.pdb	0.131337	-0.76244	-0.76244
rand_ems_ferrM_3866.pdb	-0.469028	-4.23793	-4.23793
rand_ems_ferrM_2902.pdb	0.129612	1.44026	0.129612
rand_bGM_77.pdb	-1.31589	0.0819428	-1.31589
rand_ems_ferrC_2136.pdb	0.319979	-2.27577	-2.27577
rand_ems_3hM_2116.pdb	0.00640979	-0.314371	-0.314371
rand_ems_ferrM_2179.pdb	0.0759403	-2.56056	-2.56056
rand_ems_3hM_979.pdb	1.11056	-0.681715	-0.681715
rand_ems_thioM_1043.pdb	-0.110348	-0.592717	-0.592717
rand_ems_3hM_3207.pdb	-0.643729	-0.629116	-0.643729
rand_ems_4hM_3318.pdb	0.501233	-0.533684	-0.533684
rand_ems_4hM_2420.pdb	-0.700388	-1.1819	-1.1819
rand_ems_4hM_247.pdb	-0.853653	-2.84751	-2.84751
rand_ems_3hC_938.pdb	-0.283904	-0.770268	-0.770268
rand_ems_4hC_3020.pdb	0.775685	0.510723	0.510723
rand_ems_ferrM_4835.pdb	-0.989184	2.35128	-0.989184
rand_ems_3hM_3200.pdb	-0.0638398	-0.461613	-0.461613
rand_ems_4hC_453.pdb	-0.220306	0.00286118	-0.220306
rand_ems_4hM_2719.pdb	-0.990605	0.0268969	-0.990605
rand_bGM_593.pdb	0.0803337	-1.97909	-1.97909
rand_ems_ferrM_923.pdb	-0.260417	-0.808358	-0.808358
rand_ems_3hM_874.pdb	0.100366	-0.144381	-0.144381
rand_ems_ferrM_4821.pdb	-0.48047	-1.58216	-1.58216
rand_ems_4hC_853.pdb	-0.717159	-1.95277	-1.95277
rand_ems_3hM_654.pdb	-0.807567	0.678959	-0.807567
rand_ems_3hM_702.pdb	-0.446915	-1.03895	-1.03895
rand_ems_ferrM_5020.pdb	-0.319269	-0.285287	-0.319269
rand_ems_4hM_1741.pdb	-0.633929	-1.39024	-1.39024
rand_ems_4hM_4951.pdb	-0.46317	-2.03442	-2.03442
rand_ems_3hM_2006.pdb	-0.656167	-0.258739	-0.656167
rand_ems_4hM_3344.pdb	-0.730231	0.253681	-0.730231
rand_ems_3hM_2282.pdb	0.838647	-1.92517	-1.92517
rand_ems_3hC_711.pdb	-0.82092	-0.479412	-0.82092
rand_ems_3hM_522.pdb	-0.73277	-1.457	-1.457
rand_bGM_466.pdb	0.560646	-2.55471	-2.55471
rand_bGM_95.pdb	-0.038532	0.104812	-0.038532
rand_ems_3hC_1718.pdb	-0.815412	-2.61108	-2.61108
rand_ems_3hC_377.pdb	-0.586874	0.701298	-0.586874
rand_ems_4hM_779.pdb	-0.506966	-2.3115	-2.3115
rand_ems_ferrC_1191.pdb	-0.302868	-0.334448	-0.334448
rand_ems_4hM_3215.pdb	-0.339807	-0.786143	-0.786143
rand_ems_3hM_2647.pdb	-0.623135	-0.681992	-0.681992
rand_ems_3hM_2711.pdb	0.0216743	0.233641	0.0216743
rand_ems_bGC_6.pdb	0.377093	-2.89023	-2.89023
rand_ems_ferrM_4874.pdb	0.17548	1.73198	0.17548
rand_ems_thioM_300.pdb	-0.378242	-1.29387	-1.29387
rand_ems_4hC_2759.pdb	-1.29088	-1.72173	-1.72173
rand_ems_ferrM_6784.pdb	-0.6192	0.868289	-0.6192
rand_ems_4hC_1926.pdb	-0.0104813	-3.41024	-3.41024
rand_ems_4hC_1431.pdb	0.329577	-3.09232	-3.09232
rand_ems_coilC_126.pdb	-0.629382	-0.501064	-0.629382
rand_ems_4hM_781.pdb	-1.10589	-2.5679	-2.5679
rand_ems_3hM_579.pdb	-0.0905813	0.835222	-0.0905813
rand_ems_ferrM_4143.pdb	-0.0114182	-2.33461	-2.33461
rand_ems_ferrM_5165.pdb	0.506427	3.19873	0.506427
rand_ems_ferrM_3930.pdb	-0.140037	0.571051	-0.140037
rand_ems_ferrM_2136.pdb	-0.260694	-0.681945	-0.681945
rand_ems_ferrM_1843.pdb	-0.152481	-4.25704	-4.25704
rand_ems_ferrC_1638.pdb	-0.236331	0.17015	-0.236331
rand_ems_3hC_496.pdb	-0.836446	-0.121165	-0.836446
rand_ems_ferrM_6804.pdb	-0.230879	-1.0741	-1.0741
rand_ems_ferrM_6172.pdb	-0.302792	-2.916	-2.916
rand_ems_ferrM_7263.pdb	-0.768173	0.977513	-0.768173
rand_ems_ferrM_3275.pdb	-0.446548	-2.85334	-2.85334
rand_ems_ferrM_3220.pdb	-0.145242	-1.07849	-1.07849
rand_ems_ferrM_5852.pdb	-0.443642	-0.889169	-0.889169
rand_bGM_227.pdb	-0.70183	-1.24313	-1.24313
rand_ems_ferrC_73.pdb	-0.866328	-1.08708	-1.08708
rand_ems_ferrC_215.pdb	-0.82362	-2.16592	-2.16592
rand_ems_ferrM_2806.pdb	0.293892	-1.37572	-1.37572
rand_ems_ferrM_7011.pdb	0.23215	0.405645	0.23215
rand_ems_ferrC_240.pdb	1.06838	-2.59638	-2.59638
rand_ems_ferrC_2305.pdb	-0.825294	-1.97404	-1.97404
rand_ems_ferrM_5033.pdb	-0.314039	-1.05021	-1.05021
rand_ems_ferrM_6676.pdb	-0.64895	-1.63393	-1.63393
rand_ems_ferrC_673.pdb	-0.380503	-1.35565	-1.35565
rand_ems_ferrM_2305.pdb	-0.885975	-1.20905	-1.20905
rand_ems_4hC_1643.pdb	-0.0401992	-1.17606	-1.17606
rand_ems_4hC_1236.pdb	-0.361549	-2.36293	-2.36293
rand_ems_ferrM_1512.pdb	-0.598661	-3.27136	-3.27136
rand_ems_4hM_685.pdb	0.782978	3.79608	0.782978
rand_ems_4hM_3950.pdb	-0.430269	-1.7073	-1.7073
rand_ems_ferrC_1512.pdb	0.199575	-1.64238	-1.64238
rand_ems_3hC_34.pdb	-0.256138	-1.44781	-1.44781
rand_ems_3hM_2995.pdb	-0.701414	-0.282922	-0.701414
rand_ems_ferrM_745.pdb	-1.09452	0.113477	-1.09452
rand_ems_3hM_1602.pdb	0.241267	-1.66301	-1.66301
rand_ems_4hM_4723.pdb	-0.331931	-0.547404	-0.547404
rand_ems_3hM_1369.pdb	-0.240585	0.0678647	-0.240585
rand_ems_thioC_4.pdb	-0.611301	-1.34363	-1.34363
rand_ems_thioM_341.pdb	0.43663	-2.15404	-2.15404
rand_ems_ferrM_6204.pdb	0.211221	-0.906845	-0.906845
rand_ems_ferrM_6513.pdb	0.0356575	-2.66293	-2.66293
rand_ems_4hC_777.pdb	-0.843451	-0.338199	-0.843451
rand_ems_ferrM_283.pdb	0.100095	2.11444	0.100095
rand_ems_ferrM_719.pdb	0.0169527	-0.954363	-0.954363
rand_ems_3hC_1759.pdb	-0.579682	-1.1173	-1.1173
rand_ems_4hM_1871.pdb	-0.250222	-1.88842	-1.88842
rand_ems_4hM_3849.pdb	-0.0235785	1.26635	-0.0235785
rand_ems_4hC_1888.pdb	-0.0528374	-0.95677	-0.95677
rand_ems_4hM_4034.pdb	-0.292226	-0.18351	-0.292226
rand_ems_4hM_318.pdb	0.732804	-1.03743	-1.03743
rand_ems_3hM_2577.pdb	-0.169401	0.496506	-0.169401
rand_ems_ferrM_1515.pdb	-0.541831	-1.83015	-1.83015
rand_ems_4hM_2833.pdb	0.678312	-1.28179	-1.28179
rand_ems_ferrM_1949.pdb	-0.862883	-1.17073	-1.17073
rand_ems_4hC_808.pdb	-0.852302	-2.01693	-2.01693
rand_ems_bGw_83.pdb	-0.823281	0.509824	-0.823281
rand_ems_ferrM_6183.pdb	0.0171834	0.803799	0.0171834
rand_ems_4hM_240.pdb	-0.717111	-0.957669	-0.957669
rand_ems_4hC_2564.pdb	-0.0865177	-1.9126	-1.9126
rand_ems_ferrC_725.pdb	-1.23214	0.703871	-1.23214
rand_ems_3hM_3020.pdb	0.320881	-2.56385	-2.56385
rand_bGM_284.pdb	0.87091	-2.56394	-2.56394
rand_ems_3hC_1291.pdb	-0.822757	-0.23634	-0.822757
rand_ems_ferrM_751.pdb	0.0205681	0.862283	0.0205681
rand_ems_ferrM_4743.pdb	-0.0739327	-0.426407	-0.426407
rand_ems_ferrM_1443.pdb	-0.159297	-0.533725	-0.533725
rand_ems_ferrM_3117.pdb	-0.219158	0.198546	-0.219158
rand_ems_ferrM_5356.pdb	-0.650608	-1.40228	-1.40228
rand_ems_4hM_5421.pdb	-0.357246	-1.52239	-1.52239
rand_ems_thioC_3.pdb	0.254151	0.234642	0.234642
rand_ems_4hM_2829.pdb	-0.130601	-1.17108	-1.17108
rand_ems_4hM_632.pdb	-0.483617	-0.905616	-0.905616
rand_ems_3hM_2936.pdb	-0.0787964	-0.959719	-0.959719
rand_ems_3hM_2828.pdb	-0.58022	-0.724375	-0.724375
rand_ems_ferrM_580.pdb	0.618496	-1.38208	-1.38208
rand_ems_thioC_240.pdb	-0.541378	-2.24675	-2.24675
rand_ems_4hM_4684.pdb	0.824829	-2.74258	-2.74258
rand_ems_ferrM_2505.pdb	0.0714774	-1.99612	-1.99612
rand_ems_ferrC_1622.pdb	-0.874091	-1.46899	-1.46899
rand_ems_ferrM_6639.pdb	0.346265	-2.21771	-2.21771
rand_ems_ferrM_937.pdb	-0.444036	1.46676	-0.444036
rand_ems_ferrM_7286.pdb	-0.562141	1.44855	-0.562141
rand_ems_3hM_1236.pdb	0.167648	0.670934	0.167648
rand_ems_4hC_2970.pdb	-0.0622546	-2.17604	-2.17604
rand_ems_ferrM_4282.pdb	0.535214	-0.0153071	-0.0153071
rand_ems_4hM_3763.pdb	-0.231601	-1.54922	-1.54922
rand_ems_ferrM_7277.pdb	-0.813479	-1.09658	-1.09658
rand_ems_3hM_757.pdb	-0.0347766	-1.30267	-1.30267
rand_ems_ferrM_266.pdb	0.670906	-2.52779	-2.52779
rand_ems_4hM_4683.pdb	0.0744557	2.09825	0.0744557
rand_ems_ferrM_1202.pdb	-0.77114	2.36512	-0.77114
rand_ems_thioM_203.pdb	-0.353137	0.10638	-0.353137
rand_bGM_266.pdb	-0.224485	-0.881795	-0.881795
rand_ems_ferrM_7044.pdb	-0.367799	0.414229	-0.367799
rand_ems_4hM_2220.pdb	-0.361283	-0.887869	-0.887869
rand_ems_ferrM_2164.pdb	-0.655014	-2.00812	-2.00812
rand_ems_ferrC_1692.pdb	-1.09857	-0.230303	-1.09857
rand_ems_4hC_177.pdb	-0.496225	-1.81769	-1.81769
rand_ems_ferrC_632.pdb	-0.516508	-2.03387	-2.03387
rand_ems_ferrM_4395.pdb	0.547173	-0.556936	-0.556936
rand_ems_ferrM_2674.pdb	-0.0765569	-3.12683	-3.12683
rand_ems_4hC_2615.pdb	-0.672242	-2.12893	-2.12893
rand_ems_ferrM_994.pdb	-0.441571	-1.24254	-1.24254
rand_ems_ferrM_3007.pdb	1.02561	-3.35475	-3.35475
rand_ems_4hM_2266.pdb	-0.85802	2.09913	-0.85802
rand_ems_thioM_242.pdb	-0.651598	-1.28641	-1.28641
rand_ems_ferrM_1036.pdb	-1.39641	-1.35357	-1.39641
rand_ems_ferrM_6093.pdb	-1.08685	1.06372	-1.08685
rand_ems_4hM_1003.pdb	-0.725665	-1.60715	-1.60715
rand_ems_ferrM_4105.pdb	0.0107078	0.462611	0.0107078
rand_ems_4hC_2536.pdb	-0.597786	-0.921637	-0.921637
rand_ems_3hM_1560.pdb	-1.12942	0.145194	-1.12942
rand_ems_ferrC_1554.pdb	0.234331	-3.39883	-3.39883
rand_ems_ferrM_5951.pdb	-0.359079	-2.55336	-2.55336
rand_ems_ferrM_5519.pdb	-1.29011	-0.643507	-1.29011
rand_ems_ferrM_1022.pdb	-0.539719	0.551617	-0.539719
rand_ems_3hM_3672.pdb	-0.138888	-0.407382	-0.407382
rand_ems_4hC_2744.pdb	-0.561299	1.43254	-0.561299
rand_ems_ferrC_550.pdb	-0.292051	-2.06366	-2.06366
rand_ems_ferrM_989.pdb	-1.13747	-1.169	-1.169
rand_ems_ferrM_2722.pdb	-0.314683	-1.15689	-1.15689
rand_ems_ferrM_1726.pdb	-0.390616	-0.734738	-0.734738
rand_ems_thioM_190.pdb	1.42887	1.0521	1.0521
rand_ems_ferrM_4992.pdb	-0.48973	0.708346	-0.48973
rand_ems_4hM_4904.pdb	-0.542375	-1.23591	-1.23591
rand_ems_ferrM_1306.pdb	0.679553	-4.23666	-4.23666
rand_ems_4hC_249.pdb	0.32537	-0.245794	-0.245794
rand_ems_ferrM_646.pdb	0.821925	-4.45356	-4.45356
rand_ems_3hC_395.pdb	-0.255577	-1.98521	-1.98521
rand_ems_ferrM_1954.pdb	0.312497	-0.552745	-0.552745
rand_ems_4hM_3136.pdb	-1.03453	-1.16802	-1.16802
rand_ems_4hM_170.pdb	-0.304555	-2.12403	-2.12403
rand_ems_3hM_2432.pdb	-1.03007	-2.88384	-2.88384
rand_ems_3hC_1588.pdb	-0.490506	1.36786	-0.490506
rand_ems_4hM_4020.pdb	-0.71835	-1.66412	-1.66412
rand_ems_4hC_81.pdb	-0.274733	-0.526158	-0.526158
rand_ems_3hC_1267.pdb	-0.086765	-0.116398	-0.116398
rand_ems_4hM_188.pdb	0.181218	-0.403724	-0.403724
rand_ems_4hM_4789.pdb	-0.305896	0.563088	-0.305896
rand_ems_3hM_37.pdb	-0.470053	-1.25395	-1.25395
rand_ems_3hM_2226.pdb	-0.431071	-1.40954	-1.40954
rand_ems_3hM_1479.pdb	0.467504	-2.28348	-2.28348
rand_ems_3hM_1886.pdb	-0.529418	1.05873	-0.529418
rand_ems_3hC_68.pdb	-0.734841	-1.45117	-1.45117
rand_ems_3hM_94.pdb	0.00854045	-0.767008	-0.767008
rand_ems_3hM_285.pdb	-0.232757	-1.71873	-1.71873
rand_ems_4hC_1886.pdb	-0.300089	-0.129519	-0.300089
rand_ems_3hM_144.pdb	-0.374734	-0.833553	-0.833553
rand_ems_4hC_950.pdb	-0.054462	-1.27196	-1.27196
rand_ems_4hM_2393.pdb	-0.452105	-0.388677	-0.452105
rand_ems_ferrM_3337.pdb	-0.622325	0.259493	-0.622325
rand_ems_4hC_3075.pdb	-0.0677635	0.17185	-0.0677635
rand_ems_ferrM_3283.pdb	0.832493	-1.20281	-1.20281
rand_ems_ferrM_5504.pdb	-0.983384	-1.95694	-1.95694
rand_ems_ferrM_530.pdb	0.643547	-0.27149	-0.27149
rand_ems_4hC_2705.pdb	-0.923804	-0.513593	-0.923804
rand_ems_4hM_4517.pdb	-1.02008	-2.11941	-2.11941
rand_ems_thioM_52.pdb	-0.0929891	-0.394345	-0.394345
rand_ems_4hM_3028.pdb	-0.445848	-0.958573	-0.958573
rand_ems_4hC_1486.pdb	-0.865529	1.45766	-0.865529
rand_ems_4hM_2987.pdb	0.298957	-1.81078	-1.81078
rand_ems_4hC_2936.pdb	-0.328418	-2.24634	-2.24634
rand_ems_ferrC_2208.pdb	-0.200267	-0.897817	-0.897817
rand_ems_4hC_2049.pdb	-0.25818	-0.0861162	-0.25818
rand_ems_3hM_3180.pdb	-0.362223	-1.50557	-1.50557
rand_ems_3hM_1535.pdb	-0.176147	3.51085	-0.176147
rand_ems_3hM_1238.pdb	-0.044176	0.51996	-0.044176
rand_ems_ferrM_3609.pdb	-0.603321	1.09827	-0.603321
rand_ems_4hM_4066.pdb	-0.408225	-0.215956	-0.408225
rand_ems_3hM_2653.pdb	-0.684265	-1.18849	-1.18849
rand_ems_3hM_3683.pdb	-0.37214	-1.84968	-1.84968
rand_ems_4hM_3502.pdb	-0.551005	-1.56136	-1.56136
rand_ems_4hC_1596.pdb	-0.0162906	-2.1266	-2.1266
rand_ems_3hC_460.pdb	0.0761804	-1.00319	-1.00319
rand_ems_ferrM_6445.pdb	0.408606	-0.0297404	-0.0297404
rand_ems_4hM_4193.pdb	0.0603259	-0.271563	-0.271563
rand_ems_4hM_3163.pdb	-0.398873	-1.35483	-1.35483
rand_ems_thioM_404.pdb	-0.131297	-1.12018	-1.12018
rand_ems_ferrC_696.pdb	0.198406	-1.23839	-1.23839
rand_ems_3hM_1753.pdb	-0.319682	-0.29925	-0.319682
rand_ems_3hC_1421.pdb	-0.76166	-0.707222	-0.76166
rand_ems_3hM_1470.pdb	-0.66997	-1.14354	-1.14354
rand_ems_4hM_2268.pdb	-0.0674231	0.357737	-0.0674231
rand_ems_3hM_1477.pdb	-0.33567	0.195271	-0.33567
rand_ems_3hM_2159.pdb	-0.502228	-0.626395	-0.626395
rand_ems_4hM_5428.pdb	-0.767832	5.70284	-0.767832
rand_ems_4hC_806.pdb	-0.0844338	-0.537568	-0.537568
rand_ems_4hM_2151.pdb	-0.886312	-1.72355	-1.72355
rand_ems_thioM_313.pdb	-0.0554902	-0.764363	-0.764363
rand_ems_ferrM_1859.pdb	-0.658754	-1.31204	-1.31204
rand_ems_3hC_1273.pdb	-0.538676	-1.75971	-1.75971
rand_ems_3hC_298.pdb	-0.21017	-0.84814	-0.84814
rand_ems_4hC_1960.pdb	-0.362046	-0.710167	-0.710167
rand_ems_4hM_3181.pdb	-0.605989	-0.817951	-0.817951
rand_ems_4hC_911.pdb	-0.491089	-0.270439	-0.491089
rand_ems_ferrM_7295.pdb	-0.495813	-2.16262	-2.16262
rand_ems_4hC_635.pdb	0.485511	-2.42446	-2.42446
rand_ems_ferrM_4615.pdb	-0.126741	-1.08506	-1.08506
rand_ems_4hM_2380.pdb	-0.174967	-0.179966	-0.179966
rand_ems_ferrM_3897.pdb	-0.368779	-0.74189	-0.74189
rand_ems_thioM_348.pdb	0.00202355	-0.779176	-0.779176
rand_bGM_576.pdb	-0.776379	0.280338	-0.776379
rand_ems_3hM_3666.pdb	-0.357629	-1.51137	-1.51137
rand_ems_4hC_2285.pdb	0.229403	-2.49746	-2.49746
rand_ems_4hM_4194.pdb	-0.776728	1.0322	-0.776728
rand_ems_3hM_606.pdb	-0.228006	-0.578649	-0.578649
rand_ems_3hM_570.pdb	-0.0600721	-1.52127	-1.52127
rand_ems_3hM_1836.pdb	-0.20666	-0.269248	-0.269248
rand_ems_4hC_2757.pdb	-0.589107	0.952804	-0.589107
rand_ems_ferrM_38.pdb	0.968903	0.219062	0.219062
rand_ems_4hM_4634.pdb	0.259508	-2.29053	-2.29053
rand_ems_3hC_979.pdb	-1.1939	-0.058977	-1.1939
rand_ems_4hM_840.pdb	-0.0526607	-0.387419	-0.387419
rand_ems_ferrM_7101.pdb	-0.30104	2.05664	-0.30104
rand_ems_3hM_2049.pdb	0.174301	0.402961	0.174301
rand_ems_ferrM_652.pdb	0.822394	-4.57539	-4.57539
rand_ems_ferrM_6819.pdb	0.315775	-2.70511	-2.70511
rand_ems_4hC_186.pdb	-0.173436	0.248817	-0.173436
rand_bGM_283.pdb	0.419533	0.126688	0.126688
rand_ems_ferrC_1859.pdb	-0.31872	-0.995233	-0.995233
rand_ems_4hM_3840.pdb	0.221897	-0.247324	-0.247324
rand_ems_4hM_3359.pdb	-0.0112607	-2.03033	-2.03033
rand_ems_4hC_1222.pdb	-0.648491	-0.293862	-0.648491
rand_ems_bGC_263.pdb	-0.926003	-1.62743	-1.62743
rand_ems_ferrM_6133.pdb	-0.415068	-0.449114	-0.449114
rand_ems_4hC_2226.pdb	-0.384147	-0.60299	-0.60299
rand_ems_4hM_4919.pdb	-0.0599952	-0.121296	-0.121296
rand_ems_ferrM_7270.pdb	-0.0942694	-2.21335	-2.21335
rand_ems_3hM_1932.pdb	-0.0801322	-0.327217	-0.327217
rand_ems_3hC_1579.pdb	-0.343599	-2.91847	-2.91847
rand_ems_3hC_564.pdb	-0.98139	-0.287098	-0.98139
rand_ems_ferrC_2164.pdb	-0.354186	-0.3557	-0.3557
rand_ems_4hM_516.pdb	-0.274176	-0.687171	-0.687171
rand_ems_4hC_79.pdb	0.992494	-2.30307	-2.30307
rand_ems_3hM_3097.pdb	-0.425586	-0.292095	-0.425586
rand_ems_3hM_2874.pdb	-0.115852	-0.109362	-0.115852
rand_ems_thioM_662.pdb	-1.05076	0.263952	-1.05076
rand_ems_4hM_1746.pdb	-0.769449	1.5524	-0.769449
rand_ems_ferrM_4885.pdb	-0.948917	-1.11964	-1.11964
rand_ems_4hM_1004.pdb	-0.360791	-1.88822	-1.88822
rand_ems_thioM_817.pdb	-0.706959	-1.91256	-1.91256
rand_ems_ferrM_1791.pdb	-0.0878133	0.45098	-0.0878133
rand_ems_ferrC_2249.pdb	0.214103	-1.34271	-1.34271
rand_ems_ferrC_1457.pdb	-0.0837262	0.638564	-0.0837262
rand_ems_thioM_729.pdb	1.00785	-1.56186	-1.56186
rand_ems_ferrM_4826.pdb	-0.253025	-1.73293	-1.73293
rand_bGM_719.pdb	-0.335438	-0.719931	-0.719931
rand_ems_ferrC_318.pdb	-0.468898	-1.91003	-1.91003
rand_ems_ferrC_247.pdb	-0.642605	-1.83518	-1.83518
rand_ems_4hM_2290.pdb	-0.324121	-1.95219	-1.95219
rand_ems_4hM_1493.pdb	-0.0359191	-0.145163	-0.145163
rand_ems_4hC_1464.pdb	0.0545282	-3.7819	-3.7819
rand_ems_thioM_1044.pdb	-1.08561	-0.750067	-1.08561
rand_ems_coilM_47.pdb	-0.656177	-1.70222	-1.70222
rand_ems_4hM_4503.pdb	0.333884	-2.26952	-2.26952
rand_ems_ferrM_6783.pdb	1.1813	1.24639	1.1813
rand_ems_ferrM_4388.pdb	0.68797	0.460156	0.460156
rand_ems_ferrM_4.pdb	0.757097	-0.739213	-0.739213
rand_ems_3hM_882.pdb	-0.953647	-2.11407	-2.11407
rand_ems_coilC_95.pdb	-0.298577	-0.981403	-0.981403
rand_ems_4hM_4137.pdb	-0.466974	-1.98597	-1.98597
rand_ems_3hM_3697.pdb	-0.65237	-3.10552	-3.10552
rand_bGM_483.pdb	-0.702363	-2.24344	-2.24344
rand_ems_ferrM_3883.pdb	1.27387	2.67036	1.27387
rand_ems_ferrM_539.pdb	0.688812	-2.91374	-2.91374
rand_ems_4hM_2468.pdb	-0.176752	-0.921774	-0.921774
rand_ems_ferrC_179.pdb	0.000710365	-1.15003	-1.15003
rand_ems_ferrM_2763.pdb	-0.365763	-2.45382	-2.45382
rand_ems_thioM_251.pdb	-0.739178	-1.19558	-1.19558
rand_ems_ferrM_7059.pdb	-0.150514	-0.735646	-0.735646
rand_ems_3hM_2654.pdb	-0.338632	1.58606	-0.338632
rand_ems_4hM_2117.pdb	-0.626034	-0.318884	-0.626034
rand_ems_ferrM_2738.pdb	-0.355276	1.05201	-0.355276
rand_ems_4hC_86.pdb	-0.203247	-0.745105	-0.745105
rand_ems_4hM_4813.pdb	-0.313422	-1.96264	-1.96264
rand_ems_4hM_4765.pdb	-0.242473	-0.514672	-0.514672
rand_ems_3hM_3193.pdb	-0.266275	-1.7217	-1.7217
rand_ems_ferrM_499.pdb	-0.956886	-0.431367	-0.956886
rand_ems_ferrC_2125.pdb	-0.345171	-0.723273	-0.723273
rand_ems_ferrM_537.pdb	0.835838	-2.58522	-2.58522
rand_ems_ferrM_3229.pdb	-0.244265	-1.13019	-1.13019
rand_ems_4hM_1590.pdb	0.212802	-0.211285	-0.211285
rand_ems_4hC_1591.pdb	0.459705	-1.7416	-1.7416
rand_ems_ferrC_1501.pdb	0.297316	-0.928764	-0.928764
rand_ems_ferrM_2853.pdb	-0.956507	0.378609	-0.956507
rand_ems_3hM_3407.pdb	-0.439615	-2.92397	-2.92397
rand_ems_4hC_1050.pdb	-0.59269	-0.486498	-0.59269
rand_ems_4hC_179.pdb	-0.58623	0.30254	-0.58623
rand_ems_4hM_3311.pdb	-1.05014	-2.14177	-2.14177
rand_ems_ferrM_1549.pdb	0.00286766	-1.03255	-1.03255
rand_ems_4hC_725.pdb	-0.542109	-1.55712	-1.55712
rand_ems_4hM_2103.pdb	-0.831296	0.202224	-0.831296
rand_bGM_158.pdb	-0.182169	-2.47499	-2.47499
rand_ems_4hM_3957.pdb	-0.045668	-1.42802	-1.42802
rand_ems_3hC_144.pdb	-0.997808	-2.72428	-2.72428
rand_ems_3hM_1044.pdb	-0.888483	0.651052	-0.888483
rand_ems_ferrM_5214.pdb	-0.0348688	0.242978	-0.0348688
rand_ems_thioM_727.pdb	-0.171923	-2.35379	-2.35379
rand_ems_3hM_2705.pdb	-0.700277	-1.2935	-1.2935
rand_ems_4hM_1893.pdb	-0.354941	-0.266518	-0.354941
rand_ems_ferrM_3475.pdb	-0.882307	-0.653862	-0.882307
rand_ems_3hM_1616.pdb	-0.161282	-0.0903218	-0.161282
rand_ems_thioM_1016.pdb	-0.170901	-0.291758	-0.291758
rand_ems_3hM_938.pdb	-0.129423	-0.239581	-0.239581
rand_ems_4hC_2531.pdb	-0.00207294	-2.8472	-2.8472
rand_ems_4hM_3806.pdb	-0.407706	-2.19173	-2.19173
rand_ems_4hM_3357.pdb	-0.411504	-2.0903	-2.0903
rand_ems_ferrM_2247.pdb	-1.33652	-0.87148	-1.33652
rand_ems_3hC_925.pdb	-0.865908	-2.48473	-2.48473
rand_ems_4hM_4739.pdb	0.0336662	-2.37808	-2.37808
rand_ems_ferrM_2096.pdb	-0.0941494	1.8811	-0.0941494
rand_ems_thioM_1005.pdb	0.369829	-3.76257	-3.76257
rand_ems_4hC_1740.pdb	-0.770212	-4.01893	-4.01893
rand_ems_4hM_3082.pdb	-0.258341	-1.33253	-1.33253
rand_ems_3hM_1892.pdb	-0.216862	-2.12855	-2.12855
rand_ems_4hC_902.pdb	-0.834956	-3.82835	-3.82835
rand_ems_3hM_896.pdb	-0.224584	-0.35198	-0.35198
rand_ems_ferrM_1205.pdb	0.421021	-0.853758	-0.853758
rand_ems_ferrM_6037.pdb	-0.32614	-0.55592	-0.55592
rand_ems_4hM_1329.pdb	-0.600798	-1.75178	-1.75178
rand_ems_ferrM_1081.pdb	-0.909471	-0.979018	-0.979018
rand_ems_thioM_952.pdb	-0.3059	-0.750028	-0.750028
rand_ems_ferrM_890.pdb	-0.442479	-1.75893	-1.75893
rand_ems_ferrC_2026.pdb	-1.16811	-0.420659	-1.16811
rand_ems_4hM_3779.pdb	-0.222957	0.600894	-0.222957
rand_ems_4hM_1114.pdb	0.135329	-0.184788	-0.184788
rand_ems_3hM_1591.pdb	-0.451643	-1.7842	-1.7842
rand_ems_3hMnc_6.pdb	-0.0175019	-0.75648	-0.75648
rand_ems_3hM_2922.pdb	-0.615537	0.778457	-0.615537
rand_ems_ferrM_2343.pdb	0.167992	-0.984424	-0.984424
rand_ems_4hM_1534.pdb	-0.174936	-1.44022	-1.44022
rand_ems_ferrM_4716.pdb	-0.534727	-1.26804	-1.26804
rand_ems_ferrM_4867.pdb	-1.06773	-0.745424	-1.06773
rand_ems_4hM_853.pdb	-0.00211413	-1.87087	-1.87087
rand_ems_ferrC_2192.pdb	-0.494781	-0.691148	-0.691148
rand_ems_4hM_5006.pdb	-0.501115	-1.35144	-1.35144
rand_ems_4hC_674.pdb	-0.198793	-1.1235	-1.1235
rand_ems_3hM_3319.pdb	0.681972	-0.521618	-0.521618
rand_ems_3hC_608.pdb	-0.908858	-2.25881	-2.25881
rand_ems_3hM_992.pdb	-0.161061	0.784153	-0.161061
rand_ems_3hC_936.pdb	-0.488651	-0.878701	-0.878701
rand_ems_3hM_3441.pdb	-0.651483	-0.965013	-0.965013
rand_ems_4hM_1966.pdb	-0.266862	-2.41234	-2.41234
rand_ems_4hM_738.pdb	-0.269664	-1.32464	-1.32464
rand_ems_4hM_5379.pdb	-0.133908	-0.993426	-0.993426
rand_ems_ferrM_5072.pdb	0.458403	-2.2429	-2.2429
rand_ems_3hM_3304.pdb	-0.578931	-1.18435	-1.18435
rand_ems_4hM_1865.pdb	-0.528623	-1.73188	-1.73188
rand_ems_4hM_4255.pdb	-0.0712725	-0.664563	-0.664563
rand_ems_3hC_981.pdb	-0.419967	-0.390914	-0.419967
rand_ems_4hM_2861.pdb	-0.638995	-0.991635	-0.991635
rand_ems_ferrM_5633.pdb	-1.02719	2.80352	-1.02719
rand_ems_4hC_2925.pdb	-0.0358946	-1.55134	-1.55134
rand_ems_ferrM_3362.pdb	-0.413606	-1.28629	-1.28629
rand_ems_4hM_2939.pdb	0.265733	-0.195911	-0.195911
rand_ems_4hM_4130.pdb	-0.208907	-1.16488	-1.16488
rand_ems_3hM_1973.pdb	-0.444651	-0.67834	-0.67834
rand_ems_thioC_249.pdb	-1.12399	-4.12207	-4.12207
rand_ems_3hM_381.pdb	-1.17343	-1.11446	-1.17343
rand_ems_4hM_2158.pdb	-0.181887	-0.414294	-0.414294
rand_ems_3hMnc_57.pdb	-0.263421	-1.15047	-1.15047
rand_ems_coilM_40.pdb	-0.112059	-1.22818	-1.22818
rand_ems_ferrC_1315.pdb	-0.57892	0.619977	-0.57892
rand_ems_3hM_2474.pdb	0.176319	-0.100012	-0.100012
rand_ems_4hC_192.pdb	-0.611076	-2.93386	-2.93386
rand_ems_ferrM_4525.pdb	-0.686719	0.277345	-0.686719
rand_ems_3hC_826.pdb	-0.208606	-1.72497	-1.72497
rand_bGM_31.pdb	-0.545853	0.236345	-0.545853
rand_ems_4hM_53.pdb	-0.308791	-1.70185	-1.70185
rand_ems_3hM_3176.pdb	-0.602338	-0.0265846	-0.602338
rand_ems_3hM_76.pdb	-0.427127	0.235308	-0.427127
rand_ems_4hC_905.pdb	-0.331447	-0.0413647	-0.331447
rand_ems_ferrM_77.pdb	-0.412094	0.0269319	-0.412094
rand_ems_ferrC_2188.pdb	-0.616985	-0.879763	-0.879763
rand_ems_ferrM_3268.pdb	-0.662765	-2.41652	-2.41652
rand_ems_4hM_3091.pdb	0.107955	1.97297	0.107955
rand_ems_ferrM_3009.pdb	-1.05363	0.117033	-1.05363
rand_ems_3hM_150.pdb	-0.241319	0.0337083	-0.241319
rand_ems_4hC_2363.pdb	0.35809	-3.10119	-3.10119
rand_ems_3hM_2869.pdb	0.192003	0.125833	0.125833
rand_ems_ferrC_543.pdb	-0.793351	-2.47787	-2.47787
rand_ems_3hM_2111.pdb	0.0139506	-0.168309	-0.168309
rand_ems_4hC_1147.pdb	-1.19878	-2.71916	-2.71916
rand_ems_4hM_4413.pdb	-1.07832	-1.20492	-1.20492
rand_ems_ferrM_1769.pdb	-0.803081	-0.751364	-0.803081
rand_ems_3hM_1585.pdb	-0.778158	-2.30067	-2.30067
rand_ems_ferrM_872.pdb	-0.997602	0.769939	-0.997602
rand_ems_thioM_694.pdb	-0.901441	2.20989	-0.901441
rand_ems_3hM_3068.pdb	-0.368872	-0.505534	-0.505534
rand_bGM_580.pdb	-0.865701	1.47447	-0.865701
rand_ems_ferrM_1354.pdb	-0.410481	-1.60566	-1.60566
rand_ems_4hM_2994.pdb	-0.0799236	-0.612214	-0.612214
rand_ems_ferrM_3562.pdb	-0.39031	-3.1828	-3.1828
rand_ems_4hM_4448.pdb	-0.542736	-0.798075	-0.798075
rand_ems_ferrM_4654.pdb	-0.25622	1.73887	-0.25622
rand_ems_ferrM_1182.pdb	0.468645	-3.23104	-3.23104
rand_ems_ferrC_2073.pdb	-0.265494	0.20603	-0.265494
rand_ems_ferrM_2916.pdb	-0.349823	-0.74073	-0.74073
rand_ems_ferrC_343.pdb	0.959896	-1.07757	-1.07757
rand_ems_3hM_118.pdb	0.0670067	-0.793363	-0.793363
rand_ems_4hM_4400.pdb	0.860276	2.11047	0.860276
rand_ems_4hC_1895.pdb	-0.111056	-2.87869	-2.87869
rand_ems_ferrM_2626.pdb	0.0540404	-2.0555	-2.0555
rand_ems_ferrM_3365.pdb	0.135962	-0.129686	-0.129686
rand_ems_ferrM_5668.pdb	0.229615	-1.96911	-1.96911
rand_ems_3hM_1016.pdb	0.0472529	-1.18995	-1.18995
rand_ems_ferrC_1631.pdb	-0.870486	0.594019	-0.870486
rand_ems_ferrC_738.pdb	0.993597	-2.27307	-2.27307
rand_ems_ferrM_1079.pdb	0.407619	-1.20458	-1.20458
rand_ems_ferrM_834.pdb	0.650959	-0.0766913	-0.0766913
rand_ems_ferrM_1664.pdb	-0.530002	-1.39639	-1.39639
rand_ems_3hC_363.pdb	-0.92396	0.444872	-0.92396
rand_ems_4hM_2703.pdb	-0.45869	-1.22793	-1.22793
rand_ems_3hM_867.pdb	-0.741842	-1.05663	-1.05663
rand_ems_4hM_1019.pdb	-0.0337937	-0.572122	-0.572122
rand_ems_bGw_34.pdb	-0.0602452	-1.26214	-1.26214
rand_ems_3hM_2759.pdb	-0.265221	-1.18543	-1.18543
rand_ems_thioM_514.pdb	-0.713947	-0.813649	-0.813649
rand_ems_ferrM_2691.pdb	-0.216744	-0.0974271	-0.216744
rand_ems_3hC_435.pdb	-0.897842	-0.256567	-0.897842
rand_ems_3hM_891.pdb	0.441563	-2.01216	-2.01216
rand_bGM_594.pdb	-0.314038	-1.64928	-1.64928
rand_bGM_420.pdb	-0.710499	0.947713	-0.710499
rand_ems_3hM_1825.pdb	-0.0252191	-0.229156	-0.229156
rand_ems_ferrM_2795.pdb	-0.424398	-1.51932	-1.51932
rand_ems_4hM_621.pdb	-0.64368	-0.740383	-0.740383
rand_ems_ferrM_4612.pdb	-0.513474	-2.57187	-2.57187
rand_ems_3hM_3342.pdb	-0.0712727	-0.846481	-0.846481
rand_ems_ferrC_1679.pdb	-0.403509	-2.44623	-2.44623
rand_ems_4hC_2381.pdb	-1.30787	-0.409252	-1.30787
rand_ems_4hM_4061.pdb	1.55502	3.12039	1.55502
rand_ems_ferrM_234.pdb	0.94389	-2.57164	-2.57164
rand_ems_4hM_3069.pdb	-0.434245	-1.69342	-1.69342
rand_ems_ferrM_2944.pdb	0.0134724	-3.89764	-3.89764
rand_ems_thioM_346.pdb	-0.833967	-2.82996	-2.82996
rand_ems_3hM_1526.pdb	0.244264	-1.11074	-1.11074
rand_ems_4hM_5388.pdb	-1.31436	0.327965	-1.31436
rand_ems_4hM_2704.pdb	-0.417278	-1.23961	-1.23961
rand_ems_4hC_957.pdb	-0.550042	-2.28836	-2.28836
rand_ems_ferrC_2131.pdb	-0.731931	0.668262	-0.731931
rand_ems_3hC_1298.pdb	0.74092	-2.16178	-2.16178
rand_bGM_229.pdb	-0.545066	-0.512192	-0.545066
rand_ems_3hC_531.pdb	-0.190417	-1.59897	-1.59897
rand_ems_4hC_3207.pdb	-1.03931	-0.306527	-1.03931
rand_ems_ferrC_2253.pdb	-0.402465	-0.228073	-0.402465
rand_ems_3hC_473.pdb	-0.139518	-0.615294	-0.615294
rand_ems_3hM_159.pdb	-0.484896	-1.85525	-1.85525
rand_ems_ferrC_1769.pdb	0.61493	-1.2403	-1.2403
rand_ems_4hC_164.pdb	-0.869389	-0.813155	-0.869389
rand_ems_4hM_5116.pdb	-0.783593	0.552763	-0.783593
rand_ems_4hC_2718.pdb	-0.955851	-1.15714	-1.15714
rand_ems_thioM_689.pdb	0.15822	-0.337599	-0.337599
rand_ems_3hM_826.pdb	-0.0760881	-1.11598	-1.11598
rand_ems_4hM_4351.pdb	0.145216	0.564992	0.145216
rand_ems_ferrM_613.pdb	-0.487694	-1.53762	-1.53762
rand_ems_ferrM_6199.pdb	-0.0102266	-0.568395	-0.568395
rand_ems_4hM_3632.pdb	-0.535018	-1.62486	-1.62486
rand_ems_4hC_3090.pdb	-0.538078	-1.2741	-1.2741
rand_ems_ferrM_5083.pdb	-0.295252	-1.09584	-1.09584
rand_ems_thioC_201.pdb	-1.01782	-1.50056	-1.50056
rand_ems_4hM_1599.pdb	-0.164391	-2.38965	-2.38965
rand_ems_4hM_4787.pdb	0.221036	-0.607125	-0.607125
rand_ems_4hC_1935.pdb	0.364375	-3.99618	-3.99618
rand_ems_3hM_1611.pdb	-0.427925	-1.06849	-1.06849
rand_ems_ferrM_2074.pdb	-0.331154	-1.41653	-1.41653
rand_ems_thioM_199.pdb	0.822561	2.29268	0.822561
rand_ems_3hC_1473.pdb	-0.446633	-0.301791	-0.446633
rand_ems_4hM_4180.pdb	-0.922165	1.02211	-0.922165
rand_ems_4hC_1238.pdb	-0.946318	-1.95874	-1.95874
rand_ems_ferrM_5452.pdb	-0.621983	-0.697018	-0.697018
rand_ems_thioM_127.pdb	0.285969	-2.42135	-2.42135
rand_ems_3hM_3448.pdb	-0.381652	-1.57456	-1.57456
rand_ems_4hC_3165.pdb	-0.804533	-2.63838	-2.63838
[truncated: 837 more rows]

[truncated: 13 more sheets: Supp. Fig. 10, Supp. Fig.11, Supp. Fig. 12, Supp. Fig.14B, Supp. Fig. 14E, Supp. Fig 15E, Supp. Fig. 16, Supp. Fig.16, Supp. Fig.18A, Supp. Fig.18B, Supp. Fig. 20, Supp. Fig. 22, Supp. Fig.23]
