# Supplementary material for: Sampling of structure and sequence space of small protein folds
Source: Nat Commun. 2022 Nov 22;13:7151. doi: 10.1038/s41467-022-34937-8 (PMC9684540; doi:10.1038/s41467-022-34937-8)
Supplement: Supplementary file 3 — Source Data [file 41467_2022_34937_MOESM3_ESM.zip › source_data/ferrdoxin_data_forfig15.csv]

	tryp_stability	chymo_stability	d1	d2	d3	d4	hx_d	hx_dih	h1a	h2a	E_dih	L1	L2	L3	L4	L5	E1	H1	E2	E3	H2	E4	len
ems_fer_extC_10.pdb	-0.19653417668515946	1.9922481889173016	9.084085627211296	9.980700251332294	9.865889629101439	16.317610331045213	10.293055976894895	45.057033971299944	117.6462466822304	125.95365640110762	49.875909087080565	3	3	3	3	4	6	12	6	6	11.0	5.0	62
ems_fer_extC_101.pdb	0.7370944325168556	-0.02535506707171508	9.338663834958728	9.304292944266495	9.537726925595827	16.323767828864803	9.997233593382768	44.30867583344115	107.01821557627461	124.33290185734393	28.490288336034098	3	2	3	3	3	8	11	5	7	11.0	8.0	64
ems_fer_extC_102.pdb	-0.43488294910874103	1.1039339504867285	10.309522843892921	10.669139532010842	10.245766150749988	13.592831022226616	10.117147016369112	74.97254171535596	129.6837291845352	106.0823312188819	41.933537266118044	3	3	2	3	4	8	11	7	7	10.0	6.0	64
ems_fer_extC_103.pdb	0.31007137414369457	1.068110051520581	10.19911315657662	10.3019247131481	9.780237702349709	15.20573680472485	9.555996757867971	22.454138300081873	91.4576334097462	83.30212866929668	35.70944818184884	3	2	3	2	3	7	11	5	6	13.0	6.0	61
ems_fer_extC_104.pdb	-0.7927280674817823	-1.6564027589319317	10.298940500786957	9.930691109486842	9.548556560313726	13.892449471925387	10.645197615356887	58.272370130243736	123.35071105157007	114.79682266204006	47.171139645229594	3	4	2	3	5	8	10	7	7	10.0	5.0	64
ems_fer_extC_105.pdb	-0.7851643280723767	-0.14190920497626136	9.709937398261186	9.867789070581487	9.260534204446783	15.903533467606946	9.827661314746013	41.72406349940561	105.29662082025517	124.71176656454512	30.382393707452852	3	2	3	3	3	8	11	5	7	11.0	8.0	64
ems_fer_extC_106.pdb	1.007133219432972	0.5396821599283639	10.999751872201491	9.355187294899245	9.351673031830236	15.441336313309332	10.750307157219938	24.34701108824989	86.85691921961448	78.17490797252879	25.247107336093762	3	2	3	2	2	7	11	5	6	14.0	6.0	61
ems_fer_extC_108.pdb	0.5780489764334269	-0.4057395519361812	10.383101887091815	9.5185833775674	9.02306802578954	14.797150598609337	9.86628180732242	25.65692558450964	94.4582864925538	79.46722010178566	28.778066595324898	3	2	3	2	3	7	11	5	6	13.0	6.0	61
ems_fer_extC_109.pdb	-0.8681639370654692	2.2819238241506623	9.841673376374397	9.159278911573786	10.388832585256623	17.42319326790084	10.8757915922254	43.204167124981645	101.17406626306497	133.905118020161	32.91540998813549	3	3	3	3	3	8	10	5	7	11.0	8.0	64
ems_fer_extC_111.pdb	0.535933719008257	1.3143298579958798	10.113611003888021	10.401657303395345	9.513779413839687	13.409117161416516	9.919089598903435	66.78763997534841	133.14154015938107	114.57147426297021	47.721031277735754	3	3	2	3	4	8	11	7	7	11.0	5.0	64
ems_fer_extC_112.pdb	-0.8627137670088413	1.5507865139814292	10.729944422841983	11.681207002703104	9.555598711771449	18.03528615224804	11.191138377947983	48.29302420200535	111.37075770453875	118.5498764729647	43.649536186563346	2	4	3	3	4	8	10	5	7	11.0	7.0	64
ems_fer_extC_113.pdb	1.7637069938591603	3.1333921598854046	10.10949921549653	10.422226472469658	9.601653238696692	13.112981754165528	9.89507394925574	62.118625624504695	130.25903609454122	112.40382310389566	40.19656288978467	3	3	2	3	4	8	11	7	7	10.0	6.0	64
ems_fer_extC_117.pdb	-0.13802474416445046	1.1802565247806578	10.370265064144942	10.411480714125744	9.780423860405218	14.414968631599585	11.187548066488915	58.524336179678535	120.48858845650074	114.42058625929147	45.86053863282843	3	4	2	3	5	8	10	7	7	10.0	5.0	64
ems_fer_extC_118.pdb	-0.5537437339276369	1.6741084408337032	10.458946959451765	9.381708775590933	10.754168312959829	17.86826090337976	9.656624842044964	38.77683747480303	103.8973782294632	121.82140548888661	42.29463818765602	3	3	3	4	3	8	10	5	7	10.0	8.0	64
ems_fer_extC_119.pdb	1.3327984674708668	1.0035815389921807	10.64762156078067	10.76167445939524	9.155173791203689	17.506548278654403	11.180111625830625	46.321420888906516	109.66448877472891	120.20541978342185	50.137035857960946	2	4	3	3	4	8	10	5	7	11.0	7.0	64
ems_fer_extC_121.pdb	-1.0543003804071838	0.24441015045423076	10.402945519529982	9.973045505538277	9.54877915490633	15.06427958211957	10.080692648577013	33.17119167300354	103.5071717563821	82.4784704693071	45.552464331807016	3	2	3	2	4	7	11	5	6	13.0	5.0	61
ems_fer_extC_123.pdb	0.6752069113475999	1.136112831947069	11.112047381108482	9.899565662030822	9.160652056353124	14.336474296585537	10.639671592443127	29.679764426326678	100.37235593305249	80.17168392797774	34.87967753589237	3	2	3	2	2	7	11	5	6	14.0	6.0	61
ems_fer_extC_124.pdb	0.023235944198909786	-1.2657372065926489	11.636107624944938	13.61433149664086	12.470840482662625	13.829969965482704	9.464596557900098	32.13226705717815	86.9470749262211	101.40599942481452	46.110901145543586	3	3	2	4	3	7	13	6	6	11.0	5.0	63
ems_fer_extC_126.pdb	-0.26294267927637843	-1.2483422358315241	9.111050181167379	8.917000261018279	11.180717201304928	17.514908905129925	12.131294813827584	43.69742923060446	106.36354911467214	129.1451384815945	46.40991958617726	3	3	5	3	4	8	10	4	6	10.0	8.0	64
ems_fer_extC_128.pdb	0.16712842453631302	2.299467995433893	10.575401834091222	10.280586948948873	9.867150540783783	14.258258536371125	10.61713213113598	65.55584917876224	119.40232247842226	109.97782471956675	48.72160462978795	3	4	2	3	5	8	10	7	7	10.0	5.0	64
ems_fer_extC_129.pdb	1.1692096758913155	1.0383507034560868	8.780293145935627	9.335289058616977	9.594040074208674	16.51836443920867	9.803466235963148	29.39744994250003	97.7017149863724	119.69583896560812	24.856207201619544	3	2	3	3	3	8	11	5	7	11.0	8.0	64
ems_fer_extC_13.pdb	-0.05595071645281553	1.4315470867284903	10.654040046564088	11.507245806881862	9.078588738367237	17.662902380205043	10.718900025000252	39.30676025762505	107.92512841037487	114.5005440109546	38.37852640117474	2	4	3	3	4	8	10	5	7	11.0	7.0	64
ems_fer_extC_131.pdb	0.0494440764006636	1.1337676044825642	9.885926744454451	8.803064347146396	10.39147414752958	17.594058712158347	11.091479967953063	42.76347324339831	98.54031077095239	135.15031621570503	37.759556256652914	3	3	3	3	3	8	10	5	7	11.0	8.0	64
ems_fer_extC_133.pdb	-0.4685300724629289	-0.4352271756157259	9.22463906289296	9.410334188232365	9.422359816148793	16.317510538029502	10.096459417878114	41.61459985490869	106.5642588890604	122.74817951958978	23.389309327334363	3	2	3	3	3	8	11	5	7	11.0	8.0	64
ems_fer_extC_134.pdb	-0.06631545812788205	2.5375061362440663	9.983407986817431	10.46105260761974	9.784516151584208	14.529754402260215	10.749363621628959	58.76456158016108	120.6592057688369	116.26100563567717	46.14809111905054	3	4	2	3	5	8	10	7	7	10.0	5.0	64
ems_fer_extC_135.pdb	0.6257222995043987	-0.8443003947399952	9.78498197401811	9.426379311760357	9.432224569484324	15.827595468990229	12.9744798148881	49.598213793248064	124.71437367215209	133.3712536510564	44.20601860826974	2	3	3	3	4	6	10	7	7	14.0	5.0	64
ems_fer_extC_136.pdb	-0.01341926305492701	-1.383637866623186	8.932057072736663	8.914536780278707	10.272925713748188	17.371555168919922	10.49252905836236	41.576381015493745	109.04628731916594	121.90106795196367	30.308693014493667	3	2	3	3	4	8	11	5	7	10.0	8.0	64
ems_fer_extC_137.pdb	0.3344732509693537	-1.5332784714627667	9.760206488803481	9.940958359427805	10.073030831302331	17.811312727496155	12.792383064590597	46.86524803721147	125.87568917643515	133.81401013345405	52.20800338274125	2	3	3	3	6	6	10	7	7	14.0	3.0	64
ems_fer_extC_138.pdb	1.075150909517774	0.9397529199918638	10.479029577744786	10.517758830779922	10.137847590759561	14.498685583872765	11.600602558057059	62.399573231962144	121.19843481935592	108.43838280676529	44.863241593721796	3	4	2	3	5	8	10	7	7	10.0	5.0	64
ems_fer_extC_14.pdb	1.3837905666654025	1.3245678234839613	9.435568705071518	9.540312772945121	9.605376531866968	16.3644903547873	10.300963214634649	41.15619067107854	107.22301034007654	115.95590392423071	25.605592266773513	3	2	3	3	4	8	11	5	7	10.0	8.0	64
ems_fer_extC_140.pdb	0.07067183670837468	0.9303651550096408	9.408752276137594	8.865633518254628	9.8687998797695	17.130509204377137	11.630092714510024	49.323247783301575	97.85701351171954	130.95555749432404	26.874238367521244	3	3	3	3	3	8	10	5	7	11.0	8.0	64
ems_fer_extC_141.pdb	-0.5970608098767938	-1.3297911735381025	10.525243921339458	10.128259969903976	9.81036743146801	14.571973015346959	10.871024402344228	61.490541300819096	124.5550184567164	118.49210367425411	48.002391299285215	3	4	2	3	4	8	10	7	7	11.0	5.0	64
ems_fer_extC_144.pdb	0.25910476529519977	2.125721435154829	10.888625065550062	10.65845685184498	10.023257702975934	14.215099753280043	9.78521632623198	67.80362668834147	125.44660613433446	109.00702867401839	49.160561497029796	3	3	2	3	5	8	11	7	7	10.0	5.0	64
ems_fer_extC_145.pdb	0.8700886787857753	0.9322434968375188	10.216439642443301	10.452079939843976	9.489845882251666	15.93792528969816	12.380364294300554	40.23062120817444	125.90188977723143	130.0724561359961	55.089416865322924	2	4	3	4	4	6	10	6	6	14.0	5.0	64
ems_fer_extC_146.pdb	-0.3261978154163051	-0.48780942468580396	10.171516485817396	11.944653718735255	9.172565304977478	17.396157462325966	10.650969461947525	46.65395991551689	120.64181284238336	119.04669257007208	38.486980102258826	2	3	3	3	4	8	11	5	7	11.0	7.0	64
ems_fer_extC_149.pdb	0.6425951234544426	2.015060912426203	9.836216865047758	9.238751324078558	9.018728649689749	14.111516812164451	10.929242621060252	62.10004459127785	118.29699432866778	110.69923801564572	45.999948037114315	3	4	2	3	5	8	10	7	7	10.0	5.0	64
ems_fer_extC_15.pdb	-0.38388314919899386	-0.5789693858588145	10.148445962837114	9.914173889314881	9.33678795743581	13.591328243460524	9.927368075203942	68.2648329366586	128.64333668815723	111.86797750254188	47.25610753865632	3	3	2	3	5	8	11	7	7	10.0	5.0	64
ems_fer_extC_153.pdb	-0.3159010429594984	-0.9636100478658244	10.562185141989962	11.178306083137032	11.33510298031415	15.342826053759158	10.280788273633402	19.090461465765728	83.12295402366516	91.36400868830904	39.717782036046515	3	2	2	3	3	7	13	7	7	10.0	6.0	63
ems_fer_extC_154.pdb	-1.0328189439372275	0.009432857479110612	9.990656314851096	10.064522530428865	9.876725747329376	16.088598875912094	12.612971482912954	38.693852871654684	123.40115610319619	132.93383891999207	49.42692292274938	2	3	3	3	4	6	10	7	7	14.0	5.0	64
ems_fer_extC_155.pdb	-0.5645126586666576	2.266095297629745	10.58285851332828	11.01180256464484	9.741384086431406	13.239051325903883	9.866825604100617	69.0477075185204	131.16871826216905	107.9824095413125	48.96298617683374	3	3	2	3	5	8	11	7	7	10.0	5.0	64
ems_fer_extC_156.pdb	0.4585794984069596	0.09957583572866499	9.276128356382896	8.2392398668927	9.734445264247515	16.79384348175223	10.659279096613622	46.90472878011604	104.25885477113177	131.44766601518543	34.33845710982738	3	2	4	3	3	8	11	4	7	11.0	8.0	64
ems_fer_extC_157.pdb	-0.4171152076006695	-2.1281742593241963	10.475521565189878	10.130344333805771	9.333387681477227	13.183300430932738	9.958268673995045	70.33018716377853	133.30404776894943	110.77259661532085	49.61597910536612	3	3	2	3	4	8	11	7	7	11.0	5.0	64
ems_fer_extC_158.pdb	-0.7350453574771073	-0.8340233000886355	10.491457858241153	10.481177571889019	10.167929197376285	13.982412699530792	10.713166764780619	69.61484511607469	126.88201323972906	113.16909826588812	51.25795861488436	3	4	2	3	5	8	10	7	7	10.0	5.0	64
ems_fer_extC_159.pdb	0.22083239114869693	2.346838332859344	9.858195699999344	10.463317462927339	10.57706887148904	16.246306428812947	10.48769195089481	13.466455894748536	84.77373927193807	94.56552384108558	31.02953170620991	3	3	3	2	3	7	10	5	6	13.0	6.0	61
ems_fer_extC_160.pdb	-0.0655129474280649	2.0173575459629154	9.358008079447536	9.628191880751146	10.180621111291385	16.861181097856743	10.015651451190559	41.60086204744919	102.21608656799663	124.89186146404242	31.690977296762505	3	2	3	3	3	8	11	5	7	11.0	8.0	64
ems_fer_extC_162.pdb	-0.8180570978298304	0.8487461865452159	10.723255141269727	12.016276826974297	9.544570821580018	17.498513408506295	9.912677599838856	42.737381975414415	116.53291608638905	112.95497440685081	43.798097745143444	2	3	3	3	4	8	11	5	7	11.0	7.0	64
ems_fer_extC_163.pdb	0.14508081438656234	2.0385192938754444	10.729749684629592	10.151671465320176	9.704360749063234	14.001762292297347	11.139896537292007	62.44332004835407	124.34111169715717	116.51747748151261	49.059524263266226	3	4	2	3	4	8	10	7	7	11.0	5.0	64
ems_fer_extC_17.pdb	-0.2442016659725505	2.057274389738812	10.266680213846087	9.797611452777243	9.793378926392982	16.08489150103288	12.863777612913328	38.970700332951886	124.00704491668701	133.94448786980496	40.53523354216869	2	3	3	3	4	6	10	7	7	14.0	5.0	64
ems_fer_extC_18.pdb	1.3899172220034923	0.8643318528922421	9.686094889312981	9.655130206859202	10.160827570247204	14.915032019730523	10.00919383193718	43.7085019072496	109.26303143796763	124.46375436249255	39.97070215466312	2	2	3	3	1	9	11	5	7	11.0	10.0	64
ems_fer_extC_19.pdb	-0.5213126776322566	-2.8857772769237093	9.939841032493929	10.047367136331696	9.356777218754507	13.86785593183444	9.988587510013941	69.59655626212805	130.48433559757459	108.56825255184764	48.266946100483175	3	3	2	3	5	8	11	7	7	10.0	5.0	64
ems_fer_extC_21.pdb	0.1130381320233002	0.19399922780335369	9.611773808513798	10.53836265302474	9.41605962326539	15.54347188307682	12.976559092565989	50.54266007223734	127.55442817586753	136.25762161225347	51.34505160178333	2	4	3	4	4	6	10	6	6	14.0	5.0	64
ems_fer_extC_22.pdb	-0.41208079644835577	0.2253734325478696	10.189268461059507	10.448176558243176	9.417414003854772	15.641578693022002	13.412399206749873	50.557489634480675	131.55693856719398	139.68434172745452	50.32450468598107	2	4	3	4	4	6	10	6	6	14.0	5.0	64
ems_fer_extC_23.pdb	0.044806230236431	-0.4900529783326509	9.727269449915019	10.195085847973573	9.693661622084267	15.102985409845296	10.840866264279809	58.604714667287546	123.37634152986985	114.63860696681023	43.39565495726196	3	4	2	3	5	8	10	7	7	10.0	5.0	64
ems_fer_extC_25.pdb	1.7105106072511682	3.079760410909566	9.7708795140522	10.065623627775027	9.533944507556448	13.606429034603144	10.136684682054009	67.4530307970306	131.23035850101422	112.04583702554301	38.716654066764	3	3	2	3	4	8	11	7	7	10.0	6.0	64
ems_fer_extC_26.pdb	-0.7917390665087515	-0.272672511910457	10.372240473479263	9.933187416596107	9.332757014354376	14.791312069470223	10.132883341947009	28.390228907137107	99.4263222827761	86.9381062907704	41.013888413182485	3	2	3	2	3	7	11	5	6	13.0	6.0	61
ems_fer_extC_27.pdb	0.3266713528235436	2.3525576330486984	11.243082921373269	9.686384223744168	9.307208099639762	15.60454652473119	10.229405785772702	40.30745065782145	110.53217742061986	95.04865876470252	27.705517129201326	3	4	2	3	3	8	10	5	5	10.0	8.0	61
ems_fer_extC_28.pdb	-0.8866498413873323	0.012291768110441649	9.82979872421692	9.86942421066194	9.87371793925052	16.970057164753456	12.762460086527367	44.63223687113977	125.57314137625798	132.50177381739934	58.29353621551394	2	3	3	3	5	6	10	7	7	14.0	4.0	64
ems_fer_extC_3.pdb	-0.2876577704019581	1.5731160499709684	9.935803284313307	9.189623142373307	9.534758140850784	16.29648226039212	9.512006875610057	44.16093208663046	105.94170033612815	122.43310628826853	27.953438647042567	3	2	3	3	3	8	11	5	7	11.0	8.0	64
ems_fer_extC_31.pdb	1.1527964794157717	2.3970575015640883	9.238513640833947	8.633795921841102	10.542977664642127	17.609652663880105	10.993095537654531	37.66758822001571	109.13534975807886	123.02148618584123	29.948021832807488	3	3	3	3	4	8	10	5	7	10.0	8.0	64
ems_fer_extC_32.pdb	-0.7569271532085555	1.1797628764156427	12.850423872508063	9.322645660433517	9.013987918230203	16.03791145415294	10.172623856858417	39.85630392123928	114.49391166520427	92.28109867855426	22.636808764080538	3	4	2	5	3	8	10	5	5	8.0	8.0	61
ems_fer_extC_35.pdb	-0.7621438011817762	1.0081738072877506	9.802796153172027	11.518210038363767	11.52723245351261	14.982567253722836	9.150549057215693	23.220069406234852	87.43177176117094	106.82393430464957	41.545544149943986	3	2	2	3	2	7	13	7	7	11.0	6.0	63
ems_fer_extC_36.pdb	0.3053651739692268	0.10019965127662836	9.776038973392925	9.505484148072425	9.740731675545256	16.52588808315558	9.819005657776048	45.75757266890421	103.28378387793101	121.81931769723107	24.881715874006535	3	2	3	3	3	8	11	5	7	11.0	8.0	64
ems_fer_extC_37.pdb	-0.7386739566518662	0.8387948356968477	10.58071514673401	11.055395592090818	11.68726696315729	15.202072777824581	9.672475939244638	16.60706817609398	85.56392873393735	98.03126363782486	41.329913307795294	3	2	2	3	3	7	13	7	7	10.0	6.0	63
ems_fer_extC_38.pdb	0.5424668372540887	-0.6971518727513343	9.322067662010026	9.240756322343191	9.783496497959522	16.619388069153757	9.99602413648497	45.51916870905323	106.66714859336253	130.99634877191875	30.811144091207353	3	2	3	3	3	8	11	5	7	11.0	8.0	64
ems_fer_extC_39.pdb	-0.4292815255579928	1.7340646158383142	10.564819890235938	10.196821638648395	9.76677603919512	14.206704801254935	10.427592572593158	51.97768098455436	119.25604792631181	114.63852798538505	47.296590740294135	3	4	2	3	5	8	10	7	7	10.0	5.0	64
ems_fer_extC_4.pdb	1.0247873796862998	0.4307441217684498	9.138902248660013	9.506138549031787	9.86545197302072	16.56233600607255	9.600341439348192	41.26461506574959	100.16145939114995	124.1263516727543	24.476995589508775	3	2	3	3	3	8	11	5	7	11.0	8.0	64
ems_fer_extC_40.pdb	-0.7384031298435628	1.4368685197070703	10.432675004559234	9.506583799236239	9.10558028734993	14.995939476017028	10.450212701798792	23.507072808187083	95.10898082139568	79.12190862421299	31.02052919693819	3	2	3	2	3	7	11	5	6	13.0	6.0	61
ems_fer_extC_43.pdb	-0.5891812206425427	0.4840033048584954	10.848057863233164	10.440922592822282	10.469238152810021	13.921474422982362	10.14374847866148	75.48052497021706	128.09133081255624	109.83268728401873	50.46006685521033	3	3	2	3	4	8	11	7	7	11.0	5.0	64
ems_fer_extC_44.pdb	0.8138167029408362	-1.357368372394495	9.758555666319948	8.918499418118648	9.73330620457157	16.22925105990789	10.082805893497625	37.893252405879814	105.55956942786327	124.99418543358999	28.530687947643248	3	1	3	3	3	8	11	6	7	11.0	8.0	64
ems_fer_extC_45.pdb	-0.7188162157783763	1.7518407094433253	8.10399328408722	9.970835011143475	10.06043958684488	16.770439921861854	10.785459949816083	56.698452073244454	119.74916797925225	124.11231214245066	51.29202330984565	3	3	3	3	4	6	12	6	6	11.0	5.0	62
ems_fer_extC_46.pdb	0.5553568318760024	-1.455103945345495	9.853838545188273	8.866397179388327	9.910597369794436	16.866878229906526	10.858055962706038	46.242400552967574	101.28103224986896	126.2040748052574	33.1180389735016	3	2	4	3	3	8	11	4	7	11.0	8.0	64
ems_fer_extC_47.pdb	0.6146667399131724	0.04884429359876058	10.058104196929268	9.929020498076564	9.75229716958408	13.84904839935863	10.09310671704061	57.24819434067667	120.3874786587388	117.13948674197472	34.0677991806675	3	4	2	3	3	8	10	7	7	11.0	6.0	64
ems_fer_extC_49.pdb	1.5785928359537533	2.282404518900368	9.191677906127914	9.321567186369485	10.736681205207004	17.68200609966953	12.406533266791335	41.685140457571876	109.7132870732737	134.76540498606238	40.84971590142381	3	3	3	3	4	8	10	5	7	10.0	8.0	64
ems_fer_extC_50.pdb	0.8414451697198791	2.5863530204589256	10.157740559236094	10.006232807493294	9.52192202910565	14.295937684880975	10.952864515276357	56.913205695378416	126.14832228746693	112.20305753656211	42.81409563239815	3	4	2	3	5	8	10	7	7	10.0	5.0	64
ems_fer_extC_52.pdb	-0.2544261144137225	-1.0619845040399398	10.20075351074982	10.64072905866886	9.633170305713938	16.386832394944424	12.71471029411466	42.74542159118816	124.41635940790887	134.1040217410241	54.70010543027241	2	4	3	4	4	6	10	6	6	14.0	5.0	64
ems_fer_extC_54.pdb	-0.6687345154992951	1.3816270415299492	11.185107005497617	11.234814049640523	9.43985453780396	17.752162930275887	10.523355416103577	40.38404850638657	108.45771364250336	118.18848246798575	40.908670829165814	2	4	3	3	4	8	10	5	7	11.0	7.0	64
ems_fer_extC_55.pdb	-0.5662491647328628	-1.2516045973971046	9.90412983319623	10.196060713824734	10.291637978313595	15.919147482373404	10.480636713753626	13.019650804540024	87.59063199927245	94.84229328378308	30.87457693798935	3	3	3	2	3	7	10	5	6	13.0	6.0	61
ems_fer_extC_56.pdb	-0.011013160243778788	1.7342916481624753	10.273904967997881	11.764552626428253	9.55107766871769	17.82243109763076	11.257145035483793	46.91741325361144	114.1336029073633	120.51047646126587	41.879408980845696	2	4	3	3	4	8	10	5	7	11.0	7.0	64
ems_fer_extC_57.pdb	-0.05401440102232327	3.3342346640748017	10.389662118002201	10.56589369660836	9.465203131592792	13.567602139674346	10.154645581593114	73.65497471530252	127.4527022469365	109.79437629315969	51.77065565321364	3	3	2	3	5	8	11	7	7	10.0	5.0	64
ems_fer_extC_6.pdb	0.7860050976834596	1.5180038382328755	9.416021828146151	9.777311930338561	10.426754028196566	16.639873584788514	10.292472140508353	43.91690072102604	106.402343928728	117.89606603998111	31.83159724750241	3	2	3	3	4	8	11	5	7	10.0	8.0	64
ems_fer_extC_60.pdb	-0.16183601094480632	-1.7063106223703293	10.086334125951812	9.884103827646411	9.011332030382947	15.88682052272418	13.365974581694186	40.28551908375317	134.9408748929784	136.19568482066927	52.59126561267896	2	6	3	4	4	6	8	6	6	14.0	5.0	64
ems_fer_extC_61.pdb	0.4612797137021547	1.0625719755247378	9.796750340962872	9.923730372532034	9.772929677379322	16.288370139524986	10.03270360841059	45.67804270624966	107.18909813339366	123.77176705193811	30.386919908542065	3	3	3	3	3	8	11	4	7	11.0	8.0	64
ems_fer_extC_62.pdb	-0.4978885292335196	0.9851179054484208	11.151765789127547	11.753209577002647	11.547876827554452	14.312567700108094	10.47155724615056	30.47376302400118	86.26636666458809	90.75458853567599	56.29184782635285	4	2	2	3	4	6	13	7	7	10.0	5.0	63
ems_fer_extC_63.pdb	1.691018638434804	0.2933904150483196	10.684529240569637	11.35931644334289	9.59274659795895	18.21591594997996	11.127250419860287	47.34151295072632	112.25649611957594	121.62549209819703	46.4853959170287	2	4	3	3	4	8	10	5	7	11.0	7.0	64
ems_fer_extC_64.pdb	1.4752938701418492	1.6614417469194858	10.45061291542796	9.88268873403814	9.883132681302131	16.617418834445854	9.995812317380588	42.086347621111294	105.55322355762117	125.74776147681268	34.13034739156499	3	2	3	3	3	8	11	5	7	11.0	8.0	64
ems_fer_extC_66.pdb	0.5859465493549473	-0.3681857848844015	10.719639665088026	9.919839952553955	9.439726994203909	13.3282914887843	10.525623713354184	61.86793463097007	128.43563778299765	115.91442904929437	46.217426261013784	3	4	2	3	4	8	10	7	7	11.0	5.0	64
ems_fer_extC_68.pdb	-0.605837526320359	-2.67546460729948	11.259992112042045	10.41578388436456	10.240534310148483	14.31116121405057	9.389950517388696	73.64394804698925	130.1598160596543	115.71445645023907	51.29071266131767	3	3	2	3	4	8	11	7	7	11.0	5.0	64
ems_fer_extC_72.pdb	-0.13236833183829075	2.7566809872600655	9.631203598136116	9.989461706486495	9.426134415758675	13.773061848063035	10.177812615335997	62.079176218845184	126.16569813586683	109.82138472688467	40.108787134232315	3	3	2	3	4	8	11	7	7	10.0	6.0	64
ems_fer_extC_73.pdb	-0.29181834198635803	1.0998460889858894	10.21818263576517	9.650221524267621	9.665823399680017	15.605715897406606	10.34595904487438	26.608915443594547	92.55720283446212	84.62542550965587	33.40658055553468	3	2	3	2	3	7	11	5	6	13.0	6.0	61
ems_fer_extC_74.pdb	-0.6275466031661611	1.0518941860796307	9.434463326402376	10.535026934338196	9.82652673898043	16.519841924969533	9.930287353211659	40.06661847016257	102.0200341402898	123.98652174018747	35.60395288300285	3	3	3	3	3	8	11	4	7	11.0	8.0	64
ems_fer_extC_75.pdb	-0.245955847150522	0.3773879577678888	10.248758411722823	10.040416012907283	9.708086763842074	16.11130985798485	12.682399082860403	46.42193720921809	125.32387120929646	130.0502784816204	52.5402866435404	2	3	3	3	4	6	10	7	7	14.0	5.0	64
ems_fer_extC_77.pdb	-0.3981221883553289	-0.19774677840797794	9.978287929327706	10.147510073412093	9.51029785466493	15.544054756401243	12.901196545408714	47.64031535378085	124.63253998849899	134.96543318558022	50.381627344426064	2	4	3	4	4	6	10	6	6	14.0	5.0	64
ems_fer_extC_78.pdb	-0.6429108425861517	-0.8481358906327451	9.970139686252079	10.305024367538174	9.446402884402316	16.04636755842268	12.777690160931881	36.63008297807913	118.81949338592824	136.3278128452194	53.25118100320544	2	4	3	4	4	6	10	6	6	14.0	5.0	64
ems_fer_extC_8.pdb	0.3625796073489104	-1.8841747424292916	10.834049292505963	11.200368157322242	12.046715178662684	16.179871934253462	10.289847807440877	21.775305576024007	79.80384699963365	91.55523915469855	48.743354827812986	3	2	2	3	3	7	13	7	7	10.0	6.0	63
ems_fer_extC_80.pdb	-0.1646378271767222	-0.13543509213463084	10.765809049596847	12.104353910060624	9.907425881486214	18.264391163593015	10.977316848524165	44.2094460471443	111.12278779899022	126.06285160322733	47.32126032176775	2	4	3	3	4	8	10	5	7	11.0	7.0	64
ems_fer_extC_81.pdb	1.4544955157837165	1.9424719860624284	10.126969284920227	9.895030874915813	9.617032611501774	15.278824279267992	9.866938553344314	26.110992700778496	95.03213119941539	79.8371668826267	35.25780588907749	3	2	3	2	3	7	11	5	6	13.0	6.0	61
ems_fer_extC_83.pdb	0.7266872206626818	1.2078063489351687	9.529904685055861	11.166443280651176	10.760716392593778	17.54201100018538	12.036509618240665	39.505810184131185	98.71502659200478	128.91630248555097	42.441074349486286	3	4	3	3	4	8	10	4	7	10.0	8.0	64
ems_fer_extC_84.pdb	-0.8271742035439508	-0.4479327371995336	10.438052834186385	9.839390957342253	9.327019873989538	13.420521726073098	10.537638095970692	72.36047865092677	124.31925990416292	111.02649350487349	50.51701232030521	3	4	2	3	4	8	10	7	7	11.0	5.0	64
ems_fer_extC_85.pdb	-0.5157151876376243	-0.6450247608204948	10.085091442508096	10.784927028908921	10.47678011106939	14.54731989398223	10.087043219561703	67.25903702405081	127.61337861810875	114.50642393585258	46.18726130585386	3	3	2	3	5	8	11	7	7	10.0	5.0	64
ems_fer_extC_87.pdb	-0.009968133313661802	-1.6933008147833113	9.487966294045972	9.814588549267103	9.616154583004773	16.498074587337747	9.969174160281108	39.26444222194121	103.96745592903594	124.68196798495075	29.44017419640815	3	2	3	3	3	8	11	5	7	11.0	8.0	64
ems_fer_extC_88.pdb	0.1596526282676205	-0.17966190386925585	9.9645003696797	10.533959676367349	9.455084918944117	16.251956458839047	13.455479800498853	43.44662614607817	123.2525837239663	134.89598861282022	49.15627673837756	2	4	3	4	4	6	10	6	6	14.0	5.0	64
ems_fer_extC_9.pdb	1.0097866272553402	0.991232324590856	9.759940215046985	8.721944246554209	10.128310445317867	17.478249655804362	10.46678355989016	41.05808764337398	105.86597356829205	125.04708727471886	28.01204343381575	3	3	3	3	3	8	10	5	7	11.0	8.0	64
ems_fer_extC_90.pdb	-0.5153704725589059	-1.7623006411961302	10.659566893896029	10.28026437695062	9.634687423141065	13.974222570862395	10.398034858146982	64.24673068763737	124.48218770482639	113.80782630082027	45.06503542629076	3	4	2	3	4	8	10	7	7	11.0	5.0	64
ems_fer_extC_91.pdb	-0.28573968954073514	-0.7318405746460314	9.392498060321639	9.564940415983902	9.699095173955955	16.28234385071315	9.783552034151942	41.35799400469238	107.31306322463848	124.93715416609881	29.16487717077282	3	2	3	3	3	8	11	5	7	11.0	8.0	64
ems_fer_extC_92.pdb	-0.12948379373517213	0.8780477741554695	11.508341161957267	11.752303688627835	11.526685904639267	15.41627386798706	10.25468263299992	26.68979462832476	88.69714124112008	97.156189888383	53.46052011023641	4	2	2	3	4	6	13	7	7	10.0	5.0	63
ems_fer_extC_93.pdb	0.6090820653675613	-2.5222163173066217	10.42680987935447	10.972838231236661	9.806722728369104	16.244333009083498	12.721849973240227	36.03830836349417	123.84985716887338	134.10563226523254	48.284807940736	2	4	3	4	4	6	10	6	6	14.0	5.0	64
ems_fer_extC_94.pdb	-0.4301750118476287	-0.6956786463877758	10.112492549994602	9.353704285752572	9.195220914437355	15.368646620961785	12.866453204923648	50.02672038254271	122.01860172851426	134.40105134697262	49.61512451753981	2	3	3	3	4	6	10	7	7	14.0	5.0	64
ems_fer_extC_96.pdb	1.5306693393865631	2.9144336899752488	10.23906081174468	8.720297724561934	9.768129823052103	15.783765130911503	10.268608066375327	19.055844003629897	88.01220139316186	85.24574087077171	29.225949025358425	3	3	5	2	3	7	10	4	5	13.0	6.0	61
ems_fer_extC_98.pdb	0.1685318290477995	1.474270182381028	12.326247714999662	9.882732784002613	9.502025994491905	15.960104512306609	10.224724251449612	45.757656571836826	105.60227933353077	93.2083949641045	32.69880759987924	3	4	2	3	2	8	10	5	5	11.0	8.0	61
ems_fer_extM_101.pdb	-0.7115903553630506	0.3248561735474097	8.54884810622441	10.104127068026756	10.0656762752564	15.910499966173623	11.022727593327595	46.202665427171176	117.15698874553799	121.97185258442664	45.73632556014002	3	2	3	2	3	6	12	7	7	11.0	6.0	62
ems_fer_extM_103.pdb	-0.09468509804252988	0.7753103386276776	10.841246951976972	10.545368756163501	9.648615340830315	14.252202892535598	10.976320785217604	57.17527178797154	126.04150585997527	113.8142341974465	49.52719522096666	3	4	2	3	5	8	10	7	7	10.0	5.0	64
ems_fer_extM_107.pdb	1.459937823555041	1.1409698844817768	12.012906150410545	11.850540398702345	9.701664189812092	13.474642216399035	10.76657269900877	49.7813748944251	121.12542623683153	101.70862358976147	52.23817920415893	2	3	2	4	3	7	11	6	6	14.0	6.0	64
ems_fer_extM_109.pdb	0.7312714846721267	1.071227825201182	11.037367029499281	11.274616549027028	9.363011611396704	14.656224544072773	9.58585557837063	47.611311514076085	111.64730081078645	99.8091581720111	57.55821007288773	2	3	2	3	4	7	11	6	7	14.0	5.0	64
ems_fer_extM_11.pdb	1.28213077777607	-0.026146512999080773	11.246335196727111	11.697200796213691	10.019661537095564	13.87765829489149	11.021280940984797	50.01637255729183	111.72561237828775	91.49474463520833	56.281508158923295	2	3	2	4	3	7	11	6	6	14.0	6.0	64
ems_fer_extM_111.pdb	1.3106894350544724	2.4129282013784046	11.80964030647706	11.619606162957139	9.776290521047768	14.453645113114822	10.288175908090423	49.856827034327566	109.20211213689268	83.47169700517111	61.815060429461234	2	3	2	4	4	7	11	6	6	14.0	5.0	64
ems_fer_extM_112.pdb	-0.2356333869030343	1.2715830316670969	10.185543469760285	10.097348800127119	10.02363773367325	16.32236654103809	12.57950317967887	38.80038820153115	123.85204628069528	130.99093271207383	48.230109869700215	2	3	3	3	4	6	10	7	7	14.0	5.0	64
ems_fer_extM_113.pdb	1.6246091972989514	3.0577900555340363	10.58066528665203	10.89330608799122	9.758754403041866	15.651422107271918	10.395140684954677	54.2380222768457	112.29210972222664	102.64490725698427	59.079199726423525	2	4	2	4	4	7	10	6	6	14.0	5.0	64
ems_fer_extM_115.pdb	1.9108766783139253	3.1246827702653777	10.490945348056982	9.664481415349504	9.309208588889046	13.681247884878776	10.199171918688092	47.106008577824035	106.07326185631463	97.15730367470516	51.13235596965184	2	1	2	3	3	7	12	7	7	14.0	6.0	64
ems_fer_extM_119.pdb	1.3284272340460341	1.920995720775026	11.124424213167579	10.501457148007058	9.999426702688963	14.116218721031494	10.2899965241302	67.39054386297042	127.56055572366671	116.04798402227213	50.237527152926596	3	4	2	3	4	8	10	7	7	11.0	5.0	64
ems_fer_extM_122.pdb	-0.7506674718262035	0.7394442262698341	10.38859146880004	11.653589486768693	10.71932851233879	14.117212139140209	9.80067480991332	63.84667273636709	127.69507979031748	112.5282020085422	48.97979854800586	3	3	2	3	5	8	11	7	7	10.0	5.0	64
ems_fer_extM_125.pdb	-0.12387851974094086	0.24535587185087135	12.292717886956309	9.635692384662168	9.051414352284107	13.31414300734373	11.041677427489331	58.30539932103194	129.2952742986161	116.50055277595993	42.35170032176713	3	4	2	3	4	8	10	7	7	11.0	5.0	64
ems_fer_extM_126.pdb	-0.15768612591519598	0.9882857422218474	11.530718590985112	11.837555560128056	10.59025135384441	13.493793732422281	10.057843357745194	57.3239936280293	117.09193948556523	96.70082009852541	61.393923569055076	2	3	2	4	3	7	11	6	6	14.0	6.0	64
ems_fer_extM_127.pdb	-0.7163432045724576	-0.3586548888762268	10.682281462396721	11.666740752240958	9.797542716437018	18.278443549231664	11.115339159032919	47.281583421740955	117.77785017377862	121.6387659705865	44.564609823001796	2	4	3	3	4	8	10	5	7	11.0	7.0	64
ems_fer_extM_129.pdb	-0.35659471648439484	-0.17200454245599542	10.11854309005193	9.908650776519496	9.485314728826761	14.011362321344773	10.751733747279866	62.31939295323284	125.34781760075292	116.82673377180899	45.41572954382261	3	4	2	3	4	8	10	7	7	11.0	5.0	64
ems_fer_extM_13.pdb	0.6209729336119937	1.246985559254817	10.105532863693218	10.599643286712789	9.27069871562688	16.236684184711915	13.030536916446568	35.43059700357384	120.65124191283476	130.96268277613166	52.01338961806839	2	5	3	4	4	6	9	6	6	14.0	5.0	64
ems_fer_extM_132.pdb	0.5718647046499873	1.5495191985363508	10.229604087676721	10.766580869640524	9.65264081926674	15.667983623284975	12.21930696553565	43.079722579212245	130.65522837422762	126.29010437932298	55.83774098443006	2	3	3	3	5	7	13	7	7	10.0	4.0	64
ems_fer_extM_133.pdb	0.0601473379452893	-0.5156989337115926	10.54682232858436	9.922006679374672	9.148147667454639	16.247923157745433	12.867327805186388	39.05938747980592	121.71197629432316	135.72384646415864	45.788480162102	2	4	3	4	4	6	10	6	6	14.0	5.0	64
ems_fer_extM_136.pdb	0.06931645169532336	0.4278055465532371	10.582344353528578	11.963210804378562	10.128735834601617	18.411247100257352	11.279133515585185	43.56652506720848	114.55825347946102	121.65897394829588	44.92573890567051	2	4	3	3	4	8	10	5	7	11.0	7.0	64
ems_fer_extM_137.pdb	-1.1151808731419697	0.5171642011437843	10.075111651277833	9.73715383196481	9.785756046647073	16.32236313221832	12.301573921425083	43.05508871553297	122.44759699318602	133.15457942829275	51.47324616150822	2	3	3	3	4	6	10	7	7	14.0	5.0	64
ems_fer_extM_14.pdb	0.44957778235723417	2.3763995777730753	10.214034241516668	9.637777785551682	9.462971834342055	13.96842504722705	10.78486392357363	60.64635351990109	124.17679599150146	112.10770953318868	44.561761619881494	3	4	2	3	5	8	10	7	7	10.0	5.0	64
ems_fer_extM_140.pdb	-0.20228417070902474	0.3014532581342547	10.25286771892991	10.43924889245019	10.094511108985497	13.535288407241923	10.147052106009216	72.14685733775492	125.2516477060109	113.05164522263534	41.904391626239374	3	3	2	3	4	8	11	7	7	10.0	6.0	64
ems_fer_extM_16.pdb	0.5271138938436104	-1.0704554822354695	10.10401095325699	9.823536123899123	9.7461924200046	16.051704293937146	12.805546615886119	47.91090496845292	123.84262217157017	131.92921584279262	45.471210134369315	2	3	3	3	4	6	10	7	7	14.0	5.0	64
ems_fer_extM_17.pdb	1.5219264272145918	1.5998891152716783	10.80608818406721	12.375009373239633	10.295646669222176	15.425680802260345	9.856225661118419	53.62113858007802	115.35079699474696	101.72038814141129	49.63570930126127	2	4	2	4	4	7	11	5	6	14.0	5.0	64
ems_fer_extM_18.pdb	0.0935837292648516	1.5915426550095781	10.653669869345492	9.514858089057237	9.384786892527886	13.559726501830507	10.489366708243166	69.64471983094124	124.2115550871556	110.7685559834035	42.225028695237675	3	4	2	3	4	8	10	7	7	10.0	6.0	64
ems_fer_extM_19.pdb	1.9421513234630108	-0.08411249165370423	10.167133844328054	10.94321127640328	9.310331295036356	15.142846215292556	14.044223350920213	48.69674054402105	131.76791125476672	139.8041744662369	50.02453008011579	2	4	3	4	5	6	10	6	6	13.0	5.0	64
ems_fer_extM_2.pdb	0.9720637910129846	0.8844427731475167	10.495990739558511	10.123958776101631	9.574171760517519	14.223559817762474	13.046755831367186	55.35588537029423	132.88079102546882	122.10427723005195	50.712205821428626	2	3	3	3	4	7	13	7	7	10.0	5.0	64
ems_fer_extM_20.pdb	0.2576803913827725	1.7862209453058708	10.057336435586288	11.127949257322904	9.314212063858289	15.027773006576517	9.99528860969438	42.684502814534966	108.50189331679391	99.91635495901184	55.14649081032451	2	3	2	4	4	7	11	6	6	14.0	5.0	64
ems_fer_extM_22.pdb	1.4026769486310855	2.9577040798384044	10.620086574329335	9.972838511616226	9.609599232612586	14.597275343022066	10.840197190549627	69.61056130957994	122.96544774393998	113.72752293737965	47.11522088356938	3	4	2	3	5	8	10	7	7	10.0	5.0	64
ems_fer_extM_27.pdb	0.26370986545216457	-1.2108207654768004	12.000541665277959	9.922183207205304	9.413232119528466	13.26369113143095	10.529770389383637	50.52843063858112	129.7106340195234	117.52018731151607	44.606297816569594	3	4	2	3	4	8	10	7	7	11.0	5.0	64
ems_fer_extM_29.pdb	1.4891246736439545	2.1535828718245864	11.474774676032514	11.430098328547977	9.91559489674401	12.642468903442781	10.949526042231852	58.91511077020535	124.57517941015449	99.10490095146663	56.20774631079711	2	3	2	4	4	7	11	6	6	13.0	6.0	64
ems_fer_extM_3.pdb	-0.4921470607720299	-1.1094923229366642	10.30667765977475	11.108006331691481	10.505921213413366	14.415063870132517	10.649969289627084	57.409606897443666	118.80629296387944	116.86979802282167	46.69799075826438	3	4	2	3	5	8	10	7	7	10.0	5.0	64
ems_fer_extM_32.pdb	-0.6695670335470124	0.2784067274492142	10.358437676048673	9.997146946773968	9.166868489954831	13.673849280111527	9.771063576780557	73.45347922161956	131.44248009732132	110.53888004899645	48.449385415426505	3	3	2	3	4	8	11	7	7	11.0	5.0	64
ems_fer_extM_33.pdb	-0.7987623497482286	0.12730928101080186	10.172113557847757	10.033043475131441	9.353878321611315	13.986577700066585	10.785449383776271	65.40374338447113	120.50634800686336	112.7369099585915	44.30772764134651	3	4	2	3	5	8	10	7	7	10.0	5.0	64
ems_fer_extM_34.pdb	-0.4542894221802122	-0.5234584561555906	10.810469428535747	12.940828198642336	10.801906960829333	14.173110497261527	9.786387634646958	57.056045583307935	119.37583176452304	102.47333133470055	63.6572116989122	2	4	2	5	3	7	11	5	5	14.0	6.0	64
ems_fer_extM_35.pdb	-0.7313232773598245	2.098370341730674	10.966299487463155	10.163970063856922	9.70104356504064	13.132850859200376	10.245098185143135	57.91377903895929	128.70289683745395	112.48958564769396	40.918356700625246	3	4	2	3	4	8	10	7	7	11.0	5.0	64
ems_fer_extM_38.pdb	-0.7204027759482351	1.3548368471109398	8.019372123607122	9.788664974658756	9.74957425779882	16.79879748267384	10.774604845367012	57.31952414272234	117.10949008293363	123.19331387820084	49.46308237532542	3	3	3	3	4	6	12	6	6	11.0	5.0	62
ems_fer_extM_41.pdb	1.110971209753127	1.5565734332015744	11.640372327746697	10.942922011128648	9.304082276767332	14.903493631554488	10.831055583998728	54.16864553656586	112.36315961730229	88.74639702445987	59.74579530645124	2	3	2	4	4	7	11	6	6	14.0	5.0	64
ems_fer_extM_43.pdb	0.7112145132792693	2.702286255572993	9.628922491834174	9.560330362321933	9.094948602473385	13.714471357333142	10.93972653497335	62.62480561299628	123.30841753184639	113.56645703709943	34.69046532931578	3	4	2	3	4	8	10	7	7	10.0	6.0	64
ems_fer_extM_48.pdb	-0.05083610828744549	2.073891306308268	10.64813191089756	11.31474198270109	10.264076855399134	14.155949053196473	9.944026035691607	59.91019572691208	122.14721220058009	110.71022569831345	48.00491895114093	3	3	2	3	5	8	11	7	7	10.0	5.0	64
ems_fer_extM_49.pdb	-0.20036337064568174	0.8413091330591337	10.137583099916359	9.721837822707208	9.68639223996895	15.77273566950261	12.594765026123563	40.44479848240978	125.53006297582048	131.16419123307185	48.34137838892446	2	3	3	3	4	6	10	7	7	14.0	5.0	64
ems_fer_extM_5.pdb	0.5991285957223562	0.7703798276046049	9.621674675356163	10.080831681493953	9.882941651375356	16.132037462763343	12.595591558354775	41.80234151936831	123.48774254095007	133.05020689831903	47.084741941223655	2	3	3	3	4	6	10	7	7	14.0	5.0	64
ems_fer_extM_52.pdb	0.3119491633897873	-0.6375064895053904	10.331236794731147	11.433498669261308	8.901680211107134	17.64332583429502	10.734066875395106	41.7509054951882	111.0046364208846	120.51321477634167	45.318001713580394	2	4	3	3	4	8	10	5	7	11.0	7.0	64
ems_fer_extM_53.pdb	1.85750049463682	0.5357774904182577	11.916330234178645	10.70634376699062	9.564642699978009	15.156320985151995	10.680521597890738	50.10934019673164	115.61397134572897	95.73281310677244	57.66715774800568	2	3	2	3	4	7	11	6	7	14.0	5.0	64
ems_fer_extM_54.pdb	1.572439048695592	3.317654326241148	10.16198557943607	9.854525720123291	9.783845347764832	15.789946688320402	14.028409051838857	52.50719454365617	124.64262308121071	136.54837956245984	52.655702198062556	2	3	3	3	4	6	10	7	7	14.0	5.0	64
ems_fer_extM_57.pdb	0.3933496371299308	0.2054297724535214	10.608711277294958	10.61349796245272	10.132293218029709	14.2636563701117	9.867820736662635	62.24867711566034	129.0449371044201	118.30781035392583	41.690066678277645	3	3	2	3	4	8	11	7	7	11.0	5.0	64
ems_fer_extM_59.pdb	-0.4365207594448764	1.9940814920858736	10.558835328588565	10.595967259860743	10.484516061968407	14.45652861063126	10.576238719885255	72.88311144852196	123.48613663718237	105.47649311363182	52.721379564075846	3	4	2	3	5	8	10	7	7	10.0	5.0	64
ems_fer_extM_63.pdb	-0.31654525020298513	-0.5752119079338046	10.574078138059273	10.180284906368566	9.245333676692717	13.04424642141045	10.265741744364284	77.18757737850594	135.30056634188313	115.76932334806672	47.78328082385505	3	3	2	3	4	8	11	7	7	11.0	5.0	64
ems_fer_extM_65.pdb	-0.2755051156302936	-0.39666682061575786	10.608295550478976	11.550605523954145	9.630558437842215	18.22522905934272	11.234328925251555	46.84452819144419	113.94113571916459	124.39316461989212	42.171221624116704	2	4	3	3	4	8	10	5	7	11.0	7.0	64
ems_fer_extM_66.pdb	-0.4325854432155904	-0.37528807986074375	9.930919017958512	10.006952949218856	9.666774464751397	13.356257029666509	9.801878485109857	73.04479663780171	130.1622686791491	107.27986392372739	40.482283500762726	3	3	2	3	4	8	11	7	7	10.0	6.0	64
ems_fer_extM_67.pdb	-0.18537818391570388	-4.601506675639217	11.758364264350982	9.518294957606633	9.493281608590348	16.574465700381566	10.832928977073285	45.3123227063013	114.12043058939611	104.55919017008685	34.34995041168319	3	4	2	3	2	8	10	5	5	11.0	8.0	61
ems_fer_extM_7.pdb	1.964780976879336	3.2325775534190178	10.334236873477552	10.682714833080913	9.961269865674499	15.449419141505324	12.981112713518245	53.1205946224503	134.764962675569	123.64650105068482	63.15575051326035	2	3	3	3	5	7	13	7	7	10.0	4.0	64
ems_fer_extM_70.pdb	-0.08105783881151092	0.14824171010629286	10.440633308205838	10.150173007939879	9.35331407588894	16.025653903975332	13.466369277983588	43.196240772609286	122.56413092501538	135.6587132850114	44.02078015237769	2	4	3	4	4	6	10	6	6	14.0	5.0	64
ems_fer_extM_74.pdb	-0.7475182910674532	0.5701953679116116	10.294433459460018	10.001794704418153	9.297183496719036	13.750608035036963	10.089952034147885	72.8080894042189	123.81407722345185	109.78005028098268	46.303271164841526	3	3	2	3	5	8	11	7	7	10.0	5.0	64
ems_fer_extM_75.pdb	-0.33777251957720184	1.545197938099062	10.038995923740325	10.587540132629664	9.612848684346014	13.142973332151364	10.178639176471151	60.89336394057389	128.67271247252407	111.01471320975372	37.41498350032822	3	3	2	3	4	8	11	7	7	10.0	6.0	64
ems_fer_extM_77.pdb	-0.4078580092760829	0.03391976805873071	11.052180179409184	9.870112765313277	9.421269209612891	15.481659308234697	10.33243626934132	41.263261979011396	112.84093474012066	95.30972986616501	27.01996681391023	3	4	2	3	3	8	10	5	5	10.0	8.0	61
ems_fer_extM_78.pdb	0.6224261994157613	-4.555939035205959	10.178984722241388	10.5543771379268	9.97450291790964	15.365824875677845	13.422879799789316	56.95454896933408	133.12397402100598	135.79438401751415	51.55537460974804	2	3	3	3	4	6	10	7	7	14.0	5.0	64
ems_fer_extM_8.pdb	-0.7565108940877785	0.3620896358175083	10.758974109841986	9.86320709015406	9.824667326828793	14.300033499999612	10.782365748758481	61.36927439043332	123.5292142213295	113.80020591746587	41.322571463146446	3	4	2	3	4	8	10	7	7	10.0	6.0	64
ems_fer_extM_84.pdb	1.894862535052605	-1.6050832094449328	11.00807507544033	11.126442990059207	9.995114346490517	14.222484636126419	13.090290561924945	45.898815021053885	136.8983901994101	128.6015809484323	44.65849915851807	2	3	3	3	4	7	13	7	7	10.0	5.0	64
ems_fer_extM_9.pdb	1.6422629358620369	2.8796873588517933	11.355377671672857	11.655532070173502	9.637061088632866	14.492958643446872	10.28866831889468	50.09441928829051	114.30093923693869	91.33040595594726	52.41133175317053	2	3	2	3	4	7	11	6	7	14.0	5.0	64
ems_fer_extM_92.pdb	-0.6518577190924773	0.6188663433630329	12.358124615344906	9.735959927505856	9.274200115912969	16.220683379022592	10.097582641024234	40.643326097910986	101.44117356782657	92.60551351152587	32.655406524206775	3	4	2	3	2	8	10	5	5	11.0	8.0	61
ems_fer_extM_93.pdb	-0.3339577308915632	0.7031641428196446	10.219081621285742	11.213631481971813	10.737671632478746	14.901347741060206	10.88049141077737	58.74910183253004	120.03363615892432	115.9140352002512	45.56250640755359	3	4	2	3	5	8	10	7	7	10.0	5.0	64
ems_fer_extM_95.pdb	0.27911179987408824	-1.2986779377492148	10.15539209265481	10.74169711151409	10.101029026322625	15.776615174998728	12.919201753978463	43.11143324940281	128.05749081204286	133.46223084681	45.943563397909585	2	3	3	3	4	6	10	7	7	14.0	5.0	64
ems_fer_extM_97.pdb	-1.1694574732219685	-0.3784987657443002	10.103367193849285	11.026191254380413	10.635705636188849	14.164408471066013	9.332855316701282	63.44493462333929	121.89023118908061	114.71401601936321	47.40916690579976	3	3	2	3	5	8	11	7	7	10.0	5.0	64
ems_fer_extM_99.pdb	-0.1847317280581255	0.7297547156049107	10.539325462998331	11.890861687367282	9.187305741593075	17.61075513091817	10.636688104219589	42.694448061886675	116.18502786296838	122.6343429066269	40.92633548191751	2	3	3	3	4	8	11	5	7	11.0	7.0	64
ems_ferrC_1002.pdb	0.25429879179130505	-2.049741771698859	9.445275012201733	11.005398772824584	9.42771184532978	14.061096976054182	10.973102552670715	44.276334408231406	108.04469378732858	118.05184893435508	49.685865408308906	2	3	2	3	4	7	10	6	7	14.0	5.0	63
ems_ferrC_1003.pdb	-0.6157088046698426	-0.3295533885300066	10.03516596188888	9.28082486432226	10.478983038073032	16.045573280191647	10.982941265156507	33.58389352015212	98.05568657560985	111.47577909914405	41.00027413350508	3	3	2	3	3	7	10	6	6	14.0	6.0	63
ems_ferrC_1004.pdb	-0.8948633780446945	-0.5891028701405044	10.247255066906941	8.365267030906267	9.114693938036634	15.42308197799649	10.20757879269942	32.075678837609075	99.59200794919411	117.4151226171132	40.44169126979885	3	1	3	3	3	8	10	7	7	12.0	5.0	62
ems_ferrC_1005.pdb	-0.5919665020015901	-0.5793440538745758	9.162462050446202	10.603994188040646	9.775032652233035	16.606598266519107	10.271105777664665	38.02383381094271	102.71492976972552	98.3021681280143	37.82987411039043	2	4	3	2	2	7	10	5	6	13.0	6.0	60
ems_ferrC_1007.pdb	-1.0286437250734175	1.8922607730712888	9.156822226127117	8.952547283547451	9.797601939346183	14.085811923418282	9.076700659852794	53.25250239061707	108.73222012046283	112.92727132290749	54.75638871764099	3	2	5	3	2	7	11	4	4	12.0	7.0	60
ems_ferrC_101.pdb	-0.8725664487204453	-1.2507630193523505	9.6494821754201	9.461742051000403	10.136525001096345	15.31216853350551	9.395322133653742	41.294152767232525	117.87238958394555	130.10208378832766	32.695225606403184	3	3	2	5	3	8	11	5	5	10.0	8.0	63
ems_ferrC_1011.pdb	-0.3188067007329909	1.0681934030772386	9.27286005512476	9.068639273769525	10.394041212283744	15.601208557921963	10.61213522874357	46.26272837130743	108.83316996506804	127.54475726584614	34.58078395315271	3	3	3	3	3	6	10	7	7	11.0	6.0	62
ems_ferrC_1012.pdb	-0.9740226000194868	-0.24693408613741186	11.179869043117186	10.928805076428596	9.792273693497714	12.284917144974518	9.997926869606518	36.2905005003584	114.44943834383812	89.95084724280959	38.62775004242341	3	3	3	3	3	8	10	7	7	10.0	6.0	63
ems_ferrC_1014.pdb	-0.08193481145395026	0.13842551921678276	9.921411260147606	9.823277331533621	9.299104171787477	15.975462824281493	11.325440949367186	60.54954110542024	114.00645096709641	120.4784861593311	64.29242870729988	2	3	2	3	4	7	10	6	7	11.0	5.0	60
ems_ferrC_1016.pdb	-0.2819601471039695	-2.165871897480479	10.57406865053508	8.712329168913438	10.045549878138413	16.99204451379905	9.903457493898609	6.967986207159072	102.6244748092695	91.2497877200055	34.00665841637607	3	3	3	3	2	7	12	5	5	13.0	7.0	63
ems_ferrC_1019.pdb	-0.6971491872632423	-0.9310697017730649	9.991809412664546	8.644013022317813	10.698464722099144	19.73176732933187	10.07863941798538	29.11882298193422	88.37612788306375	122.23847035142853	54.77660411705417	4	3	5	2	4	7	10	5	5	11.0	6.0	62
ems_ferrC_1021.pdb	-0.5519489853748522	0.08506149355431375	8.89143316635335	10.237826795543844	9.335264584627478	18.23218943601193	11.956558391945405	25.217187821778012	111.78324870576742	127.03102029833371	34.89371607036475	2	3	2	2	4	9	10	6	8	10.0	8.0	64
ems_ferrC_1022.pdb	-0.9794867514706156	-1.5753537985285726	9.117031214402266	11.096605174324209	11.520535922442727	15.879576923613444	9.62361954638449	39.1501204111439	85.50791104346574	105.24631678183957	38.41477113519493	3	2	3	3	2	8	11	7	7	11.0	6.0	63
ems_ferrC_1023.pdb	0.5232561514747854	-0.4157183774923289	9.394728163382636	8.916308627702637	10.41188555289899	16.609618639176787	11.151908828636568	28.655810368057143	91.57948608486014	113.48124675783005	38.50393712762391	3	3	2	3	2	7	10	6	6	15.0	6.0	63
ems_ferrC_1024.pdb	-0.28135912971355875	-0.6125053604785978	10.328651984442251	11.545759325592211	10.225244875211294	15.049439795455003	10.185469830158018	56.55422926438007	121.97686838098194	103.47184655797966	53.319020312897486	2	3	2	4	5	7	11	6	6	13.0	5.0	64
ems_ferrC_1026.pdb	-0.14290559030356584	1.0706887697158918	9.018997019860958	9.56734814146532	8.858332370398198	16.653390830098235	10.582468142464736	36.126134385613156	102.59208520647195	116.90219189680955	53.94851350813941	2	3	2	2	4	6	10	5	6	11.0	5.0	56
ems_ferrC_1027.pdb	-0.7769328166442131	-1.1349291520678153	9.58089977714984	8.277748763931251	10.46413468873325	16.06476097177443	11.645835714300482	30.721160633661736	111.7773142214095	112.83999259806814	43.671686828329676	3	4	2	2	3	7	9	6	6	13.0	6.0	61
ems_ferrC_1029.pdb	1.4846589634213805	2.235126735102304	10.805446140191716	9.358157015280549	10.978333021783868	15.695134833961259	9.667998428680445	57.35616472910027	117.23219378607193	115.41881689712281	55.923994829837305	3	2	2	3	2	8	11	5	5	14.0	8.0	63
ems_ferrC_1030.pdb	0.15160802816410426	1.1280373781294128	9.617172435974393	9.531164588338608	8.818739721948333	16.298085536139922	14.506197452623148	50.493970934698154	130.24038128013882	133.07960934185894	41.03829596397375	2	3	3	3	4	7	10	5	7	14.0	6.0	64
ems_ferrC_1032.pdb	0.16575500680458155	-1.2429523522066672	10.456603229966992	10.151474441344824	9.58414738394853	13.507277941568798	8.784412417966587	31.291101049339915	102.66963013509762	97.17127129354827	40.57893643059343	3	2	3	3	2	7	11	7	7	11.0	7.0	63
ems_ferrC_1033.pdb	0.839068798380972	0.2612843332328241	11.090417629592475	11.70378736762406	9.928631799660167	15.010944839813721	10.56089903544483	58.478792822719164	124.83602847945848	118.13516383342315	52.26510345061479	3	3	2	3	4	7	11	6	7	10.0	6.0	62
ems_ferrC_1034.pdb	-0.697522955408007	-1.9856591266642067	11.134095724423478	12.01762642214818	10.311612845899717	16.52903359458422	11.260125620385399	29.549054483454043	98.58923706248603	82.79709622991402	34.60956935116806	3	3	3	3	2	8	11	6	7	10.0	8.0	64
ems_ferrC_1035.pdb	0.04522989115902793	-0.5153327798971775	10.145368643037328	10.412137972637577	10.048214047914536	15.351938176665687	10.221405379629104	54.3483270005492	128.52208427703192	117.5627707000052	45.66367984812097	3	3	2	3	5	8	11	7	7	10.0	5.0	64
ems_ferrC_1038.pdb	0.2639512602468272	-0.3596197283488952	9.922617195704966	9.385405741340481	9.082775473088413	16.063668768139003	9.907204108147548	48.22518045170307	117.3223564743488	109.70399423625193	36.8987187356302	3	2	3	2	3	8	11	5	6	10.0	8.0	61
ems_ferrC_1040.pdb	-0.6482111693228175	0.05009372400434387	9.577763040273283	10.911627272359935	9.473835669523478	16.47508433783498	11.345380330468211	45.648202915957675	116.48043783463174	138.98432839522818	53.51324986917426	2	2	2	3	3	7	11	5	7	11.0	7.0	60
ems_ferrC_1042.pdb	1.0563603392450531	1.4221886384009523	10.290088431650402	9.615388095724729	9.159077593871082	14.9442996190058	9.90441050807148	57.40624905934657	117.75501367217439	107.41036089552621	41.10071001330742	3	3	2	3	4	7	11	7	7	11.0	6.0	64
ems_ferrC_1043.pdb	0.180546861629397	1.1974400909127805	9.159975018346659	10.0177992827529	9.672348024707606	14.847496739197334	11.585953132367258	63.0627559992027	140.82192534857438	120.01774937384486	36.112120400303134	3	3	4	2	3	7	11	4	6	14.0	7.0	64
ems_ferrC_1044.pdb	0.11067565610139643	-1.9122753503117915	9.207342523602494	10.560359442272786	9.058305715919577	14.999577933728672	12.417679207164314	38.6723333719795	112.87623208933441	130.50146330330713	49.86129425194802	3	3	3	3	4	7	10	5	7	14.0	5.0	64
ems_ferrC_1045.pdb	1.4352404581630875	2.3502108458963007	10.816389716563913	11.0399391004878	10.83066758240974	12.707294741681816	8.763967960806045	43.03325532544059	110.10273826101496	100.31982493407959	43.5872168777105	3	3	2	3	2	7	11	5	5	15.0	6.0	62
ems_ferrC_1046.pdb	-0.21342640032035967	-0.7271016005838482	10.572641949853288	9.185730484005802	8.698051097618274	15.755431710953868	11.072621160112531	49.27616635168293	112.3915720124186	119.35078959091472	51.26100531331232	3	2	3	3	3	7	11	6	7	11.0	6.0	62
ems_ferrC_1047.pdb	-0.1760256853834678	-1.8248673942632343	10.224824188149714	9.670519242385872	9.716839491065661	15.451300519889749	9.262502900703307	36.97405829582044	114.72544428842279	108.5607239713069	46.97770906452785	3	2	2	2	3	7	11	6	6	14.0	7.0	63
ems_ferrC_1048.pdb	-1.2149820259206572	1.0704366306026982	8.810024250265686	9.89274644219626	9.126049713060038	17.56418193459078	10.10471411287568	41.81920469196196	109.1230910705783	107.22098790880213	66.66270749332342	2	2	3	2	5	6	11	5	6	13.0	5.0	60
ems_ferrC_1049.pdb	-0.8585442979585914	-2.564555532985329	9.11189199599452	9.466157399037709	9.813685483536538	15.219278815386371	9.52363520167302	47.11467133596231	110.10104507716859	116.26648884149434	33.834424511440055	3	2	2	3	3	7	11	7	7	11.0	6.0	62
ems_ferrC_1050.pdb	-0.5993941277855128	0.4660537483807017	10.407370215314577	10.808990349151742	10.475344525625664	16.080310440635845	10.082380401849939	30.200615359913964	102.53554695669635	115.43480910184994	48.18047581737077	3	3	4	2	3	7	12	4	6	11.0	5.0	60
ems_ferrC_1051.pdb	0.15782965096876395	-2.5103137485211593	9.850935576072098	11.106436353876612	9.723720142631173	14.57096502562034	9.919343438073527	43.523148293240915	116.72556078676368	117.00625757387554	49.48626334179945	2	2	2	3	4	6	11	7	7	14.0	5.0	63
ems_ferrC_1052.pdb	-0.09826401438418954	-2.130461657427205	9.372709435732371	12.981952484293835	9.633776253701987	15.781744996935577	11.323810140391423	49.54450616506748	119.21371665476656	130.84250418411145	59.3312227650042	2	3	3	3	4	6	11	5	7	14.0	6.0	64
ems_ferrC_1054.pdb	-0.5381863210651182	-3.1948730334067137	9.784222189946677	10.311300456816484	9.206241933402936	16.39277130616414	13.130281219573527	53.261782505138164	134.47847601752258	128.9731497687552	54.51943938891389	3	2	3	3	4	7	11	5	7	14.0	5.0	64
ems_ferrC_1057.pdb	-0.05400292205790845	0.7570293037610875	9.556452224227657	9.707542346174838	9.746373830672733	17.579602591655924	10.939654128411144	18.080896485082626	100.55110339595552	113.21420757747171	52.78630876839027	2	3	3	2	4	6	12	6	6	14.0	5.0	63
ems_ferrC_1059.pdb	-0.5129090695683002	0.938493307149207	10.25154754930323	8.667300249677266	10.162979589954583	13.235661846619362	11.531882749050432	23.818444559458147	114.32996924970664	98.26944143438415	39.526432847666285	3	3	2	2	4	5	12	6	6	16.0	5.0	64
ems_ferrC_1061.pdb	-0.3908583557775854	-0.04288383594450454	10.49677149657635	9.367999050490981	10.352963806079867	15.361157397116257	9.202800766735217	37.421728889981274	103.04788787865853	103.21070422960635	44.91820993443556	3	3	2	3	3	7	10	5	5	15.0	7.0	63
ems_ferrC_1062.pdb	0.9866770971567492	-0.7646943441687816	9.69329506863222	10.01401930218054	10.307953654608438	15.58050523603133	10.467726062825841	37.62948948416118	105.84169558727233	91.52361688869598	52.332259819918406	3	3	2	3	4	7	10	6	6	11.0	5.0	60
ems_ferrC_1063.pdb	-0.10387738292300187	-2.2413531406405696	10.656693927464248	10.39074453885123	10.11920731071473	16.102974328003306	9.73683517771009	26.37169972399681	108.38963471311048	109.67945582233794	47.17206553396326	3	3	2	2	3	7	12	5	6	11.0	6.0	60
ems_ferrC_1064.pdb	-0.3995095058324955	-0.9472134696847124	13.045210442235955	10.168732068325754	8.850402282066334	14.288699001403016	9.114805861370456	41.106719735075345	83.67227683237249	83.52559906097933	49.19833578117038	2	2	3	3	3	6	13	5	6	10.0	6.0	59
ems_ferrC_1065.pdb	-0.4166986188486205	0.3548974071829894	9.790170761193774	10.837757357634404	10.149182140518526	14.472087354125438	13.994812699404742	23.995874386769007	103.13762189272978	117.34571250989515	51.38278181565796	3	3	2	4	4	6	13	5	5	10.0	6.0	61
ems_ferrC_1066.pdb	-1.134345239660447	-2.30798514308894	8.885788497350921	8.392005824725237	10.229345167074136	18.618103441811687	11.874374597012059	33.53574336401919	94.54924402972995	136.99010966423984	48.14497520851208	3	3	3	3	4	8	10	6	7	11.0	5.0	63
ems_ferrC_1067.pdb	0.023811867400192473	-0.9576081084413596	9.470971741876307	8.651901213670385	10.348448098896547	17.257941927800466	12.414596322832608	30.12084112087942	93.93216647516117	115.40033021285046	38.415486385540454	3	3	2	3	2	7	10	6	6	15.0	6.0	63
ems_ferrC_1068.pdb	-0.07304218560850002	-0.28767677502445005	9.742162195156402	11.15710291534739	9.524531893786156	14.036020353271008	10.450173433888402	67.99037507500049	136.21833645960373	111.35414086175355	51.75835053367451	2	3	3	3	2	7	11	7	7	10.0	6.0	61
ems_ferrC_1069.pdb	-0.4615345059181194	-0.34644050369788626	9.274453944303136	9.998978357928078	10.173549671104968	16.75826618214951	10.97812774704757	36.45399219753176	103.6023030318083	123.15721646447122	28.186676020573756	3	2	2	3	4	8	11	5	7	10.0	7.0	62
ems_ferrC_107.pdb	1.790518778116228	0.8071770604638511	9.855493330093326	8.640414217244318	9.559977006978984	14.175719770539203	10.54939586053749	30.71730050749456	114.875646224266	109.30435504423164	54.27031118529501	3	2	4	2	4	8	11	4	6	12.0	6.0	62
ems_ferrC_1070.pdb	-0.7991993727605232	0.8743847008249392	9.033177153523495	8.396587611196578	9.848835934035833	16.078571680554667	10.061231926061545	47.66513831738992	114.1319214913207	125.13017400301395	45.67788034047808	3	3	4	2	3	7	10	4	6	10.0	7.0	59
ems_ferrC_1071.pdb	-0.32483078775953417	0.35385741856044045	10.054527505414802	8.253137174537233	11.512114539212611	16.582255005191335	12.587866303926885	55.026151069810496	114.47382726698564	139.19824099009696	43.519506441792394	3	4	2	3	4	7	9	5	5	14.0	7.0	63
ems_ferrC_1072.pdb	-0.6660620893154319	0.6885745856488107	9.98790320386228	12.571553562862865	10.957986962417435	15.259089675056142	11.181658499196022	31.648284312562797	111.01893327971136	82.89128319609645	57.33025303288368	3	3	3	3	4	6	11	6	7	12.0	5.0	63
ems_ferrC_1073.pdb	0.04676898541329052	-0.7136071279540863	9.213238916773578	11.44207188645143	10.104984038760826	15.463844279345064	8.026349166633743	44.191754546186395	101.6455251873335	95.30322648494102	38.27218519514854	3	4	3	2	4	7	12	5	6	10.0	6.0	62
ems_ferrC_1074.pdb	-0.4557811378214026	-2.3673795386230285	10.748890263029896	9.998831632433218	10.312721852330881	13.77858504190268	9.068654547186178	37.62991268639965	105.63261262002332	116.24519448550183	42.213287514457555	3	3	3	3	2	7	12	7	7	11.0	6.0	64
ems_ferrC_1075.pdb	-0.03909475717951103	0.32717114175470224	8.504612455389148	10.442870749709964	9.15354549924628	16.49003831977678	11.597797997104108	13.952207174755369	114.92913629714802	126.0790924967705	42.04115425591713	2	3	3	2	5	7	13	5	6	11.0	7.0	64
ems_ferrC_1076.pdb	-0.19529610822731752	-1.6155123714750146	9.778320874573623	11.357413171580927	10.395546931525809	16.8526972633463	8.417663753084941	38.583523881254514	96.31214011839403	98.16055380206375	44.75992185698746	3	2	3	2	4	7	10	6	6	10.0	6.0	59
ems_ferrC_1078.pdb	0.0783001609682193	-0.7037327277354614	10.240438052153825	11.938181813618014	12.363186983765772	16.31056935926312	8.326786970815748	32.426691248464444	92.7216755146095	88.12670483524819	51.4662071119579	3	3	4	2	2	7	10	4	6	14.0	6.0	61
ems_ferrC_1079.pdb	0.5254305846121059	-1.5383231810947502	8.693137248853361	11.959801112509933	11.912068616464401	15.88333795589943	9.203614857509132	31.67905589279664	90.38388666843092	112.16352043557596	39.57481999096849	5	2	2	3	3	8	9	7	7	11.0	7.0	64
ems_ferrC_1080.pdb	0.6361564595960485	0.8647786443878562	9.617669138239952	8.98082975768547	10.455115554432142	14.800516704103549	9.445639240131428	59.997266202214256	108.73774666275847	118.67106108386547	48.77255755048378	3	2	3	3	4	7	11	5	5	10.0	6.0	59
ems_ferrC_1081.pdb	-0.6242071525448366	-0.6598958984774063	9.473884884798279	9.459397141746884	10.563794348696494	15.89284129735623	11.337542220733937	38.24738741704079	136.3402103979588	122.52517161541955	38.47310761685257	3	4	3	2	2	7	11	5	6	13.0	7.0	63
ems_ferrC_1083.pdb	-0.01105909243038155	-2.7277160967686482	12.215591277671548	10.032548059482862	9.571976024122579	13.306359264203548	10.616719986535392	41.940875226857656	121.41758497259967	111.1936419681857	46.012702298391716	3	3	2	3	2	8	12	5	7	10.0	6.0	61
ems_ferrC_1084.pdb	-0.9558237269927328	0.5121153400810283	11.234195427491064	10.819476607976725	10.070143686688663	14.726334182143262	9.457702101843884	17.64523653748907	95.88976902995951	84.13045857304263	19.479065578728704	3	4	3	3	5	7	12	5	5	10.0	7.0	64
ems_ferrC_1085.pdb	-0.3651704217104849	-1.1277179080909503	10.63018398975563	10.493843701485364	9.839573348786478	15.623847306067953	8.827167349811564	26.247115277964443	84.8108020521695	66.65759929828518	44.163063449839825	2	2	3	3	4	8	13	7	7	9.0	6.0	64
ems_ferrC_1086.pdb	-0.9157819443559814	-1.726138490325671	11.415987603544679	10.480290825581148	8.93438758747939	12.813564069528502	8.509980932694686	54.99501663454515	111.41894172724272	96.4616808748799	48.45322279987551	2	3	2	3	3	7	11	5	5	14.0	6.0	61
ems_ferrC_1087.pdb	-0.7394142695404577	0.4832464714803746	8.945560255330353	10.605121927586666	9.894968407256906	15.121498003027213	10.458512869565023	43.70365386111734	112.06791975384913	112.04716979402961	43.42024785266159	3	3	3	3	2	6	10	7	7	14.0	6.0	64
ems_ferrC_1088.pdb	-0.5276096179023773	-0.37877775636420413	10.153748814058178	10.531285378061263	10.197084350100068	15.819987682701699	10.472997987128036	14.827394046262839	109.73672998291052	114.67779985420327	46.12548289137953	3	3	3	2	4	7	12	5	6	13.0	5.0	63
ems_ferrC_1089.pdb	-0.41868157126634	0.27381901104820217	8.546946960792138	9.430563400441962	9.37643372644306	14.501663955822565	10.245965542633174	43.21361747037763	116.92112942391462	122.93456370783822	44.65337090435067	3	2	2	3	3	8	11	7	7	11.0	6.0	63
ems_ferrC_1090.pdb	-0.12124729498977978	-2.8853327850980053	10.577848970030077	10.734154250915582	9.192136423118649	13.239073833165214	12.451273352708853	62.744872085434665	129.9376780997886	120.80191393704884	53.95113253097745	2	4	2	3	4	6	10	7	7	14.0	5.0	64
ems_ferrC_1091.pdb	-1.1674379549509917	-1.0093253889425835	9.227865792339443	12.169163867526892	9.162509447092292	15.702400986128417	9.891919983571889	31.157902401440683	121.42999427402845	123.61267514492016	34.044799207911225	2	2	2	4	3	7	12	5	6	10.0	6.0	59
ems_ferrC_1092.pdb	-0.008750774170767145	1.2176423998065236	9.691702876565436	9.391049020201883	10.119068157313684	16.5138322868419	10.156850449733053	31.0550826643911	109.48451744338419	117.22762244066914	36.201577079338506	3	2	2	2	4	7	11	5	6	13.0	7.0	62
ems_ferrC_1094.pdb	-1.5765218400309249	0.4613512409125012	10.75703030522846	10.544039838195049	8.584606302853958	15.046746943091865	9.738709528696315	49.78246579803278	111.94054144154849	114.25743203337058	67.78791614855126	3	1	3	2	2	6	12	5	6	11.0	6.0	57
ems_ferrC_1095.pdb	-0.6988809933893569	0.9246381301330896	10.025019997456427	9.95242882231937	11.68924607733667	17.707455405280573	9.353309650383142	42.433650151636556	83.22663564201257	109.59544284177093	56.59834073625568	3	2	4	3	4	7	10	6	7	11.0	5.0	62
ems_ferrC_1098.pdb	-0.7701662575059145	0.2659605306712359	9.617350155995227	10.6680566180329	10.387516389343933	15.39445241079153	9.156700643186657	25.46318267875533	109.51252536692701	105.52675398055676	29.625032767096027	3	3	2	2	2	8	10	6	6	13.0	8.0	63
ems_ferrC_11.pdb	-0.7293144069420091	-0.5758092747883443	10.99715367166059	8.287410737647042	10.636752485660184	14.594230750366311	8.07069292521658	21.372884777394745	84.35903418254033	93.00180006503466	45.53164341140937	3	3	2	4	2	6	13	4	4	14.0	6.0	61
ems_ferrC_1100.pdb	-1.109146153476948	0.7579446528919029	11.958507696754364	11.644220435637557	8.87285567113485	15.023439571928806	8.61760475259227	46.54921251809965	104.13622796516735	85.11028770798026	48.56202584313299	2	3	2	3	3	6	11	5	6	10.0	6.0	57
ems_ferrC_1102.pdb	0.7726609983581026	1.312327635219971	9.339850400725737	9.787477947386575	10.316910258037375	15.361257871631494	9.1624843037406	44.762318050421904	109.29261543732594	107.44876194842593	32.94848409607945	3	2	2	3	3	6	11	5	5	14.0	6.0	60
ems_ferrC_1104.pdb	-0.9137171750023149	-0.3949788043145801	10.811940895448263	9.62147482065456	9.517054133372927	15.138730618111776	12.149286894030826	36.10670300726399	126.1844190674438	126.33099597952288	41.572339252552034	2	2	2	3	4	6	14	7	7	10.0	5.0	62
ems_ferrC_1107.pdb	-1.1607193915867766	-0.15678768654931802	9.635842209318932	10.598374545000791	9.055867775675484	14.71469148697766	12.604721400730826	53.71855331440612	111.64372326352424	103.73314515895498	42.66504361533554	2	2	2	3	4	7	11	7	7	9.0	6.0	60
ems_ferrC_1108.pdb	-1.353198441504304	1.7360139578101434	9.047965695607425	8.963647210399353	9.821910013459714	14.958598936592738	10.322641024157104	17.288101254372453	100.23802318090358	112.00012889368949	32.56993481901831	3	3	2	3	2	6	12	6	6	15.0	6.0	64
ems_ferrC_1109.pdb	-0.4418482345833108	-0.00942205768401935	14.049565283093438	10.015746127917302	9.232404625194546	19.609293327264762	10.324406943445899	33.430241478266616	112.6453204428792	117.4654689894105	62.284251761195456	3	2	5	4	3	8	13	4	5	9.0	7.0	63
ems_ferrC_111.pdb	-0.1636810661661788	-1.3773435693008071	9.476732066351117	10.895812496746643	9.0548920162276	15.61758948379232	11.148673835078112	22.577919450855422	105.37776209463256	131.89465816464784	37.554689840453264	3	2	2	3	6	6	13	5	6	9.0	5.0	60
ems_ferrC_1110.pdb	1.065256940103396	0.1183342827741169	9.026378310715957	8.41328593449405	8.932892818367641	17.249754983187437	10.00344838394261	9.485156473178256	87.24219067720051	106.5344646519901	40.196878855817054	3	3	3	2	4	7	10	6	6	14.0	5.0	63
ems_ferrC_1111.pdb	-0.9093549943225891	1.849461951704205	8.74001328013128	10.047034892942284	10.801774828085733	18.127952152201303	10.191348979404049	34.28980440613986	108.00453269632807	109.53874475739526	33.60716674158977	3	4	3	2	4	7	10	5	6	15.0	4.0	63
ems_ferrC_1112.pdb	-0.2769461704945723	-0.24917820367926025	11.240796728251006	9.856805783962436	10.064187235188552	13.842016752686964	11.281609092832673	82.60640769440393	133.98286291580004	122.36961375378937	53.90760112487173	3	3	3	3	3	6	12	7	7	11.0	5.0	63
ems_ferrC_1113.pdb	0.7772828769533572	-0.19473174618116632	10.028915626665817	9.414558067694946	9.3527549544981	16.32139078649719	12.465826504272203	28.057864484310457	101.77980027056792	90.71733755660496	44.524507510181444	3	3	3	2	4	7	10	5	6	13.0	6.0	62
ems_ferrC_1114.pdb	-1.3041066123428997	-0.9373325478482708	9.206982889403216	8.964503615984082	9.094954472256594	14.35992865205473	11.767050006622963	47.96204656743198	115.77501436810921	126.42848187535317	42.06878585215268	3	2	2	3	2	8	11	5	7	15.0	6.0	64
ems_ferrC_1115.pdb	0.8673763788350777	0.052152125141169306	9.868245035031746	9.935392619793364	9.938417761254662	15.597459765134824	9.90765012020904	15.592733496307813	99.63287234865732	112.44732456246814	25.79538570659703	3	3	2	2	3	7	12	5	6	14.0	6.0	63
ems_ferrC_1116.pdb	-0.5430585834405296	-0.7025942991511587	10.628320417293278	10.58429766933649	9.901458032076436	14.056674164018057	12.131478063710778	54.712519551595115	135.9445007005466	129.43804204502734	50.75880899754167	2	3	3	3	4	7	13	7	7	10.0	5.0	64
ems_ferrC_1117.pdb	-0.6357394296888615	0.7538415746529368	10.403464357607039	10.014826284758458	9.336087344427416	13.817471537051278	9.678552145365318	38.86962602046833	99.67985804975979	103.40280815240652	35.838895481683856	3	2	5	3	4	5	12	6	6	10.0	5.0	61
ems_ferrC_1118.pdb	-0.7891869799899496	-1.0356353812349028	10.107657659047417	8.58795706647138	10.450288723996966	18.528497113635535	11.361185292477193	29.01590409684812	90.02837831513737	105.3374664126825	45.79637608835045	3	3	3	3	5	8	10	6	7	10.0	5.0	63
ems_ferrC_1119.pdb	-0.465398502859155	-2.027920250996306	10.782578457936294	11.833081024778528	10.36471987792324	16.32015740218041	9.924840748592827	30.373171267944347	96.46587913017017	108.49230875296156	45.8301858288403	2	3	2	3	4	7	12	7	7	11.0	6.0	64
ems_ferrC_112.pdb	-0.3018236035639204	1.1727912010658914	9.03348660424696	11.71849792019277	9.43235093868994	15.254244978144746	10.501982079133663	12.714181235430196	95.00688531729148	113.04599078893624	40.46112598097987	3	2	2	3	4	6	13	5	6	11.0	5.0	60
ems_ferrC_1121.pdb	-0.8308855470590725	-0.7935543337027514	10.253269914349659	11.970826088436496	10.765482734789977	15.122961460887876	9.70785405829439	46.69535147795008	120.28647425673479	123.99453811992322	67.76149834346354	3	2	2	3	5	6	10	7	7	14.0	4.0	63
ems_ferrC_1122.pdb	-0.026080864189198298	-0.38472917591701616	9.65289765324805	10.602076451772184	8.970572017085209	13.790643353087514	10.19284686576452	65.10520204947633	132.2846524927611	113.55460206350224	50.34849086992303	2	3	3	3	2	7	11	7	7	10.0	6.0	61
ems_ferrC_1123.pdb	-0.8335904127597827	-2.3024496373838312	9.399336333548774	9.232541213013898	9.143424674413133	14.839248054811348	10.552314004307442	27.613441763482935	106.05696360204868	105.07842406899458	33.00107846250409	3	3	3	2	2	7	10	5	6	13.0	6.0	60
ems_ferrC_1124.pdb	0.007895274893000244	0.985443155748374	10.75145600992211	10.939430213082941	10.630916082028255	14.262853743580546	8.68652219350079	45.66186840174738	80.24679031441227	92.09796759667387	38.93679770110843	3	2	2	3	2	8	11	7	7	11.0	8.0	64
ems_ferrC_1125.pdb	-0.5488298996147001	-2.3823445521064524	9.224406121384755	10.451999303003303	10.207399405797563	15.984520779923926	9.637836887381345	40.927980927661245	101.54007086006315	106.53201197264559	40.12679771094434	3	3	3	2	2	6	11	6	6	11.0	6.0	59
ems_ferrC_1127.pdb	0.004195438302852932	-0.42167059691949216	8.395713571854694	9.751102603287208	9.970863005496566	16.11542085502208	10.081862665464605	53.90213821260694	112.96860054455756	118.47136958132012	43.024849111863944	3	2	3	3	4	8	11	5	7	10.0	6.0	62
ems_ferrC_113.pdb	-0.7009498916634141	-0.8151950543572989	9.970706785483333	9.608220796478944	11.482692502515723	14.233379409658712	11.307665090414002	18.060505254648596	122.25646640468935	123.42565226702021	52.98630087525697	2	3	4	2	4	8	13	4	6	12.0	6.0	64
ems_ferrC_1134.pdb	-0.09556222206511927	1.5632877748136351	11.744408272350906	9.762233268135299	8.951666098225173	13.515974165262119	8.791382544015757	51.669045163037715	116.52308612454298	97.4778158929741	42.83138742818313	3	3	3	2	3	7	11	5	6	15.0	5.0	63
ems_ferrC_1135.pdb	-0.2523528620235648	1.4584459666142089	9.158061065043983	10.147234990963636	10.797349616711974	17.737397799282736	13.090505866507767	59.61998833036937	116.94213466429049	130.88329254200352	44.25170454136566	3	3	2	3	4	7	10	7	7	11.0	5.0	62
ems_ferrC_1136.pdb	1.559190727420811	3.70505566258552	9.48061891346901	10.808112324759803	9.018689044130387	14.042139478967472	9.406320731169563	31.415318023139296	119.41007711851613	102.9070903784456	36.500521390109256	2	3	2	3	4	6	11	7	7	14.0	5.0	64
ems_ferrC_1138.pdb	-1.1401280827744509	-1.1012943735226364	10.685553336497968	11.75421470877574	9.592357781878007	15.880247790913598	9.507781291314465	39.16687955617604	99.52825901563534	100.8750743416624	36.649576179975554	2	4	2	2	3	7	10	5	6	14.0	7.0	62
ems_ferrC_1143.pdb	-0.8173337154085163	0.2496950407195577	10.665875713201679	11.7151756887286	9.545208247942975	14.959581491100906	8.806076196987178	26.64947022205279	106.55216099149115	100.8737043611294	55.52062969203304	4	2	3	3	2	7	9	5	7	11.0	6.0	59
ems_ferrC_1144.pdb	-0.6788622708064868	-1.2293291391433248	10.351360817500359	11.044976583152245	10.216231433094693	15.447353095469346	8.63672063997529	38.13805846794629	108.45814887175186	99.30190440256564	44.281576535369815	2	2	2	3	4	7	11	7	7	10.0	6.0	61
ems_ferrC_1145.pdb	0.10382203073806252	0.2357096965111241	9.927465146167426	11.092226186812471	9.736192944427392	15.49465517260291	9.455366487944344	31.873989680849757	97.12959592399483	110.86280474624459	54.02393502585105	3	2	3	2	3	7	13	5	6	11.0	5.0	60
ems_ferrC_1149.pdb	-0.2855029658979337	-0.699125976583862	10.234604122499025	11.808340149345844	12.20423961634912	15.50464454875806	9.190995290958952	39.30786058518484	85.39373827624027	108.68403905049276	43.78526809131931	3	2	3	3	3	7	10	7	7	11.0	6.0	62
ems_ferrC_115.pdb	-0.5201062651108551	-2.3364369422740574	9.548812134340416	10.768395135907218	9.766104942218485	15.531567526762515	10.776997516136387	61.58591195196368	127.61864507056055	114.5652406794011	44.405362054088684	2	3	5	3	6	7	11	6	6	11.0	3.0	63
ems_ferrC_1151.pdb	-0.9895027361365806	0.969593541614672	10.854370039006113	9.692045525068497	10.252267742309508	15.15967955012404	9.982081693714994	38.03444940550807	100.19111885219579	88.3892850507267	38.924087412194865	3	3	2	3	3	7	10	5	5	10.0	7.0	58
ems_ferrC_1152.pdb	-0.4776832892975914	-0.9998371065842862	9.10168431524762	10.69971777041903	10.970307845047271	15.314133700270215	8.56617955480118	23.76242657770583	102.98638731770696	98.81554016153684	38.46512277646602	3	2	2	2	3	6	11	6	6	13.0	5.0	59
ems_ferrC_1154.pdb	1.2719720372372243	0.3709675406017294	12.873745115410514	10.142431555769601	8.771574633821645	16.660144703888193	9.386644775338393	50.75368658997217	111.98296968286459	103.9756574545676	52.85087559095874	2	2	3	2	3	8	11	5	6	14.0	8.0	64
ems_ferrC_1155.pdb	-0.8827009545588048	0.6913362880556947	10.722484404792604	11.033669547614268	9.949383132194823	13.473320728507248	10.97984612164676	47.20801176199611	133.8390289858978	124.10723925134673	49.56863081093872	3	3	2	4	4	7	11	6	6	10.0	5.0	61
ems_ferrC_1156.pdb	-0.38286322346127777	-0.9750348729927832	9.739954057454392	9.899378204064503	8.625911387097227	16.81093261284787	10.766753793411171	49.2352253722944	116.62384623305184	118.9647790972826	48.03611768061273	2	2	3	3	4	8	11	5	7	11.0	7.0	63
ems_ferrC_1157.pdb	-0.14889683711268303	-2.233716705064393	10.32693318270507	11.310704074459725	9.07254639013277	14.690436206593725	11.36957156891415	62.26855060350008	127.7948758945619	120.67152425669642	51.90368144058312	2	3	3	2	4	6	10	5	6	11.0	5.0	57
ems_ferrC_1158.pdb	-0.41412607174507504	-0.8350482941648802	10.223663714338318	10.192443627499067	10.220581865433857	14.539057936241017	9.844250186721064	38.83970168985881	115.34709688279291	115.00423713180655	49.917000386608464	3	2	2	3	4	7	13	7	7	10.0	5.0	63
ems_ferrC_1161.pdb	-0.9741205719554802	0.2653217583377187	9.309231788928663	9.087923216875971	9.213328649977703	14.377925955435993	10.260837720294687	64.95682300272308	111.85020777310991	125.34618576032932	61.66357404181079	4	3	2	4	4	6	12	4	4	12.0	5.0	60
ems_ferrC_1162.pdb	-0.2636384166453085	-0.16109616750555075	11.044737782147417	9.64257503032162	9.51200250782603	12.947360340880389	9.106630799170274	63.28459182432117	128.70610892062425	108.99540269302425	48.35503588504876	3	3	2	3	2	8	11	7	7	11.0	6.0	63
ems_ferrC_1164.pdb	-0.8361886862168071	0.015349075483949537	10.15102374644352	8.9988310424155	9.834182668666983	18.075780367895668	9.908147576194919	5.031557393350685	74.87572041910812	97.21030701375332	22.02695014889215	3	2	2	3	4	7	13	5	5	11.0	5.0	60
ems_ferrC_1165.pdb	-1.3804618188412412	-0.6557667838493325	10.450069442795872	8.297917140128865	10.421572065938781	17.091157748737274	10.220352122846375	18.754463435292973	87.64795071838601	92.94638432883166	43.49045122808133	3	3	3	2	2	7	10	6	6	13.0	6.0	61
ems_ferrC_1167.pdb	-1.074708560581816	-0.4596563085212588	9.333686852046531	9.647195851389908	9.635209600883622	15.432091208807789	9.313690783815455	57.67250086143681	120.28769361737646	112.91478281230891	43.10165583520024	3	2	2	3	4	6	11	7	7	11.0	4.0	60
ems_ferrC_1168.pdb	-0.062307863699774466	-3.628404521909636	10.610217314823371	9.839648431478729	9.634392880377533	14.4518753246626	11.534444914733443	35.12882967462045	122.91162179109365	125.55989847412474	30.82646021473643	2	2	2	3	4	6	14	7	7	10.0	5.0	62
ems_ferrC_1170.pdb	-1.2445764979031422	0.7847403810083061	10.070941435787484	11.381803008530762	10.926060136206456	14.631838807887396	8.521251442357364	27.15358063402285	82.68989271160419	81.32614524161814	34.94599330251687	3	3	5	2	2	7	10	4	5	14.0	6.0	61
ems_ferrC_1171.pdb	0.8904281434731748	1.4524999218694992	10.629149824546316	9.452090185616349	9.288403324791659	16.009133205623865	10.740809073500394	65.2204347589716	121.0742066121745	127.2063504186997	70.03815753837242	2	2	3	3	3	7	11	5	7	15.0	6.0	64
ems_ferrC_1172.pdb	-0.5182080752602223	-0.7828545237053175	8.998289448682328	10.171131140228065	10.62650041396412	16.41581439100722	12.52196433020269	17.234041252635397	120.10400934105883	128.9242252750513	57.15275745223663	3	4	3	2	5	7	11	6	6	9.0	5.0	61
ems_ferrC_1173.pdb	-0.14585683340136651	-1.7541818886671878	10.755856392272623	10.731234090132522	10.545111396993404	14.838534218472457	10.039916909822065	12.407464137811603	107.87812423690075	111.46588748741135	52.58622198694422	3	3	2	2	3	7	12	6	6	13.0	5.0	62
ems_ferrC_1174.pdb	-1.3923230636796764	1.244414720522628	9.758046429998172	9.324984960867669	10.21904966456954	15.537648026004451	11.3852159518386	43.409966643499786	109.19539141978434	120.38333321118107	46.85237410513361	3	3	3	3	5	6	10	7	7	10.0	5.0	62
ems_ferrC_1178.pdb	-0.07365223015179068	0.376460039726844	10.486090068675137	9.691727351568591	8.878144924361118	14.62752887499761	10.090706215622372	52.50824323889755	126.89453900427658	110.30261783644193	40.995012322880825	2	2	2	3	4	7	10	7	7	10.0	6.0	60
ems_ferrC_1179.pdb	-0.581823208556987	-1.9766133319845731	9.990487755870783	10.59895415076413	9.0334069845706	16.59803017994739	10.819605473398731	41.93912444035269	116.83230450804024	113.91179263214985	62.76174847208293	2	3	2	2	2	7	10	5	6	10.0	6.0	55
ems_ferrC_1181.pdb	0.8962459296343256	2.0609944757049297	10.325099542335783	8.6475788901994	10.702897359403133	16.886039891677783	9.814432104034893	23.869911519514392	82.5302070626676	93.97812331670232	35.60145006387094	3	3	2	3	2	8	10	6	7	11.0	6.0	61
ems_ferrC_1183.pdb	-0.5066792121227238	-1.1722134008274254	9.330085665299302	10.3625485159684	9.031812929047977	19.786213682832855	12.860753632499293	7.681768932017339	93.50255248212359	133.2814335443521	21.096133954647005	2	2	3	2	4	8	13	5	8	11.0	5.0	63
ems_ferrC_1184.pdb	-0.6673819339469289	-2.511460060407141	11.306516159196132	10.756038608368897	10.253570679212736	16.031461702305876	11.056896126847366	8.43294939589484	58.303918558634884	71.8467377863441	29.66946901171449	3	4	2	3	2	7	12	5	6	14.0	6.0	64
ems_ferrC_1185.pdb	-0.3881854514808463	0.799828906334372	10.324963824914615	9.000456637855503	8.87690088164825	16.456077623612554	10.543884220463793	36.10502683580515	110.69395193466468	123.58663426699616	43.91377385742108	3	2	3	3	3	8	11	5	7	11.0	6.0	62
ems_ferrC_1186.pdb	0.7948899423113485	0.7644316014491495	10.208327650453445	9.403916435665062	9.319833692733601	18.271316091231835	11.202346628480488	35.529055427214125	114.83312017608714	108.29493084001129	40.88048174984256	2	2	3	3	3	9	11	6	7	10.0	8.0	64
ems_ferrC_1187.pdb	0.9059145855309454	1.85383696664402	10.87102560409601	11.149250668158304	10.52322256629574	15.786488982178545	10.436987336921753	23.229050072840067	113.89069888917562	105.20756525710264	48.400258307842854	3	3	2	3	2	6	10	7	7	13.0	6.0	62
ems_ferrC_1189.pdb	-0.13854181786650258	-1.1116428408662145	9.124857597166736	10.156346280459077	10.422003382796383	17.1569917316718	10.90054679360188	51.860492753757526	110.5378132625273	121.13018320689993	48.47952657801384	3	2	2	2	4	7	11	5	6	10.0	7.0	59
ems_ferrC_119.pdb	-0.9861409945745574	-0.23968869638136425	11.75328237011811	7.58408178087069	10.614230364961621	14.517503976813579	8.47943991151643	20.548615342167317	89.67923644482917	95.07198243053259	38.806802922225735	3	2	2	3	3	6	13	5	5	13.0	6.0	61
ems_ferrC_1191.pdb	-0.0607248761530144	1.8211423871494488	10.906446599182352	10.001494135770205	9.487344418282232	14.52535610292108	9.468578581697356	25.53373258352625	114.93723582972548	109.20381770683781	34.90740033171094	2	3	3	3	4	7	12	7	7	10.0	6.0	64
ems_ferrC_1193.pdb	-0.13577706992196106	0.9039082869983586	9.264201216634481	9.52788397027768	9.097441058450633	15.555267145192024	11.2470254758495	45.793973776125846	119.0980030010556	105.58812064915318	37.828439586396165	3	2	2	2	5	8	11	5	6	12.0	8.0	64
ems_ferrC_1194.pdb	-0.3495632449106205	-2.502404986676754	9.889374801689517	9.848002267521629	9.361740319572604	16.27671818290025	13.30406010066039	45.63704156879971	124.29219258634235	139.64211060386546	45.197757455792136	2	3	3	4	2	7	10	6	6	11.0	6.0	60
ems_ferrC_1199.pdb	-0.4404021081985053	-1.3108899196750128	9.166866923632906	11.32423833637344	10.601987215335692	14.198312758898327	9.215171852091666	50.722350395048515	124.53730911280726	109.95580059046407	20.851771809313203	2	3	2	2	4	6	11	6	6	13.0	6.0	61
ems_ferrC_12.pdb	-0.5761624129505996	-0.9494951381052767	11.410206343887506	9.878994322841972	10.143005313193473	12.035084338028998	8.740529532421128	36.310235654354905	112.12087609563811	104.01308475301822	41.09595613786107	4	2	2	3	4	6	11	5	5	14.0	5.0	61
ems_ferrC_120.pdb	-0.17204717352349105	-0.5043470989408353	10.996761208899438	11.091492372617605	9.814626359575474	16.44794509483187	9.871211700812703	28.268530407697078	98.07812877681664	104.2490482106877	69.23077610353903	3	2	2	2	4	6	13	5	6	15.0	5.0	63
ems_ferrC_1201.pdb	-1.5344827050788017	1.6137328643568554	9.894907822043354	10.995663646587632	9.339173335472466	13.630232800623167	10.376345301212758	28.525233783318114	111.64493679073561	96.11648182978107	39.90819051012113	2	3	2	4	3	7	10	6	6	10.0	7.0	60
ems_ferrC_1202.pdb	0.10182287939448573	0.12339964526574405	10.43251784869142	10.547290751281405	9.06149333479927	13.3554752829081	9.471206939666954	34.21658410070244	122.86710435153779	109.53151538684456	27.625931693061116	3	3	3	2	2	7	11	5	6	14.0	6.0	62
ems_ferrC_1204.pdb	-0.5358341265126646	-1.8966686091429816	9.764187895249917	10.313509282752277	10.026439148201062	14.097379194450761	9.39798783501592	46.538020119967	101.37986326387644	110.85331289417698	38.13965876276724	3	2	2	3	3	8	11	7	7	11.0	7.0	64
ems_ferrC_1206.pdb	-1.0934449550407392	0.6508791997098587	9.735445666166369	9.469703809009648	9.223230960478077	13.149929022999224	13.227181085944641	57.42731454539731	144.51221522727863	111.2893763020493	42.91411166628144	3	4	2	2	4	7	11	4	6	12.0	6.0	61
ems_ferrC_1207.pdb	-0.7959700163069129	-2.6058171830802475	9.886773955156361	12.253051459699446	11.45531183160834	15.772846604159541	10.527369628224145	40.04586835575146	90.55344867151605	84.25193711051332	39.41162131289071	3	2	3	3	3	6	11	7	7	11.0	5.0	61
ems_ferrC_1208.pdb	-1.478910386556088	-2.0853406293022894	11.731456568976453	9.423616361582106	9.141516902768993	15.063868348385439	8.891657584994837	39.18795283900402	109.37134461243835	102.17560141386004	37.00224077597896	3	3	3	5	2	7	12	5	5	9.0	7.0	61
ems_ferrC_1209.pdb	-0.1957000338381302	-0.4364423757706811	11.162401566553374	9.107300718481255	9.279122714351997	14.336706047929345	9.015834741004529	21.4562180327095	108.53850407230571	101.0922633257428	24.38371726448041	3	4	3	4	3	6	13	4	4	14.0	6.0	64
ems_ferrC_121.pdb	-0.4845115321050602	-2.0532509451616825	10.411929287600827	9.53806599840947	10.65856330472283	14.125367010583076	12.481309016432075	51.70012790191366	133.74734536694626	125.99692710813781	53.15726862068154	3	3	5	3	4	6	13	4	4	10.0	5.0	60
ems_ferrC_1210.pdb	-0.4031204517242304	-1.2323047619871024	10.997409030726482	11.422391773288988	9.382705148303451	13.994985128252194	10.281523809972988	51.80359603885347	124.22184675599613	124.3009306638658	50.68931995380065	2	3	5	4	4	7	10	4	5	11.0	5.0	60
ems_ferrC_1215.pdb	0.5374552167659705	-1.8119206033566524	9.31987559465232	10.544526061727305	9.719068649818285	16.738170326872098	9.966021647217602	53.11589282895493	116.16356423555692	118.90209828072659	53.73018309594917	3	2	2	2	4	7	11	5	6	10.0	7.0	59
ems_ferrC_1216.pdb	1.60071016366289	1.5469089078944966	10.179418177085694	8.940315069809088	10.578480865042525	14.998756104560677	9.408391850524598	9.49807067233817	91.96295932555157	102.02571926483213	25.643366150476734	3	2	2	3	4	7	13	5	5	13.0	7.0	64
ems_ferrC_1219.pdb	-0.5529871949823472	0.6065856329991468	10.0048333805098	8.572900955789565	11.19556701223996	16.504162404038826	10.671910089289744	47.820580397052034	101.4829443590973	118.99486409246796	40.74547483639657	3	3	3	2	2	6	10	6	6	11.0	6.0	58
ems_ferrC_1221.pdb	0.3805572430523687	-0.23759709532071505	9.523015808380592	11.102822131782531	8.8975145226642	17.059266837899763	13.095959038955488	7.4309753130809115	90.19809375469924	119.43701993284375	30.94664495371079	3	3	2	3	4	6	10	5	7	10.0	6.0	59
ems_ferrC_1222.pdb	0.11014124178956827	-1.4975864922878808	9.798373935884445	10.328015710341349	8.97333460521215	15.676499170772775	10.71017691746059	50.83301682170999	119.17760422458022	118.30847872974971	60.60706067565371	2	2	3	3	4	6	11	5	6	11.0	5.0	58
ems_ferrC_1223.pdb	0.21514870744529194	0.08803843509117934	9.657774119807966	11.501965292279115	8.867809570130788	15.05122417163446	10.852711982733403	50.31189109364431	118.86099610598023	122.65289935265646	47.28051997289243	2	3	2	3	4	7	11	5	7	11.0	5.0	60
ems_ferrC_1224.pdb	-0.4626044480158309	-2.1308171417417934	10.831768081942663	9.806958015207417	8.847595053180095	16.083128491791314	10.256081863532197	36.87613931452719	107.45371163007766	110.14915389458852	50.038813105193206	2	2	2	2	4	6	14	5	6	11.0	5.0	59
ems_ferrC_1225.pdb	0.4883433332258377	0.21656557111591826	9.952496957742705	9.502688780228697	9.366741118114849	15.334287153454223	10.226857324121982	50.765648288520545	118.39119285432007	108.40598879517562	41.58800087888495	3	2	2	2	2	7	11	5	6	14.0	6.0	60
ems_ferrC_1226.pdb	0.2463955814478815	1.1253332185106621	9.573578584216209	9.783567068814932	9.478097499264058	16.170722179139	10.006034642470839	13.991620353267903	83.86024813834628	91.24748552762324	34.52036531901388	3	3	3	2	2	7	10	5	6	14.0	7.0	62
ems_ferrC_1227.pdb	-0.02414987660724225	-0.7136680265639442	9.85535888463215	11.330052115502381	9.360775217481843	16.30527395231371	10.572947222481897	28.48123766522232	113.63235102155532	114.06912921119991	34.49409731021293	2	4	3	4	4	7	10	5	6	14.0	5.0	64
ems_ferrC_123.pdb	-0.2273551923225008	0.8559376239269652	10.163234260012043	9.759510162011303	9.08784094528993	12.646136628503463	9.76180917598935	61.10081500766219	130.90022923848844	112.46975674600183	42.66287812208987	2	1	5	2	4	7	11	8	7	11.0	5.0	63
ems_ferrC_1230.pdb	-0.06999796202261742	-0.11959215648027224	10.194490202388321	9.041670028089923	9.398257030793507	14.652272505307455	9.404920739908826	56.62263484440963	115.03292936179237	108.73325692536949	42.2428489752076	4	4	2	3	4	7	11	5	5	11.0	6.0	62
ems_ferrC_1231.pdb	-1.4631507814474638	-0.409720312561075	11.28468355930125	10.99464801582808	9.969378651603447	17.360342645449794	8.591896071341791	32.13099533592129	100.1409082854213	108.25543345624753	48.5470916732536	3	2	3	2	4	7	13	5	6	11.0	6.0	62
ems_ferrC_1232.pdb	0.8325209089696606	1.0709084310786745	9.859992901382133	9.067894725234403	9.217584236228832	14.991962910948605	9.37264697019948	46.72270263895727	116.78081639443576	108.8432771754168	44.56919153368562	3	2	2	2	3	7	11	6	6	14.0	7.0	63
ems_ferrC_1233.pdb	1.2777771329699503	2.8452945734703654	9.976740486696496	9.097678541797926	8.967909070907481	14.637648385454483	9.579260545660762	29.101950816137332	116.12460601498297	96.55133757377762	47.282152600024865	3	2	2	3	2	6	11	7	7	15.0	6.0	64
ems_ferrC_1234.pdb	-0.5842673054934511	-0.8042348371447995	10.446739868904507	10.795683524899001	10.455845902638387	15.165119589438895	9.373173311845047	71.16324790219765	118.6970671904908	116.02372836703364	55.245996195737675	3	2	3	3	4	8	11	7	7	11.0	5.0	64
ems_ferrC_1235.pdb	-0.5806090719247089	-0.34881059887974153	9.793049937866934	9.04635125389728	8.977113471860909	16.936871293423707	10.032534059747816	23.428036491247276	93.95561939285632	92.72665644832607	42.98867962064095	2	3	2	4	4	6	10	6	6	10.0	5.0	58
ems_ferrC_1236.pdb	-0.9298242622999442	0.7737460179343951	10.304208388359989	10.19975643692045	10.19688964281649	15.134394148415462	11.591593545611698	54.0916989798187	133.86873570605306	127.91573488089148	38.120641222498335	3	4	4	2	2	7	10	4	6	15.0	7.0	64
ems_ferrC_1237.pdb	0.3175527958230805	-3.187132810177602	9.91725751297258	8.395592298938771	10.936780678517785	16.50642242348414	10.445143420801415	51.63164054674213	114.03824854962012	113.92664819792681	38.64864094009327	5	3	3	3	4	4	10	5	5	15.0	4.0	61
ems_ferrC_1239.pdb	-0.7141362797272923	-2.1102607995394864	9.904539721101388	11.22778991405552	9.581710404748755	16.089251626459145	10.371134821371072	46.744890887482704	119.67304772571119	110.64159843933234	50.60777846207184	2	3	2	3	4	8	12	6	7	10.0	7.0	64
ems_ferrC_1240.pdb	-0.44239769009630203	0.4251977644369288	10.168668871639149	10.35311386202238	9.270489475810388	14.36130542588348	9.572976941602041	32.779800658852714	121.50685562450005	103.32586954719524	34.95158206235803	3	3	2	2	2	7	10	5	6	15.0	7.0	62
ems_ferrC_1241.pdb	0.3446824203162051	-0.0777776113532663	10.832272223366212	11.877706820560082	11.189401077736232	16.189728996109096	10.185887674798373	17.92023472675761	85.63523097508899	93.08283660380167	39.401468530155235	3	2	2	3	4	6	13	7	7	10.0	6.0	63
ems_ferrC_1242.pdb	-0.9052336907304432	-0.5322293755947435	9.055403401893276	10.55087083603424	8.926136364240755	16.555360030332476	11.208386624493821	49.74399636570594	118.42889000481557	103.05186029796923	61.581730828467926	2	2	3	2	3	7	11	5	6	10.0	6.0	57
ems_ferrC_1244.pdb	-0.9950449517857588	-0.9561730121484092	9.773279717744176	8.378974966877259	10.587819767491759	17.374787994513373	10.24227413235079	29.85908563959245	89.67568676708811	104.0928907216359	47.53649914865304	3	3	2	2	2	7	10	6	6	15.0	7.0	63
ems_ferrC_1245.pdb	-0.9329209270313712	0.6727657968553347	10.783973513312597	10.512160261131033	9.354899785109394	14.880395027223148	9.350250638263962	52.49260043681524	115.28937486392375	106.92402083419125	62.1286998851407	2	2	2	2	3	6	11	5	6	14.0	6.0	59
ems_ferrC_1246.pdb	0.32225507218642296	-1.5522039470405358	10.789168609246497	10.172180809987323	10.722347626513589	17.297013076916087	10.029065381053117	38.20521607080204	91.75498974419338	105.30164489403897	41.721071867578495	3	2	2	3	4	8	11	5	5	10.0	8.0	61
ems_ferrC_1247.pdb	-0.5199660088149982	0.8823052819249387	10.934548790902408	10.859326370170884	8.645133138551232	13.290708526071883	9.579399986458213	49.36583118529398	119.45054485617925	110.09833540872168	45.08066460117175	3	4	3	3	2	8	12	5	7	10.0	6.0	63
ems_ferrC_1249.pdb	-0.2680365298150806	0.2511392923840437	11.263256528282616	9.421330307602991	9.336473783133572	16.72917722150889	9.958182733580056	46.7633554102421	107.3105626336296	101.09038447960884	39.29070300305132	3	2	3	3	3	8	11	5	5	11.0	8.0	62
ems_ferrC_1252.pdb	-1.184957718412826	0.7618490217197067	9.986132217364025	8.694130426258951	9.421362740755312	13.011564003300421	8.063490378039214	44.702423731670955	109.62175465991854	105.2201808411633	56.403837863330224	2	2	4	3	2	7	11	4	5	15.0	6.0	61
ems_ferrC_1253.pdb	-1.0943025697151227	-2.3838852316304213	10.26299966110787	10.692428113389402	10.077896162819478	17.924862722734836	9.708018135083552	31.501201835435513	104.29396646065236	114.70063841043716	62.57420582692067	2	3	3	3	3	7	10	5	7	15.0	6.0	64
ems_ferrC_1254.pdb	-0.9717672144978816	0.4599648933790148	10.202293488651032	10.081831560328096	9.688816589591637	15.817414558626346	9.391417271903116	8.085209988318512	100.00167526872454	91.24250595221207	41.90330900195098	2	3	3	3	3	7	12	7	7	9.0	6.0	62
ems_ferrC_1255.pdb	-0.7833821372672362	1.461674906001731	8.986830291104376	8.823145510609523	10.550989532648378	15.353134519129963	10.902083896579388	17.990208660554583	99.50114111573141	114.92879839890355	27.578672649656074	3	3	2	3	2	6	12	6	6	15.0	6.0	64
ems_ferrC_1256.pdb	0.15394978022703654	0.2735093731379656	8.576262144819658	10.727772714314934	10.885601635646971	16.987571324059246	10.397659546530438	41.93969739881592	108.47689082394983	113.68853278921868	54.54858521913596	3	4	3	3	3	6	10	5	5	15.0	5.0	62
ems_ferrC_1257.pdb	0.10802230592343268	-0.17011114832647176	10.676699710414205	10.24002580196105	10.348983865560513	14.662201792000728	8.782439046732138	38.08774056213978	98.69119327954462	110.74599799320339	57.23258185587213	3	2	3	3	3	7	13	7	7	11.0	5.0	64
ems_ferrC_1258.pdb	-1.0750425140109177	0.417521852207553	10.615969506312062	10.162840843867317	9.551168646798768	16.10868499705809	10.28348390467384	48.888433743340784	117.02955393574398	118.46319471098478	46.558747628929204	2	3	3	3	2	7	10	6	7	11.0	6.0	60
ems_ferrC_1259.pdb	-0.7905053921009471	-1.1551333588462946	10.094102815238616	9.767405599236676	10.06778620270283	16.290190971870164	10.082604808746064	32.38318680383843	104.0391727186706	105.4842446029807	43.141714014324805	3	4	2	2	4	7	10	5	6	13.0	5.0	61
ems_ferrC_1260.pdb	-0.8725144762440992	-0.6453276969286316	10.400771603908373	10.857054616671492	9.813522171088678	14.246162465730905	10.500305680312367	51.636571203609215	121.5728790538784	112.28957687544687	46.34788461172688	2	4	3	3	4	6	10	7	7	10.0	5.0	61
ems_ferrC_1262.pdb	-1.029616385078315	-0.971749395397735	11.202953922205795	8.782981015822454	9.133734370638791	15.556624419982917	9.307425652280406	40.74477165962207	104.16770558198577	104.73851527209513	41.08570813484616	3	2	3	3	2	7	11	5	5	11.0	7.0	59
ems_ferrC_1263.pdb	1.4817843192916402	1.4526548134788275	9.267107602245478	9.485830840727063	10.294501903185683	16.733377295426973	10.16938579766018	28.340477056545268	114.62091466048118	133.80770500149558	39.906581211641026	3	3	3	3	3	8	10	6	7	11.0	6.0	63
ems_ferrC_1265.pdb	0.9561417548162646	2.3417301459010185	11.371605979395575	10.69060266012568	10.81268715715514	15.779311647636119	9.303310068741554	40.458520640252424	99.62442403072696	111.50025589830663	43.225987381755616	3	2	2	3	5	8	13	7	7	10.0	4.0	64
ems_ferrC_1266.pdb	-0.6251885630839558	0.07713019486014963	10.751744169070562	9.9113967235653	8.87296067411695	12.381868019630037	12.150608220133405	62.9749242355601	138.50911737175653	111.75401957232123	36.729318138163656	3	3	2	2	5	7	11	5	6	10.0	5.0	59
ems_ferrC_1267.pdb	-0.7550666039868309	1.3806391561825442	11.861954564690775	11.026507075579765	9.921104406968233	16.418962622386704	9.589903162302035	41.695767706718115	90.85873226635535	103.29842023864875	47.095877836448906	3	2	3	3	4	7	13	5	5	11.0	6.0	62
ems_ferrC_1268.pdb	1.1576649233376728	2.072281028803853	11.081288389597054	9.874043010032258	10.23132924290359	15.52204290611434	9.901238437857433	36.24921577235428	92.56718753391954	84.33509117216529	37.849070013273156	3	2	2	3	2	7	11	5	5	11.0	7.0	58
ems_ferrC_1269.pdb	-0.8104895458966782	-1.978880338310074	9.316491020108113	13.009422793466534	9.289265337645398	14.630875480042201	9.41290820907652	34.4927642600163	98.02475711730109	101.11200155230489	38.97595885500053	2	4	3	3	4	7	12	5	7	10.0	6.0	63
ems_ferrC_127.pdb	1.0119405582291694	0.7553273793592816	10.401300345416225	9.404047031331773	9.216357666806344	14.375708552972274	8.916958926051464	41.02307210551054	107.8967382116036	115.54254981496543	42.681780108851974	4	4	3	4	3	5	10	4	4	15.0	5.0	61
ems_ferrC_1273.pdb	-0.4879401687792591	-1.4721477869836508	10.041631192121269	9.01602795193093	9.542251717842413	14.681175629585484	11.737995094019356	23.552714812356655	123.64421303571879	113.42015614991324	47.07279857799027	2	3	5	3	3	7	10	5	6	12.0	7.0	63
ems_ferrC_1274.pdb	-0.4879616894974119	1.3171132074098029	9.393202119932333	11.639803186050866	10.02088699671942	16.91650455295065	9.540819072761346	0.651005425278562	80.87308381603063	104.10522094415235	39.94707267632975	3	2	3	3	6	7	10	5	7	12.0	5.0	63
ems_ferrC_1275.pdb	0.8112827531200884	-2.4366317895984904	11.665956682411649	11.586619338271195	9.745795904514365	15.75737721080096	10.830195865116051	2.7470423108898743	69.34523473830737	86.09029434099158	16.099446076885762	3	2	2	3	2	7	10	5	7	11.0	7.0	59
ems_ferrC_1277.pdb	-0.9506693375307328	1.4535956795653089	9.480780026337477	9.384837187190973	9.493306442451148	16.68320994377732	9.938025715602004	52.18407625110495	113.897268123868	129.57727157276537	34.30687691303747	3	2	2	2	3	8	11	5	6	11.0	8.0	61
ems_ferrC_1281.pdb	-0.6402149645278458	0.07362371807164254	9.131070800896795	8.92447396766863	9.439571346040967	15.294018683597022	9.96030716028742	63.93832124436162	124.66354389599972	128.05026645990583	56.425193725734076	3	2	3	3	4	7	11	7	7	11.0	5.0	63
ems_ferrC_1284.pdb	-0.21262004048575187	-2.738214627347592	10.355460939825413	9.256519801814761	9.085370105361083	15.871617372665762	9.920947785102097	45.092503963597856	112.62941420895474	106.40542728297387	39.027045007039845	3	2	3	2	3	8	12	5	6	10.0	8.0	62
ems_ferrC_1285.pdb	-0.2872544711257646	1.2412718462539072	8.637340581410356	10.127259242454937	10.310651382456665	16.247929190532407	10.712405201182856	6.904757835831482	112.21762251554587	129.1888627236095	51.57885328517565	3	3	3	2	3	7	12	6	6	11.0	5.0	61
ems_ferrC_1286.pdb	-0.8971432812257047	-0.8958985326336121	10.988380054868397	9.343609912485334	9.456981068877015	16.50288775320821	10.286651527786642	63.0405657274874	133.5156880644043	120.56063728785634	43.38795053283178	3	2	2	2	2	8	11	5	6	14.0	8.0	63
ems_ferrC_1287.pdb	0.4174367550499664	2.5472913868032347	10.007720569990152	10.230519595322509	10.740945726065172	15.54130358808245	10.778426095867815	15.304943307345736	115.2452240609265	121.03274268533687	44.07529856831064	3	3	3	2	4	7	12	5	6	13.0	5.0	63
ems_ferrC_1288.pdb	-1.0781308395641478	-0.3529693303080681	8.741234661203329	8.96057543221354	10.109530290151968	15.427421589809562	11.09762121511483	18.28142237418789	94.8421363111804	112.03500774890045	31.886150437923106	3	3	2	2	2	6	12	6	6	15.0	6.0	63
ems_ferrC_1289.pdb	-0.7500251129292594	1.4139361445894545	9.63991581717371	9.583581603175414	9.800338961385753	15.026610939014157	11.390172330247248	34.83197269615444	117.82008711123127	115.07143167157327	43.23899573310747	3	4	3	3	3	6	12	5	5	13.0	6.0	63
ems_ferrC_1292.pdb	-0.6896624637437051	-0.2860241356653282	9.492525372641763	9.415059930217481	9.695422660318263	15.92831239401088	10.151617551577287	37.324325839895224	115.60846436209411	114.33581552808124	41.51815359269137	3	2	2	2	4	7	11	5	6	13.0	7.0	62
ems_ferrC_1293.pdb	-0.6849459395793029	1.796583975479835	11.005049533495708	9.849940544490613	9.58842347845683	14.084423622175276	10.424072068103735	37.85895191679178	117.78949134495149	108.42058081447531	19.210777569064064	3	4	3	2	3	7	10	5	6	14.0	6.0	63
ems_ferrC_1294.pdb	0.7676345577430035	1.4147495494185969	10.587539077213298	9.386030450056499	8.481990916634134	18.215148946771237	10.244265452209754	42.14200188298431	103.85060883643484	123.88672905445618	38.77217102235221	2	2	3	2	4	8	14	5	6	11.0	7.0	64
ems_ferrC_1295.pdb	-0.5850043869417154	1.790517025356943	10.296924173752398	9.585214391817136	10.170209036007483	15.81436573838168	10.756449976005667	39.67555611222678	121.17563633244296	128.32038984470262	55.59964981048979	3	2	2	3	4	6	11	6	6	13.0	6.0	62
ems_ferrC_1297.pdb	-0.2926137320115825	-0.5397591034433513	9.192762409601796	10.253578766947667	10.02243313011122	17.522057215121748	12.153592300708322	43.316790482385706	123.06308592458375	135.98779231430913	59.07697192980861	3	3	3	3	4	7	10	5	7	14.0	5.0	64
ems_ferrC_1298.pdb	-0.7799608301209474	-0.6178002410558046	9.413336922573109	12.334587590187192	10.486688915954359	17.54340017857301	10.140188393208085	48.987061552426944	100.46135731685	104.86174210956868	50.79743389724595	3	4	3	2	4	7	10	5	6	11.0	6.0	61
ems_ferrC_13.pdb	1.4759461245906649	0.4411683391402372	9.128482406509335	8.567860039321909	9.634481816696876	14.359882746823716	10.706094166591605	42.920967990054386	117.12239058500259	114.48756734828123	53.75652739809618	3	2	4	2	3	8	11	4	6	13.0	6.0	62
ems_ferrC_1301.pdb	-0.1614917264010673	-3.021162743469408	9.772591238687331	11.850806134099388	11.244671959420481	18.27188574187041	9.564341955478287	50.91021940080443	116.4286626544775	121.67914900414824	77.56886208913409	2	3	3	3	3	7	11	6	6	11.0	5.0	60
ems_ferrC_1303.pdb	-0.9815042898390872	-1.0929298255072668	9.900701341366487	9.732818924134982	9.83899065402545	19.918563376784984	10.459510992223606	37.985924808642466	109.80708484066525	119.44103572267319	54.83464301996676	2	3	5	3	4	7	10	5	5	11.0	4.0	59
ems_ferrC_1304.pdb	-0.16783338643253715	-2.8669851911888284	9.375040545299408	10.663062004785546	10.68040456532487	16.032239218655562	9.302091389057992	37.55208049979684	107.32446964978318	118.97104513750676	42.423966290333134	4	2	5	3	4	7	9	6	6	11.0	6.0	63
ems_ferrC_1305.pdb	-0.7726970111165624	-0.9761271947929059	10.708335406603467	10.18597936135746	9.611450202232747	13.53258899062495	8.771263309175524	28.125967154073226	99.63524190513769	100.13916770834872	35.28672783710765	2	4	3	3	2	7	10	5	5	15.0	7.0	63
ems_ferrC_1306.pdb	0.14427522673191073	-0.5789562953395224	11.202329419985718	10.525157861523976	10.440884102890905	12.395329806109324	10.238006889526888	43.52528998706816	103.29080871741048	86.12333675087103	45.3336495325179	2	4	2	3	3	7	10	5	5	10.0	6.0	57
ems_ferrC_1309.pdb	-0.02528592048563265	0.13053832350522182	10.822321148389037	10.42210774476398	9.274982588387868	15.890438649838647	10.9121123698234	61.4944971397471	126.54520656075499	118.44800479384402	44.61797459423899	2	4	3	3	2	8	10	7	7	11.0	7.0	64
ems_ferrC_1310.pdb	-0.3789559489755136	1.2799485952897098	10.40914259406601	9.154283557439099	9.31395581461855	15.992498071544901	9.281937977256494	39.88183719559772	104.92636856109199	110.7731987350206	34.89600893516051	3	3	3	2	4	7	10	5	6	11.0	7.0	61
ems_ferrC_1311.pdb	0.06741842267617773	-0.0005029036025610882	9.903950412213002	11.255582585543943	11.518580434237562	15.263147590847701	8.70272575254912	40.15171241190452	120.10670519494869	116.54735358754164	45.92395870523219	4	3	3	3	5	6	10	5	5	14.0	5.0	63
ems_ferrC_1312.pdb	-0.6321120423146139	-1.7202171402330135	11.171229146236843	12.772935873557023	10.85524180216496	15.477144194980612	9.526181594388124	6.034915999641135	99.57751101436793	99.91327687363066	58.30468555043747	3	2	3	3	4	8	10	5	7	9.0	6.0	60
ems_ferrC_1314.pdb	-0.3098368421222675	-0.6794387912745885	10.458101435547226	11.596979156883801	9.383847071512196	14.184590286575997	9.480540575043252	51.65004719797636	117.80316530526174	113.9079083254369	51.74855107264048	2	3	3	3	2	7	11	6	7	11.0	6.0	61
ems_ferrC_1315.pdb	-0.3130467458214496	-1.711730728775045	11.188676583470103	10.160930920633648	9.313567440776339	15.248038622623508	8.816533440833652	50.96513008489535	113.0491534483836	110.44882205878174	41.22402759702441	3	3	2	3	3	7	12	5	5	11.0	7.0	61
ems_ferrC_1316.pdb	-0.8634699363235024	1.9426181782325431	9.963825162378212	9.652654891790133	9.031874140263232	16.406116942003486	10.926333991545063	40.872342099424685	104.50624353439554	109.1078537351265	54.239982047692145	2	3	2	2	4	7	10	5	6	13.0	7.0	61
ems_ferrC_1317.pdb	-0.18736038947042985	-0.2083556709401618	9.774867949103596	9.352784612329533	9.373507884257856	14.527720788418394	10.202345161489635	41.167247403011096	113.8208408576959	99.553836833679	32.10632992326106	3	2	3	2	2	7	11	5	6	13.0	6.0	60
ems_ferrC_1318.pdb	-1.5559789857416302	-0.5707313901606963	10.375208348335848	9.00768731663793	10.09338883293323	16.256379668612595	9.815666023100034	28.317811676914808	98.81229808653242	115.44365258174776	48.50361194721301	2	3	5	2	2	7	13	5	5	11.0	7.0	62
ems_ferrC_1319.pdb	0.6368194508191259	1.9735666317599627	8.903921671084614	11.220674309018326	9.735241396376002	16.172026952672613	9.701540944740653	46.37864766697329	111.0690098029438	130.0333542171097	45.82515304058559	3	2	2	2	3	7	11	7	8	11.0	7.0	63
ems_ferrC_1320.pdb	1.0368416488723189	2.073974855260397	9.944127366768983	9.630618975121331	9.712472709956197	14.511598204443203	9.689267244510145	41.61949016019099	112.27247572689815	89.63873040661066	36.85791929705585	3	2	3	3	3	7	11	5	6	11.0	6.0	60
ems_ferrC_1321.pdb	-0.6228644360437573	-1.4293715393193955	9.682775212419017	11.480051778725663	10.13714459144975	15.239268787248287	9.321366032415947	26.271191675669478	89.4253368522816	104.25050952853704	43.26238305292875	3	2	3	3	4	8	10	6	7	12.0	5.0	63
ems_ferrC_1325.pdb	0.9271823372537497	3.1124651355609427	10.438431704460235	10.311860005413168	8.672855336893035	12.406601402126196	8.826431666761337	40.32365732113057	110.02834333946804	100.13134925696015	40.6920771148951	2	3	3	2	2	8	11	5	6	15.0	6.0	63
ems_ferrC_1327.pdb	0.5996264746279877	-3.0109967536283384	10.252844924042213	9.094044491298806	10.207406824281518	17.98332336026326	10.407390723930545	49.04480910128656	108.19578905695569	121.71861667873512	52.64567297643299	3	3	2	2	4	8	12	5	6	12.0	7.0	64
ems_ferrC_1328.pdb	-0.5085150420132243	-3.0496762540879447	9.749053944133504	9.10093250370442	9.459414212851412	15.345664409386742	13.773031789504834	62.80405540314952	126.73756383306713	129.5834384156945	46.820642960373476	3	4	4	3	4	8	11	4	7	10.0	6.0	64
ems_ferrC_133.pdb	0.6355224201545178	0.3938772933066869	10.672338735330362	10.51524211544586	10.20803964083063	16.85994673860723	9.956895954703532	52.00567361955681	125.11680107384312	112.78201199305425	50.351023654230715	3	2	3	2	3	7	11	5	6	14.0	7.0	63
ems_ferrC_1331.pdb	1.1284648023040769	1.4906102147928184	10.497618357258414	9.64474043916388	9.248985556832382	14.941353378400404	10.905814131994367	20.423028015249848	104.64336601957412	101.12094986196516	31.335168913879716	3	2	2	3	3	8	11	5	7	13.0	6.0	63
ems_ferrC_1332.pdb	-0.6659241291164857	2.076757558721823	9.5075460522424	9.866789341016656	10.21442952102564	16.25899283658124	9.70446591317627	35.26337105811742	99.33667055683841	109.35364093215657	53.18950455128421	3	4	3	2	3	7	10	5	6	15.0	5.0	63
ems_ferrC_1333.pdb	-1.0933878962943735	-0.6169784714937714	11.287154888895468	9.794285664003228	10.352098016032969	15.672417777298108	8.93153779527522	34.457273764996955	81.31740077438941	81.06056727229762	36.17322072943214	3	2	2	3	2	7	11	5	5	11.0	7.0	58
ems_ferrC_1335.pdb	-0.9364707410579944	-0.7899950505768178	9.909446254521495	10.204746469615781	10.742581311885392	14.623542063086905	9.298439012855999	45.33333115588733	116.83297657843273	105.25169237096463	34.495863029132174	4	4	2	3	4	8	9	5	5	10.0	8.0	62
ems_ferrC_1336.pdb	-0.2366615540557015	0.6170118317029931	11.096912905277906	9.606280038387697	9.137483844076325	14.23794255033063	11.490863146178338	70.01946083595732	127.45551839260351	117.93843709042582	51.57538129192007	2	5	2	3	3	7	9	6	7	11.0	7.0	62
ems_ferrC_1337.pdb	-0.5835137556384313	0.2503167517858453	11.817683867675877	9.641159385627343	8.322568353837509	16.50636232570719	13.152043154469373	23.664891345517567	90.0272628982532	66.51083310051129	39.25745624312031	3	2	5	5	2	7	11	4	5	10.0	7.0	61
ems_ferrC_1338.pdb	0.5972719043925513	0.3663114916241211	10.07451913143212	8.009431671889498	10.025505741524132	16.123191933292173	11.345413433171654	51.159426813323115	116.18180816663002	114.61570807815666	44.37441593260209	3	3	3	2	2	7	10	6	6	14.0	6.0	62
ems_ferrC_1339.pdb	0.2433973472885989	1.084694290558632	10.76312132412132	11.216505693458583	9.310941513512773	13.925291624963467	9.002020262520578	18.076169728344983	86.41917316713119	86.53011661168703	24.67273497103031	3	2	3	2	4	7	12	5	6	14.0	6.0	64
ems_ferrC_134.pdb	-0.7765031165415273	0.0674302057516762	10.89515144175498	9.960851094383937	9.145812752292706	14.24888833769147	8.483043341081475	48.890770069317504	102.01440376581347	100.59399357064373	51.12824609598477	2	2	2	3	4	7	10	7	7	15.0	5.0	64
ems_ferrC_1340.pdb	-0.3125568553022792	-2.0686056393319605	11.551875368002797	9.825781777548288	10.797093104164649	12.430150868754563	9.3621446025688	34.64949273540256	109.03853649821168	93.960813836407	46.55184793839418	4	4	2	3	3	5	10	5	5	13.0	5.0	59
ems_ferrC_1341.pdb	-0.8001559257853079	1.386666419213475	10.221037353029892	8.817711280145195	9.920652139686515	15.978130101242202	10.589127730178516	29.943378713344643	115.8813450392261	123.21667397789226	27.721430537564473	3	3	3	2	4	7	10	5	6	13.0	6.0	62
ems_ferrC_1344.pdb	1.2879368791057246	-0.4115767145233515	9.788998331322002	10.533588539040052	11.24514421335644	15.465802041515555	9.530806964785304	37.237881815346796	120.42913709972076	116.99707164392065	43.91746371282353	3	2	3	3	4	8	10	7	7	10.0	7.0	64
ems_ferrC_1345.pdb	-0.5222206931368202	-3.5836124383495513	11.57135345869626	8.931354974676216	8.962614082842077	13.29405617371915	9.909157138102277	57.88506153234621	112.21692277841328	95.16773532661263	47.000087453675775	3	4	3	3	2	7	10	7	7	11.0	6.0	63
ems_ferrC_1346.pdb	-0.4205992644765448	0.8238447413530791	10.307476240079417	8.985425613041365	11.572266066800973	16.30519170451035	10.254264970293638	11.182759974931189	108.31818811336863	116.8227288380568	41.694738797188684	3	3	5	2	3	7	12	5	5	13.0	6.0	64
ems_ferrC_1347.pdb	-1.2157030525810224	-1.2389643802814958	10.55261009445649	9.012082659438692	10.294843442077298	15.26718734761653	9.557714387893975	17.65847650575034	104.84237339855362	104.54733808020033	28.222828468467686	3	3	3	3	4	8	12	5	7	10.0	5.0	63
ems_ferrC_1348.pdb	0.17659631909190787	-3.5293302301028744	8.96438636689367	10.627285584863555	9.334544625905316	16.661114470366073	10.33465615271009	0.1123608029397838	91.21466421511771	103.49528087213294	29.263636767017797	2	2	2	3	5	7	13	5	5	8.0	6.0	58
ems_ferrC_1349.pdb	-0.1627514110827933	-0.534492239257004	10.38167657062037	9.467088973564591	9.960984163236724	15.537995148516025	10.078015010182035	43.078311028417176	108.22246929140395	123.45223023453697	42.02793800975848	3	2	3	3	3	8	11	5	7	11.0	6.0	62
ems_ferrC_1350.pdb	0.8314219278733722	0.8652253982268989	10.446280116649671	9.116267705590923	10.221258073251056	15.859004647412982	10.470367801280032	42.31873302189957	119.68054527404851	128.219736209309	41.22106361898115	3	3	2	3	3	6	10	5	5	14.0	6.0	60
ems_ferrC_1351.pdb	-0.7842441444047152	-1.3567414199963101	12.018335339310722	10.587613311946813	10.392350742301081	16.595091007420343	10.949614690718656	1.727972475990927	51.56336469766089	65.60088012875269	27.788158672441302	3	2	3	3	2	8	13	5	5	11.0	8.0	63
ems_ferrC_1352.pdb	-0.06294093626184276	0.4714493854642106	10.779924602524934	11.565863428726377	11.047078994838332	14.955160589548061	9.368386179303034	20.37911203620403	103.46625821050594	114.53225772980169	44.97754262138368	3	2	3	3	4	7	13	7	7	10.0	5.0	64
ems_ferrC_1353.pdb	-0.4322154175670016	-0.08543063081507317	10.983810089819933	10.650490305849777	10.480907446273287	14.425459560443823	11.36042978748808	58.11998838929912	117.03760791003018	120.21152246649878	34.247685115330036	3	4	4	3	2	8	10	4	7	11.0	6.0	62
ems_ferrC_1355.pdb	-0.5263109128835411	0.6171868404457477	11.710930397564363	11.909482865118642	8.905573487617911	15.037964195255856	13.105236466990538	8.415154237807362	77.97199202612714	66.97812529464271	35.98658962732184	3	2	3	3	2	7	11	6	7	13.0	7.0	64
ems_ferrC_1356.pdb	-0.35449368210377097	0.19722415493783216	9.21323825154329	10.813516224614455	7.6256765872773515	16.29808273135093	12.179880100259059	4.764840658810501	83.19156692777644	101.30695491126463	17.02418606001092	3	2	2	2	5	7	10	5	8	13.0	7.0	64
ems_ferrC_1358.pdb	0.836415196705994	2.592456094126317	10.002367021943694	8.343909881354385	9.5991361674961	12.859252425390414	9.727421332663823	32.81448205068042	115.2269001482713	95.84543750747565	32.68939910610151	2	2	2	3	3	8	14	5	6	12.0	6.0	63
ems_ferrC_1360.pdb	0.047326235955092257	0.5747334291957396	11.959460761986309	10.352611999072176	9.776400587879658	16.99316895461232	9.357523679155207	40.50114767556664	86.22060776527863	88.20522076665662	43.239215826910815	2	2	2	3	4	7	10	6	7	11.0	6.0	60
ems_ferrC_1362.pdb	0.1589966574120588	0.017372059469757943	10.95120539963679	11.828301735824931	9.386487583579253	14.84695542138617	8.359622834454019	22.98005456707134	112.46734514315244	107.39581017202111	46.80252388649488	2	3	3	3	3	7	11	5	7	15.0	5.0	64
ems_ferrC_1364.pdb	-0.8194265225152547	1.8684998823117267	9.983260676892577	10.423394629204175	9.136610364297011	17.544866552295815	9.38718216902294	31.950912741617437	104.90230483224339	116.05316493901414	40.210349375609596	2	2	3	2	4	7	14	5	6	11.0	6.0	62
ems_ferrC_1365.pdb	0.06600996366675409	-3.489778279546224	10.418962845304026	12.150875785380059	11.052392079665129	12.675079519576746	10.680386383274184	11.55031608992801	114.1044217447904	115.02194283599475	48.702189293652694	3	5	3	3	3	7	11	5	5	12.0	6.0	63
ems_ferrC_1368.pdb	-1.0625984340860184	1.7163366913004274	10.345365013960045	10.54763196076721	9.17465784942634	14.301955971942329	10.103042152294444	44.625867081015585	126.83771623437256	99.44294602476133	41.20470510584637	2	2	2	2	4	7	11	6	6	13.0	7.0	62
ems_ferrC_1369.pdb	0.023291374074293797	-1.8360077707648768	10.331550833278238	8.079753077276063	9.9788958413028	15.698194503964384	9.933072724797487	53.88590411366498	115.46771369013166	115.72655318938057	42.64697217361903	4	2	3	3	5	7	11	5	5	10.0	5.0	60
ems_ferrC_1370.pdb	-0.703043030909714	1.6809429750967564	9.877625770934284	8.832842686434862	9.54215928704481	14.814812783251801	10.873108870747323	45.19929890467584	117.61091933384655	115.13098199495597	49.465450517049995	3	2	3	3	4	8	11	5	7	10.0	6.0	62
ems_ferrC_1371.pdb	-0.12641563018062324	0.7263532089412158	9.450416710540717	9.410156914914095	8.869159523814032	16.573301122688427	10.164512088228113	48.60952352431349	128.6222975567413	129.04599129804578	59.6064767562262	3	2	3	2	4	7	11	5	6	11.0	6.0	60
ems_ferrC_1372.pdb	-0.5440109546034603	-0.6469135604823533	9.390878883024126	10.645665300336741	9.203240287969827	14.407025385882656	10.014107345765524	36.35694863693701	122.89187795906973	112.82243273712959	38.33034191125003	2	2	2	3	4	7	11	7	7	13.0	6.0	64
ems_ferrC_1373.pdb	-0.7778634794010946	0.2283613918914515	9.747567865115872	10.834990351888194	9.243346509842656	15.375575739139	10.349091295099166	46.75113533170128	118.25764240830752	117.18890763351068	48.65899367323536	3	4	2	3	4	7	10	7	7	11.0	5.0	63
ems_ferrC_1374.pdb	0.41310021915392775	-0.5371558484230452	9.423309081143598	11.992006157170328	9.751420018873942	15.057308909306393	9.843498675852029	42.19565212143082	118.18572505810246	113.8016544653013	49.35185594454357	2	3	2	3	3	7	12	6	7	13.0	6.0	64
ems_ferrC_1375.pdb	-0.315457366324504	0.6434975512303941	9.173363820864461	11.267715302074107	9.824945026237808	14.087547987478306	10.491565172883387	72.10353965868953	131.35188226489225	115.14348840305829	50.04010034879432	3	4	3	3	4	6	11	5	5	11.0	5.0	60
ems_ferrC_1376.pdb	-0.14361238479564378	0.98232200704181	10.620038932377406	10.88776684770574	9.335385848206684	18.343503695348115	10.531689366689763	43.083715962084796	115.05977888362298	111.1613418987631	40.28278990087404	2	3	2	3	2	9	10	5	7	11.0	8.0	62
ems_ferrC_1377.pdb	-0.846499800585093	0.2475323796855172	10.638553603564638	9.632761824586057	9.602793949393508	13.633895481297689	10.593145593345623	65.27275116297864	126.6650426449212	115.74410228709962	48.603184016996586	3	3	2	3	3	7	11	7	7	10.0	6.0	62
ems_ferrC_1378.pdb	-0.7149864265035152	-2.123510761654766	10.266498289078823	10.480360513696155	11.213942569928607	14.615518737975691	9.526509438863599	32.47992529285735	106.2922521690389	114.05137713497204	47.798508353634666	4	2	2	3	5	6	13	5	5	13.0	5.0	63
ems_ferrC_1382.pdb	-0.8540713967152901	-1.3155267032416038	9.42078813904386	10.553764588115252	10.929441951922726	15.759231664662268	10.734367238818715	22.196332480175545	105.28189909088292	117.33614216112929	16.436173920772667	3	3	3	3	4	6	9	7	7	13.0	6.0	64
ems_ferrC_1383.pdb	-0.01707548904368249	-0.8715297869239171	12.757246391514174	9.324773664277316	10.563045648391359	13.084198833283166	9.174043603617461	54.2834576839653	116.14056023252556	104.64090867603329	49.51272613634391	4	3	2	3	3	6	10	5	5	11.0	6.0	58
ems_ferrC_1384.pdb	-0.9671320751244046	1.000052668486773	10.151968051426133	8.65532003477174	9.882353297234324	14.369234770040586	9.49598665575926	17.968274527122738	104.36607492126939	98.0110739494451	41.45277455193545	3	4	2	3	2	7	9	6	6	12.0	6.0	60
ems_ferrC_1387.pdb	-0.7144256460770633	0.056463146576051	11.264086056652213	9.96841811975441	10.03609751045391	13.94702419401874	9.343938458147171	43.27834299085597	92.86116615873377	87.62881467977084	53.15003665776581	3	2	2	3	2	8	11	5	5	15.0	8.0	64
ems_ferrC_1388.pdb	-1.0904948241472958	-0.6356688599286633	8.629222363638052	9.456532984115762	9.539357304425053	14.636739681269363	9.93532355122611	45.07204086076756	108.62868153742549	109.47337892516072	35.57912117026571	3	2	3	3	2	6	11	5	5	15.0	6.0	61
ems_ferrC_1389.pdb	-0.4165722995833523	0.5371707359192405	9.597386901125208	11.626984813863812	10.05417386241641	14.78050184519569	8.601913696872941	45.72422170837881	109.19326630635419	104.74361074505802	50.423838933483346	2	3	2	3	4	6	12	7	7	11.0	5.0	62
ems_ferrC_1390.pdb	-0.8292903269830277	0.4057405491293136	11.363714386698048	9.82337699997493	8.997330992617961	12.906806065135958	9.552339529539521	56.13646793791882	124.74935097568772	118.03621969092836	43.367545499734284	3	4	2	3	2	8	11	5	7	11.0	6.0	62
ems_ferrC_1391.pdb	-0.16835303263419066	-0.5112172434028704	8.808024923269755	11.129398162188359	9.845860637532347	16.1410415453879	10.160167632995952	54.291536157295	134.40228618712146	119.01001242308861	49.55871849304282	2	3	2	3	5	8	11	7	7	11.0	4.0	63
ems_ferrC_1393.pdb	-0.7531730987321906	2.0327722606495726	11.197562698492323	9.746026429610504	9.925609651720789	12.32630420640707	10.776896772365504	53.033560276370146	143.4090300912448	119.38017681053564	61.258290805115614	3	4	2	4	2	6	12	4	4	15.0	6.0	62
ems_ferrC_1394.pdb	-0.20449733155506866	-1.742076789334697	11.525446825063023	9.24264765411847	10.011118519653289	15.251685669101974	8.824524012635852	52.07382090557043	94.92239643129662	104.37975539056299	47.35747443652035	5	2	2	3	4	5	11	5	5	11.0	5.0	58
ems_ferrC_1395.pdb	-0.5772682590115024	-0.9827837259310132	10.897484767137781	9.434824725981938	10.834887639934252	14.642638903216861	10.212743471761154	65.83171388229115	116.11879010522355	118.34691227092793	50.240318175734586	4	3	2	3	5	5	10	5	5	10.0	5.0	57
ems_ferrC_1397.pdb	-0.9855921738757436	1.6023271173473377	9.47784855122723	11.47135892371374	10.037134462869085	17.78489914196873	10.98662319778011	35.273848118808054	122.8064587387469	117.54152552461933	45.241431004223045	3	3	3	3	5	6	10	6	7	10.0	4.0	60
ems_ferrC_1399.pdb	-0.9101579687816224	1.0164871286488244	10.656188091282836	9.825515221506476	9.280213591965431	16.730768135208177	10.553149732564183	52.2683390423209	124.42816290797285	114.92181130364165	57.872488146514726	3	3	2	2	2	8	12	4	6	14.0	8.0	64
ems_ferrC_140.pdb	-0.5746911589419882	-2.1145176131169108	12.008763342794403	10.45411982996051	10.302291862982848	12.414184317842048	9.004506672934466	42.48543737428709	115.19961454249673	103.42206117672808	45.94699726982004	4	2	2	3	4	6	11	5	5	14.0	5.0	61
ems_ferrC_1401.pdb	-0.9761983706529528	0.5686644697072127	11.679150913486813	8.519707837648475	10.016708547056098	16.800873321381577	10.637032186188023	65.12903108621576	115.61933404669267	112.9739826457735	90.17281682642309	3	3	2	2	6	5	10	6	6	10.0	3.0	56
ems_ferrC_1402.pdb	-0.3158593449407167	0.5116922293760766	10.943054679133889	8.536583031515248	9.94499188223035	14.113178470183467	8.875563336721976	60.46155700306533	121.6881623096436	115.44640171879624	55.15494547255123	5	5	2	3	4	6	8	7	7	11.0	4.0	62
ems_ferrC_1403.pdb	-0.8354364415752026	-0.7023554780699857	9.98314411717499	9.738974033883778	8.921453506131407	14.787596711205682	10.221254677535418	34.483566396750774	121.5863000413478	129.14731191723547	29.144010275612814	2	2	2	3	4	7	13	5	6	14.0	6.0	64
ems_ferrC_1404.pdb	1.1357482500718312	0.9482423886985656	10.016220496814976	12.04136330860795	11.468575235988379	15.378754698359481	8.530862858081239	41.676488009924526	88.4181992855351	79.73659179017672	41.250577426639076	3	3	2	2	2	7	11	6	6	14.0	6.0	62
ems_ferrC_1405.pdb	-0.503071323515193	-0.1377368200746288	11.454059977263098	8.935573233430517	9.73374824258364	12.92999393696687	9.466034128276343	33.25315234984944	97.732021758089	84.01724140240162	35.88438877272876	3	3	3	3	2	8	10	5	5	13.0	8.0	63
ems_ferrC_1406.pdb	-0.013868553999651706	1.3798525688995642	10.911232622946006	10.168915254834202	10.365727581527722	15.041287989693203	10.154141987838443	39.44419858426941	114.37258948163374	120.1147007167215	43.39682234105033	3	3	2	2	3	7	10	5	6	14.0	6.0	61
ems_ferrC_1407.pdb	0.09994875970213143	-2.3895934237029257	10.128852699222703	8.525863412120218	9.57654585779256	17.54792064905126	8.928297363020274	26.931922094209085	99.95944279449829	111.95904293718446	34.33170463935194	3	2	3	2	4	7	13	5	6	12.0	4.0	61
ems_ferrC_1408.pdb	-0.3972851784633658	-1.855238835452392	11.124748813346793	13.726230147057858	10.053706271138347	15.270878696903974	9.715360484232958	48.23910183166185	114.28575383077485	112.9949558696898	55.53848677802879	2	3	3	3	4	7	10	5	7	11.0	6.0	61
ems_ferrC_1409.pdb	-0.979977538007894	1.8136985250570463	10.058904422573361	11.096895651673591	8.630384897558944	14.262947078856534	10.112435421576626	38.85880799262461	116.10810768006147	109.04669641767211	45.493718338490254	2	3	2	3	4	7	11	5	7	13.0	7.0	64
ems_ferrC_1410.pdb	-0.9707386036302252	0.712509645449333	9.81563410141314	9.04820229714168	9.239875025429477	16.110220064224915	12.40567185904813	34.49854045604268	113.62051735316486	98.68046309134913	54.62318167010176	3	3	3	2	2	7	10	5	6	13.0	7.0	61
ems_ferrC_1411.pdb	-1.0376477596493183	-0.2727895353551289	11.655092568838503	9.071276698047251	9.641260406293346	14.087197414826614	11.180308950064545	35.11302408122828	133.4827882889493	104.40858427003658	53.94049808299132	3	2	2	3	4	8	11	7	7	12.0	5.0	64
ems_ferrC_1412.pdb	-0.7664523987260828	1.853781001018528	11.204484687574684	9.249923092653264	10.11621633517196	13.047653349932313	9.804722398681493	74.93046422007762	123.59912059668385	112.05006011811845	53.56352828636904	4	4	2	3	3	6	10	5	5	11.0	5.0	58
ems_ferrC_1415.pdb	0.15411170074702604	-1.516739380894587	11.28832721683269	10.454357143300083	9.836448883599678	13.352136187894189	8.83848602870817	51.248846863412744	110.20437315848154	87.55710844306118	50.03601543770958	4	3	2	3	4	7	11	5	5	10.0	6.0	60
ems_ferrC_1416.pdb	-0.3863066538511786	0.4950244013160921	9.470308888956305	10.40338271666584	8.894757118079365	15.484756823210594	9.62298332215703	30.603726677100436	112.02393021252313	112.32507230981203	46.90000318047024	2	2	2	4	4	7	11	5	6	15.0	6.0	64
ems_ferrC_1417.pdb	0.049923580491549005	-3.439565233998478	9.877110557667955	10.357536155694987	9.206023799849621	13.518433951831682	10.163352461456633	49.2719459915069	110.52792691111706	93.66117010229776	33.53458824789344	3	4	3	2	3	7	11	5	6	12.0	7.0	63
ems_ferrC_1418.pdb	1.187041914731852	1.9178550423574752	10.252730241671346	10.083064747511038	10.282793442391462	17.91709633412317	10.958251797683273	33.724402476272836	113.05945422649961	121.45232459358284	51.19032072315459	3	4	3	2	2	8	10	4	6	14.0	8.0	64
ems_ferrC_1421.pdb	-0.4905518494029519	-0.4146646761508109	10.587420672785475	9.587407973168073	10.118658550706458	14.7089744614402	9.933509258569325	67.14614609923517	129.6747140995322	113.93581311654694	47.090022954241256	4	3	2	3	4	6	11	5	5	11.0	6.0	60
ems_ferrC_1422.pdb	-0.34357257611797504	-0.4901375964123583	10.595095242204444	9.680407245190008	8.738849616725151	16.746745541061664	9.136333719072585	32.72569989388725	100.67782825256336	101.4438125409521	54.88333167023631	2	2	3	2	2	7	11	5	6	15.0	7.0	62
ems_ferrC_1423.pdb	0.08322609282848074	0.1397461887521559	9.2250662910287	9.501533067948682	10.002790991877252	16.995286005061136	9.773948088229496	48.837403211001636	119.33900468747905	122.30343929277146	38.668440816762924	3	2	3	2	3	7	11	5	6	11.0	7.0	60
ems_ferrC_1425.pdb	-0.053033516555373486	1.0696211142177503	10.431465798949182	9.884577798192531	10.337711910025085	15.119674737413744	10.173493399409141	17.020671716957747	77.48360209861559	97.97009545757324	28.709131879796157	3	2	2	3	2	6	13	5	5	11.0	6.0	58
ems_ferrC_1426.pdb	-0.7124833223415671	-1.397685121569465	10.49778978327307	8.952691937282827	9.534517984874165	15.057173346300951	9.212611832124402	42.51834365917358	105.56883393218463	111.57437474008368	39.96792969155863	3	2	2	3	2	6	12	5	5	11.0	6.0	57
ems_ferrC_1428.pdb	0.00013512195202110833	0.9518124903380224	10.168341706282021	11.968115022124824	9.20606399525347	15.172740984862259	12.98287187574078	48.47181087115506	138.59326796973266	108.06916136891971	47.90072606208797	3	3	2	3	4	7	11	5	7	10.0	5.0	60
ems_ferrC_1429.pdb	-0.7802585067140412	1.5819391185190608	10.058119456715334	9.675120223892662	9.478082002822683	13.74926102351823	9.74526921594895	43.05530884731995	109.04797597099598	98.05664141807968	35.6409548858139	3	4	3	3	4	6	11	5	5	10.0	6.0	60
ems_ferrC_143.pdb	-0.4886211925071381	1.0323411051856852	11.803242836893034	10.22010090585789	9.09105318252267	16.142904234837918	9.41648888524365	30.68047792072124	102.30744603150622	107.89039311406397	44.51913744471209	4	2	2	2	4	5	13	5	6	15.0	5.0	63
ems_ferrC_1430.pdb	-0.2375178046916239	0.6440118267657746	10.94368473321485	9.979163847737949	9.893850838778608	16.11286329551642	10.709225879586251	42.07878666397025	118.8718215882585	110.51120083012549	28.975024479384267	3	4	3	3	4	7	10	5	5	10.0	7.0	61
ems_ferrC_1433.pdb	-0.7412766757963948	1.8878594165206408	9.263402812914892	9.89132380905292	9.32693755336798	16.007567820056824	11.418392591922231	59.33887335578862	120.1018767473132	133.49257938450592	49.60286939593183	3	4	3	3	3	7	11	5	6	12.0	5.0	62
ems_ferrC_1434.pdb	-0.36693497042826734	-1.8244402782457476	10.170139039524742	10.307745437776383	11.125723211099587	16.015628408457093	9.712811527565021	44.133851722131	131.18260332123498	117.07872407774602	43.97161759058134	4	3	3	3	5	7	10	5	5	10.0	6.0	61
ems_ferrC_1435.pdb	-0.2550148353803476	1.6796152556315254	9.883242513291393	11.420204840530204	10.483736629149282	14.608463336463583	9.99229700183027	40.607749080211136	124.24152390390158	108.92564689167874	28.596311741917283	3	3	2	2	2	7	11	5	6	14.0	6.0	61
ems_ferrC_1436.pdb	0.22228847538319652	-0.6831170099260089	9.930594788001434	9.411236199302957	9.09453831217233	14.891480466729174	10.38741394490515	67.80037433117393	127.18909771071392	112.33864425618243	50.32584841622702	3	3	2	2	2	7	11	4	6	11.0	7.0	58
ems_ferrC_1437.pdb	-0.7803890600698977	-1.587821909343444	9.908033818728176	14.020332359430318	8.839378708300156	16.936352911150045	11.99968942031758	21.864556177298564	97.78448654485277	112.6900849384771	64.19065086930314	3	4	2	2	4	7	10	3	8	14.0	7.0	64
ems_ferrC_1438.pdb	-0.8893445479729698	-1.0944789047405543	9.031358797499225	10.251274660933086	8.949245932138025	14.490491084673428	9.142724506935673	53.604120400691656	112.89140166008688	110.2288677951687	38.08139976484312	3	5	2	5	3	6	12	5	5	12.0	6.0	64
ems_ferrC_1441.pdb	-0.5638514332204391	-0.8231746898169094	10.310639907198698	9.793311374772678	9.956873362846965	14.655884860276634	11.78230147391865	75.8645756783504	134.79894234439902	131.31441941018616	54.203028521031804	2	2	2	3	4	6	11	7	7	14.0	5.0	63
ems_ferrC_1442.pdb	-0.4311529883328993	0.09757065490231237	10.956064401790748	9.638407341983426	9.682272196419367	13.849541363525361	9.954735465376316	24.06841805142272	106.01343348705956	91.28267211299216	38.68560130933974	3	3	2	2	2	7	10	5	6	13.0	6.0	59
ems_ferrC_1444.pdb	-0.3527382126247336	0.11376967652313608	10.575926400770012	12.439562932836509	10.173628724565594	17.305286154542824	11.199615702069853	46.41080021652152	122.86074206082664	124.47930097670594	42.56935591015188	2	4	2	3	3	8	10	5	7	11.0	7.0	62
ems_ferrC_1448.pdb	0.5878290198173198	0.7345301159143779	10.158703309268233	10.444639483738365	10.728386048016086	15.545415124530583	10.102530308457405	6.219099700564905	103.42599960696444	96.01722096012094	50.249309871320996	3	1	3	2	4	7	13	6	6	12.0	6.0	63
ems_ferrC_1449.pdb	0.05541302216356883	0.932477600341308	9.872950392043402	11.403132801462368	8.81026220709688	16.701662076257687	10.88502022883887	57.860611592068395	126.55843151916817	120.9613892858547	61.44906830020281	2	3	2	2	5	8	11	6	8	10.0	6.0	63
ems_ferrC_1450.pdb	1.2088196643276172	0.8750957297512159	10.954964267155512	9.389652506899852	9.619354487522555	14.483286817330434	11.081132218682974	52.10773634880251	118.38796428864234	94.9967516429522	26.4868809698789	3	4	3	3	3	8	11	5	7	11.0	6.0	64
ems_ferrC_1451.pdb	-0.6684455556858401	-1.2230128109915093	9.551766797067202	11.541955950517316	9.484544511757026	14.535318782358827	10.585812952904664	72.36253231833273	132.09402378509373	117.13955742848457	59.02075262145046	2	4	2	4	4	6	11	6	6	10.0	5.0	60
ems_ferrC_1452.pdb	-1.0430712599532632	-1.227416759607066	12.60436539017805	9.310391102046028	9.777089603593407	15.235924955436882	9.395794324242685	51.919933984432284	89.74904393130409	80.43569925704966	43.62586812170785	5	2	3	3	4	6	11	5	5	11.0	6.0	61
ems_ferrC_1453.pdb	-0.7845723049952952	1.876722081125266	10.383410079177267	10.443199061052136	9.29704977993442	14.135407703769665	9.632808058448436	64.5428195276737	121.97906547411095	107.75917943434546	43.40377858877999	3	3	3	3	2	6	11	5	5	11.0	6.0	58
ems_ferrC_1454.pdb	-0.23911485375223454	-0.14086007240126305	10.830297203932586	9.362536910433771	9.030194146245009	16.65068704727402	9.88873716014583	43.35205315358808	110.99833724686924	104.47492169035277	49.380251683811736	2	2	5	3	4	7	14	4	4	10.0	6.0	61
ems_ferrC_1456.pdb	0.7323049395632091	-0.07243920313314417	8.726470670009219	8.30122774274524	9.745610017612268	14.688637508998895	9.809897684830299	31.290146047842768	103.03005132139397	115.61309251315433	44.81148535008933	4	2	3	3	3	5	13	5	5	16.0	5.0	64
ems_ferrC_1457.pdb	0.30128377222471026	-2.2821335687599493	9.740123579298167	10.537761137244951	9.253892320465235	13.310461840873721	8.360880096597405	29.583313909120363	110.02852989165878	104.1235287673646	40.24380506049643	2	3	2	3	2	6	11	7	7	15.0	6.0	64
ems_ferrC_1458.pdb	0.4133518266938328	-1.4540974097917374	9.313217775302155	8.80359034201387	9.507616353511288	16.76398772078568	10.97206438597587	43.76687452562414	109.7685443067436	118.63185579269735	41.32066263319105	3	3	3	2	4	7	10	5	6	10.0	7.0	60
ems_ferrC_1459.pdb	0.21500609796259068	0.7203358999839969	10.165662128525513	12.267771905146196	11.210923131902273	12.773425060570373	10.645556072306107	2.3794910089405787	116.8472930343601	117.84603932008538	44.20783144688979	3	5	3	3	3	7	11	5	5	12.0	6.0	63
ems_ferrC_146.pdb	-0.7248931356807593	-1.4863087954482492	9.624710928691462	9.912807368913988	9.573510239558582	16.722236421928518	9.839750778776361	47.007506776721364	115.92836934984724	124.38881632016025	55.45880785840422	2	2	5	3	3	8	11	6	6	11.0	6.0	63
ems_ferrC_1461.pdb	-0.15516744062971816	-3.31668116040862	11.973800532922969	9.973442814795716	9.838067057100199	12.717092885692598	9.263739444149483	57.840713407173844	113.03909901611134	100.01775888730427	52.2359403113297	4	4	3	3	3	7	10	5	5	11.0	6.0	61
ems_ferrC_1463.pdb	-0.4778288169372858	-2.1468418076409024	11.660144952199605	9.456113933061571	9.850297587131122	13.472713097172898	9.249784181108513	26.82738350582618	92.12036483854541	69.6195199911415	41.36107917228266	3	2	3	3	2	8	11	5	5	13.0	8.0	63
ems_ferrC_1465.pdb	-0.6006173012901206	-0.6616395625645851	8.191075604986906	11.385553430684663	10.047247577831842	15.403099618148666	9.503993899913173	52.41192841488296	124.68706624666062	123.77447555854353	43.90175557337925	4	4	3	3	4	5	11	5	5	11.0	5.0	60
ems_ferrC_1466.pdb	0.06930822774732731	-0.6171161710184005	10.859936167853878	9.14027091660247	10.549043022667114	16.123497251113566	10.748351216895339	55.4120886942745	107.012356358263	117.7154118989032	46.983302020283936	3	3	3	3	3	8	10	6	7	11.0	6.0	63
ems_ferrC_1467.pdb	-1.3908850766219765	-0.17193950202886116	9.430469401501338	9.587726835450855	9.28501138602272	16.461462296122622	12.150971550800673	34.25688197810107	128.99378609726776	131.3913647483547	39.77908254805264	2	4	2	3	2	7	10	7	7	14.0	6.0	64
ems_ferrC_1468.pdb	-0.38516920351538775	-0.7571092246749426	9.55612748338728	11.264086440974785	10.06619909499632	14.950547119792759	9.78299688693357	50.305089238738795	123.34015423012065	127.1822878906934	34.828219162104006	3	3	3	3	3	8	11	5	7	10.0	7.0	63
ems_ferrC_1469.pdb	0.3623036824963824	-1.4447171382332715	9.524907642227861	10.222077122100846	10.420013988962655	16.064788959188178	8.799252398262317	4.931191382514439	92.63452174673674	94.49387166742997	36.31184203735552	3	2	3	3	5	6	13	5	5	14.0	4.0	63
ems_ferrC_147.pdb	0.5213076100747784	-0.9062064626386166	9.59107743988014	9.022724658373793	9.88699389735227	15.027271951262154	8.597854252385941	42.42191480148459	110.17202903423197	111.99584655127035	41.02095274305329	4	2	3	3	3	5	11	5	5	15.0	5.0	61
ems_ferrC_1470.pdb	-0.7822711136954809	-1.3189757071183126	12.029215855600286	12.366717378781916	10.6395822820029	17.46663337169615	9.789955751687534	29.733930477344398	90.73657462405482	90.71836951126473	46.59776425366246	3	4	2	3	3	8	10	6	7	10.0	8.0	64
ems_ferrC_1471.pdb	-1.0630376631894354	1.8800486411674664	10.733170692798483	10.740855838104531	10.243469449848869	12.842218340288607	9.754009540391914	24.864499745171237	104.92264931970935	109.95577371649466	47.98307279901661	3	2	3	2	3	6	13	6	6	14.0	5.0	63
ems_ferrC_1476.pdb	0.481231751395732	1.3740990233090489	11.36899865891574	10.183526924611414	9.989477996811218	13.6945306757844	10.312274117379905	68.03711552005835	125.30756098400835	111.97733265790494	51.07090864961407	3	4	2	3	3	6	10	7	7	11.0	5.0	61
ems_ferrC_1477.pdb	0.8692314133614459	0.6943714808270814	10.850203547939019	10.730609393174685	9.526206750585354	15.770471004345078	10.962162718469306	73.86556559951102	125.84622526875656	119.70903106875586	41.52000305127612	2	4	2	3	4	7	10	6	7	11.0	6.0	62
ems_ferrC_1478.pdb	-0.8070556632388821	1.7677475972218386	11.463030179589596	10.905699449314357	10.351286345243496	14.492681985747152	10.096936395578792	64.68258574799933	123.69957641405065	118.08008742688934	57.360158631831524	3	3	3	3	4	5	10	7	7	11.0	5.0	61
ems_ferrC_1479.pdb	-0.2638191818923483	2.5394028739144328	11.270965862356611	10.234419397677184	9.740735591351012	12.71827326273325	9.845014827820224	55.082761560397756	121.96945420224452	97.50683895731241	40.48461402043787	3	4	3	3	3	7	10	7	7	10.0	6.0	63
ems_ferrC_1480.pdb	-0.2648309006065169	-0.368782194179935	10.55099790555581	8.553065889492492	9.5565101417248	16.012691882274712	10.446444052712359	21.522950918546922	119.27650370837841	120.10964006010462	28.403823899138107	3	3	3	2	4	7	10	5	6	13.0	6.0	62
ems_ferrC_1481.pdb	0.514072281021405	-0.969810726708221	10.255928090720214	10.477529219775182	11.07361009804617	15.472761042172325	9.32863297720438	22.965370156764177	99.25369060383169	125.31274622636492	44.32989835702781	4	2	3	3	3	7	13	5	5	11.0	5.0	61
ems_ferrC_1482.pdb	0.3163327130406449	-0.5006575117288989	10.68896259397651	11.091910471783018	10.705844447414298	14.657033083416575	9.726665821361408	23.18210270083456	103.48978330944408	92.04179165141936	28.204179076805584	5	3	2	3	4	4	11	5	5	13.0	4.0	59
ems_ferrC_1484.pdb	-0.22101136354654305	-1.3885490455410183	11.952404175917131	9.098039425689745	10.042703416662341	15.279344629834869	8.631916185953283	67.3287441229962	112.31996997735975	110.25508204983677	43.09293708103306	5	2	2	3	4	6	11	5	5	11.0	6.0	60
ems_ferrC_1486.pdb	-0.1392930919998485	0.6713397232273904	10.529235827668323	12.384942959766363	10.912011501093636	15.692011231833858	8.539072793228529	27.282117012324065	108.0254112741298	97.50633171025399	41.73176679783836	3	5	3	3	3	7	10	3	6	12.0	6.0	61
ems_ferrC_1487.pdb	-0.14579531332459572	-3.3521639429141743	11.436961756658334	11.074560954889614	11.168226544643105	14.705311245435238	10.152147703347232	62.226639717929324	126.62857168052483	120.45816561014604	46.77481341963999	2	2	3	3	4	7	11	7	7	10.0	5.0	61
ems_ferrC_1489.pdb	-0.2329736986201081	-1.468676063827424	8.829399302506976	11.062669308082926	9.958819286687449	16.51295729625005	14.110276422812058	24.0621231025808	127.40531289197031	142.45069633041734	16.844424790515077	2	3	2	3	4	7	10	5	7	13.0	6.0	62
ems_ferrC_1491.pdb	-0.36912018867443663	0.7957677633060419	9.197900750885518	11.603624366079655	10.849463198700171	15.887389653588741	10.448626056224331	46.33207388898835	119.1105967311803	116.80161041932489	47.48658150279104	3	2	2	3	4	6	11	7	7	11.0	5.0	61
ems_ferrC_1492.pdb	0.9556572670293692	0.5620312547497999	9.849950098241472	9.348237986380111	9.364211582699069	14.14108644690671	9.35489283845031	36.75541835838558	99.02466226391125	95.8322536807273	45.18799850642288	4	2	2	2	2	8	10	5	6	15.0	6.0	62
ems_ferrC_1493.pdb	-0.7696216314646172	1.3896185381556871	11.377208438280132	10.833284249818966	10.525769204749906	13.203195408661935	9.43745984250218	24.667577903309148	83.08642964782445	73.041117092854	20.801797626911842	3	2	3	3	2	6	11	7	7	14.0	6.0	64
ems_ferrC_1494.pdb	-1.3159892365219743	-0.6145203504990392	9.99430185232097	8.889862773515933	10.785803427486929	15.894608719756734	9.777382552768998	13.825002172186545	110.43520939912639	120.47532673373969	42.496250485544365	3	3	3	2	2	7	12	6	6	14.0	6.0	64
ems_ferrC_1495.pdb	-0.5292671296539605	-1.37960170726594	8.858846303056653	9.531514698424434	10.54642832273105	17.144292158687023	11.193874480380705	23.19603822176412	112.6265003980366	128.31399619941138	39.40589390402426	3	2	2	3	5	8	11	6	7	12.0	4.0	63
ems_ferrC_1496.pdb	-0.678790283510796	1.3005937789728468	10.825297092296948	8.752055483570706	8.841670045946566	15.678129871934669	10.042937874033727	52.942900239741405	116.03157197255405	105.03977744857289	25.029486879672895	3	3	4	2	2	8	12	4	6	11.0	8.0	63
ems_ferrC_1497.pdb	1.023599864082548	0.8605614353357977	11.582018208439544	10.221141365327073	9.970754714162817	16.35968885211834	10.580910810038992	40.813293960318816	114.58038248250547	103.22610712919763	20.96856629990433	3	4	2	3	4	8	10	5	5	10.0	8.0	62
ems_ferrC_1498.pdb	0.18531560179834436	-0.2553124614994255	9.947726069257218	10.341223541960279	9.360724851041967	14.740350743878896	10.096597794681951	29.561847711178007	112.94900052883284	108.47578922441882	37.778000099190244	3	3	2	2	2	7	11	5	6	14.0	6.0	61
ems_ferrC_1499.pdb	-0.5559742520137281	-1.585626647215948	8.841513301880493	10.571145851009057	10.224672203552359	16.122466203622267	12.973230526009775	78.51391435420834	144.541467972671	138.99313412085894	47.136504553077344	3	3	3	3	4	8	11	5	7	11.0	5.0	63
ems_ferrC_150.pdb	-0.10737040036165953	-0.28987492442180074	11.021077383563268	9.622232192933316	10.246956633136932	14.2709912859276	11.34205669568159	36.08492902882438	112.10425643297047	88.31289413940625	34.975634352844345	2	4	3	3	3	7	12	5	5	10.0	7.0	61
ems_ferrC_1501.pdb	0.1609074650561667	-0.40174937557301743	9.893634158242508	10.174924754769531	10.556381536741952	16.720637719055485	8.819839585349314	50.21863796773359	102.46722621779718	112.08311751770108	46.85808308719275	3	2	2	3	4	7	11	7	7	12.0	5.0	63
ems_ferrC_1502.pdb	-0.3540216827539012	-0.9129899133645628	11.22746534868312	9.798297354216851	8.814013723773357	14.632936307980513	10.49126917932973	50.47444602899395	125.1321551708422	105.78235773503063	25.092591057146855	3	3	3	2	2	8	11	5	6	13.0	8.0	64
ems_ferrC_1504.pdb	-0.5036977475226827	-1.0718552784953779	10.084370784789439	9.1611316084733	9.60392192078299	13.594742389633423	9.128059776823122	42.386238819146385	120.58722912162246	109.43813491198827	23.91435409944309	3	3	3	3	3	6	11	5	5	11.0	6.0	59
ems_ferrC_1506.pdb	0.11351188766390274	0.0527513404681228	10.259943434323125	10.20900890971683	9.882283124246571	12.681097492736733	10.295626959910633	53.84772859712756	118.40219072215748	106.93470811016134	38.61301251665077	3	4	3	3	2	7	11	5	5	14.0	6.0	63
ems_ferrC_1508.pdb	-0.961406671245282	0.7791900227173622	12.686376237794427	9.731205742352804	9.50262864895815	15.672843320633472	9.582419544568321	44.3162997821313	112.02704843632542	93.42967105188902	30.61401417774915	3	4	2	5	3	8	10	5	5	8.0	8.0	61
ems_ferrC_1509.pdb	-0.325015039791128	0.32939873333333203	9.889500642337318	11.017768928228321	9.162871872474751	13.766543163828294	9.33310939984336	38.66848542511752	108.94302282884668	86.88500209297291	44.0205284989358	3	3	3	2	3	7	12	5	6	12.0	7.0	63
ems_ferrC_1510.pdb	-1.1591931207416335	-0.4672550023637922	11.42120226217043	10.616369272025159	10.18286956418038	15.310866685317187	9.758346570250719	18.726256266654108	89.27881001783071	101.84598579416404	44.12988722064275	3	2	5	3	2	6	10	5	6	11.0	6.0	59
ems_ferrC_1512.pdb	-0.4408592781017727	0.5259595828061152	9.671790266098045	9.929383067377069	9.491409422790579	15.760730988018732	9.377042380605891	56.75029775416539	122.12069378269433	115.3253072722438	51.496652689072306	4	3	2	2	3	6	11	6	6	12.0	5.0	60
ems_ferrC_1513.pdb	-0.3433924222847537	-0.29458733680499777	10.737647580773404	9.481833502611174	10.836557695486297	16.0137788368433	8.851646263427826	38.5569634419536	99.78897142932077	97.82512683906185	43.76898242521902	5	2	3	3	4	5	11	5	5	15.0	4.0	62
ems_ferrC_1514.pdb	0.05127694839489125	-2.439562711190991	11.236412279661867	11.757027269096593	10.367925790055557	12.991286859253485	8.195223548905117	47.84097016993575	107.90748783153742	94.72757735172637	55.432296391088514	4	3	2	3	3	7	11	5	5	11.0	6.0	60
ems_ferrC_1515.pdb	-1.009850375648641	-0.06924630777732672	10.009157935846153	9.767922473871076	9.738231494989227	14.977965922202745	9.805146107239786	13.870132862105063	101.73375444093931	89.83249672427668	36.51509468625558	2	3	5	3	2	7	10	6	6	13.0	6.0	63
ems_ferrC_1517.pdb	0.5666652365436495	-1.2783020239482903	9.227060137539292	9.575471568858234	9.423729022910765	13.941664547364484	13.97144644688523	73.59568071109936	140.62828522756158	140.96309122723324	57.29845459848176	3	4	3	3	3	8	11	4	7	11.0	6.0	63
ems_ferrC_1519.pdb	0.2885409750142541	-2.130475469696376	11.441832567246978	9.654438046629801	10.822886745549082	14.894714788063295	9.550374801478249	34.241783300619886	104.84379582873241	112.87137920664328	26.858731532388187	3	2	3	3	6	6	13	5	5	9.0	5.0	60
ems_ferrC_1521.pdb	-1.4893190901478008	0.89514842164345	9.62941190427261	10.095380740379639	11.463409479454853	15.871987457765567	10.334197321423016	7.776281032843034	94.3497239916183	110.146472329424	41.84288261888052	3	2	3	2	3	7	13	6	6	13.0	6.0	64
ems_ferrC_1522.pdb	1.4064114370047942	1.6337667601849908	9.169432764876552	9.69739616354117	9.875690392164666	16.788747852848022	10.935424258332503	16.339107819402415	91.29630656731293	111.98244292808741	59.20390136602922	2	3	5	2	4	6	13	5	5	14.0	5.0	64
ems_ferrC_1524.pdb	-0.4342707867708701	1.2013437838494632	11.378535212255157	8.956507641731163	9.55700610493276	14.546596671010093	10.899575944203692	27.253323482403324	89.79514981937524	86.8776943519301	37.09951508512901	2	3	2	3	3	7	12	5	5	14.0	7.0	63
ems_ferrC_1527.pdb	-0.6622427433079614	-2.6462602904368784	8.914200121030431	9.215092591504435	10.069076443745976	14.807656054251812	10.240161967610304	33.64082441746065	111.25303674939175	111.70543265347426	30.62544588462019	3	4	3	3	3	8	10	5	5	11.0	7.0	62
ems_ferrC_1528.pdb	-0.879001942246932	1.413577065163704	11.022048787917841	10.716030081164071	9.647892527549248	14.370657738224828	9.81905659991818	56.99871036750803	123.52779220203585	115.61166490744833	47.1806742658211	3	4	2	3	2	6	11	4	5	11.0	6.0	57
ems_ferrC_1529.pdb	-0.7580706482789977	-1.1291603361323668	12.166180637169132	11.179758573175441	10.697772714372249	16.37664737663818	9.742058380395026	26.799728687597252	75.66443623449544	80.3520633041784	33.35415592724872	3	3	2	3	2	8	10	7	7	11.0	8.0	64
ems_ferrC_153.pdb	0.5104578386684245	2.413412995961913	11.285057522481406	9.973522453124335	9.749241971027377	16.510406805633288	10.277056196389815	68.02980037294247	129.72339200991973	113.11932959012974	64.33421367575299	3	2	3	2	3	7	11	5	6	14.0	7.0	63
ems_ferrC_1530.pdb	2.704563440752413	0.5833704400875628	10.99582126618271	9.75529661075914	10.928774030944382	15.56105661981216	9.956854796790102	4.153467231484189	74.06262754005131	78.51892056830057	34.262656978057464	3	3	4	3	2	7	12	5	6	13.0	6.0	64
ems_ferrC_1532.pdb	-0.97402720543353	-1.0064922673154937	9.783670315279943	8.998487292255783	10.117566237545034	16.378394921359057	9.267633307048044	39.03012163546507	102.55868777514718	104.98354240046365	54.60132874847876	3	3	2	2	2	7	10	6	6	16.0	5.0	62
ems_ferrC_1533.pdb	0.17924984090161578	-0.4150016314679959	9.857387387784208	10.699863245655205	9.563490279302531	16.47003831285342	10.378732049144798	47.33401459246796	119.1662505143685	122.41565709477413	48.29145717367396	3	3	3	4	3	8	11	4	6	12.0	6.0	63
ems_ferrC_1535.pdb	-0.4940499655575357	0.4671661603438642	11.166891327957314	11.024826883381884	9.626836406613364	14.7523106239706	9.733855672283363	37.43364296299744	116.58081323444001	117.82058609426663	40.028943592678196	2	3	3	3	4	7	11	6	7	10.0	5.0	61
ems_ferrC_1536.pdb	-0.5595899135511798	2.0000275487306207	7.902387692593926	10.265704402475667	9.54750229642923	15.825712795452855	11.951222972103139	43.92526375363517	110.87003938352207	136.5887167588551	41.77274088803958	3	3	2	4	3	8	11	5	6	11.0	6.0	62
ems_ferrC_1537.pdb	-0.7382746807967789	-2.3920053918377056	10.054042028315914	11.125120211485353	11.281098399633882	16.555188397766894	9.72632190288659	37.23471208865905	103.241920072224	112.2744307612136	36.51385784767912	3	3	2	2	2	7	10	5	6	14.0	6.0	60
ems_ferrC_1538.pdb	0.996264552773166	0.7898357602194479	10.412580833652484	8.954080495862792	9.497010193509388	14.458644307334406	8.701640765405902	29.66370901522874	90.95598519919116	92.30604344944771	40.73255098393504	3	2	2	3	3	7	13	5	5	14.0	7.0	64
ems_ferrC_1539.pdb	-0.3118616569226529	0.9081674980110856	10.053545400559495	9.038919404826244	9.258852375939702	14.199823811299373	10.420752888280726	85.89313680691201	126.59483300537104	109.59889507714023	63.966023860243304	4	3	3	4	3	6	12	4	4	10.0	5.0	58
ems_ferrC_1540.pdb	-1.0184958667304342	-1.436163512854934	9.305271556352634	11.859034817808743	9.251554416541158	16.646107148686617	10.786646583240245	50.47814948745275	117.61323768986324	123.38136928134847	44.67916278507252	2	4	3	3	4	7	10	5	6	9.0	6.0	59
ems_ferrC_1541.pdb	-0.2510920838739528	-2.5737590759505684	10.078206057456221	10.16352497367976	9.236970816879417	16.18521733326117	10.209069741823793	36.12151835872615	106.61685152469515	109.59522410265673	13.11743350515379	2	2	3	2	4	6	14	5	6	11.0	5.0	60
ems_ferrC_1542.pdb	-0.5868440473802969	1.744716787311929	10.64763325098724	12.543282293323388	9.799968870931401	15.60514004098935	9.868799904352548	33.5830099500959	98.72207221514277	99.17334038800938	43.7863447680099	2	5	3	3	2	7	10	5	7	11.0	6.0	61
ems_ferrC_1543.pdb	-0.9567174980454868	-1.1597128731664903	11.54140249583059	9.291679000708317	9.326100050356867	12.612225441273113	9.400154252734724	55.02266277367526	128.71884487113377	117.9966143920562	39.0592652268766	3	3	2	3	2	8	11	6	7	11.0	6.0	62
ems_ferrC_1544.pdb	-0.9651015055413408	-1.3349729934692023	9.991518290920817	10.683465816651246	10.23397846651346	17.755054389877262	10.319947914613255	47.031388777535305	125.07876435004806	133.0978442171514	44.437683478691504	3	3	3	3	4	6	10	6	7	11.0	4.0	60
ems_ferrC_1546.pdb	-0.5542622280128444	0.12376012302347787	9.285835826450061	11.986574344895697	9.04103535419275	14.687458432451974	9.808650461928874	54.316271125922405	124.09624406294847	120.88405089256177	45.22605763552527	2	3	2	3	3	7	11	6	7	11.0	6.0	61
ems_ferrC_1548.pdb	-0.7665611834479071	-0.8391493490929908	11.216889254291946	8.876419699969135	10.073330645322828	12.528896882407494	10.808893379144603	63.78133304292062	123.06850110175365	113.76691223477805	57.055686088981304	4	3	3	3	4	7	10	5	5	13.0	5.0	62
ems_ferrC_1549.pdb	-0.2779133909207902	-0.7197587619375306	10.919911227741876	10.579690013417217	9.97311403101135	14.806874726963818	10.311936764090998	49.965981492324794	122.84074338927283	119.25222982631475	32.5578320317599	4	4	3	2	4	6	10	5	6	11.0	5.0	60
ems_ferrC_1550.pdb	-0.8976783391637653	-1.105620968576949	9.379661595703853	10.948763834657662	8.712912894216807	15.973318049682081	12.910909172006699	46.227535725693464	129.67285565568648	133.86953588395357	37.56136095935974	2	3	2	3	4	7	11	5	7	13.0	6.0	63
ems_ferrC_1551.pdb	-0.5542432592311942	-0.039051152255849736	10.486315968620723	10.233905829837672	9.061364588390889	12.766545883688769	9.85793775139256	77.4736217603934	133.47281902972415	108.07080552543381	47.07767567482389	3	3	2	3	5	8	11	7	7	10.0	5.0	64
ems_ferrC_1554.pdb	-0.5710569080124902	-2.5211328288877737	10.04116542370679	9.604418392748133	9.988469485830343	15.533107087019161	9.993454221375728	16.33404464382907	101.4861198451115	117.20127254695954	29.72434522883775	3	2	2	3	4	8	13	5	7	11.0	5.0	63
ems_ferrC_1555.pdb	0.4039573052062869	-1.2864397315508682	9.522077466092489	8.371321358321964	9.43882342671274	13.871590082507685	9.700882720226828	62.06431251380306	125.17258595006105	122.11192640661396	38.017468122562576	3	3	2	3	2	7	11	5	5	12.0	6.0	59
ems_ferrC_1557.pdb	0.2276512522878884	1.1967224954347933	10.975025151013098	9.321723429257602	10.359790542957175	15.610369446719869	10.058035049562648	40.01149766384629	126.14091887932615	115.89106612348063	37.228898219212496	3	2	2	3	3	8	11	5	7	14.0	6.0	64
ems_ferrC_1558.pdb	0.9359806816262969	1.739796639878344	9.933207038586708	10.083608224664049	10.56865408230115	15.09703611984037	8.875772154167022	58.63510111580909	114.33509770259006	104.72410711217945	36.894233826480885	3	3	2	2	2	7	11	6	6	14.0	6.0	62
ems_ferrC_1560.pdb	-1.4191877453720965	0.5727458716809753	9.863201819804777	9.211051249721724	11.074441596306345	15.693213236760805	9.442724987856053	39.34519339483351	120.03553564796972	125.97378338718028	57.76427789000777	4	3	4	3	4	6	10	4	5	11.0	6.0	60
ems_ferrC_1561.pdb	-0.18043939111494264	-1.4781956450900942	9.695267338426472	10.522523175841005	9.961412572047973	18.909940834783164	11.263545791161887	34.75233466586182	97.90254293494728	124.787331810999	62.71461535645593	3	3	2	2	5	8	12	6	6	11.0	6.0	64
ems_ferrC_1563.pdb	-0.7088744957875981	0.7570426555011436	10.138792344488003	8.173104463032173	9.827331042279258	14.428402793420751	10.420762070205823	54.761786578875814	122.38668893595658	115.48883296309049	46.647698874969294	3	2	2	3	4	6	11	5	5	14.0	6.0	61
ems_ferrC_1565.pdb	-1.9928562753395167	-1.4353593226099752	9.660505229694742	11.319352717359767	8.898464206793887	16.559744585691334	15.882732253424301	29.781518355988375	114.43682640162397	106.82427065795285	39.527817915288196	2	4	2	3	4	7	10	5	7	13.0	6.0	63
ems_ferrC_1566.pdb	-0.4495421346341068	0.26908507534224835	9.663066451681914	9.022758688073727	9.33465238113038	14.651926695262503	10.09044840428769	50.507518668633175	108.69177599789086	129.78759607612974	33.485822453488616	4	4	2	3	4	7	9	5	5	11.0	7.0	61
ems_ferrC_1568.pdb	-0.7178575053174057	-0.8398015627497923	9.20957252040942	8.612104986006605	10.013252047702386	16.21957016751335	12.486089105903243	55.40352720961996	112.28047069098203	141.3336619212212	36.268151602282494	3	3	3	3	3	8	10	5	7	12.0	6.0	63
ems_ferrC_1569.pdb	-0.7855412156607586	-1.512140372116059	9.929332561097738	12.249598415665853	11.533476097936376	15.18786273144088	9.866935102657994	48.39714525260093	124.43564073047546	115.34330092876182	60.887305975568935	4	2	2	3	4	5	11	7	7	13.0	5.0	63
ems_ferrC_1570.pdb	0.11765933871388776	-0.962843937221994	9.050263723695004	8.979341313489103	10.482168914119454	15.113532810953522	9.31687779168129	53.09453505346306	123.78209474924144	126.29977065614325	31.9465840133474	4	3	2	3	4	5	11	5	5	11.0	5.0	58
ems_ferrC_1571.pdb	-0.9027932584300496	-0.4686557123871757	10.29377549096169	10.246862561231389	8.771033300327558	14.958332741351484	11.02461277971517	39.97339542907568	121.27914209309266	123.8017307513176	43.512417869868386	2	5	2	3	4	7	9	6	7	11.0	5.0	61
ems_ferrC_1572.pdb	-0.5140159615268506	1.2641547393143262	11.077077217324584	8.939666148757434	11.572834005406545	13.181832985545498	9.295846465684408	48.97239382988609	125.66544825971657	119.38284526991308	40.725514467195424	3	2	5	3	3	6	11	3	5	14.0	6.0	61
ems_ferrC_1573.pdb	0.6252593336241233	0.5553133341428403	11.109227604234754	9.282763454831063	9.992075333663154	15.695000724153386	9.764410857880828	43.958189504885	128.21157887590218	116.19757073501894	35.54993392496815	3	2	2	4	3	8	11	5	6	14.0	6.0	64
ems_ferrC_1574.pdb	1.6050096438210257	-0.2892441156458385	10.04230767185823	9.20991373953655	9.890741075272375	17.451681764553317	11.033058954354571	43.75369284845457	109.72682832632424	126.85262589025415	47.79569848205833	4	2	2	2	4	6	13	5	6	11.0	6.0	61
ems_ferrC_1575.pdb	0.8695092574365265	1.5632284008056605	9.416888361867844	11.58083628791994	9.711061950283797	14.980965885851878	8.275196561068624	45.27355181128843	110.61634162900678	105.48233870487135	53.05702349190364	3	4	3	2	2	7	11	5	6	16.0	5.0	64
ems_ferrC_1576.pdb	-0.5135965533412522	-2.5756684147940074	8.802091306671107	10.650058031766777	9.760087695700028	15.985857694502625	11.827378600706261	31.81818067207648	117.12580578816332	121.99444391227782	41.2030116737764	2	2	3	3	2	7	10	5	7	15.0	6.0	62
ems_ferrC_1577.pdb	-0.8680361955669037	1.3883726591808996	10.214626010805537	9.782747608701538	9.28453544757756	13.09281822858114	13.420770828168646	77.15445379914834	137.50581494145803	121.72695983446378	48.57089184037892	3	3	2	3	3	8	12	5	7	10.0	6.0	62
ems_ferrC_1579.pdb	-1.1248826846720028	-1.100805049785297	10.492611542444058	9.817190870624742	9.494256203567772	14.625517169099057	12.168833996374692	80.36263097772594	132.16674605300045	132.8215479614291	59.71152491267707	3	4	3	3	3	8	12	4	7	11.0	5.0	63
ems_ferrC_1580.pdb	0.14645653075808598	-1.2307630538078005	9.876235215356846	10.27858421413672	10.112292394216425	15.149841448700906	9.251779360198563	12.826762322843893	98.81110913559311	114.73188107375934	18.83666845884164	3	2	2	3	3	8	13	5	7	11.0	6.0	63
ems_ferrC_1581.pdb	-1.0317262484955398	0.6321681663856545	10.4393145223756	9.579495268213194	9.721068277080377	16.925409193296833	9.487381659449897	49.90024255368581	116.42491871578079	129.58277216010103	56.06829760837693	3	2	3	2	4	7	11	5	6	11.0	4.0	58
ems_ferrC_1582.pdb	-1.074122345062304	-0.843380434597869	11.326641138925519	9.122544473750487	10.154137969758382	16.274920859485004	10.416422326787638	62.05704934214547	114.58912901505765	113.36678209995661	50.93193605453844	3	3	2	2	5	5	10	6	6	10.0	4.0	56
ems_ferrC_1583.pdb	-0.7633084343218934	1.7487482646050547	9.576935264009077	8.511113769343632	9.399158598376674	16.641312696103142	9.397757670952496	20.84304445691513	89.36320656627882	75.88141987795602	39.52411349566725	3	2	4	2	4	7	11	5	6	14.0	4.0	62
ems_ferrC_1584.pdb	-0.8531807170780991	1.7715930785493956	9.852101330567088	11.793792686091283	9.815066061917054	15.998543049602986	11.635795168681867	50.109839675418065	116.51457881881822	130.12727865956109	55.643521434906106	2	5	2	3	4	7	10	4	7	11.0	5.0	60
ems_ferrC_1589.pdb	-0.3234509008482195	-1.284854070698	9.540947361425355	10.66342396555116	9.13675199690953	16.689118368130014	10.460488673539883	49.80923169662088	111.44884023889925	120.65366458434745	66.76491761128125	2	2	3	2	4	6	11	5	6	11.0	5.0	57
ems_ferrC_159.pdb	-0.033225287016196585	1.4198347094295316	10.1147218760633	9.372743288658977	8.605670114902761	13.84417567085724	8.928910444667311	47.18518666057863	107.86955331765282	108.30123563860076	50.49723353836706	2	2	2	3	3	7	10	7	7	15.0	6.0	64
ems_ferrC_1590.pdb	-0.35623527780633457	-0.3304020382937075	10.950191501842047	9.117173063696253	8.888951874957911	13.533975898424904	10.341360099568337	35.033290551715794	104.29092829160427	97.67504578516044	28.77966171245837	3	2	2	3	2	8	11	5	7	15.0	6.0	64
ems_ferrC_1591.pdb	-0.0716369440652365	0.5754055621078249	9.52142508118037	10.120590099285684	8.543476290400069	16.31178861162333	11.370000240029215	45.4142858965285	124.76642237055748	113.77191277169409	67.33024682233014	2	3	5	3	3	7	11	3	5	10.0	6.0	58
ems_ferrC_1593.pdb	-1.0624611407461648	-0.1385318682082649	9.172506086246113	11.313320783443325	11.789495133920157	17.09391608518284	9.505292603119008	65.35032895751561	100.2252394784601	119.89964575772352	47.17028723091845	3	4	3	3	5	6	11	5	5	10.0	5.0	60
ems_ferrC_1595.pdb	-0.3069068231805208	-0.08327757896218313	10.056646915690889	10.311331479365569	10.100821039706018	12.95844547825124	12.67891794953306	46.660879659868066	136.97772139354345	116.55972607164966	29.708891387649174	3	3	2	3	3	8	11	5	7	10.0	6.0	61
ems_ferrC_1597.pdb	0.8339843840712077	1.6723062104877282	10.222902816776164	9.131447519246969	9.544359963268883	13.964706173721146	10.047654557208451	58.56706078518039	114.4173502313201	104.43793510472959	40.322653892558826	3	2	2	3	3	8	11	7	7	10.0	6.0	62
ems_ferrC_1598.pdb	-1.1137196251668946	0.9273712442532012	11.02771110056651	10.12498641567908	9.597611175158256	16.695576025829467	9.786956093201193	67.2046168219306	118.11360672688258	116.692995900848	54.47170482381939	2	2	3	3	4	7	11	5	7	11.0	6.0	61
ems_ferrC_1599.pdb	-0.7657826003406358	0.16460271189376344	8.606047283018588	9.04535255415599	9.236769131394146	14.367684353156806	9.714267463226838	48.896228490966	107.87981387412862	117.53684940630828	40.06148665636949	3	2	3	3	3	8	11	7	7	11.0	6.0	64
ems_ferrC_16.pdb	-0.8261738714330674	-0.7781628464985756	9.966793039914894	10.72861505112206	10.407834192002872	16.032987815054494	9.498467395296146	37.62371761766417	84.13495505887003	108.49493763846854	58.62018977468316	4	2	3	3	4	5	11	7	7	11.0	5.0	62
ems_ferrC_1601.pdb	-0.6684774440078545	-0.7716347068045738	10.277075329208312	11.372054977803343	10.719589868511333	13.790924949294398	9.796249871994155	57.28804962045988	125.53193650628971	115.12712811872977	42.91570735150945	3	3	2	3	4	6	11	5	5	10.0	6.0	58
ems_ferrC_1602.pdb	-0.16315667500485306	-1.422942405775146	11.647845045019329	11.79790399604947	10.872305198990695	13.70838867093188	9.387668787015802	24.727404946734584	80.04493607476033	86.11861544389491	44.85304251164722	4	3	3	3	3	7	10	5	5	11.0	6.0	60
ems_ferrC_1603.pdb	-0.6418635815847137	-1.403747316259124	10.138294086564246	9.097235633971472	10.799303452538046	16.86513023436885	10.14219730520393	50.61090827724645	132.1794345940645	128.9678029621312	28.199715943607583	4	3	3	3	4	7	10	5	5	11.0	6.0	61
ems_ferrC_1604.pdb	-0.8369121215574927	-1.6693759585077452	10.129972471297283	11.978756271416485	11.282485612963782	15.682528569398501	10.336722424080044	50.46616659779959	119.31121293800364	130.84747018130838	49.81075077469622	3	5	3	3	4	8	10	5	7	11.0	5.0	64
ems_ferrC_1605.pdb	-0.10428675480860836	-1.5445967972403758	10.740767548961122	10.246784909238514	9.5346916042692	13.54647982121563	9.25742162334705	57.683177004691906	120.92557085515931	102.49666235575357	44.12056351445577	3	3	2	2	3	7	11	5	6	14.0	6.0	62
ems_ferrC_1606.pdb	-0.7572218429622973	-0.1055755959083138	10.18908041091049	9.603581129819482	9.537712224862815	13.097002811305657	10.31592637931216	51.16764374893482	116.08559908025795	107.86465366532852	37.52636013345508	3	4	3	3	4	6	11	5	5	10.0	6.0	60
ems_ferrC_1607.pdb	-0.798997575156645	0.18128856259917925	10.912901968105134	9.816147497939387	10.45340851278414	15.663924786851455	10.360625614485203	19.060573406085112	80.21479048184291	99.13946829655578	34.87490595788624	3	2	2	3	2	6	13	5	5	11.0	6.0	58
ems_ferrC_1608.pdb	0.21018238686795016	-3.0456547095887454	11.409667950685414	9.01431389522996	9.0331943940153	17.72045893048348	10.759538192583648	3.1303501765368917	99.68520318736633	101.85675860293247	56.89210577094289	3	5	3	3	2	7	8	6	6	14.0	7.0	64
ems_ferrC_1609.pdb	0.2876422212541094	-1.4415724823288998	8.988536166037465	11.815504338791476	10.150052724712545	16.197418267633488	10.367209881454244	49.33133631346666	123.949405966001	123.11800551138876	20.760202443082658	2	4	3	2	2	7	10	5	6	14.0	6.0	61
ems_ferrC_161.pdb	-1.0828732909201741	-1.1354833591119504	10.995765241697214	9.052478788155211	9.996658278063089	14.519076911859791	9.239452577881735	79.8727864197457	122.2590824460023	105.46901586182044	57.417444088701494	5	4	2	3	4	4	10	7	7	11.0	4.0	61
ems_ferrC_1610.pdb	-1.1445077778006243	0.2602057294507239	9.05412375434614	10.002615695475736	8.540455699032764	14.498035201307346	10.64587449563724	52.953636530003024	129.41848115874953	116.5091331484127	39.09063360566232	2	4	2	3	4	7	11	6	7	11.0	6.0	63
ems_ferrC_1611.pdb	-1.5874755393508118	1.2281639888319646	9.605719501857589	10.914696998690907	9.705066596444043	14.807231235910963	8.377907386421427	32.824156007733464	96.15696721447428	98.343707486366	38.37481782211418	4	2	2	2	4	7	11	6	6	10.0	6.0	60
ems_ferrC_1612.pdb	-0.9735964902029186	0.8206230732673466	10.606970401521359	11.081480042846266	9.62481697054704	13.639557826451373	8.981769703683117	45.13940227789309	111.58159801591279	109.88951169354807	39.56304070995404	3	3	3	3	4	8	10	6	7	10.0	6.0	63
ems_ferrC_1614.pdb	-0.06559688663434422	0.8027969852607241	9.32497718897855	8.874094491699049	9.459878034734267	16.749932086192352	9.794475578163421	48.284524792022935	104.07662573864752	120.38093984891907	43.13042572722406	3	2	3	2	3	7	11	5	6	11.0	7.0	60
ems_ferrC_1615.pdb	-0.28382288337289946	0.18148672945918606	10.497468595692535	11.15316129336962	10.356630196927876	15.57848826476786	10.329980789914368	39.361731997067665	114.90585159591184	96.71536981090941	40.30319679267243	3	4	3	3	3	7	10	7	7	10.0	7.0	64
ems_ferrC_1616.pdb	-0.8895369840258072	-0.6070335256185475	10.294117315788874	9.826135035633007	10.477854639342695	15.11040536788001	9.351965193023942	14.921310355127526	93.94748631145178	103.23625266341998	41.998705883024414	3	2	3	2	2	7	13	6	6	14.0	6.0	64
ems_ferrC_1618.pdb	0.9051951699987968	0.7788512604179773	8.712095274534846	9.642823900318922	9.80217226200254	16.478308370503797	11.771789556547313	43.863020346917736	108.72773135829631	136.4554342749936	35.073462721691655	3	2	3	3	4	8	11	5	7	11.0	7.0	64
ems_ferrC_1621.pdb	-0.8959819422132679	0.15590023131652675	10.902452159650455	11.205038329991739	11.136562826800333	17.007629566934174	8.781537150001506	0.9029413332704129	82.35610304638037	76.51094826062881	44.04542465348687	3	4	3	3	4	7	11	6	6	13.0	4.0	64
ems_ferrC_1624.pdb	-0.8885649699071093	-1.3285931542857152	9.974262411501243	10.85381164522399	10.404618502857279	14.598330291851871	9.77976942609078	39.96068664852254	101.49802407452002	95.64671635512777	43.011155069166556	3	4	2	2	4	7	10	5	6	12.0	5.0	60
ems_ferrC_1625.pdb	1.1573078821398886	-0.18208509196464764	9.044630464003758	10.741532610109672	7.764173817039948	16.707152827838463	10.881174525279283	52.461836146849286	127.40320662030628	124.02000052244381	43.61163130863532	2	3	2	2	3	9	11	6	8	11.0	7.0	64
ems_ferrC_1627.pdb	1.0236317090546174	0.4941876625601828	10.265345896411405	9.173934691373757	10.026751409896349	15.895824008972996	10.920005253596997	57.67476234290288	124.99964319099062	127.4320758395499	42.84824716811062	3	4	2	2	4	7	11	4	6	15.0	6.0	64
ems_ferrC_1628.pdb	-0.13246761742875818	-0.9463642778677964	8.623504795567971	10.38516210893643	9.672343366010134	15.239970531504028	9.016825869834854	20.58822345543307	105.56125097588458	102.40717863019232	31.51594015843175	2	2	2	2	2	7	10	6	6	13.0	6.0	58
ems_ferrC_1629.pdb	-0.0420412474112701	-1.2876543947794157	9.361019962906884	9.882050955750888	9.387747038278887	16.37733370068129	11.672954006177687	60.95334925917815	127.59836772250749	129.6336706958112	55.666629390170726	2	2	2	3	4	7	11	6	7	15.0	5.0	64
ems_ferrC_1630.pdb	-1.1721914882665525	0.8164888817075138	10.287415178948004	10.875814012693079	10.250718603386568	13.915669784458183	10.030251636140425	61.899183377021814	129.84107404447235	124.66325007613985	52.002882349357506	3	2	2	3	4	6	11	7	7	11.0	5.0	61
ems_ferrC_1631.pdb	-0.5553181881946718	-0.06069283017316308	10.720568935226245	9.655458712072772	9.344627767014853	15.031853655255459	9.608984109237056	64.09290040527416	127.58413995996276	116.61774654485279	32.103731620214475	3	3	2	3	4	8	11	6	7	11.0	4.0	62
ems_ferrC_1633.pdb	-0.18255425014082105	-0.3310787185998514	9.47824881485237	9.199150918970727	9.68053342314703	17.423229909896875	11.052176670231066	42.041489979604776	92.99187359643044	114.96083591266782	42.900836216678094	3	4	3	2	4	8	10	5	6	10.0	8.0	63
ems_ferrC_1635.pdb	-0.4167218856345196	2.453045512448038	10.756434953087386	10.570510326349124	10.406855064213325	13.58340934146119	10.380989530076304	56.66369461704842	125.74696333199094	115.92326631040137	37.8623722890029	3	3	2	3	3	6	11	7	7	10.0	6.0	61
ems_ferrC_1637.pdb	0.2638668970989388	0.9050977581361359	9.522465768877533	11.085405294909002	9.92018324367823	16.075370727229004	10.456997776416635	48.089359425276136	119.60819421967038	119.35343060194414	46.1707918067985	4	3	3	3	3	6	11	5	6	12.0	5.0	61
ems_ferrC_1639.pdb	0.10862324182065253	1.1721126075688657	9.860608128470853	10.121823870354557	10.073733111587266	16.35497812278952	9.8626871731205	34.9173765287771	101.30983605368121	109.47219470058062	43.20044068995885	3	2	3	2	4	7	11	5	6	14.0	6.0	63
ems_ferrC_1641.pdb	0.10438274021829733	1.416849697675597	10.29378340757244	9.212673455264412	10.548662928948447	16.66738511104847	9.68848407770219	39.92799123869491	99.28713503313362	112.87247835887345	60.14988058219947	3	3	3	3	3	8	10	6	7	12.0	5.0	63
ems_ferrC_1642.pdb	-0.799249495003265	-1.4881639461730032	10.684268955546754	10.50742787474042	9.44722007835131	13.73545306263654	9.880837445496898	50.52813068320341	124.72297091430981	119.96891433468154	49.89946405835614	3	4	3	3	1	8	11	4	7	13.0	7.0	64
ems_ferrC_1643.pdb	-0.657655335185787	0.3037080798266553	11.780215797784914	9.639778917589346	9.047018124221925	12.466320718996798	12.466320718996798	141.25528836233403	78.136966374107	80.62225511472091	45.42415143787276	3	4	3	3	2	2	8	10	5	5.0	11.0	62
ems_ferrC_1644.pdb	-0.6108205157003461	-1.0496287812926628	10.807726400232518	9.396442391170096	9.926479455230112	15.077280869790092	9.751016761687012	35.0374911299554	117.02626365539786	118.929872843063	41.335823582972665	3	2	2	3	3	8	11	5	7	14.0	6.0	64
ems_ferrC_1645.pdb	0.268147056898551	0.07262354304250722	10.037123294609996	9.779764708929202	10.254752142139324	14.51699542841117	9.720295853488153	64.58022489161084	115.89008002894658	117.84365007480137	51.60971924854575	3	2	3	3	2	7	11	7	7	11.0	7.0	63
ems_ferrC_1646.pdb	-0.4412805885634173	-0.7916494681966493	9.269312301041275	10.829706663617442	9.063493029180306	15.909997986800636	10.270381718809649	24.04538864221302	123.40911481990702	120.42625554851203	31.186490037860416	2	3	2	2	3	7	10	5	6	13.0	5.0	58
ems_ferrC_1647.pdb	-1.0173914287764836	-0.28997018099131106	9.340012452447535	10.71991543583198	9.64339493451104	14.588641181916909	10.792380144870213	48.301359836294296	117.80475676386843	125.12525425303794	37.72692123040274	3	3	4	3	4	8	12	4	7	10.0	6.0	64
ems_ferrC_1649.pdb	0.4693227544309432	2.4948569988772005	10.645062981193801	9.15416675945988	10.31043387544871	15.790275562263709	10.029399758159988	37.05490345750557	113.20563942116497	116.22613006184177	29.466349794052782	3	3	2	3	3	6	10	5	5	14.0	6.0	60
ems_ferrC_1650.pdb	-0.8381953326507678	1.6704065401764865	9.963974706608806	10.319329834108617	9.903348309660345	16.841670899112508	10.191891907265877	41.97833025470474	120.60555901903261	129.66324033590612	38.121226285783415	4	3	2	3	4	7	11	5	7	12.0	6.0	64
ems_ferrC_1653.pdb	0.40120636317483854	1.2642806679121028	10.811146375075635	8.85637331743933	9.965962144706594	15.73749299611602	9.484518100742168	45.46967035910377	113.90665236610249	118.15037582179302	38.52003804307112	3	2	3	3	3	8	11	5	7	11.0	6.0	62
ems_ferrC_1654.pdb	-0.2653338135161913	3.072198952231326	9.68440573783566	11.524850127663502	9.898689901568508	14.884151032458146	9.981752788740916	50.307447508372654	109.42666643933838	110.44945704926658	51.208013129119855	2	3	3	3	4	7	11	6	7	11.0	5.0	62
ems_ferrC_1655.pdb	0.7507400010667485	0.981634865678282	10.12333310169689	9.721849880918105	11.756264775306283	16.315020935007514	11.513082862442063	11.145958804040635	126.49574679208378	128.3272599730599	45.04855122931935	3	4	5	2	3	7	11	5	5	13.0	6.0	64
ems_ferrC_1657.pdb	0.6965297411600548	2.446393326091859	9.218176661832315	9.25758441986403	9.584541167401314	16.909918233029025	11.101452576604832	53.938995607083264	110.33433624338429	131.78710649283914	47.26240528460569	3	2	3	3	4	8	11	5	7	12.0	4.0	62
ems_ferrC_1658.pdb	0.16522684692176864	1.27976094914553	9.87775258014573	10.86916179541399	11.378417746589014	15.610648525907196	8.80741880901618	26.36085425814613	92.2900562959945	117.80613590783167	45.36254957037181	3	2	3	3	2	7	13	7	7	11.0	6.0	64
ems_ferrC_1659.pdb	-1.0251295674224057	-0.6732185423413463	9.744568821977191	9.53243070050432	9.252282761552053	14.049249496717918	10.967697665827982	63.701659019803294	129.63107821275486	119.76868617687917	53.74413081724494	3	3	2	3	3	8	11	6	7	10.0	6.0	62
ems_ferrC_166.pdb	0.7936297264164158	-0.3342177614170417	10.555791471276297	9.901551307779588	10.587075505680726	13.42280019731041	10.681090656123608	16.834616575585393	109.70805364722344	103.25334624901707	45.84788720009808	2	3	3	3	3	8	13	5	6	12.0	6.0	64
ems_ferrC_1661.pdb	0.4940733049727279	-1.5397782873786927	10.513801461666526	12.010060252786227	9.71615185102734	14.880008032890606	9.22317276599974	34.73731897604672	105.70803363265503	98.3404328311572	41.08122742288298	3	5	3	2	3	7	10	3	6	13.0	6.0	61
ems_ferrC_1662.pdb	0.3952495578634068	0.6505578658576568	9.090633010576656	8.718136338984609	9.362113246272617	15.074724261938467	9.298322267942094	49.99252977137785	118.30964326352239	121.61300723174878	31.41857561163714	3	3	3	3	3	8	11	5	5	12.0	8.0	64
ems_ferrC_1663.pdb	-0.40255466861519934	1.6336383409052142	9.68106484132302	8.946258193233648	10.206754949106555	16.476580023273442	11.1188612486347	32.57396265985996	114.95155802378551	124.80500551007137	35.312828864208186	3	3	3	2	4	7	10	5	6	13.0	6.0	62
ems_ferrC_1664.pdb	-0.18754848318819625	-2.2342365192315423	10.246067440182575	9.868537044356346	10.565812440826418	15.368869774039622	10.187409723693772	19.41516615112463	109.93397138092287	117.41343636314338	54.79652619000614	3	3	3	2	3	7	12	6	6	13.0	5.0	63
ems_ferrC_1665.pdb	1.1058449226190548	1.804940508710114	9.51989316583378	10.979518347194885	11.922972702996047	15.285918589660298	10.190364521816678	40.25603160003732	119.81560325189588	127.54212966890933	60.64838406242722	4	3	2	3	3	6	12	5	5	15.0	5.0	63
ems_ferrC_1667.pdb	-0.11291641491801482	-0.7013972255230564	9.58852561792012	10.515139966508588	9.548188711906164	15.076283561986363	9.965735952215729	9.502113832774834	89.39967472283936	98.5032640566308	32.16711419985186	3	2	3	2	2	7	13	5	6	14.0	6.0	63
ems_ferrC_1668.pdb	1.269654589213712	2.2146616976638183	10.396433556250624	8.444429717867271	9.80004104787321	13.118021278658869	9.54614072084264	46.684958176173474	106.21037390757196	114.57188896562553	38.83949161095766	3	3	3	3	4	8	10	5	5	13.0	7.0	64
ems_ferrC_1669.pdb	0.3867177464594187	0.05063743822577349	9.304978641504423	11.398623387387623	10.62394589074799	15.314981804223303	10.318965510428185	48.19154415507337	120.78733463760715	123.845876122768	42.356825017002095	3	3	2	3	3	8	12	5	7	11.0	7.0	64
ems_ferrC_1670.pdb	-0.8736325563498617	0.3404643128183343	10.720580166611784	10.52351974574155	11.931905401304475	14.653857440686906	9.750551695337894	38.85456125341345	109.65012409318688	117.56964924261851	54.945155248283214	3	3	3	3	2	8	9	5	5	15.0	6.0	62
ems_ferrC_1671.pdb	-0.6294417445741415	-0.9450602214493922	10.422418911838903	11.146904842345133	9.135062197736788	14.934316068447096	9.809321544596711	31.263622425271304	75.95892392493252	65.82333868470032	37.503245588995355	3	3	3	2	2	7	11	5	6	11.0	6.0	59
ems_ferrC_1672.pdb	-0.08629371109546456	-1.1676964096049658	8.984441581643704	11.810595965487943	9.985395187523647	16.864725385813102	12.936500237098304	39.07970268447747	124.01568090166543	126.97801507131592	44.77472031169835	2	4	3	3	2	7	10	5	7	15.0	6.0	64
ems_ferrC_1673.pdb	0.5877507362632391	-1.4139778476531233	12.390924453585821	11.03933108822735	11.170944370042308	15.164330712305425	10.462733637456806	24.737446975492954	73.46709825342305	87.45154607621292	51.048721443836044	3	2	3	3	3	7	13	5	5	11.0	6.0	61
ems_ferrC_1674.pdb	0.8755657508857977	1.3735459628124087	9.328651816212513	8.18835533627222	9.000244827597434	14.160852471283475	9.099553599325477	54.58740766631151	114.89684697481765	115.60786227665933	38.17365683509217	3	2	2	3	2	8	11	5	5	15.0	8.0	64
ems_ferrC_1675.pdb	-0.3651711031488008	0.4500644178737309	10.862903555923221	10.444009412937186	9.457501944213034	13.001009923943217	9.382605006205862	57.30287085893396	131.56809763060244	117.73733907542795	30.672705874422142	3	3	3	3	2	6	11	5	5	11.0	6.0	58
ems_ferrC_1676.pdb	-1.027507967601579	1.7968837870560759	9.981324730620647	9.8834976982881	8.956876559649212	14.106150550489543	9.797355680096237	61.415578529193084	123.1175859402735	106.94931368891837	46.00976647158165	3	3	3	3	2	6	11	5	5	11.0	6.0	58
ems_ferrC_1677.pdb	-1.0735733146074615	-1.8004076923327348	10.44524607782538	11.421831432738482	9.148163983187127	15.440754503430712	13.449991066883877	60.924358181524646	131.69150470854646	132.8088662335227	76.87878777752269	2	3	3	3	4	7	11	4	7	10.0	6.0	60
ems_ferrC_1678.pdb	-0.4842032971451609	0.4421410290548708	12.260108738672823	10.218291213471355	9.281751428163492	15.600360549160017	10.659032863838856	41.89619186676843	94.65945825150301	72.30450128901367	44.774421529175704	2	2	3	3	3	7	11	5	5	10.0	7.0	58
ems_ferrC_1679.pdb	-0.7043748437706331	0.04576016662857813	10.756111622340494	9.92248116198349	8.779552506604487	15.44700178043372	10.279754264757585	51.933560675734284	120.24334644671279	124.29963223290378	48.107798706233886	2	2	3	3	3	7	11	5	7	11.0	7.0	61
ems_ferrC_1680.pdb	1.1146018587626887	1.7410298465147949	12.037509084443094	10.193244552049748	10.029302081864087	14.358843240151622	9.374367771494708	47.44564707422479	93.63152969900037	94.64426924193835	42.98627795393252	3	2	2	3	5	6	11	7	7	14.0	4.0	64
ems_ferrC_1681.pdb	-1.176802069354912	-0.2806009309099746	8.882619718053647	9.030576548845783	9.470033067405879	14.872084013205184	9.864894731445448	64.74630523093047	121.46329043643269	119.24920767606481	43.66920143614397	3	3	2	3	3	6	12	7	7	12.0	6.0	64
ems_ferrC_1684.pdb	-0.5189508573394747	-2.6429848933140723	11.260538588665773	11.781263160629255	9.864885094999888	16.387816019293787	12.262140135177129	26.73406492062778	134.23585093916094	132.0988664960196	37.45621912834059	2	3	3	3	3	7	10	5	7	12.0	6.0	61
ems_ferrC_1685.pdb	-1.0863372696863278	1.321146456198551	9.981463620088473	10.307060059008103	11.006198031109571	15.149006779337324	9.582619910807264	35.23735055430216	89.98957069295142	99.34176256987476	44.318569194324034	5	2	2	3	6	7	10	5	5	12.0	7.0	64
ems_ferrC_1686.pdb	-0.4700497058924764	-0.8914462313130072	10.659568622734655	8.422633900835294	10.429500476053489	11.988062351356033	11.690823904099602	57.74194472797662	136.88598230543053	116.34553010226348	52.03946788847141	2	2	4	3	3	7	10	4	5	12.0	6.0	58
ems_ferrC_1687.pdb	-0.6216373229279913	-1.1246447475214625	9.355509674111655	9.377511042989447	9.606542335376918	13.706051092421038	9.910212799377073	45.63800941447596	123.32833446718963	126.9979827854225	34.09150366260845	4	3	3	3	4	6	12	5	5	11.0	5.0	61
ems_ferrC_1689.pdb	-0.24795495938687198	-1.0802173029888331	11.016015982100681	9.968856861551936	8.945641930992979	14.572949135894255	11.785767974927994	58.42013487064109	126.61284079240721	108.02803632974526	41.74779624624571	3	3	2	3	2	8	12	5	7	11.0	8.0	64
ems_ferrC_1690.pdb	-0.5172409307517666	0.27587631137308805	10.266701340820132	10.50976699965238	11.231906337102519	14.309879434934698	10.15316831828411	31.395958237751064	116.1309362475278	125.16630614000134	39.447309766507445	4	2	2	3	5	6	13	5	5	13.0	5.0	63
ems_ferrC_1692.pdb	0.0681193021224751	-0.6737269665066665	11.741832411605186	10.565820545222572	9.60598858658835	13.712771363203865	9.081798970863696	53.453805738168995	116.32743449984875	100.06021092592407	61.3649269953106	4	3	3	3	3	5	11	6	6	15.0	5.0	64
ems_ferrC_1694.pdb	-1.1002648066841323	1.673134505877424	10.22974467208847	9.31132112306402	8.18190741511385	14.396516237784295	9.653339022647964	41.18419500201472	132.27444680674367	112.58229829391509	59.37294286757844	3	3	3	2	2	7	11	4	6	14.0	7.0	62
ems_ferrC_1695.pdb	-0.334485131836107	-1.1303411836357502	11.352654235943804	9.006032738610585	10.044132866586997	12.993300316792492	8.930173285485324	42.38379487150549	108.61833639484654	102.87354009654575	50.273866957514265	3	2	3	3	2	8	11	5	5	14.0	6.0	62
ems_ferrC_1696.pdb	-1.2919125356473062	-0.2734217650013024	10.126168833769269	10.17082672446954	9.873724971780785	13.802114855259607	9.599694561402577	63.304329354183416	134.71798401004364	119.55228829226786	45.73683839341549	3	3	2	3	2	6	10	7	7	12.0	6.0	61
ems_ferrC_1697.pdb	-1.192853307900544	-1.2967795820207781	11.093992257135792	9.061467049124381	10.065982634102795	12.722728342839837	11.816099698484472	49.873784400177136	136.31588001648987	125.40040512361959	49.30541091157255	2	3	3	3	3	6	13	5	5	12.0	6.0	61
ems_ferrC_1699.pdb	-0.10803097326994243	-1.6157288153832243	11.276746416371974	11.856941041432233	10.223164582565529	15.538138673941127	10.194755825303076	41.83580948951666	119.72330732222916	106.59599991096395	42.69406122091905	3	4	2	2	2	8	10	5	6	14.0	8.0	64
ems_ferrC_1700.pdb	-1.1736882845121064	-0.5406216711432518	10.81388122691133	10.246899997831328	9.248827662586338	16.23145051959313	10.613734957225535	50.26154832916501	113.55799156963774	110.11758122689935	67.22719190796187	2	3	2	2	3	7	10	6	6	11.0	5.0	57
ems_ferrC_1703.pdb	0.15027788224299266	-2.2435356254787138	8.759903590485496	11.456530904858015	9.867907887288919	15.326197819872558	10.258612576354347	33.27833595959176	112.88624827200537	126.11335544129493	37.887030757727125	3	3	3	3	3	6	11	6	7	11.0	6.0	62
ems_ferrC_1704.pdb	-1.3048495066174075	1.4159372930448515	10.991217545165211	9.866988980190794	9.553812413744827	15.36488695779016	10.92461445090061	45.92930281860013	114.70085542462004	89.6682622506065	31.222701133555866	3	3	2	3	2	7	11	5	5	11.0	7.0	59
ems_ferrC_1705.pdb	-0.9729677480696669	-0.8726007529110071	9.32167006386507	10.681829035082085	10.898364643822594	18.090862889215348	11.925366253101153	34.833741756318695	120.16558018755988	134.97413657476073	64.2153554394043	3	3	4	2	4	7	12	4	6	11.0	6.0	62
ems_ferrC_1707.pdb	1.651672932874951	1.3058314003793934	10.24728474375029	9.223083789861874	8.761854448330237	16.776972041933945	9.74985554105563	39.599401154375855	109.29811870007191	126.88567567521268	29.068686064213452	2	3	3	3	4	7	12	7	7	11.0	4.0	63
ems_ferrC_1712.pdb	0.21996347091249396	-1.106148397398791	11.177189868224811	11.053878290446288	10.586446736747888	13.932823950178456	8.613320886600915	44.1615043950496	104.74197684940748	105.88869524387002	42.06939982339861	2	4	3	2	3	8	10	5	6	15.0	6.0	64
ems_ferrC_1713.pdb	0.02037054296512744	-0.5922894177899675	9.890958792139724	10.274047805688861	10.62637516750737	17.179064335983966	8.334697031428917	41.18470472363211	107.58237639753087	90.36989920281142	45.305024259552596	4	2	2	3	3	7	9	5	6	12.0	6.0	59
ems_ferrC_1714.pdb	-0.8967671393112393	-0.3923432998287321	10.24114723405497	10.175191454388928	8.940939722719646	14.09544394573463	10.073427069771247	25.35415165248505	116.43903844634121	102.63640387158564	40.46936441981678	2	3	3	3	3	7	10	7	7	10.0	7.0	62
ems_ferrC_1716.pdb	0.036769531794995626	1.2617626021091048	8.791448233686179	9.934752266049136	10.01183734207879	16.140187915390946	14.156486448630114	70.45250209214986	142.71349733927275	145.84262243169402	47.86816997069972	3	3	3	3	4	8	11	5	7	11.0	5.0	63
ems_ferrC_1717.pdb	0.2606497661971861	-1.1497112038777269	10.154819476271514	8.714330744796426	9.651018241356889	17.606641676036862	8.882177417484167	25.820658159410694	102.39791215469434	119.47171972767214	31.35080807194349	3	2	3	2	4	7	13	5	6	12.0	4.0	61
ems_ferrC_1718.pdb	0.2332499896881059	1.1241990150562158	9.762230376954735	10.08240049019221	8.955210160480068	15.079517849852557	10.944074936852079	36.98877673761179	117.12728361467371	106.70910158278589	28.986980839804016	3	3	2	2	3	7	11	5	6	13.0	6.0	61
ems_ferrC_1719.pdb	-0.043267527349139814	0.9710067308799588	9.751070281392346	8.660755275956022	9.37875822063408	15.50173080497788	12.910062123116495	43.86679684751863	128.76251413438393	115.10868496575458	47.46746831333273	3	3	3	2	4	7	10	5	6	11.0	7.0	61
ems_ferrC_172.pdb	1.2571558649589654	1.033646020479138	10.10700114203188	9.090409325675783	10.70056885105231	15.621535797542078	10.193268259067036	13.701995507053885	109.06472891607291	113.9366140936873	44.49192366080418	3	3	2	2	3	6	12	6	6	14.0	5.0	62
ems_ferrC_1720.pdb	-0.2030901493983321	0.16311667131571214	9.553480287552542	9.902765778116942	9.759628583173475	14.52653172547249	9.053146040086867	53.441471602629726	115.58450158198349	120.11433565480634	38.90030468577964	3	3	2	4	3	7	11	6	6	11.0	7.0	63
ems_ferrC_1722.pdb	-0.6372985057639385	-1.7266160444049543	10.5436985709217	9.119867003964476	9.38404951973768	15.735298782426163	10.157506670674309	19.761801981552765	109.71390226019473	118.70272487622135	39.45160158639897	3	2	2	4	4	8	10	5	6	13.0	6.0	63
ems_ferrC_1723.pdb	-0.4759862035433451	0.6900633502979531	11.827579061714069	9.756688373953857	10.081820113751194	14.491568024850537	9.294267013966735	27.24494173269648	108.35624905508527	100.75063623850397	34.347170889924286	3	2	3	3	2	8	11	5	7	14.0	6.0	64
ems_ferrC_1724.pdb	1.3876903227936879	1.7643566162958202	10.888142762886607	9.66574861331052	9.584037310549244	12.992786471859434	10.08628066137365	51.272900015277116	120.87480036679433	99.52655289680649	39.938655244051574	3	4	3	3	3	8	10	7	7	10.0	6.0	64
ems_ferrC_1725.pdb	-0.7258777580200995	-0.24332527661974135	10.537545472359986	10.429907867761822	11.711770711980328	16.249536014162242	9.534649257101725	42.64491768307111	126.14833985132086	123.51836118521481	35.11991869617772	4	3	3	3	4	7	10	5	5	11.0	6.0	61
ems_ferrC_1726.pdb	-0.22468867979553128	-0.9770792550978458	11.694544876513179	10.010577389191898	9.827319723098466	13.274457331699518	10.05232558345917	35.289135145902634	81.85048607895287	85.79741276283113	43.34102790024982	4	4	3	3	3	7	10	4	5	11.0	6.0	60
ems_ferrC_1727.pdb	0.2923391014629518	-3.5175021450688173	9.055357697270187	9.541745366909668	9.734912981887515	15.628008320736296	10.149436403915624	50.43630895056521	121.39356511466382	109.21336136951048	26.13655440944943	3	3	2	2	2	7	11	5	6	14.0	6.0	61
ems_ferrC_1729.pdb	-0.3758694246262767	-1.3116730181806715	9.16025018676493	13.24303938763681	9.524509076815285	13.517737321191088	10.518487981627537	41.40702851669407	117.57828753526131	108.39224662519452	56.228353510493974	3	3	3	3	2	6	12	5	7	14.0	6.0	64
ems_ferrC_1730.pdb	1.9650750874874392	5.69603388835813	10.047172446293297	8.836693935641085	10.14615678464121	15.558822905424659	10.522409464735881	34.5619569021773	112.15213860564937	111.20756696059746	47.637800707394916	3	2	3	2	3	6	13	6	6	15.0	5.0	64
ems_ferrC_1731.pdb	0.6454481063867976	0.6963165570797105	10.36749637960497	9.7360837503144	10.473455967094843	14.277072760534223	10.855831439909418	12.717747276643989	120.01746551388213	123.27104109264229	40.69262310974941	2	2	2	3	3	7	13	5	5	12.0	7.0	61
ems_ferrC_1732.pdb	-0.8173107669846139	-0.6341077513296958	9.478728975168226	10.651140753107153	10.043778298376784	16.17397669547701	10.160268319926807	9.734872314384775	77.96233719039931	91.0362436238858	32.73660899049638	3	4	3	2	2	7	12	5	6	14.0	6.0	64
ems_ferrC_1733.pdb	-0.9416745466766876	0.2904718576731314	10.135184654006853	11.462323645516548	10.499312609552902	15.63595641918185	9.872440236793448	52.06835501271185	122.9222974712355	126.53377811238875	33.786081470320205	3	4	3	3	2	8	9	5	7	11.0	8.0	63
ems_ferrC_1734.pdb	1.3259198114647963	1.1551635074480158	9.960024774791838	9.503409367708404	9.190137521066074	14.3543994318831	10.787710843182003	43.53161324522494	128.2189582715527	109.69818458735352	27.50453577183254	3	3	2	2	2	7	11	5	6	15.0	6.0	62
ems_ferrC_1735.pdb	0.5637962385537707	-1.2701703060058125	11.20193219541557	9.093056052346267	10.657067548971115	12.446367740741776	10.789042530013392	38.664994261826784	126.7692372945459	116.72100635207893	40.44256102511406	3	3	3	2	3	8	10	6	6	13.0	6.0	63
ems_ferrC_1736.pdb	-0.08064066335369645	-0.401613091037229	9.662252839525427	10.348730539371576	9.711362107186273	14.6936630958231	10.674805789163726	34.6594403077324	124.15374206342041	121.0115175088598	45.09255861011693	2	4	2	3	4	8	11	7	7	11.0	5.0	64
ems_ferrC_1737.pdb	-0.038108523786755305	1.6288805778990223	9.999552954548335	12.264409174789739	10.13219427348073	14.71649753662723	9.450818544627188	14.576860863112195	103.56355207135397	103.73510941940387	34.81562461211141	2	3	2	4	3	7	10	6	6	14.0	6.0	63
ems_ferrC_1738.pdb	-0.7984620560158653	-0.6205260574353668	9.902773834369295	10.935424808595414	9.777278370209753	14.442083868180369	8.9878532907493	35.31104410747481	102.27859342642047	114.06983298829898	37.686809696204875	3	3	3	3	3	8	10	6	7	11.0	6.0	63
ems_ferrC_1739.pdb	-0.7236853059645135	-1.7897743533884265	10.656331505130765	9.531326674815423	9.461555525779122	15.433721894026364	10.824190431048573	47.85258142479234	120.10724480860846	130.18693598155988	52.36929550960428	3	4	2	2	4	7	11	6	6	11.0	5.0	61
ems_ferrC_174.pdb	-0.8498856441490078	1.0755488525212225	11.205614682629225	11.085630312695434	12.224725619851805	14.157849269148683	9.84743313572015	60.371723839077234	126.36954975849676	116.22479490912514	53.67652084959378	4	2	2	3	4	6	11	5	5	10.0	5.0	57
ems_ferrC_1742.pdb	-0.09196561443119504	1.5780268962700492	11.48156280681897	10.61475025160167	9.801806717141702	15.521795764567281	10.443548774247315	39.52600391129379	112.16070653857713	101.48907197609995	36.84397821806664	3	4	3	3	2	7	10	7	7	11.0	7.0	64
ems_ferrC_1743.pdb	1.5502804273968396	1.6504673992675123	9.980926854794369	8.5342520861526	9.47468592988707	14.958902663474559	9.697344371600156	57.2430039240783	104.77775420382055	128.99218304543774	38.27575672339592	4	3	2	3	4	7	10	5	5	11.0	7.0	61
ems_ferrC_1744.pdb	-0.2561262838429852	-1.198710010966148	10.363822789968724	10.561370866009996	9.548706225577984	13.108485251864424	9.68596803315271	70.20440635649541	130.90033434339804	111.65555669894897	46.07651779068977	3	3	2	3	5	8	11	7	7	10.0	5.0	64
ems_ferrC_1747.pdb	0.17495012421112727	1.6774848220247351	10.087201187527992	9.021340733228069	10.928975218173225	16.265923616481857	11.120243786604714	9.860179373061287	103.47507544647604	118.46087388509758	34.29303223451499	3	3	2	2	3	6	12	6	6	13.0	6.0	62
ems_ferrC_1748.pdb	-0.4484495490241276	0.05398471777962705	11.043787741142298	10.520898976533038	10.474689770682428	14.082454239816606	9.625159609280889	70.90716996196852	118.44134328718957	106.91751737019058	62.864242863086766	4	2	2	3	3	5	11	7	7	11.0	5.0	60
ems_ferrC_1749.pdb	-0.8606142756902969	-2.5122744332947184	8.516870143940952	9.194881025399004	9.802444970383483	15.777557897409674	10.589234668220936	28.040067879335787	116.17611012790286	120.55243192136308	20.69737571889308	3	2	3	3	4	6	13	5	5	14.0	6.0	64
ems_ferrC_175.pdb	0.9533535451328901	-0.3236183062355349	11.748967629202186	12.074763587360659	9.951369819957291	15.728496083337292	10.014426207385148	23.907129036923273	90.43193755021487	95.64397223910183	36.598164818511506	2	3	2	2	4	7	13	5	6	14.0	6.0	64
ems_ferrC_1750.pdb	-0.5205015695204005	0.8273999040508563	11.755545026897153	9.497284239003275	9.583033738927368	15.847754767528375	9.142824025447572	33.030574082194846	99.93464373334056	92.13118714907881	43.55824127507932	3	2	2	3	2	7	13	4	5	11.0	7.0	59
ems_ferrC_1751.pdb	-0.8377547801975714	-0.7948896574151849	9.350034156577543	11.71306391902699	10.77152995730932	15.152650484721182	10.384813817280051	52.894363447482746	129.3162840064674	129.01673972325435	41.74478626545324	3	3	2	4	3	6	11	6	6	12.0	6.0	62
ems_ferrC_1753.pdb	0.4797963901875044	1.499745258228035	10.951562658275785	9.73278567137898	11.92069084722022	15.377635020451692	9.19979755948769	44.40525052212465	94.32533654083655	111.00531637540453	48.45076473959804	3	3	3	4	3	7	10	4	4	15.0	6.0	62
ems_ferrC_1754.pdb	0.01902010304983625	-2.3268785003159147	11.71274808540941	12.319828496100643	10.363051698810644	14.033419163672605	9.579843638986926	27.36121313357874	130.38192370030302	127.78005950679001	48.66041566131581	3	4	3	4	4	7	10	6	6	11.0	6.0	64
ems_ferrC_1755.pdb	-0.4486085357703031	1.1643206283036056	10.216178339307579	8.51075645133171	8.922614984779502	16.59636346617028	10.27877484217836	37.126337341744524	102.667845411754	102.41701569902774	44.59056147211158	3	2	3	3	3	8	11	5	5	11.0	7.0	61
ems_ferrC_1756.pdb	0.4261544840706233	-1.8547044924195324	9.485380264502956	11.263603447350233	10.681947209168227	15.30299470375397	8.690987149746661	31.261586421552984	91.1141107397057	92.89146294154817	33.25738087232687	3	2	2	3	2	6	11	7	7	15.0	6.0	64
ems_ferrC_1759.pdb	0.04524607843517913	-0.9339952754461522	10.094732792948037	10.499399545216411	8.770747992604349	15.266424704510982	8.9313249058169	35.741305705494995	104.02637474073414	90.4285628634254	53.638448067932515	2	2	2	2	4	7	14	6	6	10.0	6.0	61
ems_ferrC_1760.pdb	-0.06587158171641885	0.6889960086105686	10.139143237997233	10.538025419680174	9.875477174446079	13.26127618207511	10.18024598608859	56.78301448528875	134.314780263248	111.64833212298528	37.9025760132717	3	3	3	3	3	8	11	7	7	10.0	6.0	64
ems_ferrC_1763.pdb	-0.5760418286105443	-1.2624728200815132	9.165788729596057	9.147968962788518	9.752465575250692	14.34122934456362	9.409382784999595	28.299495236920794	111.49540727852926	113.32024084854946	35.42589113827321	3	2	3	3	2	6	13	5	5	16.0	5.0	63
ems_ferrC_1764.pdb	0.2660783692501282	0.7911193049395928	9.627243321008608	9.314808161739027	10.54860046177797	16.40720781689153	9.682959411082269	37.20536138023084	105.07746790259358	118.29826821167629	36.25737174656196	3	4	3	2	3	7	10	5	6	15.0	6.0	64
ems_ferrC_1765.pdb	-0.13899557163669451	-2.5539625797327066	11.218140845196936	10.46431619006017	10.32710743238395	14.140349037367196	11.368680969273049	29.29233218779691	117.64254940630659	114.87238954946159	33.86881643737042	2	3	3	4	3	7	10	6	6	12.0	7.0	63
ems_ferrC_1766.pdb	-0.2494742322723348	-2.6489079723061053	9.736659994285757	9.407233501938823	10.376628200271355	16.691478677946023	10.386032753209657	44.91503722825259	111.35244897192999	119.05487896630217	46.94545996077172	3	3	3	2	4	7	10	5	6	11.0	7.0	61
ems_ferrC_1767.pdb	-0.8876914125223508	1.2899381365276936	9.34803177726467	9.822658326160996	10.431592109795744	15.559532464278762	12.035260867654683	6.005150771398984	109.0483916996442	125.73504632094156	17.085291304716407	3	3	2	3	4	8	12	5	7	10.0	6.0	63
ems_ferrC_1768.pdb	-0.4182186357809863	-0.8034808471403954	10.709521305504806	10.515175463348196	8.846469966885088	13.029922901515741	9.921830315773395	53.19176721078189	117.06798077002657	86.92884129458784	41.99683593291443	4	3	2	2	4	7	12	5	6	10.0	6.0	61
ems_ferrC_1769.pdb	-1.1428074788697893	0.08614423551173797	9.743306677695461	10.254951524995137	9.93374876877932	16.375336263035944	9.7535427519953	42.89147210317439	116.05089198122855	125.48166303463383	22.82520175112526	3	3	3	3	4	8	10	5	7	12.0	4.0	62
ems_ferrC_177.pdb	-0.5185936547567754	1.3622456280956092	10.187546796386831	11.736351115466409	9.879967877430854	14.904947179788229	10.945583534538951	61.2879485040965	123.49616400221197	112.67357063326573	49.402007236064144	2	4	3	3	4	7	11	6	7	10.0	6.0	63
ems_ferrC_1771.pdb	0.4283599081702628	1.4289623444525836	10.989329116906783	8.817173095688817	9.605218076710019	13.358716010246141	9.152290895527946	55.12710875939303	88.53800396120059	81.96003543986754	34.98446344861316	3	2	3	3	2	8	11	5	5	11.0	8.0	61
ems_ferrC_1772.pdb	-0.18741553073297176	-2.433878887094376	9.692805580816385	10.34410417520532	9.778516568386175	15.084448242531252	10.036639739065018	41.16602654735295	118.44205385945767	119.11704784323533	40.678855923187875	3	2	2	3	3	8	12	6	7	11.0	7.0	64
ems_ferrC_1773.pdb	-0.7763097068337459	0.9927950891974467	10.466257350796726	9.819531069703677	9.8912171875449	15.721653668047173	9.183326841190166	3.656042555091494	100.78557270432889	97.33980213188579	45.064733231788985	3	2	3	2	4	7	13	5	6	12.0	6.0	63
ems_ferrC_1774.pdb	-0.9672241770156904	0.1911128811558702	10.101338460790402	10.448284963224582	10.050441911333575	15.192757948225625	9.527383623594416	36.570382516562454	109.19576301208633	123.86905914663379	51.91312908361088	2	2	2	3	4	7	13	7	7	11.0	5.0	63
ems_ferrC_1775.pdb	-1.046799997423551	0.5965080208373558	10.080703633954569	9.24765476107321	9.47806833590052	16.692553813620766	11.237761518202817	24.517566923887827	97.50432925948395	118.58558521474525	33.0858571069261	3	3	3	4	4	8	10	5	6	10.0	8.0	64
ems_ferrC_1776.pdb	-0.8627232920453854	2.0634985732862066	11.274614656663438	8.7736974049176	9.877514869842875	13.053221387985618	10.140952593991232	44.76563124974405	92.52189601853267	86.56820413233504	42.60406535363594	3	2	2	3	2	8	11	5	5	14.0	6.0	61
ems_ferrC_1777.pdb	0.0957593905782692	-2.2092280299508955	10.669158913041157	10.580888236199456	10.575524200627362	14.981640420871049	10.875656175902728	4.627688017633762	106.38683886184961	112.3537819625265	53.56999820793391	3	3	4	2	3	7	12	5	6	13.0	5.0	63
ems_ferrC_178.pdb	-1.0075345286663813	0.4557858638031237	10.198915698849065	12.252524074246905	11.590215808603393	13.048050170474689	11.91662626577033	48.12461511002422	132.6243677818975	116.08753739982231	48.088649968749124	2	4	3	2	3	8	10	5	6	13.0	7.0	63
ems_ferrC_1780.pdb	-0.9868343328717282	-1.9285201308334543	8.977037619145616	9.897396375815205	10.620201974538903	16.81832394324714	11.507977036531367	42.98522077320515	112.74469137651793	128.97769810694692	50.16468814868634	3	4	3	4	3	6	10	5	5	15.0	5.0	63
ems_ferrC_1782.pdb	0.04006768394961325	-0.5562898807077614	11.215903420060506	10.549896301335174	10.364852105326392	17.260243418466978	8.757726875675306	27.146093175816514	84.9063291353287	80.6122062806839	33.87747711934723	3	2	3	3	5	8	11	5	5	10.0	7.0	62
ems_ferrC_1783.pdb	-0.9560335825804114	0.7912445491481094	12.020229126428362	10.693903320077835	9.237609466255442	14.215392350788779	8.471113196074649	24.313290195532183	80.12454161071183	76.091146255873	57.79307682091184	3	2	2	3	3	7	13	5	6	10.0	5.0	59
ems_ferrC_1785.pdb	-0.7468064622888425	1.8093666834579956	9.043790190022534	10.818685281065521	10.495666206213823	15.376003393180799	9.701946691853664	51.423562926096665	119.61671846166338	129.4522011142286	48.92262995147682	3	3	3	2	4	6	11	6	6	11.0	5.0	60
ems_ferrC_1786.pdb	-0.1523665877386848	0.4354414355179791	9.54222897494366	11.435590577665854	9.400128377492154	17.63573224630419	10.684833881915633	52.341295668634864	114.65322066235456	115.9488718598133	45.92338295722891	2	4	2	2	4	7	10	5	6	11.0	6.0	59
ems_ferrC_179.pdb	0.6203941291898205	1.4453503051941328	10.568089230100467	12.124215713443533	9.59840385662922	14.105380924097343	9.724067448070882	26.806137218290697	110.28454538705712	104.70163209440409	47.08142919606705	2	2	3	3	4	7	12	5	7	13.0	6.0	64
ems_ferrC_1791.pdb	-0.6308461039852945	0.8080775694416948	9.213176526578378	11.079460002821605	10.996034967396957	15.713561552125391	9.855470161911523	48.61880662716255	117.65452587308856	99.4463717005232	40.935918491727264	3	2	3	3	2	6	11	7	7	13.0	6.0	63
ems_ferrC_1792.pdb	-0.6049710428900341	-1.3404201195137453	10.71549560609893	11.725716627930565	8.818977578194371	15.310496022822116	10.99555723091536	6.7978003030046965	121.16289835311287	118.69691356590575	29.69687306564584	2	4	3	3	4	7	13	3	7	12.0	5.0	63
ems_ferrC_1793.pdb	-0.29256612038626506	-1.1343524385249202	10.626371819466675	9.816603566761028	9.561589087307338	13.90187903490593	10.340279520411812	63.28995932870838	125.64367770432274	115.7593814570078	47.78415238129365	4	3	2	3	4	6	11	7	7	10.0	5.0	62
ems_ferrC_1794.pdb	-0.19245539522897684	0.6663806247896005	11.041903155362796	12.327617708624807	10.449627057778976	16.05630850773692	10.377721686450665	29.933668849479467	122.2527852668831	107.06104250021272	38.96596876134375	3	4	2	2	2	8	10	5	6	14.0	8.0	64
ems_ferrC_1797.pdb	-0.22766804562659804	-0.07135315956581087	10.562061255529418	10.415120777606477	9.54998761892034	16.151291283427778	10.549892785046508	25.974962412152326	106.03885612366662	108.3740922546128	55.03146442820781	2	3	2	3	4	6	13	6	6	10.0	5.0	60
ems_ferrC_1798.pdb	0.01952165785667199	0.3795964721179038	10.748991615670281	8.181289751559165	11.219878216012372	15.180783696057746	9.814864652767692	54.287588400438864	109.36194953602416	114.25786065981778	46.29920249859042	3	2	4	3	4	8	11	4	5	10.0	6.0	60
ems_ferrC_1799.pdb	-0.7966770263388819	1.4989951934352672	8.626449496186327	9.544004211489844	9.839899003927266	15.932947085441524	10.034769822805826	49.110043129203916	114.25637660406329	121.19436823783104	34.13092486084543	3	3	2	3	5	8	11	7	7	11.0	4.0	64
ems_ferrC_180.pdb	-0.4680998354591739	-1.4583813844466234	9.943538169578325	9.662260264124207	8.857069151253286	17.731005871786657	10.8754337720901	43.03288636156018	105.57731719649799	114.72200666025748	58.65907537126921	2	2	5	2	6	8	11	4	5	12.0	7.0	64
ems_ferrC_1800.pdb	-0.18224895075258127	-0.5222264636449887	9.60697267375589	9.50916605919725	8.963724280630613	16.422751537501256	9.955857786832679	51.77564816525926	116.81977958077808	117.14800760324583	44.922140079115565	3	3	2	2	3	7	12	5	6	11.0	6.0	60
ems_ferrC_1802.pdb	0.3849798626851884	0.28207293380930376	9.804655245060367	8.266071510056419	10.893786680937465	16.357133049475852	10.93911709050255	53.87632649803507	124.58522549167226	121.65242283332437	47.50954170992552	3	3	5	2	2	7	11	3	6	14.0	6.0	62
ems_ferrC_1803.pdb	-1.0833030505182104	1.6980718732480609	9.882643345342887	9.478911443692002	11.51011441887253	14.760759689778013	9.713630620753818	59.44249602836055	121.08546321762621	118.39785984954058	49.67470250093786	3	2	3	3	3	8	11	5	5	10.0	6.0	59
ems_ferrC_1804.pdb	-1.0693770346932618	0.7108713374936643	9.83530320267844	8.822181082173865	9.789227311012162	15.547925683261484	10.341080678643907	41.44084085965075	110.85365298909656	117.45714723634052	35.389826338398024	3	3	3	3	2	7	10	6	6	15.0	6.0	64
ems_ferrC_1806.pdb	-0.8239365657697995	-3.225126477831441	10.957402848901967	10.904217892655167	10.40870897277921	14.420553276366174	10.555215201307691	29.514654984572616	113.45225763212754	99.5401415340396	35.98448388516268	2	2	2	3	4	8	13	7	7	10.0	6.0	64
ems_ferrC_1808.pdb	-0.6426827333477613	-1.2209131907654296	12.05124355568743	9.779619390285237	9.559890217870281	16.32169189850587	10.617301269401946	51.94662096194513	135.20476073266198	117.82712284755127	50.99604789084136	3	2	3	3	4	7	11	5	6	13.0	7.0	64
ems_ferrC_1809.pdb	-0.7162370309276007	0.677483371169808	10.493843510465085	11.269357391186444	10.461821985979231	13.141952421589856	9.54001800724256	43.41849705141189	99.64260618716156	85.57350297446582	29.776195069155264	3	2	3	3	2	6	11	7	7	11.0	6.0	61
ems_ferrC_1810.pdb	0.7488954499647896	1.0418269920794063	9.816386088687528	9.092641555103047	10.07264094671419	15.207655661998997	10.91487316523264	36.4161933930827	121.72597613661033	129.5695072810162	36.5514072005384	3	2	2	3	4	8	11	5	7	13.0	6.0	64
ems_ferrC_1811.pdb	-0.08589241602123511	0.7891335240682399	11.511099408111264	11.98547482336457	10.34737422552845	16.624482750493687	9.770667305514067	35.814000887938214	102.31674728231388	89.18607860381755	38.2736717183917	3	3	2	3	2	8	11	6	7	11.0	8.0	64
ems_ferrC_1812.pdb	0.6334250369871477	1.43184596313434	10.553422984089625	10.566945683424343	9.594523708890344	14.37289313194281	10.885448960668786	46.67792880089338	116.33276001644204	110.33489793358177	49.474463787503524	2	3	2	3	4	6	13	7	7	10.0	5.0	62
ems_ferrC_1813.pdb	-0.7550378591492103	-0.6597827890966164	10.406304820636377	12.172191004990564	11.359927885013677	14.226371620306193	10.102964815293245	34.139088407567854	100.03515976210538	106.3162132654751	47.319230173153215	3	2	3	3	4	6	13	7	7	10.0	5.0	63
ems_ferrC_1814.pdb	-0.9944149707798109	0.045659876305232334	10.61571281387484	9.194619229201399	9.613196551095797	13.19165263983251	9.37932063549026	45.30328685429683	110.31840221490525	93.24138661591294	34.588714085554564	4	3	2	3	3	5	10	5	5	15.0	5.0	60
ems_ferrC_1815.pdb	-0.5865117899451794	0.9832785580997804	9.672031423513172	11.534439691603755	11.416360958483729	17.2930341442545	9.991867014718274	35.130062007429444	99.50057601484488	106.65253913358742	51.09657357236144	4	2	2	3	3	7	9	7	7	12.0	4.0	60
ems_ferrC_1819.pdb	-0.39281728613941996	-1.936031337470324	9.89443378122826	9.016449011599606	9.013082857214862	13.52315073354661	9.104070729624192	51.24844466674605	110.39908339767665	90.23144229527011	39.34383522390463	3	4	2	3	3	6	10	7	7	10.0	6.0	61
ems_ferrC_182.pdb	-0.47599220616502097	0.2650713530263201	11.425798619209717	9.712811072117313	9.558960431164252	16.4518864793719	9.901980026249861	69.77390648091794	129.13185527964933	111.123538023766	64.41869837625383	3	2	3	2	3	7	11	5	6	14.0	7.0	63
ems_ferrC_1820.pdb	-0.13150887630033276	0.9645739805694848	9.449619544332931	8.691071422238238	9.375350846805077	13.580554921390762	9.541722027743692	52.92641535312548	116.94741018465248	114.6543114847476	48.748180727367405	3	2	2	2	2	8	11	5	6	15.0	6.0	62
ems_ferrC_1821.pdb	-0.982720628494238	-0.38504310499028815	10.335755794480818	11.597576150517105	9.69801328990246	13.463288983115659	9.740108240527423	52.81165722917644	131.02977831876973	116.80806804381122	33.22729668785445	2	3	2	3	2	7	11	7	7	11.0	6.0	61
ems_ferrC_1822.pdb	0.7094200390171956	0.216033096587326	9.806738915097565	10.903132378580576	9.139367457192376	16.949184359690033	10.364763957767519	5.645820302982203	109.34934823391856	98.78651128893625	30.174922108987186	2	2	2	2	4	9	13	5	6	10.0	7.0	62
ems_ferrC_1823.pdb	-1.0370841581995869	-1.3948486231155424	11.082535023478002	8.741796718983638	10.065116353432272	15.525003975414595	9.140949047876145	50.662381972563246	114.71451044466167	114.19679752554039	41.83218367429546	3	2	3	3	3	8	11	5	7	11.0	6.0	62
ems_ferrC_1824.pdb	0.9607023202473879	0.43073261472479657	9.844767968427053	10.559902638012218	10.931565212396777	17.109077014949975	9.67802645171008	44.97132831198319	107.24119974368368	114.67870980544647	34.16673492425972	3	3	3	2	4	7	11	5	6	11.0	6.0	61
ems_ferrC_1825.pdb	-0.9708929615762186	-0.5277643973574677	9.108725949433053	9.534056505076085	10.023220861648703	16.877003236245063	10.645781594554402	48.61358800190291	128.97110950767123	131.3922771017068	36.61013313488333	3	3	2	3	4	8	11	5	7	12.0	6.0	64
ems_ferrC_1826.pdb	-0.10033372845614964	-2.5566708166535754	11.689219342869498	11.02403946564055	10.501255556360872	13.392732797885413	9.722847861609278	53.905482288735726	116.64988109514101	100.47081798231603	53.35068436015808	4	4	3	3	4	7	10	5	5	10.0	6.0	61
ems_ferrC_1827.pdb	-0.22244864120733132	-0.8786916149147777	10.135440612724565	8.654863906841651	9.121275402573193	14.948995537313975	9.197383629944094	56.89383046681112	101.27261687035457	117.14930539364862	42.110629937612536	4	2	2	3	4	7	11	5	5	11.0	7.0	61
ems_ferrC_1828.pdb	-0.7168397523403233	0.4813677416682968	10.361160189104584	9.331737867031597	8.524384627177056	11.486308989289327	10.654864642951699	69.99334611986568	137.66420768314077	107.90696028306998	46.30286486237263	2	3	2	3	3	6	11	7	7	14.0	6.0	64
ems_ferrC_1829.pdb	-0.3336601450034164	1.2080631410812228	10.904805126436496	10.770986733510973	8.857917497007234	16.308121525942152	8.78008713546321	10.398506812787499	84.35827443911315	80.67066997119542	47.498540914630425	2	2	3	3	4	6	14	5	6	10.0	5.0	60
ems_ferrC_1831.pdb	-0.8599193648717202	0.6529587937909477	9.911327253059179	10.869960252303905	11.072281352448448	17.03167480461038	10.03093392520541	24.264286315251617	106.61042344802794	103.486474270415	57.286984729896446	3	2	5	3	3	6	10	6	6	14.0	5.0	63
ems_ferrC_1832.pdb	-0.9539302340556364	1.233935742492752	11.6118357043664	10.947940068090626	9.936249456384646	15.678830973402581	9.247716823873093	34.92452571698044	97.15840382105101	88.6375408343205	34.51448147625249	3	4	3	3	2	7	11	4	5	11.0	7.0	60
ems_ferrC_1833.pdb	0.7486143925361772	-3.184945344385026	12.117670449647424	10.61477832205865	8.910144709420267	14.036088777559431	9.491667104125447	40.4117298003475	98.2749149459799	90.71740126937468	47.70920685901271	2	2	2	3	3	7	11	5	5	15.0	7.0	62
ems_ferrC_1834.pdb	0.5557425054027445	1.9853025805366724	9.637768567686493	11.476845756947206	10.616361635280589	15.231974734854058	10.149243240362344	20.40090110990158	84.84952477219639	80.20834003499007	35.542588511086414	2	2	2	3	2	7	11	7	7	14.0	6.0	63
ems_ferrC_1836.pdb	-0.24248021632384	0.29362322150332365	9.909929508616319	11.522116109028564	10.423357876197544	16.866182808700415	10.223399312159717	55.77480632715734	128.41951170491973	129.17873205850327	24.828619413379265	3	5	3	2	3	7	11	3	6	11.0	6.0	60
ems_ferrC_1837.pdb	0.24255078232933466	-0.7358396236521484	11.114004277968531	9.384201462934607	10.222622465408648	15.128346204917216	9.408389655786356	6.250425875978989	93.07378673968361	87.06183517974317	26.345219314869503	3	3	2	3	2	6	12	5	5	14.0	6.0	61
ems_ferrC_1839.pdb	0.33112805251592753	1.9188588351468896	9.027441596582081	9.1351290998762	9.960081752252506	16.32584138601141	13.122262268109788	43.84268978598713	121.91487070304635	145.8288046153268	33.63544053225233	3	2	2	3	3	8	11	5	7	11.0	6.0	61
ems_ferrC_184.pdb	0.0009940847042974835	0.6099703281685487	9.068739261026636	8.603772395437954	9.738497933345668	13.993755283974986	10.74721524634921	38.62864732012888	113.50069266793389	115.78427033045354	48.34435907860146	3	3	4	2	3	8	10	4	6	13.0	6.0	62
ems_ferrC_1840.pdb	-0.726073746853388	1.3129313166467171	10.770807199609134	10.47409819642863	10.369636535897065	14.637866415286375	8.668486229578763	64.42137183589018	115.03496333994177	113.90838342445399	50.77034350297074	4	2	2	3	4	7	11	5	5	11.0	7.0	61
ems_ferrC_1842.pdb	-0.0508069002234116	0.07267278509357927	10.915863983011588	10.00055835143697	9.345593486382658	16.233486397936012	9.259650023731105	52.3130082938978	106.99789509743168	98.65084189906615	34.14313005341359	3	4	2	2	2	8	11	5	6	11.0	8.0	62
ems_ferrC_1843.pdb	-0.618482994613854	2.001496783242679	10.429257295491166	9.690683354393268	9.242297573560704	13.23748792328266	10.32410010046434	54.11573558385697	117.86390245341724	98.26307674399155	43.66822510488121	3	3	2	3	2	6	11	6	6	15.0	6.0	63
ems_ferrC_1845.pdb	-0.8454530061349095	0.0998805939679318	9.14660402526192	10.742643714800082	10.60073041081953	15.475885291459344	9.49807066736293	41.88836211284218	112.61355058304082	98.90821790314817	30.13877875740635	3	2	2	3	2	6	11	7	7	13.0	6.0	62
ems_ferrC_1848.pdb	0.08307958400199353	-2.603653143599644	10.015001816669667	9.292351707143697	9.265080697008779	14.474759164489102	10.58445503567667	14.114546439887906	119.00582475007737	100.79236085832366	40.213816290888936	2	2	5	3	3	7	11	5	6	12.0	7.0	63
ems_ferrC_1849.pdb	-0.24130083302921146	-2.221806511516978	9.552088610999496	8.945783569909876	9.413560441079198	14.109047078726647	9.082540102802094	62.33893220544292	124.29980125980704	119.97201787018399	41.50904025580403	3	3	3	3	3	8	11	5	5	11.0	7.0	62
ems_ferrC_185.pdb	-0.3463969564644088	-2.808609385445776	10.261166807885214	9.85428702241032	11.337725261591542	13.634372183966535	10.979099807086392	20.63676192013435	114.86505586582891	109.74883124801941	48.91514324083806	2	3	4	2	3	8	13	4	6	13.0	6.0	64
ems_ferrC_1850.pdb	-0.4972620350041733	0.5633584384610566	11.134547126731348	11.157432961593315	10.175895679105635	13.133856456121332	9.05149713700665	45.116111373200326	116.40282746217783	104.90465039189215	48.22106595803995	4	3	2	3	3	6	10	7	7	11.0	5.0	61
ems_ferrC_1853.pdb	-0.1934356584646644	-0.27061221934519325	10.279300992432377	10.108138541030998	9.500285960038221	12.83571110608078	9.341415128676424	59.79724584458279	126.9224387516378	115.33592943406549	43.35777901460871	4	3	2	3	3	6	9	7	7	11.0	6.0	61
ems_ferrC_1855.pdb	-0.797132794687588	1.093048024662554	9.953067426124468	11.958693656081344	9.111806213796351	15.53053205910502	11.49469273795521	41.10570478145471	128.51213349566947	131.4876142827348	32.48611968140379	2	3	2	4	4	7	10	5	6	10.0	6.0	59
ems_ferrC_1857.pdb	-0.6817365528801392	-1.673604025664761	10.285874856788569	8.744047785061449	9.707725709977867	14.534922132185237	9.842096346382839	36.403084708425155	91.8856074608104	87.4816936401394	32.78300857485256	3	2	2	3	2	8	11	5	5	14.0	8.0	63
ems_ferrC_1860.pdb	1.1686932080353962	2.0315508729029146	10.219490092013125	8.595618814775682	9.525320364443886	13.092642906267653	9.20038424184364	50.62041080110702	114.47976784625166	115.76740853794392	38.595693524626	3	2	3	3	4	8	11	5	5	13.0	7.0	64
ems_ferrC_1861.pdb	0.8782906829472067	-0.1438811052308291	9.837841143644711	10.042380009355753	9.038512735634237	15.091999777928992	10.25221492853268	6.490083374545711	93.61219367568185	98.96863105143846	32.31428270299683	3	2	3	2	3	7	13	5	6	13.0	6.0	63
ems_ferrC_1862.pdb	0.18239240703622348	-3.6683878210282272	11.686411049128118	8.54828124952565	8.882427100183971	12.518720995412908	10.077316976999622	51.26946382110866	99.77181875858463	91.1307396629569	61.20546989301018	4	2	2	3	3	7	11	5	5	14.0	5.0	61
ems_ferrC_1865.pdb	-0.1347188105958501	0.5076324666449183	9.910581481907604	10.642882810305151	10.272737752974567	13.954163400828225	9.783710767767989	35.910762817628836	119.26370166102126	104.45523162185762	36.96461207247442	3	4	3	3	3	8	12	4	5	11.0	8.0	64
ems_ferrC_1866.pdb	1.3792807968831486	2.3409292468378173	11.261599649027415	9.22664914561068	9.804396396321312	13.128824686422746	10.229197204914621	47.04604883067315	86.3360391637297	69.17186330090782	37.8388132466782	3	2	2	3	3	8	11	5	5	14.0	8.0	64
ems_ferrC_1867.pdb	-0.5567508512553582	-0.08610308808296252	9.262183982105265	9.665050616228356	9.300538865884162	16.299432881645977	10.30723265294732	51.284453377680485	120.58945449364589	116.67347617208907	45.06072276149711	3	3	3	2	4	7	11	4	6	10.0	7.0	60
ems_ferrC_1868.pdb	0.458471982232762	2.6858333391159275	9.859299398865241	8.604199043075253	9.780155520032986	12.539583648248794	9.968767884605967	41.042356104515584	120.50237165352526	104.4330124956442	36.78543419291014	2	2	2	2	3	8	14	5	6	13.0	6.0	63
ems_ferrC_1869.pdb	-0.7156660343881659	-2.525440736399757	10.14978147571279	10.168131554027006	9.25435888895366	15.152558947933915	10.257494905274651	51.22922690310703	123.30410233398109	116.70422790915462	38.118818400851026	3	4	3	2	2	7	10	5	6	11.0	7.0	60
ems_ferrC_187.pdb	-0.2740542833017983	0.4075316456187784	10.58044631243598	11.004528920914307	11.237673686648984	12.611992042617926	8.102937351152006	46.8710947849196	101.3043079352007	95.93035066810727	39.92886025574619	3	4	3	3	2	7	11	5	5	15.0	6.0	64
ems_ferrC_1870.pdb	-0.567919374477976	-1.1739519586843876	8.661557356118655	9.444997985629987	9.005281165156394	13.922697539798895	9.407544267545774	55.837226737146835	112.51277036820952	108.35534924645053	33.34265747713673	3	3	2	3	3	6	12	7	7	12.0	6.0	64
ems_ferrC_1872.pdb	-0.419551615722261	-1.4227762168217937	10.99280840950905	9.775652531161285	10.092120340036468	18.159552161817075	11.285836212754651	23.484371682169318	103.64876422553387	108.03845631105143	55.03757994811514	3	3	3	2	4	7	10	5	6	13.0	7.0	63
ems_ferrC_1873.pdb	-0.3485383236158484	1.5304109940930049	10.490127902389967	9.904778110084038	9.328922221004717	14.213926350785538	9.660910564963059	50.184637914098154	116.21760636447036	107.4967668804036	41.69435044841357	3	4	3	2	2	7	10	5	6	11.0	6.0	59
ems_ferrC_1874.pdb	-0.4272358319254312	0.8692672928444396	10.987276696566632	11.20845091637992	10.99641343746928	13.514343749841832	9.195388918154698	21.963140840541975	69.88696565795948	69.17491669011481	19.659095670564714	4	2	3	3	2	6	10	7	7	14.0	6.0	64
ems_ferrC_1875.pdb	-0.6057618254369735	0.8521277194275508	8.97509229742251	11.042044523094447	9.893113261429356	16.36601366507909	14.160202787253933	33.61245794517884	132.1994027357271	141.86052110643084	29.38232298745618	2	3	2	3	4	7	10	5	7	13.0	6.0	62
ems_ferrC_1876.pdb	0.5157095284631898	2.3144525453174825	9.629733778791845	9.957344074227922	10.056796603435162	14.576110201185612	10.329017003227884	57.360563554928035	130.49013812127717	111.71158627154017	31.03467647441374	3	3	2	2	3	7	11	5	6	13.0	6.0	61
ems_ferrC_1877.pdb	0.016314820043614182	-0.7346273243978574	10.169380675525426	10.672407300410653	8.325562773158099	14.892206699053938	12.236026012000938	61.82167954176226	122.02905535006454	98.95161951756681	46.50700632524904	2	3	2	3	4	8	11	6	7	10.0	7.0	63
ems_ferrC_1878.pdb	-1.104716689851052	-2.032096460320449	11.544551089901566	9.814097366969992	9.098361694428998	16.712723377124153	9.451218510416133	12.668869334423691	87.20396940386985	83.5470540798284	48.7428638919244	1	2	2	3	3	7	14	5	5	14.0	6.0	62
ems_ferrC_1879.pdb	-0.4296906749441589	-2.6240430427271413	10.430390514644278	10.60116797055871	12.099068762420425	15.480661811900815	9.663528620550787	31.58859903362615	107.36380208016767	121.87285339208307	42.85455378601712	3	2	3	2	2	6	10	6	6	14.0	6.0	60
ems_ferrC_1880.pdb	-0.3971820618424155	-0.5085966538867497	10.965705010103859	11.544885716627935	8.906163839474067	15.513777321958251	8.823676370928906	45.22284037622589	112.84106030744113	105.06784905681103	46.493924772926746	2	4	2	2	3	7	10	5	6	15.0	7.0	63
ems_ferrC_1881.pdb	-0.28154591032474185	-3.048523721518588	9.963437042239686	11.056922927711355	9.359275590805533	15.902265767400612	9.785683878179684	28.12297611633489	96.87980340339853	112.70417414867644	54.89367826616186	3	2	3	2	4	6	13	5	6	11.0	5.0	60
ems_ferrC_1882.pdb	1.4210528934360054	-0.5484780336770259	10.380114734689855	8.90692435224016	9.962289420805964	15.913313298785923	10.000671447676488	35.77954463744629	119.29332567190274	120.93763549723229	30.859322053031182	3	2	3	2	4	7	11	5	6	13.0	6.0	62
ems_ferrC_1885.pdb	-0.3085297526645818	0.8319879714087389	10.560697560501195	11.45264119886761	10.590517482267906	15.800057029624544	8.159654475814191	18.824530973507905	80.93237329689516	77.18148895834146	42.999555465213064	3	2	2	3	2	7	10	5	6	13.0	7.0	60
ems_ferrC_1887.pdb	-0.666001973423921	-1.0649265512804118	9.90916508097634	9.155556152169964	11.035514313218684	16.232112408606532	10.704929065470807	53.16598376624948	116.87419293867546	121.69221618676411	50.98881913248626	3	3	3	2	2	7	11	5	6	14.0	6.0	62
ems_ferrC_1888.pdb	-0.24537810295367216	-0.3652948009630919	9.780128391354015	8.952499227031511	10.336530337110231	14.325457497096247	9.043186862887849	35.10059549953366	115.62950547213656	127.32155684945565	33.81866086131292	3	3	2	3	3	8	10	5	5	11.0	6.0	59
ems_ferrC_1889.pdb	-0.4032176539292863	1.7896218108929456	9.69957031948596	10.275213981802851	9.091702422942967	15.872917415697588	11.65472290477739	48.60854901082028	126.11360269446473	113.13197872463363	43.72267957302194	2	4	2	3	2	7	10	7	7	14.0	6.0	64
ems_ferrC_189.pdb	-0.8854122384023647	-0.7011632133524521	10.424716013734557	11.125211636479088	10.446226489078622	15.448195297782053	11.192165688899284	15.956039539348208	80.65655615901643	108.10127811946163	32.26672632279246	3	2	3	3	2	8	13	5	7	12.0	6.0	64
ems_ferrC_1890.pdb	0.18850472226113088	0.9304186672260121	10.50049592552996	9.558062312895338	9.782326423379754	14.067926581585036	9.502376356983131	58.85063565556033	117.47286703983984	109.6846849039533	37.993584275636096	4	4	2	3	4	7	11	5	5	11.0	6.0	62
ems_ferrC_1891.pdb	-1.3713299565055368	1.1539158301332115	9.319930082789606	9.774729746647735	10.487544366321211	15.27139242777571	10.133511909944133	39.680488193331385	103.93447108055504	115.84396289480424	42.75716175859625	3	3	2	2	3	8	10	5	6	14.0	8.0	64
ems_ferrC_1893.pdb	-0.7102530935662528	-2.461919837604999	9.582952952059147	10.398444096466871	10.464644806261918	14.92998608590464	9.36210868882232	33.44997984588876	113.63060613055218	118.71513808890451	40.21820637288233	3	2	2	3	3	8	10	7	7	11.0	7.0	63
ems_ferrC_1894.pdb	-0.3494616263409809	-0.7909643565283944	10.155532599352341	8.141339757220553	10.297702430477711	15.801706303153182	10.232683472850898	51.05288532115005	108.042912413123	104.82253058036868	44.88508474123849	3	3	5	2	2	7	10	4	6	15.0	6.0	63
ems_ferrC_1895.pdb	-1.0518676907839113	1.004954819448895	9.831028570293753	8.677309638425447	10.82827315205687	17.963480095042833	10.282064542039533	39.36025982040218	108.90088260560826	117.68118584255157	63.732119828958666	3	3	2	2	4	7	10	6	6	15.0	4.0	62
ems_ferrC_1896.pdb	-0.6125476165735498	1.8067008324472766	11.291906681335977	8.762151598364829	9.019827706276283	13.743385029889028	9.631788893091258	44.576240388946786	101.18429860152047	97.04903416786782	40.28074633934232	4	2	3	3	3	7	11	5	5	14.0	7.0	64
ems_ferrC_1897.pdb	0.7800298374828395	1.0177381637630554	10.619446468286403	11.201456122171985	11.571207702802193	14.258710506651713	11.223930284651725	22.66007238378459	132.25928395287957	128.28338483658538	39.25781507889281	3	3	2	2	3	7	12	6	6	12.0	6.0	62
ems_ferrC_1899.pdb	0.3829792318566399	-0.3227051970884404	10.366619382314456	10.273891665284385	10.275074697052075	13.412374755799204	8.829354159531963	39.806240306607556	111.62003511035957	95.35496148893372	37.24041976130763	4	3	2	3	3	5	10	5	5	15.0	5.0	60
ems_ferrC_190.pdb	-0.3536630549110566	-1.5198687467281755	10.576090387017416	9.298792829155051	9.340929310785453	18.497348251309997	10.759227951323195	45.62209307092038	114.15887526457918	103.14301370500628	57.39731825301641	2	2	5	2	4	8	11	4	5	14.0	7.0	64
ems_ferrC_1901.pdb	-0.5533676274009913	0.06844765936167936	9.781923571397728	10.289931790843132	9.469180582989498	13.385438407059507	9.227364987550317	46.798467187813905	119.18391494481321	111.05441845727296	48.473026773126115	2	2	2	3	4	6	14	7	7	10.0	5.0	62
ems_ferrC_1902.pdb	-0.2711022384364633	0.8960963745652641	9.72827416809967	8.950008228871052	9.227323387662096	15.599990029023973	10.140650549248974	41.392343890137724	92.45700614143107	101.92704647987591	37.45629985383024	3	2	3	3	2	6	11	5	5	11.0	6.0	57
ems_ferrC_1903.pdb	0.2693540912151021	-0.11449398100281552	9.444163363777822	10.111241058158905	10.146407808943538	16.117702154104368	9.509335955723966	35.79718378747449	100.04057800603768	108.32005625487743	46.7580337446012	3	2	3	2	3	7	11	5	6	15.0	6.0	63
ems_ferrC_1904.pdb	-0.9882383028018509	-0.8019665717028027	10.056392526334056	9.68752551790187	11.551418957859667	16.975709881474767	9.975254806018745	39.93185701381223	81.42285150606516	103.65099169066677	51.20415880653061	4	2	3	3	3	7	10	5	5	12.0	5.0	59
ems_ferrC_1906.pdb	-0.15410400539538013	-0.9079961168842264	11.144490681485447	9.134103034074371	9.751983926199806	13.972814154397698	9.807406916279533	57.927781150455466	110.36526570947046	92.80071073471889	33.52545248874383	3	4	3	3	3	8	11	4	5	11.0	8.0	63
ems_ferrC_1908.pdb	-0.2837724980439512	-0.5187483278501668	8.928613911719474	11.898740938121753	11.837963595538813	15.223183546861133	9.166953312923678	22.94837708573829	121.42664236221036	128.90582236770993	47.199519911919204	3	3	3	4	3	7	11	6	6	11.0	6.0	63
ems_ferrC_191.pdb	1.1728594886130004	2.7941470418743526	9.897117593429066	9.120988686296878	9.032181239508732	15.050541101346942	10.621017781988032	42.46713254776776	125.02474396119638	116.02647720708518	49.43547774222059	2	3	5	3	2	7	10	6	6	14.0	6.0	64
ems_ferrC_1911.pdb	-0.9291133402361328	-3.189823740815351	9.776644406910972	11.939742012897321	9.78626047902187	13.686002619354193	11.845709933443105	50.297590570304	138.72640872446144	109.40392722390828	51.668447937943746	3	3	2	3	3	7	11	5	7	10.0	6.0	60
ems_ferrC_1912.pdb	-1.2253558050099904	0.3882578403503075	11.118503945278595	10.718694813421335	10.434857642419034	13.673639701020837	9.69749287806726	53.12926466502644	100.51934858017488	101.17382146595257	51.472744367546234	4	3	3	3	3	6	10	7	7	11.0	6.0	63
ems_ferrC_1913.pdb	-0.33002879802834073	0.3535148740153602	9.418314169383494	11.306934083958597	11.121268306385787	15.387831559605045	9.744958272150086	45.89984280417705	107.53778686046259	84.10112279908134	50.95461353160528	3	2	3	3	4	6	11	7	7	9.0	5.0	60
ems_ferrC_1914.pdb	0.9356630013859092	0.5600694819486234	10.457503325566796	9.680949682651757	9.971246461218296	15.210923873821962	10.746560090506387	17.916847339470674	115.28283551301342	112.51575709592593	54.28021287526919	4	4	2	2	3	6	11	6	6	13.0	5.0	62
ems_ferrC_1915.pdb	0.5705257727612976	-0.5283104629020237	9.97094589396653	11.551057897078808	8.933015700722448	9.7889242066543	9.7889242066543	41.200745201477815	115.59726500447353	109.33038617994502	92.26821049780946	2	3	3	1	1	3	7	12	6	7.0	1.0	63
ems_ferrC_1916.pdb	1.0151513443382263	1.3625616867617605	11.291440104913866	10.289735797907733	10.355572648941802	14.62386732974269	10.209109045456618	65.72935514246973	124.26811698057713	114.09550527720626	42.64821495131483	3	2	3	2	4	7	11	5	6	14.0	6.0	63
ems_ferrC_1917.pdb	0.5484670657898228	0.11546348175835328	10.366289326733828	10.185949633088335	9.601117460578216	15.189830717902082	11.597939546504808	57.60033410695529	128.03738902916248	101.71429919478388	42.79807673228266	3	2	2	3	3	6	11	7	7	10.0	6.0	60
ems_ferrC_1918.pdb	0.639631501347788	-0.7592676731221615	10.342670899534424	11.809997008678708	9.688477444124333	13.483793943842347	11.692548377047055	18.961993921455168	133.60602110947502	131.46270899015568	39.82144707400632	3	4	2	3	3	8	10	4	7	13.0	6.0	63
ems_ferrC_1919.pdb	0.5341572641103662	-2.2713884613972666	10.092256476961367	10.451842727945358	10.728684185885685	12.468619848332521	10.441766930572463	3.930696216512019	119.89127526632386	108.60307713686144	32.38913123215227	2	2	2	3	3	7	13	5	5	12.0	7.0	61
ems_ferrC_1920.pdb	-0.9994961773208536	1.6477337510623198	9.285399507820943	8.900263963315885	9.967183061252996	16.190198370860394	9.838906230520518	39.130124930749105	114.50213674058267	122.79530742621152	45.37927693341509	3	2	3	2	4	6	13	6	6	14.0	5.0	64
ems_ferrC_1921.pdb	-0.7066883603348267	-1.0681406265724114	11.373972698303476	8.492514933686538	9.569650610654495	12.148429594853436	11.347779860773649	46.31194528290198	127.67923153471652	110.98297771795231	45.785895010509556	3	3	3	2	3	8	10	6	6	13.0	6.0	63
ems_ferrC_1922.pdb	-0.3030572461971369	-0.461758672917573	10.901443267446774	10.138125987639713	10.739808487391757	13.924007016082168	9.192214092640313	43.0354654113616	103.99243861546657	110.39127328819173	49.793679856196675	3	2	4	3	3	6	13	6	7	11.0	5.0	63
ems_ferrC_1923.pdb	-0.016845905228310937	-1.9035380784182645	11.129254189667531	8.844572316963662	10.75723226392366	12.648175234791776	10.009062162671034	48.29570616707923	114.43242822865544	116.85355269554452	67.94792000453386	3	3	4	3	3	8	10	4	5	13.0	6.0	62
ems_ferrC_1924.pdb	0.5515017322177544	-0.9183272034383296	10.297271844553952	9.524954056729614	10.043515941190844	15.105457927439945	11.655097415214078	27.80489960568969	117.15766789847339	127.43662210534814	32.20317271480908	3	2	2	3	4	8	11	5	7	13.0	6.0	64
ems_ferrC_1925.pdb	1.1165964680369491	-0.2329884911036945	10.416178876612662	10.034427408581104	10.046897231957358	16.395513814336862	9.900806654650811	35.58912647740139	110.36890521071427	123.51975092885931	36.83265493748443	2	3	3	3	4	7	12	7	7	10.0	6.0	64
ems_ferrC_1929.pdb	-0.5384162729822283	-1.5677673827393341	8.729854133342913	8.869812113246677	9.425100646326722	15.179117778636103	9.483380237422192	39.38219728289327	102.31629751383825	113.5087473490825	36.417774012510236	5	2	3	3	5	4	11	5	5	15.0	4.0	62
ems_ferrC_1930.pdb	-0.520126829373112	-1.5779273582239342	9.87828477640089	9.625358215745187	9.979652111081945	15.651665454212162	10.728010930509157	56.79817769232165	113.51308117138962	123.0214429514803	44.70711534382561	3	3	2	3	5	7	11	7	7	10.0	5.0	63
ems_ferrC_1932.pdb	-0.8693580279704902	1.10654722959319	9.469635279908152	10.396108090693767	8.849909035111727	16.107629896664932	10.066656032140042	65.10478354557132	123.63162548882363	120.24842221189984	75.55626329415058	2	2	3	2	4	6	11	5	6	11.0	5.0	57
ems_ferrC_1933.pdb	-0.2581801986215832	-2.497469092954556	9.730174627030086	9.44087753362783	10.252607069531752	14.894249460982207	12.407453849911594	63.99732400901534	128.35889040834857	125.72296774544638	24.937637869594653	3	4	2	3	4	8	11	5	7	10.0	6.0	63
ems_ferrC_1935.pdb	-0.6572536700066737	-1.3044845256690585	9.631151319684133	10.841938965051115	8.685194595889875	15.3928704241597	11.161346089258293	21.76372992238278	101.93634339203518	115.22091771164534	42.46147407510054	2	2	2	4	4	7	13	5	6	10.0	6.0	61
ems_ferrC_1936.pdb	-0.3389363998614288	0.9237911360805351	10.826612978955536	8.838806701722428	9.87060105664818	14.022881716700756	9.667557784796676	29.570097955853576	101.33583096518906	84.32762945038046	39.61031175001015	4	2	3	3	4	7	11	5	5	12.0	7.0	63
ems_ferrC_1937.pdb	-0.9813603459956944	-0.1689426243955334	10.472317411592085	11.979686452706737	9.46769938796498	14.733724370628774	10.26812996083328	14.625038356044898	80.87205791023098	76.5572443507463	46.73408150677876	2	3	5	3	2	7	11	4	6	11.0	6.0	60
ems_ferrC_1938.pdb	0.3327680280584309	0.10015584628631334	10.39533221308834	10.1206904575162	9.995043559012462	13.940241321081603	9.244505939896296	52.53308534831188	120.18032809856004	112.68843990602389	42.00331695460323	2	3	3	2	4	8	11	5	6	14.0	6.0	64
ems_ferrC_194.pdb	-0.4342129901467132	0.6324491046329482	10.279286775464778	8.910185835598378	9.768500667629052	13.931314542703966	8.995693997685787	22.52342669577274	107.87330512682142	97.5760507061977	32.82720417082359	2	2	3	3	2	7	14	5	5	14.0	7.0	64
ems_ferrC_1941.pdb	-0.8938374149765325	1.0694443356976526	10.234261795203997	9.37573126750513	9.865854454448982	15.399398559438586	8.970652954432627	29.330260529275932	105.26401444590589	111.15403391917937	32.23873654815746	3	2	3	2	2	7	13	5	6	12.0	6.0	61
ems_ferrC_1942.pdb	0.2653115261766247	0.8950399179886965	9.475421201965032	9.560115887208672	9.823014352724387	14.773279104487322	9.456538799676593	42.802379279136254	108.04355524798882	100.42538929567584	35.578362572940996	3	3	3	2	2	7	11	6	6	15.0	6.0	64
ems_ferrC_1943.pdb	-0.6884887452576519	-0.8088628255036153	10.073836771217058	9.111996915047479	9.474814932316777	13.832138519470638	9.296367188600568	49.048626218940534	86.30029597702743	79.1651440733059	40.15775456740127	3	2	2	3	3	8	11	5	5	10.0	8.0	60
ems_ferrC_1944.pdb	-0.53966544576484	0.4355613951022555	10.168148679639275	9.654894280564147	9.934048368507986	13.88932222407281	11.022082271228014	59.955868527224524	129.21766351239444	109.80777305446658	38.23849000326939	3	3	4	3	3	8	11	6	7	10.0	6.0	64
ems_ferrC_1945.pdb	-0.9453664008939474	1.2552227593587166	11.130380525361565	10.07482408084628	10.59131978839276	16.61903005593288	9.713682474770382	59.8930946237173	115.13924891925662	115.70203821945744	42.834302149469615	5	4	3	3	5	6	10	5	5	11.0	6.0	63
ems_ferrC_1947.pdb	-0.6802714942152527	0.14252076582642909	8.744714432952565	9.610462465755797	9.811859637876076	15.503776929317892	9.024663321298306	60.82108059667823	108.42638491884149	108.31711717521976	52.081313056431576	3	3	3	3	4	6	11	7	7	12.0	5.0	64
ems_ferrC_1948.pdb	-0.9738991535945026	0.09094957332319016	8.68671601995767	8.631149592776886	9.825653464745043	15.396973770585479	9.22861777612722	37.90283652702728	86.14807972808171	119.03670608569863	35.285281439012564	3	2	3	3	3	8	11	5	5	11.0	8.0	62
ems_ferrC_1949.pdb	0.1633068862148809	0.24549640355620844	9.083541397056589	10.936837652419706	9.990181569649721	15.210645255105907	10.490842792925072	43.325063086520856	105.64912750623057	117.7346433496209	33.880018550438926	2	2	2	3	4	7	11	7	7	10.0	6.0	61
ems_ferrC_195.pdb	0.60966880364701	-1.7599978023506169	10.045648480976462	10.982029912937094	9.893544092109899	13.428024211668921	9.9018953716644	16.489527403014556	93.78790580947623	89.35248651622463	44.884119908557444	3	2	2	3	3	7	12	7	7	12.0	6.0	64
ems_ferrC_1951.pdb	-0.18904863705213254	-1.478157827717394	9.209613527963288	10.17317130288632	10.38036179602288	16.682330389349328	10.008731186251287	22.91170594044202	91.23247831369306	98.71191808576796	49.437479367044666	3	2	2	3	4	6	13	5	5	10.0	5.0	58
ems_ferrC_1953.pdb	-0.8055507353567785	-0.6169606144163339	11.267960102862723	9.407074471625634	10.386252540834128	15.307766745716899	9.741392645275164	25.678637022474852	81.31576137043403	76.39852563131008	24.611893313092004	3	2	3	3	2	6	11	5	5	11.0	6.0	57
ems_ferrC_1954.pdb	0.6586956392191737	2.1786429600793324	10.779605246620068	9.388265718702183	9.258711476248374	15.437290446134353	9.5737876888935	47.34485737016307	121.00799554431667	113.29410871086694	47.63455115625937	3	2	2	2	2	8	11	5	6	14.0	8.0	63
ems_ferrC_1957.pdb	-0.7227855974156727	0.20224664694886585	8.835538592832707	10.088940457995104	8.816586197326323	16.245854429277585	10.156545421450655	26.072252941134902	103.88957740903358	124.29658067143617	59.82234010065783	2	2	2	2	4	6	13	5	6	11.0	5.0	58
ems_ferrC_1958.pdb	-0.045577306321198684	2.480039316265352	10.165640654933288	11.811145429810876	10.399614852764943	13.536846743368393	9.269506409425494	49.91988269702241	88.4706826890263	81.06012914495149	40.65401035645956	3	3	2	3	3	8	11	7	7	11.0	6.0	64
ems_ferrC_1959.pdb	-0.08590556680585125	0.7602241056078153	10.136604297698758	10.567403074155289	10.003550279257153	15.090390905491997	10.814082028463316	46.53045793597081	121.60438417992283	122.98671889797785	32.460612934053515	3	3	2	3	4	8	12	5	7	10.0	6.0	63
ems_ferrC_1960.pdb	-0.7770076888382521	-1.2587397706207808	9.543943804610102	9.428957786899733	9.485693679599377	14.615394061618352	10.17376656650438	52.45001292939364	121.71324168170625	118.09539544234353	31.011045587635508	3	3	3	3	4	6	12	7	7	10.0	6.0	64
ems_ferrC_1962.pdb	-0.8583781283469641	-2.2768536958974295	10.923854777550781	10.648487618070511	10.543449328178824	12.827168421955273	8.836112417190316	32.081028730451465	91.10845898822585	83.94329354882522	40.9734795464969	3	2	2	3	3	6	11	7	7	13.0	6.0	63
ems_ferrC_1963.pdb	1.689434043626165	1.917992610441688	9.871798802952396	9.039890472787821	10.20042722438624	14.227652415185963	8.968917541276777	41.76834746018776	96.0643818707635	102.80332737874045	46.614656244373	3	3	3	3	2	8	10	5	5	15.0	7.0	64
ems_ferrC_1964.pdb	0.05692308486303304	1.357039211344648	11.643774322088127	11.028096561945393	10.528905719445852	12.578250558006866	8.73680888954594	37.98978786279276	113.15561502846043	106.23199921799883	46.77275582360223	3	2	3	3	3	6	10	7	7	14.0	6.0	64
ems_ferrC_1965.pdb	-0.03315096181614515	-0.5390372815882443	10.821178527649183	10.05255107150863	9.799794992116498	15.59504087038877	9.74042038401188	57.69700429975935	124.2866518186193	95.50407647767868	22.969607017887405	3	3	2	2	2	8	11	5	6	13.0	8.0	63
ems_ferrC_1966.pdb	-0.6901772698099771	-0.7007427870484326	9.588200170000626	11.330309112288157	10.041083433795606	16.861658203154278	8.844949925239833	32.24925884849139	100.14957962485956	93.59670327215052	53.942865459941494	4	2	3	2	5	5	10	6	6	10.0	5.0	58
ems_ferrC_1967.pdb	-0.24872355933552756	-0.7630301507792093	11.480511264367575	11.139296941858086	9.907350883777447	15.137901824889733	9.981326925326506	31.892725317161243	125.41651596042925	130.83405153252883	46.8327965260445	3	3	2	3	4	8	10	6	7	11.0	5.0	62
ems_ferrC_1968.pdb	-0.2502108752131545	-1.2650807948247569	11.489466212335358	8.850515713320641	9.922861096519819	12.912902081972286	9.244114327640013	49.95852656288349	105.64293120748206	112.75983478694823	51.47394786010871	3	2	2	3	2	8	11	5	5	11.0	6.0	58
ems_ferrC_1969.pdb	0.34923373934125346	-2.1045929994561448	9.741305033999913	11.378694800810853	9.407294946476378	16.33263806121264	9.727884028742682	26.325709529317447	103.8710135045242	96.38139015227749	40.70050350053554	5	2	2	2	5	9	10	5	6	9.0	7.0	62
ems_ferrC_197.pdb	0.112392630957627	-1.1646586146994657	9.08325786729211	9.516839031568068	10.072096964579359	16.505116513052684	11.015425236881882	9.453179848685453	109.05624670679961	131.29404420729728	49.72888546065228	3	3	3	2	3	7	12	6	6	11.0	5.0	61
ems_ferrC_1970.pdb	-0.5461955346709351	0.3630841207265285	8.796232250627124	11.246711375775593	9.71916390576591	14.913447965510858	9.667338420078897	29.218969278843886	127.33191036119942	113.91625509915116	40.01748455244684	4	2	3	3	4	7	10	6	7	12.0	6.0	64
ems_ferrC_1972.pdb	-0.2259552008378989	-1.1860780099734505	11.028869055679602	10.901660241596021	9.17866265124814	17.050048738595866	8.60787312669737	44.77271221123135	102.76629246378415	115.25227314005008	43.668167085461825	3	2	3	2	4	7	13	5	6	11.0	6.0	62
ems_ferrC_1974.pdb	-1.2185398686094222	-1.8494450778576264	9.716997366310926	11.409156065482808	11.128194281604541	16.92315103671175	9.50796034389651	14.072959630696841	101.79356637188488	110.64906584708051	52.66732656554864	3	3	5	3	3	6	9	6	6	14.0	5.0	63
ems_ferrC_1975.pdb	-0.20978645455140396	-0.4931818580694687	11.267115924735437	9.78631873044654	11.397427609991649	15.781712898601626	13.052041376971477	68.36256631251003	136.36821091042177	126.22402253079666	31.874275675475737	3	4	2	2	4	7	12	5	6	11.0	6.0	62
ems_ferrC_1977.pdb	0.2760659815379585	1.89768786505179	9.945173654952164	10.848137289252222	9.514793415778891	15.103528762872243	9.289847992244457	46.03405233664857	113.73460468779994	111.25630093372645	45.241793833505454	2	3	2	3	4	7	11	6	6	11.0	6.0	61
ems_ferrC_1978.pdb	-0.4247017535369946	0.6587718778411131	9.75974790851932	10.332973173306414	9.831934272137108	13.110450655419909	8.593522280064967	46.15789414415405	99.48331441259698	96.96291418105298	46.00859811042257	3	2	2	3	3	8	11	7	7	12.0	6.0	64
ems_ferrC_1979.pdb	-0.6410447009820506	-1.0697600547270754	12.233037748959184	9.3023987288884	8.812921434693585	17.004643022397175	9.882397230708259	4.211129172147213	70.77505822853149	74.57574128146862	49.02363576725642	2	2	2	3	3	6	14	5	5	14.0	6.0	62
ems_ferrC_198.pdb	-0.7743882897266492	-0.12564841853873282	10.57725069825121	10.217473799168097	9.658690075574563	15.631941400925262	10.982465286502425	4.065137787966817	76.13831886543508	90.85657311176999	40.3609709064172	3	2	2	3	3	7	13	5	6	13.0	7.0	64
ems_ferrC_1980.pdb	-0.6955189217886598	-2.8248105017648513	10.925001126885475	11.326066961720935	11.138893995246644	14.12078870094937	10.496558010931942	61.61171778768136	118.93333865811988	116.47270109661143	49.71907091108802	2	2	3	3	4	7	11	7	7	10.0	5.0	61
ems_ferrC_1981.pdb	0.9490701453136752	1.1755226350646824	10.876541515838486	10.132695992598808	9.813431177685509	13.846851856442013	9.72077691773129	72.29325836613627	121.51822799152414	108.48469721896464	54.329936269119756	3	2	2	3	3	7	11	7	7	11.0	6.0	62
ems_ferrC_1982.pdb	-0.7693040119716726	-2.150999809868708	9.295586516145082	9.804169332103669	8.76935779621385	15.375587581073738	9.229855023272702	53.020480062490876	112.93746184826557	106.68740621379673	59.926455060182825	2	2	3	3	3	6	11	5	5	14.0	6.0	60
ems_ferrC_1984.pdb	-0.6829166414714876	1.3933685590145113	10.697838389224048	9.777370399578594	10.369692024383154	13.170617773729022	10.225924320147731	21.48570921732445	123.99922825207425	122.92266092440106	34.049360953561745	3	3	3	2	3	7	12	6	6	12.0	6.0	63
ems_ferrC_1985.pdb	0.08661708981140133	1.3116699376226506	8.532684804387074	10.439368453705542	9.719334521457734	15.245082639657957	8.969919436752729	19.2593145307432	105.03255899805954	104.38284105546902	31.310347409873156	2	2	2	2	2	7	10	6	6	13.0	6.0	58
ems_ferrC_1987.pdb	-1.1030184088622783	0.8432257540789156	9.432022790247498	11.842595354076142	10.32628508245943	14.41766661921442	9.972087421671267	52.64409986976633	124.4982629824051	121.60540088799141	45.90085822624389	3	3	2	4	4	6	11	6	6	11.0	5.0	61
ems_ferrC_1989.pdb	-0.3188460744591385	2.0645483060850287	10.97533752285494	8.823918905151727	9.107600350850728	13.287558850042142	10.923568127930412	58.65656417336909	121.20846079905138	114.47999197922286	33.030109527308255	3	4	2	3	2	6	10	7	7	11.0	6.0	61
ems_ferrC_199.pdb	1.3481631136334034	1.2561219218653994	10.481028256199691	10.889165138563108	9.067890659624098	13.776898883638514	12.273925353997813	62.0366973177072	133.9741097896291	120.92580539945023	48.39929774132565	2	4	2	3	4	6	10	7	7	14.0	5.0	64
ems_ferrC_1990.pdb	0.24147029281806204	-2.2404691687918645	9.667728585053759	9.342111160596044	8.69294927338163	14.22678784276534	10.181844817163364	27.88063997336583	89.8704366143338	110.16360511421517	22.793337884539586	2	3	2	3	4	7	12	7	7	11.0	5.0	63
ems_ferrC_1992.pdb	-0.2611456139508623	-0.5570174990526586	10.337077122304533	9.65105177699415	10.51064382275837	15.079679443321506	9.614836910964456	37.6426329709079	106.81883655590474	113.87642417777677	33.15143543575425	3	3	3	3	2	7	10	6	6	15.0	6.0	64
ems_ferrC_1994.pdb	-1.0435521435617965	1.299165295448415	10.79149026712328	9.318086175581094	10.148117871923287	14.649967434283106	10.052930497786864	27.204650803439062	97.03073397251976	106.58306338005026	39.53054745748074	3	2	2	3	2	8	10	6	7	15.0	6.0	64
ems_ferrC_1999.pdb	-0.3822150574630061	-1.0620004798143547	10.999956545055664	10.610206019206226	11.87276631329026	14.98783640652943	9.0430417217826	63.66343536554788	117.38774494556024	115.90321617096821	64.72685651519222	4	2	2	3	3	6	10	5	5	11.0	6.0	57
ems_ferrC_200.pdb	0.2545848558623199	-0.3931358442204517	11.569720743679804	10.602710305289914	10.630562432132022	16.221793080095487	10.808478302878571	42.16856601043937	111.86611827117984	114.20600738494282	64.08937237342003	2	6	5	3	3	7	9	2	6	14.0	7.0	64
ems_ferrC_2000.pdb	-0.4785115881051614	1.2995881235247086	9.34396292299296	9.575399958847717	9.08368179735718	15.380592489356948	10.593116478391929	41.80366839032049	116.79319715383868	106.5822801407272	42.35316782466565	3	2	2	2	3	7	11	5	6	13.0	7.0	61
ems_ferrC_2002.pdb	-0.19231279958409875	-3.3113659902405583	9.948336947041714	11.159347816691106	11.562354190528074	15.407030366420564	10.086930548349297	24.01761237299446	91.76737495418044	103.31409631045106	33.93407637774107	3	3	3	3	3	8	12	5	5	10.0	8.0	63
ems_ferrC_2005.pdb	-0.8347326140356637	0.7696351903539744	9.574473882812205	9.805230170637174	9.484148840857417	14.906779686078233	9.656618949609076	52.42870988110872	116.20594994916509	116.98264517413921	49.491081679163614	3	2	2	2	3	7	11	5	6	14.0	6.0	61
ems_ferrC_2006.pdb	-1.3935811152273407	0.6577725138775465	11.219548924860872	9.299751738337466	9.801744280909753	14.345840921370792	10.610010529477345	60.101374873823865	128.87251121303538	110.34158784293096	34.6483740131878	3	2	3	3	3	7	11	5	6	10.0	6.0	59
ems_ferrC_2007.pdb	0.10770465403518306	-0.6471129519632983	11.638789049853484	10.456957439676541	9.726483778446275	14.883306829441105	8.720690462225173	44.165408331901666	119.6928053117864	110.1064712090011	38.84403026091816	3	3	3	4	2	7	11	5	6	9.0	7.0	60
ems_ferrC_2008.pdb	-0.5111189021900975	0.7345169819132534	10.516994346770378	9.731818485992083	10.76571563236856	14.694489942854805	9.93285650774179	60.704663842681114	121.11289096443707	113.42709269502002	55.60715748216183	4	2	3	3	4	5	11	5	5	10.0	5.0	57
ems_ferrC_2009.pdb	-0.08137619978984735	0.9187463280777218	9.874763876691333	11.583435003874307	8.804158067892415	14.556571641906283	9.089745489713588	56.71160247897029	125.62605977682065	96.29971139899821	68.91468051306904	2	3	3	2	3	7	11	6	6	15.0	5.0	63
ems_ferrC_201.pdb	-1.0591542402513272	1.980373128484887	11.08739138520388	10.547805861002793	9.914665859204714	14.92328715625904	9.748859277198097	46.638827933177055	129.96888975036464	123.06704868264585	42.630688394468365	3	3	4	3	2	8	11	4	7	11.0	8.0	64
ems_ferrC_2010.pdb	-0.43242229933247495	-1.7960513512598881	10.139548538875987	12.138770955681995	11.081356401329964	14.777388515387651	9.373683223046523	41.89550963479312	109.58975830096675	101.7441020721868	42.285033250218184	3	3	3	3	2	6	11	6	6	15.0	6.0	64
ems_ferrC_2011.pdb	-0.3893306674887305	-0.4677430800426953	10.94239132056454	11.391773105996819	8.789461165213826	17.41666284447661	10.828871231516265	36.621806711308956	120.02362683980766	119.6672231273594	25.20839089478719	2	3	2	3	2	9	11	5	7	11.0	8.0	63
ems_ferrC_2012.pdb	-0.5729149992222816	0.1334327846081776	9.02897524979842	11.340316336233107	10.406333190972283	14.924216768336665	10.170519131109	40.70943467578855	116.31252405002704	118.66217740450398	42.84721269535252	3	2	2	3	4	6	11	7	7	13.0	6.0	64
ems_ferrC_2013.pdb	0.6782674659465916	0.16667443544500907	10.552303229716012	9.379103763786482	10.054292356426528	13.658792481235462	13.658792481235462		69.81964836869255		27.302482477104355	3	2	2	3	3	2	8	11	7	7.0	10.0	63
ems_ferrC_2014.pdb	0.2811898294817016	-1.9143089506104063	9.676082852179631	9.778416255582396	9.475089790420403	13.501750642901628	9.604718643128129	55.08518040055644	113.77046178411024	109.15560426833231	36.27869267614125	2	3	2	3	4	7	11	5	5	14.0	6.0	62
ems_ferrC_2015.pdb	-0.8439952509414852	2.3451175695250592	9.312729895186196	11.640757654036108	9.822204210868357	16.298569112755427	9.38683158984495	31.180234448786084	124.7418354079623	126.25473451311922	41.57583258327647	3	3	2	3	4	8	10	5	7	12.0	7.0	64
ems_ferrC_2016.pdb	-0.2489270549578177	-0.1988349825245788	11.860344030723464	10.771062208260378	10.134483907290383	15.712158583965614	12.401755440925648	74.17014163299245	134.42399548203713	118.99140954284364	42.60347586588219	3	4	2	3	3	8	11	5	7	11.0	7.0	64
ems_ferrC_2018.pdb	0.07933135787685168	-1.5421590713020181	10.043779899946603	12.505740154463087	10.313038357987633	14.116626009689904	11.625908052589603	39.72829497889013	139.2934645173509	130.56822584604186	61.20583520680561	3	3	3	3	3	7	11	4	6	14.0	7.0	64
ems_ferrC_2019.pdb	0.10187605311070276	0.6373329843245666	9.735219109309112	10.450988657040632	9.058893657469817	14.598150606498072	9.853234048153215	47.63670165782981	116.20041250078414	105.98314083509959	41.61793778705186	2	4	2	3	2	7	10	7	7	11.0	6.0	61
ems_ferrC_2020.pdb	-1.107283488113419	2.3812025396332803	9.219982657874297	9.525675010799382	8.933206952275544	15.298229126789423	11.42563381535766	75.01126801899994	136.33162777376776	114.24378706910817	50.93631888866975	3	2	2	3	4	7	11	7	7	11.0	6.0	63
ems_ferrC_2022.pdb	0.03517562158338417	-0.3633819665859612	11.142053352446316	9.013374074311423	8.94823812434604	14.304763815247005	9.256853666664119	55.07882458256713	114.38199700565553	105.19459855890835	51.79409806842587	3	4	2	3	4	5	10	7	7	11.0	5.0	61
ems_ferrC_2023.pdb	-1.1187538427929504	-1.3887479835345522	10.833801368754367	9.473485889584953	10.738969683990716	14.338045285796081	13.834955465614527	80.33181363590036	145.52381445414838	139.9403876335697	25.75477562692846	3	3	3	3	3	8	11	5	7	11.0	6.0	63
ems_ferrC_2024.pdb	0.364641001637482	1.5992632526428092	9.794966571128908	10.25819568591218	9.729094412877004	15.77248176908799	9.814771057846551	30.403596947470852	103.9135117257454	116.23219329959127	50.26954606231154	2	2	2	3	4	7	13	7	7	11.0	5.0	63
ems_ferrC_2025.pdb	0.5965433749479072	-0.6485339340246412	9.531134592341264	10.056434275996539	10.098019126249707	16.328415239582373	9.655055394594621	35.52309308859793	96.47186783771316	105.31853637791225	41.269751564454616	3	2	3	2	3	7	11	5	6	15.0	6.0	63
ems_ferrC_2026.pdb	0.08397144693638338	0.5471297076313056	10.244482150948025	11.688557141124067	11.297918220266212	17.894801288342855	9.83614214252386	39.12788693328538	107.09630842907042	123.14777821276758	56.07481024848294	3	2	2	3	4	6	11	7	7	11.0	4.0	60
ems_ferrC_2028.pdb	-1.3199758768170993	0.5541866222272109	9.31247239560413	9.757003960745328	11.010227594831997	16.892682182826974	10.809042026881427	44.85344907322847	108.3933677055324	128.24709579087425	58.13765426293108	3	4	3	4	3	6	10	5	5	15.0	5.0	63
ems_ferrC_2029.pdb	-1.1672192763454616	2.007312894918915	10.240238529827081	10.699368875818164	10.869058167899825	13.51113240986062	7.966079838930839	52.01548141916276	97.39008446843917	94.62320844502898	48.92327157580969	3	2	2	3	2	7	11	5	5	15.0	6.0	61
ems_ferrC_203.pdb	-0.8318470511582973	-1.0344654080833413	8.850232810575926	9.201730360815276	8.953046087323326	16.29681967497454	11.719890709021346	39.23222179469258	113.09382101927291	129.72926344597005	41.716411348776006	3	3	2	3	4	8	11	6	6	11.0	7.0	64
ems_ferrC_2031.pdb	-0.6214192215714903	0.5544267220947099	9.440160990140912	11.002236563948761	8.520627623063287	14.567695005481392	9.31986076819263	38.02855429772752	108.69374981668008	105.34476273127515	55.21778566277848	2	3	2	3	6	7	11	6	7	9.0	6.0	62
ems_ferrC_2032.pdb	-0.9504361939156072	0.06345651462374216	11.27289696351387	9.65757039573499	9.729680448654024	15.838836704700663	8.733247810886533	39.62368864476461	105.28800747021737	92.85091988844377	52.00542824615151	4	2	3	2	3	6	11	6	6	15.0	6.0	64
ems_ferrC_2033.pdb	-0.8292230041585276	1.0408309868230987	9.385053798012065	8.87935726502769	9.6110585681287	14.731583701396465	9.637400504302523	42.774639063748644	108.4828237151288	103.63883063351524	25.999128109794913	3	4	2	3	3	8	10	5	5	11.0	8.0	62
ems_ferrC_2034.pdb	-0.6849822078279079	0.19624536080295213	10.659986594747862	11.904579638021374	10.498246146567128	13.677582419723661	10.358476346210399	25.789824858511896	106.91505708027367	114.15918674605945	47.62583372816164	3	3	3	3	4	7	12	7	7	10.0	5.0	64
ems_ferrC_2035.pdb	-0.9687710617999084	-0.5270318679067365	10.694190455539976	8.213739741121339	9.127338836522622	13.456334784725493	10.085308722169202	44.79666935580112	93.46343662871982	88.31685426341318	46.4570897283077	3	2	2	3	2	8	11	5	5	14.0	6.0	61
ems_ferrC_2036.pdb	-0.8497901207662693	-0.4761705169432804	9.352105883335843	9.973739473833314	10.438669283054795	14.003428354924488	9.27125037999962	33.54100104847905	88.70542973212837	94.76362350150279	31.942306023750806	3	2	2	3	5	8	11	5	5	12.0	8.0	64
ems_ferrC_2037.pdb	-0.7841998769810113	-0.2694571425354937	11.598327158758671	10.29622648965537	9.372659202986883	15.416475817146985	10.681027795129575	71.02305291950806	120.73550907568186	117.17264851616169	63.221080009526545	2	2	2	3	3	7	11	5	7	11.0	7.0	60
ems_ferrC_2039.pdb	-0.628256005748754	2.0543429004462417	11.273703937128879	9.910077467256484	9.217069814896771	15.51108529501349	9.506264123989052	60.62993160489524	122.39403544936283	108.18883511314719	37.77194518726252	3	4	3	3	2	8	11	4	6	11.0	8.0	63
ems_ferrC_204.pdb	1.752775698426155	3.006740000661949	10.41628308118337	10.177354047029104	9.234828159754985	15.055236460928699	8.739709506884855	23.754621580835348	104.02342615893774	97.0861838044186	40.18482485789669	2	3	5	3	4	7	13	5	6	10.0	6.0	64
ems_ferrC_2040.pdb	0.12097434821343715	-1.0702369905967002	8.94591542896784	10.300275338552863	9.57817864477504	16.11686274565315	13.540909897877944	47.11831187503471	124.61714073330393	136.50123597006794	47.17452282200437	2	2	3	3	3	7	10	5	7	14.0	6.0	62
ems_ferrC_2047.pdb	-0.4674908741811236	-2.2413718474923883	10.253073359017662	11.18279217011656	9.949460236158158	13.491732950541362	8.578316882535296	52.51795254875764	101.9771074908651	93.1160750878635	41.05560832075248	3	3	2	3	3	8	11	7	7	11.0	6.0	64
ems_ferrC_2048.pdb	0.5753596994661575	0.3004185573681362	11.23329243346435	9.211965558446245	9.459050952512214	15.682500581260943	10.14356544025898	52.84763255285301	124.97177350100189	116.5762586491586	48.218043703557754	3	3	2	2	2	8	10	5	6	14.0	8.0	63
ems_ferrC_2049.pdb	-1.5190279501887725	1.1976709808067294	10.930703762533357	9.75206538088511	10.354279717206254	15.20508825512661	9.580720313160617	34.41094340208679	87.05799953927013	80.61640425830713	31.11206821680133	3	2	3	3	2	6	11	5	5	11.0	6.0	57
ems_ferrC_205.pdb	1.455740016230879	0.8329193644813224	11.591616790072512	9.63415316517233	10.504242833043962	16.673661530989527	9.343151314733154	43.36163889243568	107.3090262039585	108.28905456339896	56.22481921118936	4	3	3	2	4	7	10	5	6	15.0	5.0	64
ems_ferrC_2050.pdb	-0.3453486957348691	-0.4923982003679603	9.965916732959537	10.060860031765447	8.948877758121174	13.296590126795666	9.985470103377938	72.3129845204573	128.0545515958785	120.94200254974523	41.64615914564453	2	3	3	3	4	6	10	7	7	11.0	5.0	61
ems_ferrC_2051.pdb	-0.7436089127440741	-0.9770788011373884	11.951344845975466	13.502925857657715	11.275183095009464	15.009379894196508	9.91233789795856	25.440043885462266	95.80435714449732	91.55069457520398	68.91914338603024	3	2	2	3	3	7	11	6	6	11.0	6.0	60
ems_ferrC_2052.pdb	-0.6486679703872428	0.2297840255251126	11.713006828359983	9.653799576105836	11.105094360846898	14.946964050301512	8.731495416497856	39.0994300828823	100.21789039048707	110.94251986364932	46.87815540699804	4	2	2	3	3	7	13	5	5	11.0	6.0	61
ems_ferrC_2053.pdb	-0.6110700977068166	-1.871057187647506	10.30515658640897	10.976123849493149	8.425851484148227	14.439384894066933	11.43401002615002	74.995500315213	140.134609254788	124.98391470651953	51.735219829634836	2	3	3	3	5	7	11	6	7	10.0	5.0	62
ems_ferrC_2054.pdb	0.2211912972518169	0.5459468161439789	10.451419179365955	9.76075256012568	9.201580605859109	15.460850769195947	11.607704443705739	34.09051368138258	100.73649898045703	115.23554308733969	51.996804776490634	2	3	3	3	4	7	10	5	7	13.0	7.0	64
ems_ferrC_2056.pdb	-1.2168612261788845	-1.3389706240360049	10.649900513781521	8.41502692484304	9.325817880977871	13.19347649941535	9.552676400063836	58.03195556905428	126.007450793191	108.76889272457288	45.173300673817124	3	3	2	3	2	8	12	4	5	14.0	8.0	64
ems_ferrC_2057.pdb	-0.8943580704939854	1.81546317252624	9.02496473338126	11.920105438292065	9.65452566985017	16.14126802581232	13.293961060003822	57.61633615732019	128.81926067994416	143.602861943319	50.65669495389516	2	4	3	3	2	7	10	5	7	14.0	6.0	63
ems_ferrC_2058.pdb	0.3732811812014255	-1.1719698380170536	8.287050931019873	11.063463969554011	9.315507149283237	15.248446167283038	10.389613707922605	61.44744361048005	131.6098068891397	108.31592684186138	28.930326990217004	2	4	3	2	3	7	11	5	6	13.0	6.0	62
ems_ferrC_2059.pdb	-0.1753472444027592	-1.0984316674563466	10.808182940085088	11.263778792636353	11.398598587716334	13.679073253435183	11.013425153907686	7.742053619284389	121.88355046346226	119.94855568945538	41.583908988408744	3	3	2	2	3	8	12	5	6	13.0	7.0	64
ems_ferrC_206.pdb	-0.6503417583485126	0.3417204697971475	10.917844977085606	9.590015950658488	9.510609848683956	15.561672032343862	10.438676592508036	52.89598650195115	111.20303158655797	104.48119887845887	37.45487366281408	3	4	2	3	4	7	11	5	5	10.0	7.0	61
ems_ferrC_2060.pdb	-0.10793720043971054	0.6087440523563211	9.781618028501695	11.436124427011206	9.359191792201598	14.867191359920907	10.205674083769882	51.08171875776342	123.1271771986261	118.87280715142387	52.459542101525706	3	3	2	2	3	6	11	5	6	11.0	6.0	58
ems_ferrC_2061.pdb	0.2694390597117561	-0.9701588140152964	9.758177515284345	9.615762396698036	9.967303269314089	14.030263190777259	9.076851087307592	57.69311309063434	111.00461375182935	105.65151793979452	46.70271282724363	3	4	3	3	3	7	11	5	5	11.0	6.0	61
ems_ferrC_2062.pdb	0.28795168440460583	1.148684764893028	11.054710386970623	11.04904775271314	10.210476214758026	13.672863855348188	9.715629228837235	46.84035151043017	123.10346301774054	108.17998509970931	42.0609236073326	3	3	4	2	3	7	11	4	6	14.0	6.0	63
ems_ferrC_2063.pdb	-0.5463323025532787	-0.5310454093513042	10.629544992460147	9.147761556570421	10.56712210606339	17.677543293565073	14.51798907394968	44.36801821373433	122.09682446807025	135.16031295795258	68.13313028447203	4	3	5	3	5	7	11	3	6	10.0	5.0	62
ems_ferrC_2064.pdb	-1.014486552058752	-1.501736689668096	10.677060680593712	10.49619228603924	11.138312616704058	15.427069043508768	8.525564488603239	38.18221428534614	86.59029504887098	85.35336957004986	49.225387438570785	3	2	3	2	4	7	11	6	6	13.0	6.0	63
ems_ferrC_2067.pdb	0.4189705607454505	-2.096896282283056	11.840055507785328	10.728194277230436	10.809075611376253	11.568550708950346	10.068166583801823	28.093111974553896	119.46338104062028	103.06243619769297	38.6189766141472	3	2	4	3	3	6	10	6	7	14.0	6.0	64
ems_ferrC_2069.pdb	0.22432890485698245	0.002921889694971436	8.559843697949942	11.171494284229425	10.366046707276716	14.959697361058176	9.29871717098138	9.484763819526957	83.88770243013373	95.29000625617539	33.26575500264588	3	2	3	2	2	6	13	6	6	15.0	6.0	64
ems_ferrC_207.pdb	1.3563177292114188	1.5368494418304008	11.078850198830434	10.185628648329315	11.099724680695687	16.840684921492954	13.554105640297092	39.77711247639962	110.14550344921823	121.07725942887414	52.93525642130521	3	3	3	3	4	8	12	5	7	10.0	6.0	64
ems_ferrC_2070.pdb	0.7061223180837852	2.321401194741361	11.16548930294977	10.040396120675593	8.974475862151353	12.976760284434224	10.552078993330538	41.298958887504334	129.82993952261265	105.46934721803508	44.309265939630976	2	3	2	3	4	7	11	7	7	10.0	5.0	61
ems_ferrC_2071.pdb	-0.4433758457356868	0.6861065605116656	9.454236604064075	10.886104570618864	8.892926121553087	15.740579912288101	10.54195942045164	34.63177741332501	108.6270522612992	100.22680931145082	51.75198414791568	2	2	3	2	3	8	14	5	6	10.0	8.0	63
ems_ferrC_2072.pdb	-0.8251629537197291	-0.2246337929369168	10.56943951038992	9.98944244571229	9.343019847179189	16.322588883373577	10.503848691340643	57.20631138112045	114.98784031957462	117.88556172510408	33.94850613749006	3	4	3	3	2	8	11	5	6	11.0	8.0	64
ems_ferrC_2073.pdb	-0.2961716402874532	1.3389298674550814	9.88875138550291	10.926809069425042	10.348509064271328	14.95638395653595	10.158705116665654	56.10321269653818	129.0413053544247	111.29036928223056	30.513164411529726	3	3	2	2	2	7	11	5	6	14.0	6.0	61
ems_ferrC_2074.pdb	0.011949478832234085	-2.83074258819627	10.65080975823777	11.69117948995701	10.283964905961456	15.278665923576902	9.493060789441163	21.073974783443706	111.02147106878601	88.78107252625115	42.78991709772878	3	3	3	3	3	6	11	6	7	9.0	6.0	60
ems_ferrC_2075.pdb	-1.0391814321577308	0.560471582758306	10.86687930961561	10.302416882853226	10.666987225740463	15.074128210777832	9.498709489118916	54.56527028070668	127.53542485553427	120.60919969140623	58.60617833237036	3	2	2	3	2	8	11	5	7	11.0	6.0	60
ems_ferrC_2076.pdb	-0.7375059761470171	-1.1402800058804838	9.222640085951571	11.607339089558812	11.151379517534211	17.399645996750113	9.936566500690503	49.54086043747589	112.56716129201686	129.01369686213508	50.76778739379174	2	5	3	3	2	7	10	5	7	11.0	6.0	61
ems_ferrC_2078.pdb	-0.16883627081931005	0.4829216315120378	10.061658028252312	9.934509974938308	8.942589033041038	14.65849635240125	10.241569169542453	56.92422674964991	130.12165253437868	110.1435782775379	43.96011550170825	2	2	3	5	4	7	11	6	6	12.0	6.0	64
ems_ferrC_2079.pdb	1.3261846097736552	1.6981496599119985	9.851399234023813	11.623639857201242	9.423903921201651	14.320702943479137	11.11881720041665	34.188266050727464	127.73351578894989	106.61115997047435	34.1779565340122	2	3	2	3	4	8	11	5	7	10.0	5.0	60
ems_ferrC_2081.pdb	-0.13734037076220476	-0.4904941575679294	10.689958069082866	9.537219024777817	9.037356939187525	14.341163075317379	9.501282483094252	31.459347461924523	123.20984742793534	124.36119142536639	36.89722650915356	3	3	3	3	3	8	11	6	7	10.0	6.0	63
ems_ferrC_2082.pdb	0.11589713943855333	-1.0250939635724348	9.114645063075704	8.678863342968206	9.95345070213157	17.451498107693798	10.386046162300184	18.124750780977276	83.44107119309743	104.44229007764646	73.3045461039482	2	3	5	2	4	6	13	5	5	14.0	5.0	64
ems_ferrC_2083.pdb	-0.23476340950023186	-1.8520717215369615	12.663336882482598	9.684679205451264	8.382083963811688	13.887239467375608	9.724028996678317	25.468107735291028	107.26692855604375	101.02578183695738	50.92581822063234	3	3	3	5	2	7	12	4	6	9.0	7.0	61
ems_ferrC_2084.pdb	-0.7335148589424443	0.2912358181765629	10.2105089883536	10.988367354110853	9.888686402703867	13.515059241576921	8.785270070407629	45.02673481664138	112.39665482997674	106.4846448302155	37.69339808493723	3	3	3	3	4	8	10	6	7	10.0	6.0	63
ems_ferrC_2085.pdb	-0.6203724646101936	-0.2437678123598813	12.243380035375248	9.89624377268304	10.01240845246831	15.649866642579632	11.352423222116483	58.95307811803976	126.73494723994743	108.81994897692425	54.360459464837305	3	5	2	3	3	8	11	4	7	10.0	8.0	64
ems_ferrC_2087.pdb	0.6749097150647669	-0.44577339260729065	9.826053605496329	12.794846710329649	10.184124626580441	16.29786254795226	9.248256553523289	49.792553478604205	114.3885991682067	114.228487761632	63.58428832145923	2	3	3	3	3	7	12	5	6	11.0	6.0	61
ems_ferrC_2088.pdb	0.11008506874982578	0.1341162107933543	11.076575464264913	10.849373085090996	9.366967824383941	15.172129058067878	12.468250049066048	8.803089931592242	85.86785815740238	104.121897177539	25.20731907267739	3	2	5	3	4	6	13	4	6	10.0	6.0	62
ems_ferrC_2091.pdb	-0.6870569992066319	-0.3013881626740402	9.768935603795903	11.725830856471642	10.15635026479978	13.24306803147834	9.833044964379816	46.46335613633989	116.77186629024062	99.82694633381693	48.260133863642146	2	2	3	3	2	6	11	7	7	15.0	6.0	64
ems_ferrC_2092.pdb	-0.9647923472393248	-0.7142340742239142	8.954970227446013	10.338077130317643	9.6836535803964	13.838960564008941	9.096874276724842	39.71978332632306	113.17267208448813	101.27337092646655	24.872650495151674	3	3	2	3	2	6	11	5	5	15.0	6.0	61
ems_ferrC_2093.pdb	-0.13650141096370938	-0.2740413859963841	9.548295919699312	9.777032569978022	9.394654534500228	15.46156559786813	9.952866975425476	28.438523743504284	96.68432637719991	119.74818482474623	33.180521770571765	2	2	3	3	2	7	13	7	7	11.0	6.0	63
ems_ferrC_2094.pdb	-0.7817796112041224	-1.8025852241538292	11.158966829669724	10.69398165839085	11.201186363506329	13.332413972179067	8.929644598813052	48.413807701076394	106.70585620543629	106.13878995900596	56.10979160975053	3	4	2	3	2	7	10	5	5	15.0	6.0	62
ems_ferrC_2095.pdb	-0.120030584538386	-0.8493128996193199	8.734258627617612	9.148618312435477	10.113416302962799	13.846381964576633	15.69635505376583	54.22605937126685	131.9981745988993	133.04526581501082	57.78290481515571	3	4	5	3	5	8	11	3	6	9.0	6.0	63
ems_ferrC_2097.pdb	-0.8383747831041285	1.0739523514444322	10.676921347878269	9.768338934850476	9.495170515272259	14.92927991044101	10.146015544118177	43.20350528451538	121.46387092851703	112.62530431456018	10.46911923868343	3	2	3	2	4	6	11	5	6	11.0	5.0	58
ems_ferrC_210.pdb	0.5056448409568178	0.9026192272568042	10.205422573662963	10.5536805307486	9.221140689221054	14.106813679566322	10.250143965549446	38.68923858137911	106.159123779114	113.50763477724436	48.28129355017416	2	3	3	3	4	6	10	7	7	14.0	5.0	64
ems_ferrC_2100.pdb	-0.4068153991197284	-1.0396493898980057	8.703491227260535	9.461277313258547	9.811593574288867	15.76751416800452	9.85162931903497	42.60959993373935	103.92621340068274	111.92717158967129	32.98534736583143	3	2	3	3	5	8	11	7	7	11.0	4.0	64
ems_ferrC_2101.pdb	0.12840280021432207	-0.8205980508162491	10.01562657803993	11.513636188987194	8.449484390501897	16.832166005642407	10.83783945754125	24.750778825738287	98.10827664331354	83.85153277552568	51.66243448485727	2	3	2	4	2	9	11	4	6	11.0	8.0	62
ems_ferrC_2102.pdb	-1.1382568116292666	0.5029372950162679	9.49406283296706	9.453720563059308	9.755475973216388	13.895123363672118	10.583229236837138	51.97462884075061	124.25104263654589	118.71145551679813	38.0185418215985	3	2	2	3	4	7	12	7	7	10.0	6.0	63
ems_ferrC_2104.pdb	-0.1899008521711645	0.0962880180168682	9.762422040149666	10.077624276088084	11.073008036211295	14.735968488362081	10.85410449553533	55.826933232874495	125.4115225990259	119.81784075360972	42.38278451895833	4	4	2	3	5	5	10	5	5	10.0	5.0	58
ems_ferrC_2105.pdb	0.031926629502460516	-0.5908143646461368	9.864229597925751	10.186404524018386	8.540383736559164	14.75642366594499	11.008015925430392	37.807600197238834	99.51082128720132	127.07809235163678	48.90407253045553	2	2	2	5	3	7	11	5	7	9.0	6.0	59
ems_ferrC_2106.pdb	0.17386791887692532	-0.501564792829151	10.135244054297782	10.372074902351986	10.417275424825183	14.275659190423083	9.695292435875407	46.61776106366483	108.38956065344586	108.74268650962826	38.68545632861882	2	4	3	2	4	8	10	5	6	14.0	6.0	64
ems_ferrC_2107.pdb	-0.4210033328876259	-2.037369814233577	9.847806576706885	9.124927525188054	9.722165137136354	15.493688621435124	8.358637924223148	25.60588241153471	109.71432121547048	118.21034212685657	46.46781685246832	4	2	2	3	4	5	13	7	7	11.0	5.0	63
ems_ferrC_211.pdb	-0.5765283866598773	0.8145514621038209	11.011836382590278	9.496640613703008	11.36796465449438	15.694682665980647	11.506660700692764	27.76028619854223	100.19714107073348	119.8631708408945	45.65797670950619	4	4	3	3	4	5	12	5	5	14.0	5.0	64
ems_ferrC_2113.pdb	0.6979573774452771	-0.5386931040969494	12.615168215328277	12.524826435469524	9.36890186443718	15.805815972442897	9.007791703862008	40.272971621717964	89.95168459438402	86.84312109769445	46.77716106183377	2	4	3	3	3	7	11	4	5	11.0	7.0	60
ems_ferrC_2116.pdb	1.1029185969673008	-0.3629850286986125	11.385769996330676	11.925510703696572	9.580971637651448	13.027886822689805	9.776878757792133	34.91416478725116	76.82876559301354	77.15004866944975	41.7816710709054	5	4	3	3	3	7	9	4	5	11.0	6.0	60
ems_ferrC_2117.pdb	-0.8979718774741612	0.9091960818454242	10.242925509654293	11.512612323853304	9.383723848656036	13.500591685576303	11.402993134391306	38.74209089122342	128.62243702163315	101.00824394716035	50.35424212943149	3	3	2	3	3	7	11	5	7	10.0	6.0	60
ems_ferrC_2118.pdb	-0.08185309841855254	1.4527142393423849	9.046640217356783	10.888754672536141	11.881892385185195	15.519391698566213	9.47393654120487	31.088696033386757	116.18439641717013	129.65185796005255	51.620253469622924	3	3	4	4	3	7	11	5	6	11.0	6.0	63
ems_ferrC_2119.pdb	0.7272615068239767	-2.070721468326058	9.977039211656418	9.075031462459414	9.879551505512929	14.63072171751743	10.82592945289094	51.85612622480796	135.3148437348163	130.67333888930972	36.67585758693931	3	3	2	3	3	7	11	5	5	15.0	6.0	63
ems_ferrC_212.pdb	0.4855483596396101	-0.213826481834176	8.51487869887679	12.101099161589392	10.43696926825785	17.64444703003517	10.100254833864806	38.63667241409439	124.93511178697237	123.71452542797411	39.829415447646795	3	3	3	2	3	8	9	7	8	11.0	7.0	64
ems_ferrC_2120.pdb	-1.0153600009280088	1.4442433087695266	10.3789331344895	12.00219772489347	9.54742853576142	14.403980698369983	9.285490950601854	26.27609825267819	111.39114755385101	105.62599782327578	34.25311998270569	2	3	2	3	3	7	11	5	7	14.0	7.0	64
ems_ferrC_2121.pdb	-0.48612233992152104	-0.7818244256785764	12.37469205178573	9.807309238075952	11.050052582284389	12.130563433791924	9.301136178277893	33.7157471679635	108.06162724716462	100.95654715752171	43.25568370243798	4	5	3	3	3	5	8	5	5	11.0	5.0	57
ems_ferrC_2123.pdb	-0.4435471928982625	-0.997594812957484	11.41600790439753	11.374553244702923	9.053554690476375	15.974029763917622	8.814917187102475	32.93216961598162	92.31898606028821	94.81188376959479	35.91871908575262	2	3	2	2	4	7	14	4	6	11.0	6.0	61
ems_ferrC_2124.pdb	-0.4008644625003775	-1.5998149175198269	9.556052135297131	8.814259490017035	9.155596632947201	15.399273167722004	9.58073352798861	46.195943622272395	114.20794312456937	119.32885769539988	38.447795623183104	3	2	3	2	3	7	11	5	6	15.0	6.0	63
ems_ferrC_2125.pdb	0.10450502308689184	2.0297146985205647	9.390485472110738	9.858332373601328	9.818407896146507	15.049891782816296	9.426540837724579	54.387139008079075	118.21811575204131	124.02840463841054	43.24471463877608	3	2	2	3	3	7	11	7	7	11.0	7.0	63
ems_ferrC_2126.pdb	1.1413006040000455	1.0547728307783917	9.498256619638154	9.588036467568527	9.852006147808073	13.92656327075526	10.751991994891599	44.51961572433439	131.38522726755198	124.355806314158	35.936513116489785	3	2	2	3	5	8	11	7	7	8.0	8.0	64
ems_ferrC_2128.pdb	0.8985750605936496	0.6630193047845815	10.229345947387735	10.333205502220073	10.460011548396709	15.293835753331685	8.257704399192576	30.677427607329726	102.22924401742068	84.07444629759091	27.268513945571165	4	2	2	3	2	7	9	5	6	12.0	7.0	59
ems_ferrC_2129.pdb	-0.1393922777288491	-1.6124800816899327	10.99605861174118	9.899502697610627	9.7108725899833	13.342661893049018	10.416609529123296	49.17858849851666	114.99899975391783	107.06189054595215	48.5092205368976	2	4	3	2	3	8	10	5	6	15.0	6.0	64
ems_ferrC_2130.pdb	-0.2427215766217303	1.1117663930951702	11.295215215568703	9.46524317790408	9.766248456921128	13.531812359622906	10.088697500221503	25.815449881401094	94.37061033765892	83.30207256939319	32.2093227204443	4	2	3	3	4	7	11	5	5	12.0	7.0	63
ems_ferrC_2131.pdb	0.08979844759348703	0.7039871564735889	9.598435880786232	9.126832235776	9.36768626206303	15.678873175710043	10.414964448093015	32.17481773409907	108.23924019641827	116.52816228287753	47.71572703401559	3	3	2	2	6	7	10	5	6	11.0	5.0	60
ems_ferrC_2132.pdb	-0.2350399211560892	-1.2837337688522037	10.176474004812519	8.932135826202906	9.149264127035769	14.616130305126962	11.072745488990103	51.7004872386933	121.50997356082547	116.09161568096117	46.37246642243902	3	4	2	3	5	8	9	7	7	10.0	4.0	62
ems_ferrC_2133.pdb	-0.48881128414034597	-1.2601059988172856	8.722343101611076	9.07834681691906	9.22033861540941	14.632143231228074	9.923699012275831	42.43159171768008	109.37951214678888	120.21784396621463	48.56147198024712	4	2	3	3	4	5	11	5	5	15.0	5.0	62
ems_ferrC_2134.pdb	-1.0510454181484157	-2.138886751849886	9.812631929269644	8.734306044840535	10.457165779207422	14.109758096770562	9.176930914371212	57.29897715111277	112.56325525270206	110.94245772401676	41.44863233803556	3	4	2	3	4	7	9	5	5	11.0	6.0	59
ems_ferrC_2135.pdb	-0.9341749734656536	3.3566881961141366	10.317280893393718	10.895443418021419	9.900672804689092	13.34288779687516	8.683055128070267	49.51923359168193	98.61522515897836	89.94126603101454	42.43610192015755	3	4	2	3	3	8	10	7	7	11.0	6.0	64
ems_ferrC_2136.pdb	0.7675592181365749	-2.1269571857803373	9.673306858798657	10.800950183952017	8.994225516263736	15.85373706517166	8.999995396337132	22.440245817908377	91.14281456857118	105.36208409356846	46.9507375028156	2	2	2	2	4	6	13	5	6	11.0	5.0	58
ems_ferrC_2138.pdb	-0.0615555041268073	-0.3524619866727989	9.847896176999113	8.877107845049338	11.219847548284196	15.607954825998638	10.240880675896806	18.852017091022287	118.41442427193164	117.12788750942768	38.58831022316464	4	2	2	3	4	7	13	6	6	12.0	5.0	64
ems_ferrC_2139.pdb	-0.7934185980708561	-0.9714638689807124	10.05407425810552	8.781782036703339	9.706606139690356	14.969859595812762	10.034756788282838	63.123138336815394	121.60589456844716	122.51985981567911	43.79396440729383	4	3	2	3	3	6	11	5	5	12.0	5.0	59
ems_ferrC_214.pdb	0.05071209571580219	1.04015180496643	9.197576709574783	11.350256162368703	8.589636381010902	16.245985884767208	10.33846654866576	52.26431717435213	121.9277576682546	121.83400075950932	62.38256648154352	2	3	3	2	3	8	12	6	8	11.0	6.0	64
ems_ferrC_2141.pdb	-0.055726731273300655	-0.7253936388978108	10.056210224396027	12.200227718394506	9.365910188774652	15.149980490836521	11.395950293092923	39.681543452916664	123.53961957870065	125.99015300562444	55.68532467551397	2	4	2	3	4	7	11	4	7	11.0	5.0	60
ems_ferrC_2142.pdb	0.4106557841170169	-2.2065308443780807	10.65029187255565	11.443399282555855	12.086369151136786	15.250829949619865	12.532381883478232	46.93431399060761	117.15660128844871	136.6493146359946	50.5665093124122	3	3	2	3	2	8	10	5	7	15.0	6.0	64
ems_ferrC_2144.pdb	-0.3422885171968624	-0.103658176205591	11.41422994821971	8.973960187248101	10.422791700819776	13.68274963988484	8.695646423772798	56.44979790996144	104.64394846960381	117.09463053443534	51.146712529991134	4	2	3	3	3	6	11	5	5	11.0	5.0	58
ems_ferrC_2145.pdb	-0.025817457237004068	-0.8878304283019287	10.270540917664878	9.385045601336927	9.626289866381429	14.434539958160046	9.87287214893283	52.84984833837648	118.2602233993294	105.20596873150117	48.22916243957856	3	2	3	2	3	7	11	5	6	10.0	6.0	58
ems_ferrC_2146.pdb	-0.7723025058932149	-2.5012436888181733	9.171160364668937	9.242450392644567	9.263963563352473	15.51919290201297	9.512216277629346	46.184256542955424	108.95350943771813	129.39752185016408	40.173574531342354	3	2	2	2	3	7	11	5	6	11.0	6.0	58
ems_ferrC_2147.pdb	0.051197164614147424	1.8263522624850868	9.90106827417762	10.790279878877525	9.903469087553104	15.523452920635014	9.777268953911648	29.16602259085825	99.01158325392747	116.3519528361919	49.02776670294312	2	2	2	3	4	6	13	7	7	11.0	5.0	62
ems_ferrC_2149.pdb	-0.8476784206348779	0.10237305479457763	9.865959505570432	12.293571095649419	10.351618642339785	15.814192640811935	9.26130443690401	33.569005695628434	92.16368660713935	111.08354926107346	46.90741935799121	2	4	3	3	4	6	13	5	6	10.0	5.0	61
ems_ferrC_215.pdb	0.09079873724850797	1.780359959949748	10.833962982750347	8.050380190117957	9.832617245689477	15.674715409929497	11.030544631604664	39.04811014712045	133.79745618781843	120.04376258750524	42.70007574927591	3	2	3	2	4	7	13	5	6	13.0	6.0	64
ems_ferrC_2150.pdb	-0.11167371581137918	-1.171913091149983	9.688872651732652	10.268885034467528	11.371735353302748	17.166655171581912	10.403570718287694	20.09164294936613	107.36434467153698	123.64011180594262	54.00398386273908	3	2	3	4	4	8	10	6	6	11.0	5.0	62
ems_ferrC_2151.pdb	-0.33221886610552537	-0.7811583479635356	9.930748966803408	11.414317037107876	9.548653057838191	13.487584616406387	10.027482245683615	36.77380390423919	119.74398522100549	105.50579618382913	49.37606060347887	3	3	3	3	3	6	12	6	7	12.0	6.0	64
ems_ferrC_2152.pdb	-0.1830781159524489	-0.2785772649555931	9.912631585868608	13.097122726565638	8.84825722531545	16.068130718435242	10.000918984578345	45.0428892492882	108.39091307074595	115.5410081983516	52.05504264030874	3	4	2	2	3	7	12	5	8	11.0	6.0	63
ems_ferrC_2154.pdb	-0.6088623475318286	0.4778772209227588	9.746967475413747	8.371129191581552	9.67609231439502	14.476559021968782	9.27372412110583	49.5912359652793	99.05059324558633	112.943461453926	50.93655771503191	3	2	3	3	3	7	11	5	5	11.0	7.0	60
ems_ferrC_2155.pdb	0.9382783032756424	-2.2463020792246065	10.751872366244664	9.161981274281109	9.124260573440816	14.436905249750644	13.140567435327007	63.28876339460389	137.27034744414829	118.31929841147664	47.139571432711115	3	3	2	3	5	8	12	5	7	9.0	5.0	62
ems_ferrC_2156.pdb	-0.4888827878672746	1.0383632267907863	10.403096854159804	10.591047461032211	9.683354987802307	13.77123901070634	9.513830204207446	42.290456384965005	111.17775599873227	117.54081185559157	48.85591306013088	2	3	2	3	4	6	10	7	7	14.0	5.0	63
ems_ferrC_2157.pdb	-0.12550189246772275	0.6009873478559609	10.638787786290555	9.45681867754689	9.140980281129579	17.880632268867537	11.48186266650451	19.941513893943583	95.06303461584976	118.58203238232144	42.721316633196174	3	3	2	2	4	8	12	6	6	11.0	7.0	64
ems_ferrC_2159.pdb	0.9484320740138416	1.975490221133312	8.839391507891433	9.521080390667624	10.43718596999316	15.185245702837847	11.44584449249812	5.324412738822983	96.33007252185904	116.8117571538795	26.436047054432844	3	3	2	2	3	6	12	6	6	13.0	6.0	62
ems_ferrC_216.pdb	-0.8244183256831471	-0.7314191834094378	10.315311823134273	9.964694740323758	9.982201463700232	14.459370030496961	9.004772098473929	65.7321598695423	115.12696946139879	107.43390895122758	40.35445025531677	3	3	3	3	4	6	11	7	7	11.0	6.0	64
ems_ferrC_2161.pdb	-0.07521185295674386	-2.5655280175316078	10.054783711878326	11.024301627767617	9.359787551363887	16.18327882661606	10.790463827353369	55.02933741372184	117.20126906348624	113.2351238266086	39.97538032782733	3	4	2	2	4	6	10	5	6	11.0	5.0	58
ems_ferrC_2162.pdb	-0.6123300147407256	0.8403883116548773	10.39749951440891	9.909826020639258	9.83884359720429	13.5790484630241	9.264478188621196	57.23442865647965	118.72761498544963	109.53759414940396	43.669975365254835	3	4	3	3	3	7	11	5	5	11.0	6.0	61
ems_ferrC_2163.pdb	-0.7852464133230556	-1.0655254394406817	9.538420925250302	12.34372954216026	9.809292999976494	16.169322551809163	15.30925813700274	48.57108942165416	122.11159707022307	121.11694514633022	40.989249422933455	2	4	2	3	4	7	10	5	7	13.0	6.0	63
ems_ferrC_2164.pdb	-0.9954503867637704	-0.3919739078218312	10.163785167473563	10.202550453612371	9.433023080006175	13.995115076204973	10.552772786951051	30.276946656194248	126.58815257843332	114.49042767403051	35.03361229312007	3	3	3	3	4	6	13	4	5	12.0	6.0	62
ems_ferrC_2166.pdb	-0.41303303710040745	1.0349087190218689	10.875264071247907	9.568356481117966	10.356788208562767	13.675524454118989	9.661136473452679	66.22892983551858	125.02534583617012	112.22369311123882	56.77722893360888	4	2	3	3	3	6	11	5	5	11.0	5.0	58
ems_ferrC_2167.pdb	0.15962866154867553	-0.5544586650990824	9.249416378903126	11.531953783100043	9.58833036289213	14.436534215893603	9.741652754704958	46.889471874715994	110.81040561483914	114.00230403321002	51.30088211129287	3	4	2	3	2	6	12	6	7	11.0	6.0	62
ems_ferrC_2168.pdb	-0.4692486932338714	-2.747297689437968	11.268122217676737	8.715308293035498	9.914259387501083	13.302481894939493	12.245095806170573	40.149916715569525	128.9260925845201	114.82561610577515	43.65607588313322	2	2	3	3	3	6	14	5	5	12.0	6.0	61
ems_ferrC_2169.pdb	0.3590484286478709	-3.4486413893576873	9.636275120023068	11.1899807284306	10.069911095104864	14.556772372963508	9.35240251231078	44.161405018152195	120.07396236760806	115.86550914014063	44.95231232719774	2	2	2	3	3	7	11	7	7	14.0	6.0	64
ems_ferrC_217.pdb	0.05321378959022087	0.6173482395677473	11.043101868070016	10.082300069873915	9.419922220366532	14.047036071400422	9.89508252371978	25.165655029101963	110.10585685099913	100.13823778858016	39.429531485122645	2	2	3	3	4	7	14	7	7	10.0	5.0	64
ems_ferrC_2170.pdb	-0.3924224461533549	-1.050644966964832	10.916654076046234	10.13809285211255	9.37172844097549	15.07114985396857	9.255205863775563	45.577121589421424	109.48936133289702	102.96296398854271	36.71097207335769	3	3	2	3	2	7	12	5	5	11.0	7.0	60
ems_ferrC_2171.pdb	0.33061680471328353	2.131549732905238	11.21966964039573	9.365989602230552	9.545203211012208	15.086100551105588	12.222057446063484	69.01407675928606	135.95588290915973	117.9787653465736	42.596436177612645	3	4	2	3	2	8	11	5	7	11.0	8.0	64
ems_ferrC_2173.pdb	-1.1155010602048303	-1.139507615550229	10.161182509452736	10.477956829196653	8.490738588329146	14.220431264108555	9.26271045179551	39.51554499338018	104.39166065570825	93.49565915742153	52.48842222401767	2	3	2	3	5	7	11	6	7	10.0	6.0	62
ems_ferrC_2174.pdb	-0.5784609606675808	-0.7879228286975906	9.616736533836443	10.777998557710053	8.302482568823917	16.882384641569995	12.221931158748351	18.21253262153755	98.08085969620535	112.53191872707066	38.922735043982534	3	2	2	2	4	7	10	5	8	14.0	7.0	64
ems_ferrC_2175.pdb	0.387287091541511	2.0616606931800616	10.090821267555041	9.142685253189505	9.375569461223261	16.62350208752778	9.901825772265653	38.57702954548493	103.84582102605073	104.54249341209955	55.5948890005881	4	2	3	2	4	6	11	6	6	14.0	6.0	64
ems_ferrC_2177.pdb	0.1212421381600462	1.978979535391801	11.502884327063986	8.673733335767247	9.297062296231006	12.163906187935224	9.164556470203866	52.436336441745794	101.89913953490006	92.55720409948238	48.74619193161448	3	3	2	3	2	7	10	5	5	15.0	6.0	61
ems_ferrC_2178.pdb	-0.7298461714560808	0.42065633893956	12.25455425162084	9.57778115918416	9.160282459447386	15.387005712584982	10.20178306409519	43.5162117730914	106.848046770637	80.67835478853698	44.00460581459745	2	2	3	3	3	7	11	5	5	10.0	7.0	58
ems_ferrC_2179.pdb	0.14814808069425126	2.894206741281308	9.753391627259399	9.870239295720896	10.55732580888164	15.297835864899593	10.528134088343469	21.033554421194488	113.77877331005567	128.8338519246515	34.82208177742975	3	2	3	2	2	7	13	5	6	14.0	6.0	63
ems_ferrC_218.pdb	-0.7267375131504216	-2.5707182204783674	10.504685830469889	12.382207315976965	9.544557900263367	16.67574585797118	10.647176321095666	39.36948203824681	115.98864783236303	110.42845978875879	52.366961936252345	2	3	3	3	4	8	12	5	7	10.0	7.0	64
ems_ferrC_2180.pdb	-0.4697007101858238	-0.4114122173432834	10.728934350799285	11.180277257705711	9.437199317941204	15.077474160171015	10.061538208581437	21.955839443893456	103.68903075806429	102.17620550384667	49.02211182831333	2	2	3	3	2	7	13	6	7	11.0	6.0	62
ems_ferrC_2182.pdb	-0.30213679636721763	-1.6023541715621867	11.011980105006602	12.131825310816888	10.833128612521985	15.6325302482944	9.650389687818087	17.998692141912503	101.15183054721992	112.05120997837273	46.75241970831643	3	2	3	3	6	7	13	7	7	10.0	3.0	64
ems_ferrC_2183.pdb	0.4736286673880074	-1.2834588944697447	10.430118141889407	9.565680908281092	8.834684524291898	13.152745981755734	9.928008901826987	42.87103897075614	100.4142064987014	115.40550770011926	60.76467312438297	3	2	4	3	3	8	13	5	7	11.0	5.0	64
ems_ferrC_2185.pdb	-0.1927085519268831	-0.3321772290397391	9.357799888828838	9.967039471417452	10.048043055968233	16.644414355783606	9.344617188507128	35.28440449630309	100.68814078361373	107.95547562787938	41.569916572829904	3	2	3	2	3	7	11	5	6	15.0	6.0	63
ems_ferrC_2186.pdb	-0.3154636968601791	1.5454829722809496	9.088794555920282	9.239861767143395	9.421156231003676	14.365514173881841	11.009668930355394	59.64770464142221	126.60906320227824	126.91574912296724	46.64941088275742	3	2	2	3	5	8	10	7	7	11.0	5.0	63
ems_ferrC_2187.pdb	-0.6097120931728864	0.1131497859385608	12.011226085547026	11.622483724849447	11.052509662673062	16.653558634641094	10.083951048962758	14.639443482463054	73.9360174234975	81.05250845356055	64.32242052936168	3	2	2	6	5	6	11	7	7	8.0	3.0	60
ems_ferrC_2188.pdb	-1.2399416891128958	-0.20550647330454355	10.569294538578513	10.850089517142244	11.30190342420249	12.591698911805167	12.090831798573207	28.19478717731305	141.82472982992408	125.07384296567697	40.48695692729912	2	3	3	3	3	7	10	5	5	12.0	6.0	59
ems_ferrC_2189.pdb	-0.8074039892722389	1.8254697549624683	9.6803792528235	11.26525917406933	9.557306670781118	14.122291772808813	9.807752982308608	58.4617336627106	132.9784026629508	122.46347546469899	52.67880287481899	2	2	2	2	3	7	11	6	6	11.0	7.0	59
ems_ferrC_219.pdb	0.13341409786977987	2.102835788315122	9.784858498474561	8.924988334016456	10.513860964040438	15.392004031991195	10.194430686787774	61.18418612015769	121.12110311682672	118.82489961005167	55.95278569943644	4	3	2	3	4	6	12	7	7	11.0	5.0	64
ems_ferrC_2190.pdb	-0.4390208957748109	-1.160947972518634	11.538436388235242	9.837567587216764	9.798499753761888	13.135302245515236	9.737735844958474	41.56746686367225	115.87247353178844	101.5074214165636	36.66526497930773	3	2	2	2	2	7	11	5	6	15.0	6.0	61
ems_ferrC_2192.pdb	-0.5227524530502985	0.7170512619146159	11.552754907115343	11.649363224228185	10.25760345938563	12.751360679126897	9.751381934445423	46.96140089261147	116.35324620461903	106.43193615602017	45.2098069389306	2	4	3	3	3	7	10	5	5	14.0	7.0	63
ems_ferrC_2193.pdb	-0.5876764973978578	-0.20654817112292007	9.903296892687925	9.959277399092079	9.974495321520894	16.905462854026936	10.608504227286192	32.72739462115799	117.12865462485425	127.27323851619937	50.51584718895262	3	2	2	3	4	8	11	5	7	15.0	4.0	64
ems_ferrC_2194.pdb	-0.3682409335687315	-2.7000320872139847	11.43269231499758	11.212389842348719	9.670085962613056	17.682784450348553	8.459698990448667	39.22627378740927	97.73929057513203	113.01992920873214	51.76516928118684	3	2	3	2	4	7	13	5	6	11.0	6.0	62
ems_ferrC_2198.pdb	0.5824605685922837	-0.3636632361885226	9.513734397636675	8.754668519709929	11.598776134144503	16.461272355521405	10.533455603427953	43.58869966889152	104.7168188858724	129.54765909165488	43.89613029164569	3	4	2	3	4	7	10	5	5	14.0	7.0	64
ems_ferrC_2199.pdb	-0.4261595986251336	-2.0722677240194085	10.21679124008962	11.13676897227267	9.14490580837675	15.710158584919299	9.945622701199603	36.22088012398717	98.71373916680506	113.62603974044092	53.3123353850494	3	2	3	2	4	6	13	5	6	11.0	5.0	60
ems_ferrC_220.pdb	-1.0581345870858905	-2.8897197191284434	9.624062312515248	10.788122908190392	9.615570096578894	14.735564061480648	11.703934658947363	74.48665520334056	136.4269702689041	119.33613722119479	48.36554799636938	3	4	5	3	4	7	10	6	6	11.0	5.0	64
ems_ferrC_2201.pdb	0.8937122061384504	-2.2685337822127143	10.009949312683855	9.900434798960452	8.936870436003531	16.132303550940048	12.03622038342725	55.390128118846214	118.75929783942111	101.06649351013134	46.0597567876181	2	2	2	3	4	8	11	7	7	10.0	7.0	63
ems_ferrC_2202.pdb	1.0593684955567575	1.4782589384494171	10.243420485355264	10.02872584168115	9.693641664770633	15.172754292345406	10.139781429771565	53.90744388209141	122.24376582408875	107.01982755216187	34.87955118858551	3	3	2	2	2	7	11	5	6	14.0	6.0	61
ems_ferrC_2203.pdb	0.7252526086754228	-0.5528210157357683	9.59230563496744	11.717530130253063	10.146144931458261	15.96531519971077	10.744856308143197	36.29722401374186	113.15429487054135	127.57784766959162	48.36064942419703	3	5	2	2	4	6	11	5	6	11.0	5.0	60
ems_ferrC_2206.pdb	0.27400213156108993	-0.422820525752185	11.501665437424464	9.395294125489784	9.90790280657127	13.699038992618457	9.121374297891771	40.26693036407998	95.8127377188385	96.36287086479041	40.063202794981756	5	2	2	3	4	6	11	5	5	15.0	4.0	62
ems_ferrC_2207.pdb	-0.6010865683499927	1.3064182852873365	9.489940786762057	9.640989561675363	9.265168471591478	15.552064914255665	13.028139159974716	67.03964594521364	136.01778991448396	126.31402607411933	49.61766840339896	3	3	3	3	4	8	12	5	7	10.0	6.0	64
ems_ferrC_2208.pdb	-0.2875455270566965	-1.0084905436900309	9.50865150716408	10.145991241343618	10.213175107081353	15.946934728105324	9.585295583987417	38.99759651876626	108.90329775809691	112.44538190129703	48.06905812396413	3	2	3	2	4	7	11	5	6	14.0	6.0	63
ems_ferrC_2209.pdb	-0.4237258358878936	-0.04463976512218498	10.693665275986039	11.281891065774385	8.768564866422931	15.735432554575421	9.342949503948594	45.30961303605027	110.3488878581524	101.65368397783936	41.05727028662061	2	4	3	2	3	7	10	5	6	15.0	7.0	64
ems_ferrC_2211.pdb	-0.5888215349455096	-0.06433053944151453	8.814844722150527	11.38902786996228	9.051109027288659	14.9039032597169	9.743384127846838	47.045391203401586	109.69927124703369	115.2552348608812	37.982485608976866	3	4	2	3	4	8	12	5	7	10.0	6.0	64
ems_ferrC_2212.pdb	-0.16066713239578256	0.4961653728568828	10.998134959690413	9.716420261669874	9.044499902488317	15.757770166430769	10.297255944047535	43.822492758352254	122.77083787639747	116.90926371799087	57.267031574119876	3	3	2	3	4	7	12	4	6	15.0	4.0	63
ems_ferrC_2214.pdb	-0.6622471459885375	-0.5415395182982352	10.364686737078825	8.745085511567526	9.268310806039874	15.590072529592721	9.934907061471819	46.28479193531388	97.82993189496426	91.29514724535927	42.40423950669172	3	2	3	3	3	6	11	5	5	10.0	6.0	57
ems_ferrC_2216.pdb	-0.5082098617660681	-1.0020642045227175	10.53229611490369	10.803657529568016	9.93961084494912	15.017948101803912	9.143528308803123	43.34114042179662	106.19259874458795	104.64263222952196	41.581384030229266	2	2	3	3	3	7	11	7	7	11.0	6.0	62
ems_ferrC_2219.pdb	0.4026265136451408	1.0983460085485268	11.240087910452203	8.813120926222869	9.180058366817835	12.840263479414265	9.432710378880342	56.72045482509991	122.75619974123599	109.48233219979085	44.315733244371835	4	3	3	3	3	7	11	4	5	14.0	7.0	64
ems_ferrC_2220.pdb	-0.09537509017544768	-1.4870486746879483	9.373871351630338	9.334407877727314	10.560818149598484	17.439118203768214	9.643451178332834	42.30422984406273	105.07832013399758	109.58943578563058	46.55590296680767	3	3	2	2	4	7	10	6	6	15.0	4.0	62
ems_ferrC_2221.pdb	-1.4407778306356545	-1.1274682666832088	10.010110755261534	10.137769983581187	10.333177279036683	14.153285325193105	10.237896136567342	57.445355609079805	116.81031962937742	116.8874368840305	43.634263054117824	3	4	3	3	3	7	10	5	5	11.0	7.0	61
ems_ferrC_2222.pdb	-0.5762696968764955	-2.9428195595969053	10.511743505063743	10.77857980129602	10.040362505687856	14.91966363901725	9.881203726991945	23.375412220557397	104.87504615768465	96.48671848501024	33.54478364368748	2	2	2	3	4	8	13	7	7	10.0	6.0	64
ems_ferrC_2223.pdb	-0.5061890830155581	-0.14121589835294227	9.981659893555399	9.428133705560045	10.42206048685842	16.35385655609068	9.780988395677289	33.71096728088424	118.12106338146023	106.54025093610228	35.09918777367216	4	2	2	3	3	5	11	5	5	14.0	5.0	59
ems_ferrC_2224.pdb	0.3039259317273277	0.7032753875362873	10.346330229451393	11.893501087529943	10.923557147703763	15.058376895017494	10.075707619880708	57.919649242879785	121.20246241226619	122.61775984978459	60.245207534883114	3	2	3	3	4	5	11	7	7	11.0	5.0	61
ems_ferrC_2225.pdb	-0.5714129743262116	2.0233525678330904	11.07585470695917	10.564012678901905	10.30761785334577	12.86452390102332	9.26893616194517	47.36092619562866	111.93254019952619	119.41768254536385	48.02806921629073	3	3	2	3	3	6	10	7	7	11.0	5.0	60
ems_ferrC_2226.pdb	-0.04066590620464065	-0.554360486518759	9.722505774976053	10.557006679675931	9.707034783327103	15.419141319630027	9.359596646296811	48.879167173436045	110.8321585101164	113.109983526282	44.10108529754335	3	3	3	4	3	7	12	6	6	11.0	6.0	64
ems_ferrC_223.pdb	-0.282561434813425	1.6904240987318442	9.455399764908433	9.115902192770921	11.046238244642218	16.75467866305851	10.48612221001754	11.017076740429212	79.70016828217767	101.94431562299813	33.36832625416994	3	2	3	3	3	8	13	5	5	11.0	8.0	64
ems_ferrC_2230.pdb	-0.43071004074617697	-0.2115148529979438	9.936234653952107	10.831474862100348	9.396412349149566	13.520213493379659	8.734472757721097	51.23940594615587	100.78959260534323	91.8484748037705	42.348995356865345	3	3	2	3	3	8	11	7	7	11.0	6.0	64
ems_ferrC_2231.pdb	0.4513620769876626	-0.2479817898145865	10.844879044809513	9.823798540166514	11.205851317850765	15.471082863989981	10.442443817579317	29.2086806952875	122.49664129213595	124.62202939061306	56.51279431617587	4	3	5	2	4	6	12	5	5	13.0	5.0	64
ems_ferrC_2233.pdb	-1.153084199314915	-2.6662230928717316	9.800800340908813	9.622723758894889	9.611859352903588	14.198118896060373	11.637777622419527	47.91966441338645	133.15827391413677	120.28695325398598	40.968680792083454	3	4	2	3	2	7	10	5	6	15.0	6.0	63
ems_ferrC_2235.pdb	0.26425401011598976	0.9978007056516442	11.316373412989792	10.487855689195781	9.142490221237898	14.519037589333303	11.72080243083984	31.8677794599557	120.00406111632661	121.94999766280753	42.66582032587702	2	2	2	3	4	6	13	5	6	10.0	5.0	58
ems_ferrC_2236.pdb	-0.9424205673297652	-0.08464596880584299	9.032967701579466	9.400599988003131	10.787771858606087	16.280593178689774	9.868216876698423	36.712201214551875	96.34798286493067	105.54877073296929	38.301261828481984	3	3	3	2	3	6	10	6	6	15.0	5.0	62
ems_ferrC_2237.pdb	0.353064275625246	1.6497200950207391	11.419012576647107	9.238087225674295	8.75104962399846	15.796178859537521	12.356287475309886	68.65669980640654	126.2952184280414	114.06960999717529	44.28602302471628	3	3	2	3	5	8	12	5	7	10.0	4.0	62
ems_ferrC_2238.pdb	0.11926237035849985	-0.07043244630042057	9.610945618577384	13.129210094808114	8.70226362773088	15.711116738590276	9.8049191397046	44.36748963731712	114.62230690728796	119.58678796130731	57.20085817489236	3	4	2	2	3	7	12	5	8	11.0	6.0	63
ems_ferrC_2239.pdb	-0.6589391548517143	-0.2428646077378803	11.57977117223898	8.908947428069775	10.217477809915275	13.617201032664608	9.169397554001502	60.461213011856564	111.4249772396356	111.65887800656581	47.210527203570024	3	2	3	3	2	7	12	5	5	11.0	7.0	60
ems_ferrC_2241.pdb	0.5366577657055998	-2.479885631682585	9.669185577023073	10.066891454884402	9.821711668210735	15.75713121750531	9.859366972428903	34.55655770077704	98.44070261163601	118.28339323517847	51.5639970958257	2	2	2	3	4	6	13	7	7	11.0	5.0	62
ems_ferrC_2242.pdb	-0.6857594242561111	0.3562007583530755	9.419679777227577	10.56257633108514	10.128005749617524	14.507204927016241	9.06398868821006	36.19716026394169	95.56198986953187	101.4528811193463	38.30930941599269	2	2	2	3	2	7	10	7	7	10.0	6.0	58
ems_ferrC_2243.pdb	0.048605680423531084	-2.3507074350512576	8.779060650921464	11.59560273486128	10.058811279055172	13.853184884761662	9.37111645754949	47.07349110940846	122.64081782521076	100.45705730124493	43.78978445606139	3	3	3	3	2	6	12	6	7	13.0	6.0	64
ems_ferrC_2247.pdb	0.1093127653128076	-1.4027435327243931	10.023356520077066	11.14550981826222	9.605582033061696	13.97090017442231	9.186243716580138	30.78264782842366	105.70480980445254	96.63823261104129	35.59643982885294	2	2	2	3	3	7	14	5	7	10.0	7.0	62
ems_ferrC_2248.pdb	-0.8993374285924232	-0.8031450494709428	10.176383358050156	11.85349204905223	12.227061360234705	14.020227329400035	10.7899393717404	17.552278977062265	113.4098079781976	115.32881819279443	54.21762744306987	3	3	3	4	4	6	12	6	6	9.0	6.0	62
ems_ferrC_2249.pdb	-0.4301017469088567	-0.3290647744002341	10.93422190358432	8.959831120696698	9.560533132269509	14.178938247419374	9.698459595248158	63.87034561496825	115.1542220678938	102.43346613863565	36.986650198537106	4	4	3	3	4	6	11	5	5	11.0	5.0	61
ems_ferrC_225.pdb	-0.4620264724613282	-0.4098572520146926	10.199816013520039	10.46686477245974	9.116603701725177	15.427885818777646	9.010271998456583	32.29160164872386	107.36367730075544	110.69980260100445	47.29653263609352	2	2	3	3	2	7	11	5	7	15.0	7.0	64
ems_ferrC_2250.pdb	-0.5612170186281729	-1.96595742835662	9.035041265436814	8.847983789871755	10.387876831311585	15.833860368640718	11.923890518093645	8.800551818389543	95.25893892093083	117.62352358369672	34.021169878631675	3	3	2	2	3	6	12	6	6	13.0	6.0	62
ems_ferrC_2252.pdb	-0.6321640146420114	-0.6237836981067825	10.242329509024229	10.70316835264004	9.111866236601166	13.02303468620185	10.732883985118654	51.702908815162196	136.51626876050332	110.28818599400695	42.15201779627695	2	3	2	3	4	7	11	7	7	10.0	5.0	61
ems_ferrC_2253.pdb	0.7889154094438253	0.007310888290497375	12.238167942584758	9.83793705721209	10.15367944871327	17.756838074308792	10.28387114458531	49.78957907716522	121.13011744534658	120.88965005082731	75.29841303522463	3	3	2	2	4	6	12	6	6	11.0	5.0	60
ems_ferrC_2254.pdb	-0.34302823295601736	-0.5928584569396637	10.555768320294655	8.44606530920007	9.591918020917408	13.261119095328358	8.745483735441319	53.51900568811738	108.16199480748539	98.25485513294915	43.66790189078809	3	2	3	3	2	8	11	5	5	15.0	7.0	64
ems_ferrC_2257.pdb	-1.1661864058246438	1.1325136988357436	11.666139260616026	11.583680495636953	12.193049522919491	14.484031852929162	9.15168809481037	17.761666228650366	88.57152859115041	98.91270978951255	41.415243536439704	3	3	4	3	2	8	10	4	7	14.0	6.0	64
ems_ferrC_2258.pdb	-0.906023343847762	0.3794729490252734	11.181977121869485	9.063222575147687	9.857732140417603	12.251070815647086	11.231541372065813	46.02130685866415	128.91434293326014	117.08440147786533	40.14123782304683	3	3	3	2	3	8	10	6	6	13.0	6.0	63
ems_ferrC_2259.pdb	-0.9337238159737884	1.0779448563768848	11.32338989861792	9.78615104778175	9.514842258808075	12.41065185753306	10.109233694993891	63.232210272126856	119.05540194626694	99.06959308194362	54.37492676897667	2	4	2	3	4	7	10	5	5	10.0	6.0	58
ems_ferrC_2263.pdb	-0.503066915322823	-0.7259682491340439	9.127820382244115	11.306869311752825	12.28649224389616	15.389947986198854	9.344436687141716	27.897317523680265	120.46324064816305	130.1035006592036	50.55393091697863	3	3	4	4	3	7	11	5	6	11.0	6.0	63
ems_ferrC_2264.pdb	-0.6189743658717126	0.7540127331551747	10.289349042597797	12.712266641893043	9.373564166086798	12.853203170966072	10.833532482089847	43.47557145248987	128.99320756120025	108.85897990449078	61.99980639138708	3	4	2	3	3	7	11	4	7	10.0	6.0	60
ems_ferrC_2266.pdb	-0.9827085497911028	0.4020479298949469	10.814699482453975	10.600865660722919	10.179580778007963	14.314395047326894	10.35816557237783	48.98697845058803	127.60067094231776	124.71524712554177	54.04778758215589	3	2	2	3	2	8	11	5	7	11.0	6.0	60
ems_ferrC_2269.pdb	0.9236392571565356	0.7312542772027301	9.659859358668106	8.074508494673557	10.382569628816455	16.08225673901037	9.946099917659902	21.57042361221257	110.15542099271589	112.8147432413413	31.117627988539745	3	3	2	2	2	7	12	6	6	13.0	6.0	62
ems_ferrC_227.pdb	-0.6740963018953475	-0.08662098125316815	8.712686376633183	9.45309448223173	9.728944087985234	16.489313246406745	12.516621311624451	44.11896936783645	110.5470949356989	127.77797627237983	45.22009321558024	3	3	2	3	3	8	10	5	7	12.0	8.0	64
ems_ferrC_2270.pdb	1.1140922841642285	-0.5052652620002971	10.627298072064226	8.905284199395554	10.48564773392222	13.657203152700184	9.925415628336102	61.83319766697058	124.84570263110973	113.03476193136177	44.499730992166725	2	2	4	2	3	8	11	4	6	14.0	7.0	63
ems_ferrC_2271.pdb	-0.5768935942369963	1.8414431588154296	10.055242838605809	10.12519075967049	9.819800258948936	14.883421639057014	11.072057396295389	70.7993476719373	132.9944482366592	105.99809613321861	45.559366799821866	3	2	2	3	3	6	11	7	7	10.0	6.0	60
ems_ferrC_2272.pdb	-0.32230746936342336	-1.6894041907810566	11.159195117373926	8.92185217391675	9.116023876795962	12.794963960364644	9.786959564164322	29.697103523299525	86.97760570229937	75.15876234785276	26.252228343423443	3	2	3	3	2	8	11	5	5	13.0	8.0	63
ems_ferrC_2274.pdb	-0.8079103472573601	1.200234419502521	9.957428811753326	10.339719529837472	10.00782319806272	14.007465649836842	9.643371727478389	51.53094873794352	113.87042301218698	112.68570219753474	42.88698487552295	2	3	3	2	4	8	11	5	6	14.0	6.0	64
ems_ferrC_2275.pdb	-0.5810972437951505	-1.239823270090904	10.078812411789436	9.501007964395365	9.13308314332781	15.53050446694138	11.620754017487783	52.19497878680884	136.2417935427528	128.16903996009276	37.2333051490508	3	3	2	3	4	7	11	5	6	10.0	5.0	59
ems_ferrC_2276.pdb	1.7566728211363951	3.399345438397561	10.28549298100217	9.84945235939542	10.003042136881263	15.188378813824151	10.208344073404874	36.246578341616576	111.9069040395474	117.93031789361797	46.010572435537554	3	3	2	2	3	7	10	5	6	14.0	6.0	61
ems_ferrC_2277.pdb	-0.1116890299303382	-2.8343779630768102	12.74200796215402	11.115887750416311	12.912974328209273	11.954169283909506	8.986594365074186	44.10814640099314	118.86470652143366	103.31995612712903	48.751913764965074	3	4	4	5	2	6	11	4	5	14.0	6.0	64
ems_ferrC_2278.pdb	-0.3005057096367457	2.5139791071861723	10.415758251142842	9.889308276305353	10.538721495977388	16.752178534279352	9.199781288515995	28.5790446777712	97.87793603015746	81.8200626929507	33.251776723213844	3	2	2	3	3	8	11	5	7	10.0	8.0	62
ems_ferrC_228.pdb	-0.5040894557497969	1.6882227170093165	10.350951599328086	10.74394217315041	9.068543839068719	14.71215573277947	10.831939436222868	39.96989000924318	113.1084368503571	105.7768594952868	49.282793423666845	2	4	5	3	3	7	10	5	6	10.0	6.0	61
ems_ferrC_2281.pdb	-0.5622273712646958	-1.6371370857060183	10.786205678966986	12.093203183262354	9.874358619961711	15.08068842876691	9.370494795096572	35.74755973409259	101.52358173342422	105.31746575554223	42.758057380746195	2	2	2	3	3	7	12	5	7	14.0	7.0	64
ems_ferrC_2282.pdb	-1.1608934637350734	1.4543402317090277	5.031631800633156	13.21030035569228	8.288353794570243	11.279531452015473	11.279531452015473	47.96041356219789	126.11845920658924	99.30812701883211	159.7690442876967	2	3	2	3	3	4	7	11	1	2.0	5.0	63
ems_ferrC_2283.pdb	-0.7577592599584672	1.7129197369206055	10.854605389433457	10.66423295772035	9.059999371271394	14.820529438551517	10.464616799633287	37.662342499533246	115.20432492739077	100.97477719993365	28.540983993833954	3	3	3	2	2	8	11	5	6	13.0	8.0	64
ems_ferrC_2285.pdb	-0.4474556869305569	-1.008199929095123	10.736568478754263	10.257546729855182	9.626702429232363	14.225944772890204	10.121469991173786	56.39170284878219	125.52893695092116	114.68401598291535	48.31313793763028	3	3	2	3	5	7	11	7	7	10.0	5.0	63
ems_ferrC_2286.pdb	-0.4980909282111038	-0.6522034527402156	11.315602924420716	9.786499170285573	10.47766236190117	13.912111434645722	10.020743243681338	57.23429025557246	122.59769829753694	112.84435221112334	49.21701040090815	4	4	2	3	3	6	10	5	5	11.0	5.0	58
ems_ferrC_2287.pdb	-0.18069456246590107	0.3114239652475605	9.656449915373916	8.6845676007314	9.042168420936576	14.208494089265836	9.498569810435624	62.0172155395665	125.42887914091638	124.66547381873256	41.96385684379996	3	4	3	4	3	8	11	4	4	10.0	7.0	61
ems_ferrC_2290.pdb	-0.3108139264976765	1.6795799983707151	10.105330036673848	9.824127142755476	8.826455956839935	13.635287771226153	9.528855129219183	47.44356828051084	106.25226029024189	95.55736229119033	45.719516654844966	3	4	3	2	2	7	11	5	6	13.0	7.0	63
ems_ferrC_2291.pdb	-0.7673007855027796	-0.2749806447859557	9.702115193311625	10.271575655899927	8.885847943754296	15.128057089466207	10.499691608615606	62.37942999126025	118.02603279275294	112.54770705090944	59.14619974147103	2	2	3	2	4	6	11	5	6	11.0	5.0	57
ems_ferrC_2292.pdb	-0.818696029603936	0.7665240726643301	9.518096407354626	10.79944104896175	9.92424795589065	14.239301767916068	9.629124579817024	48.15704163279838	108.06985855569022	113.37306112742554	51.63080375195162	4	4	2	3	4	6	10	5	5	11.0	6.0	60
ems_ferrC_2296.pdb	-0.6213399263559304	-1.2323432487763946	9.765142130758917	9.086579313298236	9.261754258069017	16.412279690906903	10.11797255929254	51.70496652283504	106.18296091359628	112.52057917712736	64.68666846434496	3	2	3	3	2	7	11	5	5	15.0	7.0	63
ems_ferrC_2298.pdb	-0.22946117698397364	0.8734112337026849	9.777384290403129	8.781783677590798	9.030507270358624	15.494164056149943	11.186241697281526	41.59842612673997	115.09586637238097	113.71514738188718	34.603125016355584	3	4	3	3	4	6	10	5	5	10.0	6.0	59
ems_ferrC_2299.pdb	-0.7986802627472008	-0.2592591535996251	9.695666179744133	9.356083084163892	9.188305732296826	14.67184707494945	11.18280666532966	59.93372220795648	122.14197089670695	126.11928714404803	45.67865916531939	3	3	3	3	2	8	12	5	7	11.0	7.0	64
ems_ferrC_230.pdb	0.6404065379813225	2.642371266538156	9.921470928699556	10.50546721818676	10.031971286401516	14.11849834132746	8.77679762979538	40.81674982321309	119.38348582372498	118.57982762323036	43.6204446940302	3	3	3	2	2	8	11	5	6	14.0	7.0	64
ems_ferrC_2300.pdb	-0.36209100647899145	3.26934961721892	10.275176216427148	10.171022688171815	9.948490528343747	16.376699742679897	10.802277800048543	49.68340470847451	128.31372672782967	131.41522041619737	42.13274511478256	4	3	2	3	5	7	11	5	7	11.0	6.0	64
ems_ferrC_2301.pdb	1.2962667833305894	1.3695337040317663	10.948535981039885	11.787271621048166	11.18464899173718	14.045873866603342	8.889409151344088	46.12780485566146	84.03545491999212	74.63540220905837	42.0792530201863	4	2	2	3	4	8	10	7	7	10.0	7.0	64
ems_ferrC_2302.pdb	-0.3079543916136377	0.5366831383859042	9.585428219267834	10.433560865796371	9.445645782066872	15.019308544198477	8.480062405401656	43.34607974027133	99.16070196654773	99.24694508731491	50.673195273371874	3	3	5	2	3	7	12	4	5	11.0	6.0	61
ems_ferrC_2303.pdb	0.2890882976238072	1.1879777187601537	9.350507070316807	10.096480218070775	9.051332234777437	15.372448688667678	11.271536700609325	41.34806366378377	138.4127248390794	127.96816029639125	36.76780533980861	2	3	2	3	3	7	11	7	7	13.0	6.0	64
ems_ferrC_2304.pdb	-1.0850523744819072	1.1398057977417235	12.846405792488907	8.69651594318093	9.973614804573097	14.074161607514823	9.49603964658447	59.084702553718266	119.08174653298438	105.1758148755326	56.32146919039916	4	4	2	3	3	7	10	5	5	11.0	6.0	60
ems_ferrC_2305.pdb	0.2779200449240076	0.005376601990862361	11.496468233151374	9.752134993010982	9.80637901461646	12.937682933225345	9.455810124332979	62.557582178213856	128.96080175559763	114.79053113156506	39.424344113772975	3	3	2	3	2	6	11	7	7	11.0	6.0	61
ems_ferrC_2306.pdb	-0.34543987257625	1.3512229685749513	9.95912582089152	10.74713723687491	11.012619596483825	15.585072266968549	9.22787375516822	56.433164005006255	119.26369067947363	113.80885688226289	53.110180060474995	3	3	2	3	3	8	11	4	5	11.0	8.0	61
ems_ferrC_2307.pdb	-0.4967076576602009	1.6540814471035634	10.3852056346575	12.636522416579743	10.164419969560607	15.0948585422136	8.903551850482788	45.95458618230031	107.85583310033371	97.72700080227288	48.56050825469097	2	4	2	3	2	8	12	6	7	11.0	7.0	64
ems_ferrC_2308.pdb	-0.7607152851348733	1.7431730589060224	10.790176350778513	9.766489286998743	9.543530271875499	13.616429108250074	10.260343445808733	74.67825767253645	127.11306968456736	112.70742101887237	52.2439962043085	3	4	2	3	3	6	10	7	7	11.0	5.0	61
ems_ferrC_2309.pdb	0.7210444627677051	0.7154579714404313	10.811148250085735	8.763733758757176	9.317231121950055	12.963758901312863	9.873839644265514	51.447702264544134	108.01151466225762	101.53711861916419	40.81793903722149	3	2	3	3	2	8	11	5	5	14.0	8.0	64
ems_ferrC_2310.pdb	0.19231006666277034	1.5429347420263406	9.516092831750562	10.001045534346568	9.199362768745814	16.744166298299955	11.185329334881937	67.37731019578825	121.1272130110238	125.88138775419124	71.07542233338735	2	2	2	3	4	7	11	6	7	15.0	5.0	64
ems_ferrC_2311.pdb	-0.4918283433362698	-2.047278476582283	9.287934563120642	9.274378598032595	9.337404285617279	15.723957378786727	10.139633898141575	15.231865660428442	100.37793592402956	114.33772575487843	19.395229846009915	3	2	2	2	3	7	13	5	6	11.0	6.0	60
ems_ferrC_2312.pdb	-0.43724956059249537	-1.739826738585366	8.747471719745946	8.516780527567446	10.086000953063936	16.568400453767968	10.228776177695371	51.375877353071246	109.83283389624715	120.94779980068108	45.30263372384867	3	2	5	2	4	7	11	4	6	10.0	6.0	60
ems_ferrC_2313.pdb	-0.3238483497051303	0.7861618562057221	10.266685473570478	9.644700194915137	9.391618567594382	14.461520456715466	9.554814233984379	61.71150669654807	113.65428172231788	114.82271675091349	37.0146493789821	4	3	2	3	4	5	10	7	7	11.0	5.0	61
ems_ferrC_2314.pdb	-0.8069453388335102	1.8350946527894965	9.755786563598543	9.306948354822802	10.146857703476053	16.78077430953026	9.58400010473873	39.73033952909789	117.76824668193717	110.29548506687685	37.755535274338506	3	2	3	2	3	7	11	5	6	14.0	7.0	63
ems_ferrC_2315.pdb	-0.3054824128614522	1.0295246337194457	9.084111992063036	8.97133583435476	9.718111775414219	15.732895532838905	9.834707498295026	35.260183702707984	106.05794717811649	117.35189262821845	43.42829609321496	3	3	3	3	2	6	12	5	5	11.0	6.0	59
ems_ferrC_2316.pdb	-0.8016407197722432	-1.7908663429358236	10.30901914269464	9.585313289706193	10.929945062824588	14.403447984171265	9.42706461364825	43.88429248125001	108.59041644823436	96.99379618020124	48.78768483164015	4	2	2	3	4	5	11	5	5	15.0	5.0	61
ems_ferrC_2317.pdb	-0.6853646813116254	-1.3327388561703917	11.036531406374595	9.912591104751577	10.227136346504821	16.131804762332084	9.057175757645208	25.32364273515644	85.07714693750107	90.30091836511268	32.164168233883196	3	3	2	3	2	7	10	5	5	11.0	7.0	58
ems_ferrC_2319.pdb	-0.8110568718679483	1.6188092111191341	11.414842558330461	9.703740124445714	8.982896814471625	14.877162485916777	9.678794300005226	41.5661787913473	105.69276171355891	93.04391994348948	32.642110126822786	3	4	2	3	2	7	12	4	5	11.0	7.0	60
ems_ferrC_232.pdb	0.09088956989248947	1.3475514705118798	10.036976129490629	10.604174815195005	10.644489974156462	16.614043589437685	10.950127892696019	48.22490823087941	124.95341382181688	111.38024779534209	52.25122655237784	3	2	3	3	4	6	11	7	7	13.0	5.0	64
ems_ferrC_2320.pdb	-0.16783502944667406	-1.1548624954643174	10.435252972283681	9.683997813700694	9.729017134883764	14.808644752093926	10.15652632046333	62.27294301715999	127.19854353391932	118.0404074488275	53.06512160464643	4	3	2	3	4	6	11	7	7	10.0	5.0	62
ems_ferrC_2323.pdb	-0.01699957549380097	0.11576022846250306	10.832025246741797	10.367645003478993	9.892861601845294	13.999217187757315	9.980634305564207	56.65598815508321	125.67369209023667	117.26031061335401	54.539880941684196	4	4	2	3	3	6	10	7	7	11.0	5.0	62
ems_ferrC_2324.pdb	-1.37013727224654	-1.6921190139792002	10.0663013557612	10.97578689269653	10.654778932348721	16.5405133891106	9.50374775324042	46.115680592661874	111.55528533718014	109.69136545399157	31.90256457891329	3	3	2	2	3	8	12	5	6	10.0	8.0	62
ems_ferrC_2326.pdb	-0.7729607568516201	0.4967649135628489	11.004680875039416	9.190383418777051	9.196600316843641	12.105467188277432	9.72310159785253	45.23305565661964	94.73952185822304	76.47759601349182	40.42164753189106	3	2	2	3	5	8	11	5	5	12.0	8.0	64
ems_ferrC_2327.pdb	-0.3702136332135561	0.05904777345247289	11.330209151652776	11.285111939041032	10.528207304909422	16.199811419580033	10.473311222256196	2.3001586209028577	52.821905595509165	66.62668633645185	14.51233063044788	3	2	3	3	2	8	13	5	5	11.0	8.0	63
ems_ferrC_2328.pdb	0.4647952850752328	-3.252960264323986	10.57481438404165	8.289646807380617	9.378038169885935	14.185402527034416	10.17904675699399	39.721585663389455	121.68856353266777	117.61216399501228	46.35515644065975	3	2	4	3	3	8	11	4	7	13.0	6.0	64
ems_ferrC_2329.pdb	-0.5847772123144965	0.8840104877615194	10.361734541805848	8.755316722553346	10.067128495256235	16.2174967708405	10.134496428203294	34.02963100591759	105.2459210687415	102.6681721527238	39.54440831193937	3	3	2	2	2	6	10	6	6	14.0	6.0	60
ems_ferrC_233.pdb	1.6578805606007787	3.006143693509028	10.760230235180906	11.37583777276304	9.531510186882933	15.684916514282113	8.383079201833585	41.58737280248742	85.43884609846477	103.35915155733574	45.021638543527274	3	4	2	3	4	8	10	6	7	11.0	6.0	64
ems_ferrC_2330.pdb	-0.8517395796471018	0.3769292963997555	11.176199691373363	8.78385869704122	9.745898656010285	12.492776860286106	9.562655778616646	52.83176689038585	106.20071371237543	98.81090713417404	49.69792262171495	3	2	2	3	2	8	11	5	5	14.0	6.0	61
ems_ferrC_2331.pdb	-1.097834537271582	-0.4068798157732858	10.017190855703603	10.53342891644271	9.771430509204523	15.137020593719042	9.503269556440394	31.408149695210447	98.39472920529356	106.97838949660375	41.160924303402574	3	2	3	3	5	7	13	5	5	10.0	5.0	61
ems_ferrC_2333.pdb	-0.1885116142470777	0.2535160812632093	10.53541218633011	10.331643105151835	11.20885177662784	13.577402027600858	8.697558083616794	40.94663458944548	99.8302996185817	103.35253307243299	51.29539552836035	3	2	2	3	2	7	11	5	5	15.0	6.0	61
ems_ferrC_2334.pdb	-0.9377350164186572	0.9742988710829106	11.98549186682147	9.554535290177103	9.742958600589352	14.212217019263079	8.92100188662445	45.108577349465214	117.07904546809608	98.14053566299782	43.44561982514735	3	2	2	3	2	8	11	5	7	11.0	7.0	61
ems_ferrC_2335.pdb	-0.6393129359002127	0.7372212595546076	9.954216222366249	11.047949323064431	8.076809702475355	15.772049514286696	12.623288596423501	47.21748075947132	116.28835247166555	128.30575915276117	65.79285745933662	2	4	3	3	2	7	10	4	6	11.0	6.0	58
ems_ferrC_2336.pdb	-1.0359422649710028	0.243471093617162	10.544441430086495	9.300491052001913	9.336307015405957	13.712685932741259	10.132446822901437	67.70917351475082	123.4966670303308	111.77090479826605	49.10551136119926	3	4	2	3	3	7	10	7	7	11.0	5.0	62
ems_ferrC_2337.pdb	0.11163116581561852	1.4364014549634323	9.836906024762044	10.552722918456597	10.056344817530501	16.25702351939255	9.332058658400086	39.42641905169252	107.96251025883197	110.84985776296116	57.84509014335844	4	2	2	2	3	6	11	5	6	15.0	5.0	61
ems_ferrC_2338.pdb	-0.1444427946194028	0.4949132223957973	10.982182858231452	8.899830884910127	9.971452075801198	13.170219880472747	9.372979177847721	54.3329549209649	114.46817219316506	109.76341392735755	44.926602394520714	4	3	3	3	4	7	10	5	5	14.0	6.0	64
ems_ferrC_234.pdb	0.8140429907893004	-1.3717351779490992	10.00156315026496	9.57275107829207	10.046223938450087	16.510046791399915	10.50820315909869	19.524801374445502	89.84431398233595	74.81205423132481	33.05599638487439	3	2	3	2	4	7	11	5	6	13.0	5.0	61
ems_ferrC_235.pdb	0.8531268372655331	-0.9413128804299906	10.028589925362187	11.144455940328484	9.003076743528414	14.154274444469317	11.343493599638464	40.53095128247232	126.9256519848169	113.83862566087262	46.59901003452849	2	3	3	4	3	7	11	6	6	13.0	6.0	64
ems_ferrC_236.pdb	-0.550238320423984	-2.3718278972229747	9.810219696700191	10.587865925068277	10.640083257950145	16.787026612639917	11.025724837058466	33.193602088889804	115.76990434280584	120.88138183867052	52.77513294171354	3	3	2	3	2	7	12	6	6	13.0	7.0	64
ems_ferrC_237.pdb	-1.2749696829181292	1.7104399043716216	9.82776132649264	9.938565885326655	9.51565874012378	15.786498275870102	9.584745211028327	41.73990430073214	99.34035573648355	107.29010028048194	46.690817710943975	3	2	5	3	4	7	11	6	6	11.0	6.0	64
ems_ferrC_238.pdb	1.042593508270351	1.6695355059671926	9.772714158387219	11.418442978952328	9.436069428442702	13.70429866022319	10.040779026534226	35.22168444221182	121.8096627044512	103.97207922718627	30.40612588208427	2	3	2	3	4	6	11	7	7	14.0	5.0	64
ems_ferrC_239.pdb	-0.8059368313760528	-0.6565054632668732	9.66470063232426	10.029088564376853	10.244622184552407	14.231978260290763	10.349837113707515	46.972815657396986	123.30936957335446	124.35360959452193	31.179353034722975	3	3	2	3	4	7	12	7	7	10.0	6.0	64
ems_ferrC_24.pdb	-0.5735190392009293	1.372042447521497	11.043886082533668	10.033555273085186	10.23401225740532	14.109879235961936	10.496474846266361	38.783891811721034	110.75758093173759	96.2975992761687	38.17742258773686	2	4	3	3	4	7	12	5	5	9.0	7.0	61
ems_ferrC_240.pdb	-0.13626531089933838	0.4129339400800512	8.528155136134316	13.444424668714062	12.291035301915349	17.261983964981333	9.275430913337612	38.56348416224008	100.28524167523038	120.59844359727366	40.20056977874424	3	4	3	2	4	7	11	5	6	11.0	5.0	61
ems_ferrC_242.pdb	0.4093304944913703	-0.9166247015610364	10.92243904863973	10.931459097170558	9.407299345478279	15.069473168802503	10.578232956410186	57.342782401610414	125.48606612413577	103.5386126085808	44.97533353865463	2	3	5	3	3	8	11	6	6	10.0	7.0	64
ems_ferrC_243.pdb	0.4160259222757576	2.047054091566474	10.62231985862617	9.4470271360889	10.596898774169738	14.663993439847061	10.458034543354698	45.28859663132906	115.65796198485504	114.9409734502053	45.30132448253041	4	3	3	3	4	7	10	5	5	13.0	7.0	64
ems_ferrC_244.pdb	-0.09114504778065992	-0.6916321669477167	10.505781791169746	10.709848664587549	9.687560815872317	15.053837252694482	11.926363905436473	52.929914118087005	133.3643513504417	123.78845422461592	61.968740049450645	2	2	3	3	5	7	14	7	7	10.0	4.0	64
ems_ferrC_245.pdb	0.5554702338950948	0.7470023654334074	10.258162571747375	10.929360081751966	9.941717392538635	15.51844511195297	9.339809414145554	49.618723933877334	99.41096749331778	105.12000234801837	43.98482637267485	2	2	2	3	4	8	11	7	7	11.0	7.0	64
ems_ferrC_246.pdb	1.2845052312640879	1.6882217578256289	10.614559500282331	8.531607565260094	9.351272988895998	16.775346545105485	9.452822402139544	30.1438061382648	91.46366692680044	97.18562053676091	37.37532468030669	4	2	2	2	3	7	11	5	6	15.0	7.0	64
ems_ferrC_247.pdb	0.06080899010380511	-1.5575291127624722	10.802334267676827	12.772125256106992	10.671413268630731	16.305554646446534	9.997721436973642	32.052171504574744	101.12314744412545	79.07370735257545	29.65226860307749	3	4	3	4	2	8	11	5	6	10.0	8.0	64
ems_ferrC_249.pdb	0.3955768263900489	-2.146945898379471	9.880864362100805	9.113079463204835	10.92328283148316	18.334691390452704	13.450375927105673	43.846525058803344	134.87267418397798	139.28832383500855	49.46474521218947	3	2	5	3	6	7	11	4	6	12.0	5.0	64
ems_ferrC_25.pdb	0.6129751161430067	-1.176707383884955	11.550632036137259	9.34554379637697	10.646200053070581	16.133656269813738	9.044985150177903	40.302459637213325	107.22325411983702	116.89811272880998	65.29602669402375	5	3	3	3	6	6	10	5	5	14.0	4.0	64
ems_ferrC_250.pdb	-0.32491524296359964	-0.9150789149769104	12.50737431746363	9.426126627697558	8.836884217993477	16.036346796136957	10.878741071499705	50.16537644618503	109.7551115900225	98.61525195358625	36.34056105940164	3	3	2	3	2	8	12	4	5	11.0	8.0	61
ems_ferrC_251.pdb	1.207489135485161	2.9726369220478337	9.403237753502177	9.91468448602983	10.417047586831332	17.02080084324766	9.705922725141056	36.26897227670096	105.16984737574079	103.00319264305105	54.40906505771087	3	2	3	2	2	6	11	5	6	15.0	6.0	61
ems_ferrC_252.pdb	-0.3024159397799257	1.257489920335373	9.705359616937507	10.802653700644582	9.495784297422418	14.925959615907217	10.969571703780419	57.3881300312666	133.97982162692276	112.76223947274808	47.446010583015	2	3	3	3	2	7	11	7	7	10.0	6.0	61
ems_ferrC_253.pdb	-0.19301643779633892	-1.8585589337587105	9.75090023473501	8.739123143656936	10.282255203991	19.448599557951617	11.319013340068691	25.883440182385336	99.66192817114997	98.95417976485638	50.66063504947593	3	3	5	2	4	7	10	5	5	14.0	6.0	64
ems_ferrC_255.pdb	-1.0124406447714625	-1.4819478013967509	11.110745028715446	10.253423656129014	8.437902396063876	16.732164102683093	11.361989266300196	44.3007503166628	123.64773530881463	110.4758243262213	54.64778158265782	2	2	3	3	4	8	11	5	6	10.0	7.0	61
ems_ferrC_256.pdb	-1.0618269294964076	-2.0199700123853894	8.987270912727068	9.60790407633216	9.937300676016383	17.73129071280135	15.853038612518425	58.74285722577438	130.94528041766424	142.79791100511568	24.951321240617865	3	4	2	4	4	8	10	5	6	10.0	8.0	64
ems_ferrC_257.pdb	0.9243099572283048	2.6705863019638736	9.161831715996806	10.440603436692738	10.294356263379573	13.578737110888836	11.765090176070654	62.27700462138137	139.2399191999754	119.3412879535468	42.66461536600553	3	3	3	3	4	7	11	7	7	10.0	6.0	64
ems_ferrC_258.pdb	-0.2603313001347647	-1.2133563797757232	10.53393890067362	10.178747155696884	8.788289640498274	16.468570699401877	10.658959850661628	49.602102630756946	103.71051697835325	102.05680334772838	46.27578437255464	3	5	3	3	4	8	11	4	5	10.0	8.0	64
ems_ferrC_259.pdb	-0.1406749267933202	-0.45034941196916345	9.050206478035024	10.337494430550711	10.444696245117797	17.444403309006923	10.80915162732711	6.631335241297591	101.25681915929127	129.30428121999446	36.6113940990802	3	3	3	2	3	8	12	5	6	11.0	8.0	64
ems_ferrC_260.pdb	0.7646017180462318	2.2217405795934235	9.394412918384578	9.723508970858253	9.225656336992184	17.02877265460227	10.672606710163294	22.571860170502735	96.20338546636195	105.11243343234965	44.2539309085366	2	3	5	2	4	6	13	4	5	15.0	5.0	64
ems_ferrC_261.pdb	1.8435976304451809	2.8465107909432525	10.993267621899165	10.489095103010566	10.421493156506452	17.276944218542006	9.409425005204692	47.536548605668024	124.47209067294678	113.31699876182688	58.78637339258634	3	2	3	2	3	8	11	5	6	14.0	7.0	64
ems_ferrC_262.pdb	-0.7006569078038126	2.606901221185096	9.278216919468925	9.884645638564896	9.463862878104033	15.791266272888002	8.69910816655761	35.92368422577728	108.63279812735392	107.40229300616083	33.766969253727176	4	2	3	2	2	8	10	5	6	14.0	8.0	64
ems_ferrC_263.pdb	-0.4698766554986424	-1.06076067239202	10.120831760069176	10.916384845726173	10.095248315046499	16.824417477728556	11.47061258150584	60.998234242973204	125.1303844478819	126.86006323544676	37.87807670128048	3	4	2	3	3	8	10	5	7	12.0	7.0	64
ems_ferrC_266.pdb	0.2772081497786919	1.1818876046383793	10.992389526196071	10.59325573605165	9.40326728548469	14.993581758609244	10.777671879932496	59.935621935860496	131.2790838054199	109.79295567352374	50.91368483811217	3	2	2	3	4	8	11	7	7	10.0	7.0	64
ems_ferrC_267.pdb	0.995037795396166	-0.9702936527620404	9.328592233319858	10.903770448403584	9.47609650260554	15.582373549881947	9.799818371735297	20.437698825405462	100.15291087904498	107.65817919942802	54.38461658105497	2	3	3	2	3	6	13	5	6	15.0	6.0	64
ems_ferrC_268.pdb	-0.8771310450510589	-0.13977806901619252	9.72106820244703	12.227096827674716	10.232705903730686	15.45487499981802	11.918042022444814	63.91189349053753	135.1024025913259	123.87329145625992	53.064131692242775	3	5	3	3	4	7	10	6	7	11.0	5.0	64
ems_ferrC_269.pdb	-0.91571118665779	2.1776595769618674	9.862656278980308	10.134372780090215	10.931556232925436	17.270457804723133	10.662990761854058	12.042422779408062	118.71947253430865	124.02379760259396	53.38022824305246	3	3	2	2	4	7	12	6	6	13.0	6.0	64
ems_ferrC_273.pdb	1.2216782250225195	2.332941521138661	11.061124459039748	11.27977806857454	10.588567429857571	13.99416466718568	12.098734103965654	33.85673655388919	134.41397372780335	135.93341038387635	51.35817892656196	3	2	3	3	4	7	13	7	7	10.0	5.0	64
ems_ferrC_274.pdb	0.20363254925511348	-1.3322180832318504	10.587392988838726	8.949060359194148	9.258679031442488	18.33019677091554	10.111820587663498	48.7852050321727	113.23534168826598	113.12278302828015	64.16540079590261	2	2	5	2	5	8	11	4	5	13.0	7.0	64
ems_ferrC_275.pdb	0.06993906459242212	-1.9100401360442785	10.351530976660593	10.04254672161688	9.565825089330083	15.34585496426705	11.060264494556833	17.802786306951795	84.07205841480688	110.5104985455724	16.320599689776724	3	2	3	3	2	8	13	5	7	12.0	6.0	64
ems_ferrC_276.pdb	1.5146476678217062	2.8886487332755384	9.747131201014785	10.311317074453557	9.314883957177086	14.035970564092782	10.633646515014554	53.018893752887436	126.04732130762676	115.71339091596815	38.85377908961583	3	4	3	2	2	7	11	5	6	15.0	6.0	64
ems_ferrC_277.pdb	1.4358034558776758	2.9320903700424905	10.237615893835779	9.429969145775495	8.634761013308042	15.897875032815797	11.114320463480102	50.442481182567754	126.66217286733757	112.55100023684086	48.93221493453738	3	3	2	2	3	8	12	4	6	13.0	8.0	64
ems_ferrC_278.pdb	0.4494118960337927	2.2755930710262278	9.233160970051852	13.082199711007936	11.864031604285447	16.431387697177577	9.829092665838775	35.66639979718821	102.91896926535158	98.94712586422823	53.24289320791155	3	3	2	4	4	6	11	6	6	15.0	4.0	64
ems_ferrC_279.pdb	1.3581696622567134	2.1767523940780737	10.753436826574326	9.615155700850865	10.627002120638672	17.34629934641303	15.115739923869077	74.502182487354	143.0503321870165	126.50476373680658	38.98413811656026	3	5	2	3	5	8	9	5	7	10.0	7.0	64
ems_ferrC_280.pdb	1.364075490520163	2.087153879466946	9.826476018035969	9.23153772472688	11.681871319306396	14.991870429178539	11.181060400142151	38.41786014910763	115.44330045238777	128.00849386988426	52.81953512066503	2	4	2	2	3	8	12	5	6	14.0	6.0	64
ems_ferrC_281.pdb	-0.7146745773084507	-0.2872914597983151	11.14877030733781	10.690689501660511	9.315546498933374	13.221741513312748	9.036837429468179	42.33786873120839	113.69094504778555	96.85241100189846	47.74691152629152	2	3	2	3	3	7	11	7	7	13.0	6.0	64
ems_ferrC_282.pdb	0.155858201512134	-1.1902691307355402	9.960202141046105	10.474515102657612	10.406026265381158	16.216123716406525	9.76726526611115	11.60746668570986	101.82404554785822	108.95124052857884	34.97728545818016	3	3	5	3	4	6	9	6	6	13.0	6.0	64
ems_ferrC_283.pdb	1.5545414911977458	2.0956677391775838	10.191894136594776	10.199372509247404	9.494141457090933	15.000925802283662	10.12551156099783	51.66817747612359	124.9418138544708	114.76865394098942	47.29723976862273	3	3	2	3	3	8	11	7	7	11.0	6.0	64
ems_ferrC_285.pdb	-0.6130804728225535	-1.1121325593317783	10.729207412744575	9.862416906814035	10.03523949291855	14.277014306033127	8.561317562141	37.34557999808126	97.20338497064652	108.94045534256753	42.58628776294603	3	2	3	3	4	6	13	7	7	11.0	5.0	64
ems_ferrC_286.pdb	-0.342456514093372	-0.3776263728542449	10.09066064183984	10.1347377980801	9.220985036031788	15.434154044057523	9.789544182125768	36.45372820350334	102.68402382316977	106.22147052907161	56.316734371711725	3	2	3	3	2	7	12	5	6	14.0	7.0	64
ems_ferrC_287.pdb	-0.4736807829672778	-2.225170740090022	9.592516398437153	9.967677460394723	10.075375248305358	14.78197859686119	12.437971783764384	51.57617291306961	119.52964894839054	126.42314343873849	41.08730003086643	3	2	3	3	5	7	11	7	7	10.0	6.0	64
ems_ferrC_288.pdb	0.5447852063955924	1.862248555066533	10.44154995766476	13.428920862865754	10.8130669807414	13.682472769569108	10.195651723808304	35.39242065876484	100.56659984548378	97.62485636166164	48.98697011814807	3	4	2	4	5	6	10	6	6	13.0	5.0	64
ems_ferrC_289.pdb	-0.4328430649055989	0.6094032634540668	11.195008646273303	11.710077800766314	10.746621459065372	15.145613329938145	10.059289811425455	32.559458814546424	113.79842363638316	117.14447770437256	38.53610106242125	3	3	2	4	3	8	10	5	6	11.0	5.0	60
ems_ferrC_290.pdb	0.11967580192030547	1.7548695615228442	9.429174041894928	10.98262162835978	10.081770757998491	14.161468588044725	12.527497934271553	25.826902534897744	114.93514921978326	146.22988586935668	45.6556304397403	3	2	3	3	4	8	13	5	7	11.0	5.0	64
ems_ferrC_292.pdb	0.34589315160059675	0.9278563498788304	8.976968107730272	9.215037245116756	9.751993033677206	18.924606216742003	11.279803806605427	8.361522909152706	81.77746368042612	83.44049150374332	24.116731013552336	3	3	2	2	2	8	10	6	6	14.0	8.0	64
ems_ferrC_294.pdb	-0.16437835913262444	-1.2550448892987789	11.631605828865387	10.74370497347283	8.792532215465194	13.977525774550973	9.84855102762287	45.12377167666931	111.26880985078593	104.75836409864509	53.00097034276096	2	3	2	3	3	7	11	5	7	15.0	6.0	64
ems_ferrC_295.pdb	-0.0022612365002132287	-1.2598908434134626	10.81128838238156	11.080817485125346	9.844362415281497	15.260875350035368	11.263646778208274	40.19884525507024	119.71164776955554	102.83856997885835	57.15220495361086	2	2	3	3	4	7	11	6	6	13.0	7.0	64
ems_ferrC_296.pdb	0.6013103516335839	0.1644074655933709	10.016840190460483	10.713686186369278	9.347727098245077	14.99209135044208	12.020842260840135	48.66412429688869	128.83465353624203	122.3790993304348	39.53412879847273	3	4	3	3	4	7	10	5	7	10.0	5.0	61
ems_ferrC_297.pdb	-0.8197120645493435	-1.696109953077959	8.878380880118515	10.285375969457986	9.377878214871066	16.91303248722452	10.244813098013216	47.12085513016025	115.11444753365096	121.4561418671753	43.56048776147237	3	2	5	2	4	7	11	6	7	11.0	6.0	64
ems_ferrC_298.pdb	-0.7355820862403599	0.9330608718341012	9.899412050161796	9.247633460783359	8.950773612592888	16.338327632271444	10.909846363492019	56.21550938794961	123.33444797333468	114.00217333112639	49.799606310529185	4	3	3	2	3	6	12	4	6	15.0	6.0	64
ems_ferrC_299.pdb	-0.02343583504139522	-1.006855191444202	8.90667248540228	10.178320629733216	10.034884464874024	17.586511150357612	10.163006133717323	42.82924851003081	122.40053425256471	112.15971343943896	59.335574656138014	3	2	3	2	3	6	11	5	6	15.0	5.0	61
ems_ferrC_300.pdb	-0.3243381954038114	-0.4051249752100728	11.488836844733143	10.852580245809538	10.17528061642768	18.972510582875916	10.428709722810618	22.797346729516793	78.76629388664708	84.44622752127981	37.54138155658488	3	2	3	2	3	7	11	5	6	15.0	7.0	64
ems_ferrC_301.pdb	-0.3722656233360408	2.4545774688956805	12.066025113661816	12.396258612233762	11.754435711068691	16.81755752155176	9.702788432385628	26.586126673498825	76.48448563150473	81.45193649694818	39.69392897441158	3	2	2	3	2	8	11	7	7	11.0	8.0	64
ems_ferrC_302.pdb	-0.43686190991936463	-1.1001659148521696	9.4464287828309	9.873674896862145	10.835803478812762	17.955513260064013	10.344172555974142	44.861193884814334	117.44803329086884	126.57189859011011	44.71501681100164	3	2	2	2	3	8	11	5	6	11.0	8.0	61
ems_ferrC_303.pdb	0.5268435252788319	2.1544001199614806	11.296363169495876	11.313035347737365	9.767374600796586	14.71432975887425	9.92515575600239	58.854511921031964	123.8194717517168	95.36089378988825	60.78857382834399	2	3	2	4	4	7	11	6	6	14.0	5.0	64
ems_ferrC_304.pdb	-0.4489312629411825	-1.9077153536543883	10.83880677469496	10.118315680391994	11.368659525047338	16.2115966070679	10.655506223884027	23.05383288807685	106.92922400977338	130.82948420176126	58.78949640293733	4	2	3	3	4	5	13	7	7	11.0	5.0	64
ems_ferrC_305.pdb	-0.9160972578411509	1.5728418185427289	11.281240715111041	9.48516688150505	9.874170710720195	15.968832087928321	9.292523006248986	43.83055457557361	109.78784612130225	111.7814353235771	41.68288474599583	3	3	3	2	3	7	10	5	6	12.0	7.0	61
ems_ferrC_306.pdb	1.8184923073577144	3.3299333478525712	10.615918839225378	9.617524568723496	10.72182003719518	16.6102058902019	9.187326062748918	19.302909633180885	90.290719702097	90.36644100662274	37.975752298302766	4	3	2	3	4	7	10	5	5	14.0	7.0	64
ems_ferrC_309.pdb	0.8678829433495229	-0.13568041801884467	9.776998055228345	8.544603252907166	11.44970060987248	17.852781268194597	13.376092336515905	22.331835492778552	111.51441999874332	149.19815590099324	57.88914998567595	4	3	2	3	4	7	10	7	7	12.0	5.0	64
ems_ferrC_310.pdb	-0.8642495690024766	2.2073253273746185	10.263112639459445	11.444015259037426	9.713640724168872	13.74222907386853	10.21047839272305	48.55314458919664	132.50476318542837	112.17246992927326	46.1875942363169	2	4	3	3	4	8	11	6	7	11.0	5.0	64
ems_ferrC_311.pdb	-0.8117521332408734	-0.08031313056139114	10.975026478667582	9.752349243656516	9.472098753481324	15.846202609686715	9.761177530663193	48.67440277103415	113.52686700525827	115.74172366250946	32.998928024838115	3	4	2	3	3	7	11	5	5	11.0	7.0	61
ems_ferrC_312.pdb	0.6325001806814121	-0.9243536865446818	11.165887646633461	10.529254322183078	10.74235385143883	16.867789648758272	8.280740407866888	35.24918357373518	99.34852459494022	106.38038799154745	42.34327859332954	3	2	2	3	4	8	11	7	7	11.0	6.0	64
ems_ferrC_313.pdb	-0.6627115584758118	-1.276314712002221	9.6094717241579	10.6448228607566	10.491297123181088	15.626618276432874	10.758087465197825	38.00827383773439	120.97616115628236	107.75889149536442	34.591493723433665	3	2	3	3	3	6	11	7	7	13.0	6.0	64
ems_ferrC_314.pdb	-0.5668682642902291	-1.1414522881296292	10.28342570044714	9.94780741308409	10.440123698449268	16.41511474957325	11.699607525403243	39.174959813201085	117.26938477016878	128.53608465462753	49.569001898003364	3	2	3	2	4	7	13	5	6	11.0	5.0	61
ems_ferrC_315.pdb	-0.33912073074869903	-2.4535268987939447	9.096891701149849	10.231373709937326	8.619163371641308	15.74638706965014	11.613880930924973	29.53145741320127	113.26053514334475	124.20158407041755	46.17961844094676	2	2	5	3	4	6	11	5	6	14.0	6.0	64
ems_ferrC_317.pdb	-0.4409297339155622	-1.6042845078331218	9.205397209173599	11.690601532807834	10.581576846817397	17.568106594046952	9.42657463721925	26.628852210284947	97.89777410731578	95.31382079999402	42.655180218625695	3	3	3	1	3	8	10	6	7	13.0	7.0	64
ems_ferrC_318.pdb	1.4231387114008252	2.3315919779577117	11.255661384115871	9.360699239757144	9.03126188702545	14.383618866835352	10.066316834673936	23.886166456571083	95.92250394462239	83.32610735495058	26.875789554034963	3	2	3	2	2	7	11	5	6	14.0	6.0	61
ems_ferrC_320.pdb	0.5614246329400578	0.10529909543075493	10.537527087265742	10.121451087207586	10.355285815140364	15.280139544557533	9.633339280835688	42.902677117897895	96.12294914839194	109.77047505538714	50.07753501195005	3	2	2	3	3	7	13	7	7	11.0	6.0	64
ems_ferrC_322.pdb	-0.7472083434875707	-0.9284483429772814	10.74539735714072	10.275943147165956	10.568718881508348	15.592471447285446	11.286766227575772	18.60798425444696	127.3861869097052	114.77679960893425	46.49055340745618	2	3	2	2	3	8	13	5	6	12.0	8.0	64
ems_ferrC_323.pdb	0.0768577888412179	-1.3145537646161405	9.755399404143107	10.118623524997524	9.601538845319448	17.17255396841743	11.659877345745745	36.472340654976044	129.76300256568152	104.12098644003859	49.093801990953544	3	2	3	2	4	7	11	6	7	13.0	6.0	64
ems_ferrC_324.pdb	-0.4877135613238184	-0.14908659223990672	10.503989666894308	12.74711073171712	10.530931816043202	15.57371571472984	10.049319755112572	31.201503443166715	101.32182670365233	85.37721369379133	44.515817958860474	3	3	3	3	3	6	11	6	7	10.0	6.0	61
ems_ferrC_325.pdb	0.9156952305549104	2.674543113405518	11.264144434524832	10.752843985882162	10.33040765132238	12.94048001824121	10.913743763482307	52.11158861426334	121.10617617580739	107.26809976755935	29.668236006186316	4	3	5	3	3	7	12	3	5	14.0	5.0	64
ems_ferrC_326.pdb	-1.0168840606785106	0.8461305743847599	11.144669670480265	10.644734609472726	9.297918441552287	16.687745710120545	10.22763306558801	47.70861100205517	110.67708183997956	107.98388202436311	58.05760944229038	2	2	3	2	4	7	11	6	7	13.0	7.0	64
ems_ferrC_327.pdb	0.8096793696049684	1.8542312835209465	9.884200801193995	10.042263009290716	10.091937883105286	16.615705837773927	10.438719388861252	8.994467097385614	109.77450337616288	97.46326211343708	36.73556595865102	3	2	2	3	2	7	11	5	6	13.0	7.0	61
ems_ferrC_329.pdb	0.43368187301753897	-0.6797681452618103	11.259553100798476	9.733360357282692	10.015424610971602	19.457057874864677	9.937335588931083	30.6099222822897	104.3276187426275	111.87093886227949	41.50407545258111	3	3	3	3	5	8	12	5	5	11.0	6.0	64
ems_ferrC_331.pdb	0.5720005993963548	-0.7908107079142865	10.228107847900864	9.293590864138574	10.904026101857967	17.092327602059417	9.848553418166206	21.05032176033748	90.39107150020313	94.90555285353521	43.23519551873578	4	3	2	3	5	7	10	5	5	13.0	7.0	64
ems_ferrC_333.pdb	0.8298671448102505	1.42633974542957	8.624759702771756	9.748034646874547	11.351729090710762	18.119915442614523	12.647258357117035	34.39691292005235	113.40960637629435	144.64807389741503	65.5061793962099	5	4	2	4	5	6	10	6	6	12.0	4.0	64
ems_ferrC_334.pdb	1.3687274240651501	-0.6712311230999181	10.655629064753748	9.506125206179199	9.021761981268776	16.029808413352157	10.84802875981392	47.68042335355141	114.6626977880166	100.20477394628348	41.4115132110384	2	4	5	5	3	8	10	6	6	8.0	7.0	64
ems_ferrC_335.pdb	-0.4870523836970969	0.05771588731087249	10.16859133984671	9.979954519036689	10.51676189842821	15.365067733344207	10.370264835374769	9.354036161073932	122.3041001094103	111.84782407798703	45.67651200985957	2	2	2	2	3	8	14	5	6	12.0	8.0	64
ems_ferrC_338.pdb	1.4982044315555865	1.533454994531157	11.556832304012243	9.540327310791012	9.874163205453605	13.257315626843619	10.60360218035514	54.76423594111418	119.3858417083443	109.26607959878815	43.994369442870415	4	4	3	3	3	7	11	5	5	14.0	5.0	64
ems_ferrC_339.pdb	-0.631993838170125	-1.2523713904761962	9.765862749400508	11.993617975985286	11.234419772979393	16.28065578224661	9.817320171391138	22.189343760887663	82.54137391776584	98.45293095609966	42.17924403937759	3	3	3	3	3	6	10	7	7	11.0	5.0	61
ems_ferrC_34.pdb	1.0504203428780254	-1.3748346771510025	9.792478822545394	8.882953118755045	9.470992152356596	13.647011029851514	9.0870341947561	41.317523776548924	108.54411358337384	112.38441730219047	46.27329085595864	3	3	3	3	2	6	10	5	5	15.0	6.0	61
ems_ferrC_340.pdb	-0.6837434812377007	-1.4647825364265727	9.37604861515946	9.251935146167469	9.456156577066615	15.900463751063649	9.709248528112829	39.98599059396712	100.12405105054673	120.01501598770821	56.7999587865465	3	3	5	3	4	7	10	6	6	11.0	6.0	64
ems_ferrC_341.pdb	-0.7697691695180278	0.5422384542431697	9.868743494825802	11.132090648266598	10.794610944828172	15.886314840767822	10.61115031888626	42.07027072742483	121.80313273954823	127.55935084323824	41.86766276794078	3	3	3	3	4	6	10	7	7	10.0	5.0	61
ems_ferrC_342.pdb	1.7226569402425196	0.6395578124371784	11.902563813533797	10.054756804505775	10.389265154121968	14.661710388855276	11.084309303650546	19.23351409364743	79.02092499219889	71.78015740926668	34.09115478710906	3	3	2	3	2	8	10	7	7	13.0	6.0	64
ems_ferrC_343.pdb	0.5443679847597728	-0.9717336778259156	9.007560712325692	9.941332218921197	8.74393888235586	14.855805201789842	10.974695059638838	45.97053441681821	127.42821170026406	118.28013198918967	49.14226631142472	2	2	5	3	3	7	11	6	6	13.0	6.0	64
ems_ferrC_344.pdb	1.1130258787475424	2.8145272420882415	9.170163661588616	10.787022674189084	9.470349936941345	16.47201201599556	12.43050761498161	61.51974946625586	120.49807453789946	135.472749292914	33.979168990884624	2	3	2	2	4	8	10	7	8	11.0	7.0	64
ems_ferrC_345.pdb	-0.10325100124425636	1.6849339973092805	10.14483875693936	8.67900220130619	9.818589833193965	15.467763850496361	11.079037062412834	22.59608926451554	117.82491996965506	129.3049092971263	43.48513317052428	3	4	2	3	3	7	12	5	6	13.0	6.0	64
ems_ferrC_346.pdb	0.02376194935577022	-0.24213446744150666	10.092372381627275	8.531700692124641	10.582506036169121	17.43653414862962	10.686276385574578	32.667238162432774	93.90651209374066	103.96816179043267	46.62975534310363	3	3	3	2	2	7	10	6	6	15.0	7.0	64
ems_ferrC_347.pdb	-0.056621976899655875	0.76822115046376	10.470940343763447	10.302522264484754	8.980775278678479	14.337078985972004	11.800333728755302	51.327315003517086	117.76234938843643	113.42741843817862	46.513116021010404	2	3	2	3	4	7	10	7	7	10.0	6.0	61
ems_ferrC_348.pdb	0.0962563435112301	2.502552899127832	10.569608963953403	8.727962661156695	9.519309065570807	16.515557156095344	9.312383999554113	31.554686881804614	95.56113159673541	102.36192469081524	35.09365985830261	4	2	2	2	3	7	11	5	6	15.0	7.0	64
ems_ferrC_349.pdb	0.8216622494561421	-0.8661889290028835	10.217796662268078	10.264385987520935	9.418954960815846	16.478286808329038	8.915144518215126	55.64753274724076	117.46836888769516	121.99012925611322	40.57742094460833	2	3	2	3	4	8	10	7	7	11.0	7.0	64
ems_ferrC_351.pdb	0.3474225704002088	-1.815527400944416	12.107625261683642	9.634315613472497	10.100859859437705	13.851032065765892	10.33692618056494	40.422595697147536	101.34589633361337	100.58929653805579	41.811978702444414	3	3	3	3	2	8	10	5	5	14.0	8.0	64
ems_ferrC_352.pdb	-0.8649234039661334	-0.5911749054955452	9.99171940845952	10.133256115385622	9.897388125662248	16.40218251924706	10.03428995620905	45.33503244608494	113.36565034861589	115.16961894828295	46.79525495697431	3	3	3	2	3	7	10	5	6	12.0	7.0	61
ems_ferrC_353.pdb	-0.2735050042561466	-0.2447607493904184	10.648273735294982	9.291030899415002	9.349837541371835	16.140969758812734	9.449112366418225	47.3100965507725	121.9674438702216	107.58431852171313	46.22740859739672	3	2	3	2	2	8	11	5	6	14.0	8.0	64
ems_ferrC_355.pdb	-0.23769580102838914	1.7662355027779937	10.453641407556406	10.507013548014644	9.823952594125881	14.33788524887823	10.135619908520644	51.04585474347603	117.48151488909362	107.74421889628529	48.24050379351252	2	4	3	3	4	6	10	7	7	10.0	5.0	61
ems_ferrC_356.pdb	0.45819050119979204	3.192408357781834	9.531117564620239	8.289311386357728	9.81799586779297	19.139853790832483	11.813974579129855	24.040565027637374	98.04124345612631	96.23151305642327	52.21847065527838	3	3	5	2	4	7	10	5	5	14.0	6.0	64
ems_ferrC_357.pdb	0.5424146204167734	1.8269733864176017	10.639762279772249	9.920303523480325	10.189052714039667	13.228424388199329	9.419435827800388	52.613394072728084	108.13118017347242	84.24770130816644	35.60509874920132	3	2	3	5	3	6	11	7	7	11.0	6.0	64
ems_ferrC_358.pdb	-0.2920469629552064	-2.1852449917170977	9.645021907624084	10.910336104374306	9.133940173409021	15.213965071289373	12.417559940831783	69.40223407718007	132.67529931556138	124.60986610541123	58.62568591156822	2	2	3	3	4	7	11	5	7	15.0	5.0	64
ems_ferrC_36.pdb	-0.23787850767738275	1.0077857169525637	10.742710492798556	7.838393097440329	9.513087311172967	17.00919597978955	10.778788172686983	46.986026033343975	109.09497818187096	103.41414819176882	69.40769805780863	3	3	5	2	4	6	10	5	5	13.0	6.0	62
ems_ferrC_360.pdb	-0.4126265885657843	0.136964921347485	9.922140742599748	9.2362948958323	8.706365574729405	15.777404415171116	11.018087854040767	60.46546261947518	125.81875536288094	106.17404871666814	55.98957190710354	3	3	2	2	3	8	12	4	6	13.0	8.0	64
ems_ferrC_361.pdb	-0.12721122404380614	2.6022651258448586	10.487470621923709	10.282600228325304	10.089707290762474	15.258952039886474	10.631671600625825	68.19753961008692	121.67219943674996	117.50674011457893	46.45251647775513	3	4	3	3	3	8	10	6	7	11.0	6.0	64
ems_ferrC_362.pdb	0.1893131865207344	-0.25090184470921634	9.227279852744761	11.051272074106146	9.401344642556454	18.06823603552681	10.987014005069943	42.79619946760849	115.09391972906727	132.2041334494552	54.15996525451676	2	3	2	2	3	9	10	7	8	11.0	7.0	64
ems_ferrC_363.pdb	0.8121585711021302	2.080885768030356	9.53382396685465	9.380630552500186	10.733262921935191	15.219876290059728	10.562451801191804	28.64159599720097	101.72240005717627	115.4226010711486	51.142752910327594	2	3	2	2	2	8	12	6	6	15.0	6.0	64
ems_ferrC_364.pdb	2.5646298691974483	3.1629476337191806	9.448882581537479	10.906393531747746	9.330756128567606	15.954353940387591	10.249079328247573	4.44491271063319	83.78456386000074	86.34726931258517	46.43708781290506	4	2	3	2	3	6	13	5	6	14.0	6.0	64
ems_ferrC_365.pdb	0.4600407957968605	-0.23412068628229574	10.012109423450333	10.279534071137133	9.53984606038437	14.937471032211386	12.169524126960853	62.041156217464355	125.74735184804902	112.5407034067586	32.02770556898187	3	4	3	2	3	7	11	5	6	14.0	6.0	64
ems_ferrC_366.pdb	1.3295253981152144	1.4314395801143092	11.036222958919394	10.582658046356356	10.548173965852516	16.2095530667875	11.240964717359788	8.582173038769627	62.240636999371624	77.39949000834343	26.358767236047665	3	4	2	3	2	7	12	5	6	14.0	6.0	64
ems_ferrC_367.pdb	-0.7746992624824423	-1.1760344497287951	10.983142316381967	9.382865691223833	8.950801880583365	18.302812868462574	9.126685842872526	43.46626253372107	115.95663335921957	109.99445454278757	67.1503199968023	2	2	5	2	4	8	11	4	5	14.0	7.0	64
ems_ferrC_368.pdb	0.30724899326281385	0.9871853664706276	9.59502457617212	8.903021479092933	10.113591124049998	14.509121572747206	9.806841792187974	51.32917746431474	108.05339236193534	113.28569177071034	40.84403569939425	3	2	2	3	3	8	11	5	5	14.0	8.0	64
ems_ferrC_369.pdb	-0.25356380691381697	2.255741937040596	9.638999777032511	9.502737591540752	9.886008548230453	15.113076852603792	12.325024778551196	49.491642557651744	117.31307470775846	126.6306511531408	42.4540403182445	3	2	3	3	5	7	11	7	7	10.0	6.0	64
ems_ferrC_370.pdb	-1.313229553961828	-0.6884092864963579	9.875917227874917	9.104358292796435	9.273197785748517	15.005977119060287	9.446446640551923	32.792754871983796	98.4445226992001	110.6147520094235	54.217419729224225	3	2	4	3	2	7	12	4	6	14.0	7.0	64
ems_ferrC_371.pdb	-0.6739049935312562	-1.0395169319465445	9.739222220503885	10.665773212771413	9.98430734618429	15.278044194055166	13.330191422876549	26.63059697899058	111.7477410015769	142.14948758413803	52.95728839840744	3	2	3	3	4	8	13	5	7	11.0	5.0	64
ems_ferrC_372.pdb	0.5517042972430489	2.085655972488885	9.267823315947766	11.021770097856333	10.528583385539099	17.938134839139302	13.8765426986966	38.43853215597882	122.33221016712073	134.98726903965286	37.95558729549814	2	3	2	2	1	8	10	5	8	16.0	7.0	64
ems_ferrC_373.pdb	-0.1398450556975252	-1.1462854650720613	9.470439027907473	10.88994803996449	10.995786076791621	15.852201826987638	10.58253957197239	7.829758604529321	98.34109917221599	125.49456469483158	34.19576751568364	3	2	3	3	4	6	13	7	7	11.0	5.0	64
ems_ferrC_376.pdb	1.5503868515266188	2.923259011201515	9.621061168090646	11.914927323926253	11.826648195025031	17.25030356080727	10.861649401922225	30.351123848774066	107.8236643967727	134.39710196938913	51.60078911753773	3	4	2	4	4	7	10	6	6	12.0	6.0	64
ems_ferrC_377.pdb	0.08048384361038866	0.5205063161947111	9.557951355706692	9.201037049649718	9.964501003594346	15.161217749911742	8.716512452312827	60.5690042200035	110.84432971032565	108.09970839123551	45.74257128508074	3	3	4	3	3	6	11	6	7	12.0	6.0	64
ems_ferrC_378.pdb	-0.6933796179189947	-2.2570943208257344	9.89914527517838	11.526791699669687	9.96261215621589	16.43250975476595	9.691196952838082	2.4597471747769086	89.00394680282618	86.7152869191072	43.23820660002785	3	2	2	2	3	8	13	5	6	13.0	7.0	64
ems_ferrC_38.pdb	0.02750595625025003	-0.7561583844499656	8.606470493163272	11.054013998648783	9.297303877816654	16.663623377767117	9.82971383523674	66.55564236478841	125.00601491903456	113.68760171368322	52.34378600869747	2	3	3	2	4	8	11	6	6	11.0	7.0	63
ems_ferrC_380.pdb	0.5048428468404768	0.1824873641347816	9.282984951907816	10.660308742526942	9.940368866049118	14.467387652667705	11.294658036648368	46.014640382935646	133.28088230677545	126.58323528959801	48.19553276576571	3	2	3	2	4	7	11	6	7	14.0	5.0	64
ems_ferrC_381.pdb	0.6022388413543232	3.147057823167252	9.50358212899906	8.328332566931639	10.041788661154243	16.560083993252462	10.628899983454428	22.93428473647879	108.67326752310369	116.78691122939631	43.53457122950149	3	2	4	2	2	7	13	4	6	15.0	6.0	64
ems_ferrC_382.pdb	0.3599374643693429	2.7824243180577097	10.510069829977095	9.410931269908525	9.08429316445425	18.16190549798658	9.753733751846752	52.20219358522454	117.62138944404386	108.25210073943575	59.958574399969635	2	2	3	2	3	8	11	5	6	14.0	8.0	64
ems_ferrC_383.pdb	0.1999637655716928	0.4905583471520642	10.0847593001698	9.643367991356156	9.948368901778279	16.288034495739183	13.287881328214924	61.08572615814803	139.11505565192334	128.51360758322306	35.31349112628837	3	4	4	3	3	8	11	3	7	12.0	6.0	64
ems_ferrC_384.pdb	1.0401816413227047	0.49329326553513	9.279187135256572	10.232987458804047	10.367362281453177	15.612909116176915	9.558649418952688	41.35133998487364	90.22645334748495	104.63836714540807	56.00564158827245	3	3	2	3	3	6	10	7	7	15.0	5.0	64
ems_ferrC_385.pdb	1.1305906398094343	-1.2998080748833476	8.764325563190607	11.991858375164378	9.647768876993162	16.244675121370975	12.66283991181372	26.990240621963956	127.13316246273	133.69699333329922	28.643772384098757	2	3	3	3	3	7	10	5	7	15.0	6.0	64
ems_ferrC_386.pdb	0.8255053535236959	-0.3345769942518255	10.538489691630978	11.23650141836768	10.19261210094733	14.260289439511174	10.184419403377117	48.77041513289969	94.0798395213485	84.11001819698639	45.5354439606717	4	2	3	3	3	7	11	7	7	10.0	7.0	64
ems_ferrC_389.pdb	0.3617666861851098	2.083178071752249	10.558019386315499	11.4277591062471	10.503863453398008	16.950379971781953	10.741728672990698	32.69417972180665	108.96271347347391	113.29045951654989	58.35700348594826	3	2	2	3	3	7	11	5	7	15.0	6.0	64
ems_ferrC_39.pdb	1.1888494867316002	-2.1405182014043227	10.861069281484781	9.041733339047585	10.0789244053564	17.958310245058634	11.717567936654705	46.49042046146599	117.34170283924861	110.6933331743981	60.86569376728105	3	3	3	2	4	6	10	6	6	13.0	6.0	62
ems_ferrC_390.pdb	-1.195234102632666	-1.13213974911459	9.369538410090605	9.99949703351416	9.275568560833447	15.752004368758552	12.15205843258017	44.77528213048441	127.94219939682175	120.82764843351592	40.107624688896514	3	1	3	4	4	7	11	7	6	10.0	5.0	61
ems_ferrC_391.pdb	1.0963817250672714	0.6795078327793906	9.922585478137515	9.91748094413875	9.247071193778591	14.782034677310639	12.155478364229042	38.14573108886269	130.78794660986975	104.74917936344801	50.67896787247581	2	2	5	3	4	7	11	5	5	13.0	7.0	64
ems_ferrC_392.pdb	-0.3266174011628393	1.586595178093723	9.203490436985472	10.090618113642584	8.460689013917264	17.744610651626452	12.740296679293019	23.399098864748357	101.74744837995539	79.13272835510402	34.52770166431516	2	3	2	2	3	9	11	5	6	13.0	8.0	64
ems_ferrC_393.pdb	-0.7240783406320929	-0.7460296308386565	9.935252852579739	11.57452451190401	9.580942860795945	15.487567254414104	11.472649817718654	49.16215175055986	114.94482210439963	120.38010847366985	49.43720501236366	2	4	2	3	4	7	10	6	7	10.0	6.0	61
ems_ferrC_394.pdb	-0.2760688304347048	-2.0347112681380466	10.923706053170761	10.695883186449038	10.007933967067508	15.901390360189978	8.907653279522156	61.4219735994326	116.18768046098556	115.18634681609184	42.89398712450526	2	3	2	3	4	8	10	7	7	11.0	7.0	64
ems_ferrC_395.pdb	1.3718748776350012	0.6571750598309224	10.967731469019956	9.56568696291054	10.187484746386183	14.040379518533543	9.341516640094618	43.97263520555173	101.44291935392478	91.89287858034325	41.79435276222297	4	2	3	3	3	7	11	5	5	14.0	7.0	64
ems_ferrC_396.pdb	0.8695750365426802	2.207772658138381	10.627781141903712	10.53272651728584	10.040413057028786	14.385047128345944	12.317365365867506	51.7944054104409	131.82190363217498	124.4552756269861	52.630344931148514	2	3	3	3	4	7	13	7	7	10.0	5.0	64
ems_ferrC_397.pdb	-0.028877534322781964	1.6929619834167893	8.998065451648989	11.525814079636513	11.093579423163854	15.845787128718166	11.053954352094188	40.18033219328949	118.4225526693318	129.76343363033433	43.24126003262554	3	3	2	4	4	8	11	6	6	11.0	6.0	64
ems_ferrC_398.pdb	-0.3077416697156356	0.3611883187507555	8.836417178981412	9.743160153949546	9.072210001989824	15.652276756114432	8.681405840389877	31.852456885472524	109.62042846263694	113.25860159685102	40.435555864602854	2	2	3	3	3	7	10	7	7	15.0	5.0	64
ems_ferrC_399.pdb	-0.1078786981030214	-1.7530707313330367	10.875114143005646	8.636171419927939	9.402319655015303	16.773552146808075	9.551415953755384	31.133803720710524	89.83781148465232	91.68965283911795	36.22542524434822	4	2	2	2	3	7	11	5	6	15.0	7.0	64
ems_ferrC_4.pdb	1.001496326286155	1.749962018252011	10.813557643785176	9.728234437733825	9.173545033387693	13.869493977591416	8.697093269081977	41.34534790527315	98.87990078179193	104.35630573689716	48.49784163100912	2	2	2	3	3	7	10	7	7	15.0	6.0	64
ems_ferrC_400.pdb	1.2959234226070742	1.9299866341278975	11.762553316802109	12.229078097173828	10.150639037367316	14.90558024552776	9.967999587015427	55.70918734111665	117.87116047966376	101.14438024197553	55.26986619396652	2	4	2	3	4	7	11	5	7	14.0	5.0	64
ems_ferrC_401.pdb	-0.4420059809245627	0.9257133344199728	8.86044135914796	9.674824958785589	10.150496916029896	17.59147689756689	10.265460732858084	32.44462564103269	102.64937613227534	116.76191541523688	31.098305411242738	3	2	2	2	3	8	11	5	6	11.0	8.0	61
ems_ferrC_402.pdb	-0.4451220387605195	0.551888371151695	9.297212525618278	10.097515070436188	9.756549771223122	17.32452408442718	14.421406789965147	59.954673578070675	139.90163834219086	143.45136843649703	26.39963530297162	3	3	2	3	4	8	11	5	7	11.0	7.0	64
ems_ferrC_403.pdb	-0.203604090171418	1.1881356365501272	11.213622867415742	11.129278373916957	10.610785034660697	16.86649355001741	9.351403732078436	29.414814654943864	95.34175096015875	88.74411381982435	37.38803676442767	3	2	2	3	2	8	11	7	7	11.0	8.0	64
ems_ferrC_404.pdb	0.23957798843087474	0.6347678968952473	10.34841372842689	12.256253764597991	11.700957581563808	14.99174765859167	9.320558351300637	30.341142755716607	106.31808255491354	111.26225006551101	43.46102761067837	3	3	3	3	2	7	10	6	6	15.0	6.0	64
ems_ferrC_407.pdb	-0.056949805323551136	0.9730429578112192	10.00651590951577	10.174654978445611	10.633479300611373	15.986038026596137	11.326805114814134	39.605742614391126	112.37426897381032	114.63464860057424	42.134125843317854	3	3	3	3	2	6	10	7	7	14.0	6.0	64
ems_ferrC_408.pdb	1.2516000692421567	0.7812366701171833	11.43930159786795	10.331451659634858	8.963675190795287	15.419103856922037	9.94042164891411	37.004187525432464	111.2166552306989	107.15165132793133	55.44042545542727	2	2	3	3	3	7	11	5	6	15.0	7.0	64
ems_ferrC_409.pdb	1.15892222215364	1.4530697617711448	8.757467509130107	10.205836107462561	9.631577730089393	15.835972330475016	10.402167103237035	44.144342206565554	112.97087283692538	114.5544270852987	52.94022123484614	2	2	2	3	4	7	11	7	7	14.0	5.0	64
ems_ferrC_41.pdb	0.05866338290456333	-0.8045564399503732	10.36536966493797	9.906924406796675	9.2830469405997	17.465557864452226	10.347094440345948	40.88416661255964	109.31872841847498	111.43035535371715	55.36431490946288	2	2	2	3	4	7	11	5	6	14.0	6.0	62
ems_ferrC_411.pdb	0.1932222790071909	2.099172723166129	10.938344455464811	10.206245749049932	9.87561326528917	16.21952146965023	11.221689799366008	32.621835329591576	120.23905430646529	112.4449063164457	54.57760485657972	3	3	2	3	3	7	10	5	6	13.0	6.0	61
ems_ferrC_412.pdb	-0.3703994183240907	1.4856198070312896	10.950722672027796	9.262727167524691	9.386229643709155	15.957558756608893	10.707726534323063	45.17775615613654	123.92698604907756	117.73932361172217	42.91833707748052	3	3	3	2	3	8	10	5	6	13.0	8.0	64
ems_ferrC_414.pdb	1.3111943800665784	1.4317647383177927	11.322780348777698	10.898600553001693	9.541674600433385	15.752873133266133	8.109940587773885	35.93182344963571	90.07398198731079	90.38541604809461	55.62168263940713	3	4	2	2	4	5	12	6	6	15.0	5.0	64
ems_ferrC_415.pdb	0.8241101212546298	0.7569848352147426	10.20562367455468	9.899190400304846	10.222834010653134	17.63339039593988	10.44299027803047	50.083417655391926	132.81957632506933	117.71611458552745	48.40599501176485	3	2	3	2	4	8	11	5	6	13.0	7.0	64
ems_ferrC_416.pdb	1.020377830355579	4.339642561176766	9.968118644644651	9.581448061599465	10.55640258925578	14.651792878733122	11.49472689346605	74.5036384582777	138.275359550271	116.52903636159986	32.03994601856837	4	4	2	3	4	7	11	4	5	11.0	6.0	61
ems_ferrC_417.pdb	1.1990873726706448	-0.4711663151057514	9.6710335823534	10.023280300587333	8.995670812486557	15.283047949477135	10.515808138686854	11.966860219982822	78.9025526872437	105.88497145265566	22.213751605115	3	2	2	3	2	8	13	5	7	11.0	8.0	64
ems_ferrC_418.pdb	-0.6835550656564476	-2.5051288328367587	9.99700717430284	13.305652856962714	10.971492069933436	14.245087842988001	9.25097951384724	8.223074371699008	94.39200105863145	85.15196138616257	45.67452612205147	3	2	2	3	3	7	10	5	7	13.0	6.0	61
ems_ferrC_419.pdb	-0.6332469997356891	-1.6551265492372451	10.075180701946117	10.08651409421662	10.44770969875319	16.39833919317507	9.620907652409345	23.453368838957065	91.89357709755097	89.69721243310713	40.14215599324801	3	3	2	3	4	8	11	4	5	13.0	8.0	64
ems_ferrC_420.pdb	0.2876694053690228	2.644491283284901	9.477943950327818	10.104491179726997	10.20752985130945	16.55850287843701	10.461161326315862	38.446247577059786	102.4550208584991	92.00435563127431	48.31664112319106	3	2	2	3	3	6	11	7	7	15.0	5.0	64
ems_ferrC_422.pdb	0.31410144772318377	-1.6150602856916634	10.457619974478535	11.297335285338638	9.446612629528808	14.537668142504135	10.617345534820288	43.60556747416018	128.38767776170917	121.85180310878451	47.67797324429739	2	3	2	3	3	7	11	6	7	14.0	6.0	64
ems_ferrC_424.pdb	0.6738827153583553	-1.64015081725595	10.632490998421117	11.521359936331306	9.826727629446816	15.451396501934706	10.644514005116626	62.85195340868776	119.90575844046145	118.23165464565916	40.954543778084116	3	4	4	2	4	7	10	4	6	11.0	5.0	60
ems_ferrC_426.pdb	-0.25138882351759056	-1.5263335444426112	10.701615847856894	8.417393388164239	10.452960926667826	16.938375323061475	10.954107625480601	24.573227591589706	106.85879131730645	118.11855583558224	47.843249190594314	3	3	3	3	2	7	10	6	6	14.0	7.0	64
ems_ferrC_427.pdb	1.4389659608890517	1.7844099297601959	9.817082183452836	10.640682903362798	10.232416492924086	15.718760621839266	9.782284826204892	17.623878302245195	89.37613516729569	88.23878426209622	32.769183412117386	3	2	3	2	3	7	11	5	6	13.0	6.0	61
ems_ferrC_429.pdb	0.4409105731838632	1.7710998241268745	11.074451716351225	10.3381826175379	9.685116763913898	15.684703150873377	10.017102945949588	50.71836479301243	112.20295382617226	99.77762584337476	47.96824471550348	3	3	2	3	3	8	11	6	7	11.0	7.0	64
ems_ferrC_43.pdb	1.3805456854214015	3.313673467076081	10.428096119466993	8.302372160959893	10.195723291580443	14.935348353956797	9.631435424202282	59.54045099246463	106.76871822609286	127.82713931261017	37.18961828141284	4	2	2	2	4	7	11	6	6	11.0	7.0	62
ems_ferrC_430.pdb	-0.10043077875322644	-2.8987897700064305	10.982870769450747	10.39216265656196	8.6034637755974	14.513833511151946	11.009060191008867	56.19198976046758	133.29024761322196	112.92820835609045	35.06306243673629	3	6	3	3	2	8	11	3	6	11.0	8.0	64
ems_ferrC_431.pdb	-0.7135383236119194	0.4262909432223236	11.214404664291811	8.719771622422838	9.652671314010792	16.252066870919087	9.802260548145382	39.87346510072536	109.55149597538109	107.93143178511443	53.97203067035076	2	2	5	3	3	7	11	4	6	14.0	7.0	64
ems_ferrC_432.pdb	-1.1196466557987717	-1.7588243200276472	10.765415988885437	10.294160881781465	10.499118997500373	15.42121790553522	9.870872116484941	21.391729790128117	95.22402636344026	97.53702322907003	37.76020084745112	3	3	2	3	2	8	10	5	7	15.0	6.0	64
ems_ferrC_434.pdb	0.7701272641954187	1.4618118797082835	9.322988897299336	11.902429461161386	11.226223401520825	15.482781229269966	11.544574034837035	42.11647609419817	99.763030220647	100.79518006293604	45.0896805176864	3	2	2	3	5	6	11	7	7	12.0	6.0	64
ems_ferrC_435.pdb	-0.8053490883354134	1.7017623948486709	9.407177332076973	8.300145309828027	10.040628742524067	16.061737577978068	10.441851767245451	36.54497537352972	120.13436702237607	130.29625561863728	31.51854577224785	3	2	3	2	3	7	13	5	6	14.0	6.0	64
ems_ferrC_436.pdb	-0.7527306900007951	-1.8374128220706225	11.426916259300045	9.368790216991727	10.035836230728357	17.768749188498052	11.587587175572295	34.060872461229025	86.48966452806621	97.08853230911949	43.067555725284464	3	3	3	3	2	8	10	5	5	11.0	8.0	61
ems_ferrC_437.pdb	0.4427333756238636	2.8976286475326605	10.088829969657857	10.281987747877361	11.546001178221843	15.552995458851504	11.213782524928362	18.52824069402228	98.21926791288169	115.80602161669853	35.593386323928925	3	4	3	3	2	6	12	5	5	15.0	6.0	64
ems_ferrC_438.pdb	-0.4064430273095844	-1.7154040434104327	10.79911977225716	11.003946502464974	9.846665443414265	14.408115588681415	10.038526759296277	51.614380108773446	117.1430779836752	109.7043695967722	35.229419892172686	3	4	3	3	4	6	11	7	7	10.0	6.0	64
ems_ferrC_440.pdb	1.0337735943745026	2.082792084325484	10.62338752442879	10.005969609957825	9.081219362413924	15.1265690992077	9.805683736343436	36.12406037032574	112.76627976698917	118.56998392302849	39.91118062352835	3	3	2	3	3	8	11	6	7	11.0	7.0	64
ems_ferrC_441.pdb	1.074305449748545	1.4561121723493762	9.292297994157439	10.976709980357654	10.334072672008746	15.222806676966549	9.28876434710315	42.37178965563243	106.08287035571506	104.63593116787455	51.180543297020535	3	3	2	4	3	6	11	6	6	15.0	5.0	64
ems_ferrC_442.pdb	-0.29480266117685555	-1.629089444476698	7.961012682316515	10.819285587320449	10.933057397635853	17.004379734546827	11.205611337228351	32.44277836148109	105.866808439949	103.42259384727592	32.28010843782566	3	3	2	3	3	6	10	5	5	14.0	6.0	60
ems_ferrC_443.pdb	-0.18955568583095592	0.2725634400223045	11.338414580936075	9.948873907633969	9.888050093477027	14.087308365688592	10.687548623935216	48.94059791767294	117.78578999389276	112.73250222211955	52.529135279641274	3	3	3	2	2	7	10	5	6	14.0	6.0	61
ems_ferrC_444.pdb	-0.02858135616677644	0.7325807245608966	9.559430055687598	9.624166884463294	10.169786812787725	17.30083781548679	14.444952526113285	66.89219516379747	131.0659246411085	132.8893142355911	38.50842669589229	3	4	3	3	3	8	10	5	7	12.0	6.0	64
ems_ferrC_445.pdb	1.35832963034715	1.4841112018593976	10.301926331110447	11.681283077169713	9.102934529437494	14.372644111057399	10.382772237969135	30.58151425765458	127.75442897592853	115.85240650397886	47.25155070753381	2	3	2	3	4	7	11	6	7	13.0	6.0	64
ems_ferrC_446.pdb	1.261900235143829	1.7629473060811731	9.264516525671722	10.530124677795486	9.240973466874195	15.42812761407162	9.843846351817982	18.137393128492445	81.99591502913664	100.6500129587529	51.65482910939025	4	3	3	2	3	6	11	5	6	15.0	6.0	64
ems_ferrC_447.pdb	-0.5532429165752552	-0.9497891957810424	9.285514841633544	10.294064565793342	9.805922353424425	14.612739846990822	10.651004361866283	65.09499069989903	121.37885724503371	118.13579888207512	59.316321966855995	4	4	2	4	4	6	12	6	6	11.0	5.0	64
ems_ferrC_448.pdb	-0.8543710892455613	-1.7614137991078422	10.582795557831862	11.881976356841637	11.24540612005748	14.463740344883469	9.076963439527685	41.78825435401532	84.03822907431686	86.26461898050198	39.73271179984677	3	2	3	3	4	8	11	7	7	9.0	7.0	64
ems_ferrC_451.pdb	-0.5161493254857716	-1.832293043520476	10.955003943572951	10.165894075992405	9.16870044605315	14.854385847255347	10.714077778773273	28.608345865546635	114.02329482256644	103.97898422719902	47.89890915695398	3	2	2	3	2	8	11	5	7	14.0	7.0	64
ems_ferrC_452.pdb	-0.4817309214193018	-0.9798275505201792	9.375449663249498	10.624760195411474	10.983851619360227	17.790252285560126	12.229410217586125	9.513489062736333	84.71244595266681	121.91519390835201	44.02338150218628	3	2	3	3	3	8	10	5	7	10.0	7.0	61
ems_ferrC_454.pdb	1.0094924339451965	-0.6439952412625367	10.314461011400823	12.022103748381662	11.599045627873148	16.138944889725014	9.706556310722311	37.92225172049894	88.94303450781348	93.72127852451337	45.63012646905874	3	2	3	3	3	8	11	7	7	11.0	6.0	64
ems_ferrC_455.pdb	-0.5140032415168204	-1.8496513873929077	9.777161666864263	10.65097783871085	10.758131113086087	16.444999152908817	12.296258153160737	35.8092043008372	111.63845457903382	139.85886964061933	50.95252592407007	3	2	3	4	5	8	13	5	6	10.0	5.0	64
ems_ferrC_456.pdb	0.6972390501937644	1.6434371686860059	9.269301109336967	9.664171170137374	9.95337933638006	14.313402596168391	8.985142443933645	48.682619817089	108.40655950541733	101.4736074789817	46.69265377301148	3	2	3	3	3	6	10	7	7	15.0	5.0	64
ems_ferrC_457.pdb	-0.5492577976381421	1.0845012254460358	9.590815003503536	9.715734895481901	10.213469324604057	16.92521702530633	11.81648598569316	39.3660521818499	113.9697093686691	124.72577111848823	39.711281352422404	3	2	3	3	6	7	11	7	7	10.0	5.0	64
ems_ferrC_458.pdb	-0.4346309708832316	-2.2387698710174844	11.283772726275181	10.6878607531169	8.980046109365375	14.296093558697304	9.45309573108444	43.53917294944826	101.97944968809873	105.14079204819548	58.09315687245326	2	2	3	3	3	7	11	5	7	15.0	6.0	64
ems_ferrC_459.pdb	1.7788384279702123	2.958779267158848	12.21541333412297	9.74604314478445	9.088783571265532	15.599783049681909	10.660230295986533	34.44566515967407	92.6283796835255	100.76354770218964	45.58851389686537	2	3	3	3	3	7	10	5	7	14.0	7.0	64
ems_ferrC_460.pdb	-0.772603299576646	-0.9035408377929616	8.086282242267265	10.131830679497973	9.025496588595205	17.580722308038425	10.10858181231168	51.404111210440284	114.82052484147846	119.99106397727532	45.33956891202837	3	3	2	3	6	6	11	5	5	11.0	3.0	58
ems_ferrC_461.pdb	0.9415134995518752	1.139602498570396	9.528815409437986	10.91683775659825	10.336189260581271	16.221243116478124	9.912519116414188	6.994256620952395	113.47635892854267	119.75352392486856	45.30874474183426	3	3	3	3	3	7	12	5	6	14.0	5.0	64
ems_ferrC_462.pdb	0.11442278592915855	-0.2620251278358003	11.12962212190463	10.788696871868162	10.923684320043623	14.786777167378437	9.473054281356543	9.909680650708781	89.8902513990853	93.84301577058234	47.707028873220196	2	3	2	3	3	6	11	5	5	12.0	6.0	58
ems_ferrC_463.pdb	-0.7302046386377414	0.1748675132720403	10.269830351500708	9.697062770069437	9.704427170952783	15.209133440610143	10.288576971091903	46.57732817558927	118.261704364571	127.0224919894389	42.47215124910364	3	4	2	3	3	8	10	6	7	11.0	7.0	64
ems_ferrC_464.pdb	0.13774880541179768	-3.058135345219351	9.307518417558711	8.055709091693908	9.40880285955657	14.904622011028412	9.310313017353982	46.310343555467405	109.39448720034936	114.7845187762701	41.92649276834696	3	3	2	3	3	8	10	5	5	15.0	7.0	64
ems_ferrC_465.pdb	-0.6703976453101829	-2.3468589138442946	8.925871203183892	12.149544614980643	11.613310460397887	18.15141994852658	10.702409887941714	33.237185344409156	106.32148699023746	102.0836504244734	51.66832554874168	3	2	2	3	4	6	11	5	5	14.0	5.0	60
ems_ferrC_466.pdb	-0.4647806007743207	2.1040688266139953	9.299816658379708	11.686313862739878	11.578599050473331	15.18231511544906	9.558569590736873	11.722700047170488	92.26399239191383	118.30576988951924	34.256040536926236	3	2	3	3	3	6	13	7	7	11.0	6.0	64
ems_ferrC_467.pdb	1.4937781691836218	2.8789254097522736	10.336671743623265	8.975029536092233	10.162058836894094	13.847903283883664	9.701362721304106	33.96089353572569	103.69872859694219	103.2113831454049	45.46363717544788	3	2	3	3	2	7	13	5	5	15.0	6.0	64
ems_ferrC_468.pdb	-0.15041495741375208	1.857618676467789	9.185513402708233	9.469631190309013	10.80948086395299	16.12285775200944	9.853192327280963	8.62907542942881	85.69889290474184	101.86335667223773	24.341611917476747	3	2	3	3	3	8	13	5	5	11.0	8.0	64
ems_ferrC_469.pdb	0.8642963515865674	-2.559058312107979	9.184653747253858	11.234112395762512	8.827370168614774	16.95369078331734	12.15862112871917	29.622735460089935	93.50846503262945	118.72902077966373	53.47357905589891	3	3	3	2	2	8	8	5	8	15.0	7.0	64
ems_ferrC_47.pdb	1.5021451535854489	0.4011409850004211	9.813265687522167	8.676027604604988	9.711529025131366	13.740732093783816	10.46165821638059	26.108617749928023	113.29651668376673	110.17066014918133	48.575568965622416	3	2	4	3	4	8	11	4	6	11.0	6.0	62
ems_ferrC_470.pdb	0.8121686967295134	1.2004697624932288	8.466560929624146	9.970735208739617	9.96238914771169	15.131965046318124	10.098968540736077	48.216184721714185	115.09171484907783	117.44522212188848	40.557486352988306	3	3	2	3	4	7	11	7	7	11.0	6.0	64
ems_ferrC_472.pdb	0.8306374453442398	1.1072465496017705	8.71788861438755	8.881835902448124	9.276067952967592	14.978612092301907	9.862416224911039	34.12013026894562	96.0026111731974	119.2143349116015	28.999618437072847	2	2	3	3	1	9	11	5	7	11.0	10.0	64
ems_ferrC_473.pdb	0.4486496837008613	-3.504277362237244	10.20613441832221	8.62417209336474	9.063718451068459	14.374584343701157	9.131431750728835	52.14328709435331	107.93176539376272	106.174080930633	58.72857210792669	3	3	3	2	3	8	11	4	6	15.0	6.0	64
ems_ferrC_474.pdb	0.6000556375435576	-0.6438447231874141	9.14059851135763	10.434791585788187	9.93256174470928	15.321905599635521	9.799491921439179	14.997574887567449	103.71198845630015	103.88543285580731	37.37108625029473	3	2	2	3	3	6	13	7	7	12.0	6.0	64
ems_ferrC_475.pdb	-0.6988839033292679	1.9816619574568344	11.127613144629471	10.02332197290145	9.203450954641411	13.04209971761517	9.825729424634215	25.313708546940052	109.69231075415011	103.07515659163148	43.68433960577162	2	2	3	3	3	7	14	7	7	10.0	6.0	64
ems_ferrC_477.pdb	0.5719990770363421	-2.1096460123807366	10.515366553154996	9.059935457275612	10.343065651578216	17.693761616802178	13.182971428703018	50.71151148227226	104.60095711065415	115.93424877076987	54.47661004654298	3	3	2	3	3	7	10	5	7	15.0	6.0	64
ems_ferrC_478.pdb	-0.6566845201691877	-0.21183706639239014	9.754691359427584	11.231213480340928	9.800882231698745	18.53452215271316	11.761615047642291	67.95981100171174	134.29684150987185	128.91323034503702	64.35577361092194	2	3	3	2	4	8	11	5	8	11.0	7.0	64
ems_ferrC_479.pdb	0.9997070524295708	-0.07851970564855341	10.487238133908207	10.784267595839834	10.570571306493184	15.14307894446658	9.998472847853122	52.63267704505525	125.71161609093816	105.09821107510824	50.96163538444945	3	3	3	3	3	8	11	7	7	11.0	5.0	64
ems_ferrC_481.pdb	1.6770419489078283	3.261429196142386	10.251291689299146	11.39729589070825	10.249183613084224	16.742972589325863	10.332062527730043	3.6844130234822026	92.49500811172274	90.15400925255115	42.9416231534591	3	2	2	2	3	8	13	5	6	13.0	7.0	64
ems_ferrC_482.pdb	0.8727586728136107	1.0207192890644687	11.373933576665557	10.08304227611085	9.91320546011683	16.3821997828769	10.335244857875319	35.52071343834198	110.89864277019889	113.42994353891724	68.57201429109925	2	2	5	3	4	7	11	4	6	13.0	7.0	64
ems_ferrC_483.pdb	-0.023153434094384768	-2.552190920042193	9.555254265256654	10.481166264118453	9.881783699664219	16.444211484910237	10.190143845122243	11.573165101662024	103.68490680792108	115.00670394144356	32.20927299890489	3	2	2	2	4	7	13	5	6	11.0	6.0	61
ems_ferrC_484.pdb	-0.8471340009116957	-0.3000162588434732	10.60015715306348	9.80438313666793	9.621546736630291	14.677509057262847	10.134864548909093	31.100207726926502	113.06228778644099	113.57419536456355	41.46912069018613	3	2	3	3	2	8	11	5	7	14.0	6.0	64
ems_ferrC_485.pdb	1.3384661853636308	1.8955763190991208	9.610745564293508	9.588537763360685	10.348578839872198	14.861810901696257	10.160643780733624	33.592387581956466	110.2403452290266	108.25868001935142	38.194422649259636	3	2	3	2	2	6	11	6	6	14.0	6.0	61
ems_ferrC_486.pdb	-0.17419687166588024	-0.6570697748631039	8.288940910050263	9.588332070571797	9.446153649384373	20.655777516037514	11.999647605038325	29.572499296272536	106.16319239500045	107.70320408927168	54.74054987270414	2	3	2	2	3	9	10	6	6	14.0	7.0	64
ems_ferrC_487.pdb	-0.3913344815605445	-0.5366868541067862	10.463236721141937	10.786772786867573	9.149363157457833	13.038422775787804	11.439704383154607	51.36028181613733	139.1373778478285	102.36132540283015	43.08847937074871	3	3	3	3	3	7	11	7	7	10.0	7.0	64
ems_ferrC_488.pdb	-0.3394492804816438	-1.214824324501956	9.30372729146914	9.02255866773541	10.493376943230777	15.149115506358779	9.27787168172886	46.71472647344418	106.21348740081692	115.61277379010981	44.77177892540221	3	2	2	3	2	8	11	5	5	15.0	8.0	64
ems_ferrC_489.pdb	-0.7441696383685952	-1.4292886055652274	11.564118742342183	9.639967169031236	9.124227122763758	15.43887671626404	8.35646079225529	37.29723852011328	90.33543758830966	91.56548045717136	53.71319520914821	3	3	3	2	4	7	10	5	6	16.0	5.0	64
ems_ferrC_490.pdb	-0.4308986445544336	-0.883089764800994	9.9118552687988	11.436254982389215	9.687109022074422	14.635079824175886	12.594459979875834	62.424927493473454	127.60800983070021	129.3415966819516	54.900971183242845	2	5	2	4	4	6	10	6	6	14.0	5.0	64
ems_ferrC_491.pdb	1.287258301940997	1.3538292839511654	9.975306558892195	9.406787203221214	9.989151895928615	16.141888945411655	9.994908881264056	15.334072090177655	96.63602700668172	105.50905996338174	50.4343002180401	3	2	2	2	3	7	13	6	6	14.0	6.0	64
ems_ferrC_492.pdb	1.617626218598211	3.1300694154500217	9.920279326471988	10.363741561180706	10.477813875902529	15.307392406439515	10.836557364761424	8.085428513310571	108.24304616100696	121.76601913875632	34.59721959297115	3	3	3	3	3	7	12	5	6	13.0	6.0	64
ems_ferrC_493.pdb	1.441844035309	2.6165280672029363	9.997027382156757	9.254078014671544	10.557546921764514	15.46406766379082	9.806958060972464	19.002133565356363	98.14122165367432	109.05209382860679	45.30722899833962	3	2	4	2	2	7	13	4	6	14.0	7.0	64
ems_ferrC_495.pdb	-0.6627985277098608	1.0098619481117503	9.665310488919753	10.939262134756882	10.942257138144974	16.04514527747093	10.041973475605449	11.352049306679321	82.48812547066305	89.51387761291373	36.66498802144233	3	2	3	4	4	6	13	6	6	12.0	5.0	64
ems_ferrC_496.pdb	-0.3382201260341713	0.4268411258631121	9.821551723216047	9.407897803973006	9.872314932679162	20.51151494163755	12.944399758596576	17.381101022664414	98.18933575879446	77.52624685003214	58.20221025531602	2	3	5	2	3	9	10	5	5	13.0	7.0	64
ems_ferrC_497.pdb	0.28208051195122263	-2.1092785637732168	10.169724537340645	12.644409760443551	10.057539978108462	17.483629959514985	12.808066275036976	23.351111866480768	120.15544139625948	127.63389301362572	48.02548499792494	2	3	2	2	2	9	10	5	8	13.0	8.0	64
ems_ferrC_498.pdb	0.6109960333046347	-0.33996748666156235	11.035463005640784	9.235334282454184	9.134552386881012	14.936128948738892	9.561925578318734	14.275687461672435	92.623653043491	86.80305259572755	27.786969500543847	3	3	3	4	3	6	14	4	4	14.0	6.0	64
ems_ferrC_499.pdb	0.08745138745134735	-0.12896077347033516	8.802096580599496	9.368402177962666	10.600601791420992	16.62030163662802	10.973728170367998	1.3496895535092797	112.01865264584384	129.6376494926765	49.94313939124962	3	3	3	2	3	7	12	6	6	11.0	5.0	61
ems_ferrC_50.pdb	1.219960341258566	0.3531265554728469	9.720368015083086	8.85295622829828	9.585965594959177	13.756262072174517	10.477841874797939	24.977030895021077	96.21877636034979	103.36435033644996	41.708982063121695	4	3	3	2	3	8	11	5	6	13.0	6.0	64
ems_ferrC_501.pdb	-0.16705019618290015	-1.2006458209476425	9.869693675240715	9.949389026467902	8.972516244435917	15.013897721999653	10.977213969451642	44.14355359115508	129.84399984884442	117.53311132724605	48.61078101882157	2	4	5	3	3	7	10	5	6	13.0	6.0	64
ems_ferrC_502.pdb	-0.7356831361556546	1.4039304119421416	10.665509435544699	10.708664472278263	9.613554610082927	16.526884023281045	9.490944983570289	48.00906674327132	113.74355417987728	112.5980238345874	51.16393376361206	2	2	3	2	4	8	11	5	6	13.0	8.0	64
ems_ferrC_503.pdb	-0.27030247880897496	1.0341856767851303	10.904148884283675	11.905693397605111	9.64173420251631	15.366676138788828	9.599465959972278	42.202371025123924	92.22509543602125	85.550523470751	34.70476696321635	2	3	2	3	4	8	12	6	7	10.0	7.0	64
ems_ferrC_504.pdb	-0.7718771954593499	-1.6515225573399164	9.746461973475714	9.974208126118437	9.822621294807082	13.334723249025423	11.889661248668908	74.95315234892954	144.795609632547	131.22112321774603	46.23233455509427	3	3	3	3	4	7	11	7	7	10.0	6.0	64
ems_ferrC_505.pdb	-0.5663893045332612	-0.6645788607755667	10.98501350681454	10.976396011999169	9.65060713683362	17.71462167728504	10.808584618103465	17.903658884355156	80.04708581935893	84.2759702177504	36.07138533670795	3	2	3	2	4	7	11	5	6	14.0	7.0	64
ems_ferrC_506.pdb	-0.9278918396544861	0.8771363951985636	10.27373277414029	9.979578284748738	9.475535935227933	12.875128660328016	11.015550682557818	54.21789735802939	120.45099887989515	107.91603602483693	46.79306168076064	2	4	3	3	3	6	10	7	7	10.0	6.0	61
ems_ferrC_508.pdb	-0.1857188173769184	0.4887319903747282	11.47381115600735	10.864204093259659	9.109993365283545	14.25287768549838	9.953753643168431	42.128340015316034	102.08815419478015	104.50441102984446	46.887512734312395	2	4	2	3	3	7	10	5	7	15.0	6.0	64
ems_ferrC_509.pdb	-0.0947285044167182	1.0405673210725934	8.83982428570967	11.000835892182678	10.708108584304949	15.879059011128108	10.288873627208497	35.13273448414933	97.80163572043092	110.02301929788399	37.767953747088725	3	3	2	3	2	6	10	7	7	15.0	6.0	64
ems_ferrC_510.pdb	-0.4104789454660125	2.179356365528462	9.15959711396623	9.469499738223893	9.620433535680426	18.91046083152459	11.517125687985585	11.553023525160178	86.71563449576956	98.53340833292978	40.63762328268749	3	3	2	2	2	8	10	6	6	14.0	8.0	64
ems_ferrC_512.pdb	-0.6793084442458129	0.7106205707251337	9.606230150664198	11.36295978649926	9.915456681150243	15.19601707593875	10.226995247384323	48.43700631459723	120.23780587375603	124.72458163031446	39.69581414878188	3	4	3	3	2	6	9	7	7	11.0	6.0	61
ems_ferrC_513.pdb	0.6850514579461766	2.3131064436409017	9.817643898964512	9.097510476085167	10.309299650830084	15.796339099372936	11.884287728203219	44.77149371868451	110.33748917405754	126.32553843993333	49.15876854604213	3	2	2	3	2	8	11	5	7	15.0	6.0	64
ems_ferrC_514.pdb	-0.498697586196162	-1.9721030639248704	9.017737674820776	10.546822993205112	9.691174373666806	16.132194170043935	8.710518983517698	38.19588156254209	110.09033224621615	116.97481264630079	42.80570986275478	2	3	3	3	3	7	10	6	7	15.0	5.0	64
ems_ferrC_515.pdb	0.7724416318213585	-0.3538987134954185	11.714389959606926	10.625713395720211	10.199319277236505	12.766237710841644	9.492071591136012	29.3661297241622	88.30549189918301	79.54670230780326	30.26505929912326	3	2	3	3	3	6	11	7	7	13.0	6.0	64
ems_ferrC_516.pdb	0.7117885740834694	2.681664012830882	10.107452281268756	9.191716416924898	10.145827815535803	17.026282161858116	11.010096768534774	34.852646236780906	109.08677692002625	125.31034239194382	31.23180958635349	3	3	3	2	4	8	12	5	6	10.0	8.0	64
ems_ferrC_517.pdb	-0.7483554375521626	-0.15410755242663848	10.236064855400159	10.283387735893974	10.773143453996404	16.17888482416817	10.742096594587542	6.866151456299149	124.62100973265457	112.28291855838094	45.116815757327714	2	2	2	2	3	8	14	5	6	12.0	8.0	64
ems_ferrC_518.pdb	1.2641364007166491	-0.7107041734170991	10.205647097553193	10.131426241184192	9.371353740551879	13.065908379043456	9.82023955571689	32.046832262328266	89.96432017864852	87.62240855629997	42.18748401687668	3	2	5	3	3	7	12	6	6	10.0	7.0	64
ems_ferrC_519.pdb	-0.7949135212315641	-1.1100558956072493	9.57133266252587	8.259089199767862	10.499307536359504	17.295259587359944	13.49649442957317	22.921430203779302	112.08331154903405	140.25247793630436	31.848203749687887	4	3	3	4	4	7	12	6	6	10.0	5.0	64
ems_ferrC_522.pdb	-0.9486507244335208	-2.905011350239268	10.231072938386204	10.40971827148725	10.111918778008883	17.03425535062573	10.229496972016936	32.433280973435465	125.52440090169037	116.6755765687872	49.3492109933777	4	4	2	3	3	6	11	6	6	13.0	6.0	64
ems_ferrC_524.pdb	1.391008553385375	-0.3998152866988044	10.749968920049993	10.441047836368895	10.351785499622139	14.945716985189732	11.83626114076992	36.043550956708714	114.58828332478731	115.94708822526465	43.21412429032804	3	3	3	3	3	7	12	7	7	10.0	6.0	64
ems_ferrC_525.pdb	-1.071897068587066	-1.1825439158362403	10.27479129856737	9.296384818169917	9.698638028667283	15.408599430008051	11.69058384983401	34.26253048116815	104.14336818324772	126.2591379089328	60.84358645258287	2	3	5	3	3	7	10	4	6	15.0	6.0	64
ems_ferrC_526.pdb	0.2519704167444089	4.05599513339281	9.933425914540258	10.249786602193028	10.19719784638278	15.841384519081812	10.544571830564738	37.96303917869342	115.67791199435915	103.92202066316749	45.20082572956735	3	2	5	3	2	6	11	6	6	14.0	6.0	64
ems_ferrC_528.pdb	-0.6961386508825657	0.1809203511371656	10.07025632235491	9.460799328280883	9.941989705788268	16.655013054651892	10.83256527205415	45.47887326876739	127.56028852382762	117.50312523315019	40.84679834525446	3	3	3	2	3	8	10	5	6	13.0	8.0	64
ems_ferrC_530.pdb	2.0081252398625886	1.3477847530982483	10.447310323768079	11.042242106074598	9.920466156231994	14.47558623572999	8.115325064842173	34.28826474139813	90.62299600493051	92.53026711882066	55.62473419853996	2	4	2	2	3	6	12	6	6	15.0	6.0	64
ems_ferrC_531.pdb	-0.5983498461596866	0.20485645452402135	10.209508776931932	9.26536892241224	10.237182383592321	17.204992228583368	11.50108656237859	5.7419792123571725	75.37335855991577	82.10101648544163	24.37391644359307	3	2	2	3	3	8	13	5	7	10.0	8.0	64
ems_ferrC_532.pdb	0.12233144646882713	0.3512924848482577	9.354680878813793	9.291458601415147	9.51830459547488	15.380467609662366	9.846382066702946	37.85031469203652	105.53372933698927	100.75539095555898	49.22827894889038	3	2	2	3	2	6	11	7	7	15.0	6.0	64
ems_ferrC_533.pdb	-0.7885389591853278	-0.824268700764391	9.602029323676186	11.658762270891556	9.472575880814807	16.062254120880773	10.833920537974263	29.636051020391953	118.773003436019	119.44137653928063	30.109365743327967	3	3	3	2	3	7	11	6	8	11.0	7.0	64
ems_ferrC_534.pdb	-0.2674823946640533	1.158046883932918	10.910825599740797	10.850732602199614	9.659353089704318	15.589039342087071	9.127708491256769	27.97882569125424	102.65451665788271	103.4146672662024	41.72704637996468	2	3	3	3	4	7	13	6	7	10.0	6.0	64
ems_ferrC_535.pdb	-0.2727088669252577	-2.1144493911396807	10.492645057648005	10.225787770960958	8.71056550905441	17.690613487418258	10.050896285208921	35.37195782075692	105.54992292452948	125.09131830657354	37.93088118998392	2	2	3	2	4	8	14	5	6	11.0	7.0	64
ems_ferrC_536.pdb	-0.7990753099934135	-0.7963943659500831	9.781580683527974	11.634901071371385	8.916063569856195	15.544476612884177	12.309869388177136	36.155594956450095	139.50933657834904	131.46120681083923	36.203075167546956	2	4	2	3	4	7	11	4	7	14.0	6.0	64
ems_ferrC_54.pdb	0.11081704260784912	0.973054494827917	11.420644650351033	11.573037424707199	9.838286633256722	15.770079957256934	9.572571962089807	27.046460218113324	86.98359328424226	94.84551189374551	32.84636075261811	2	2	2	2	4	7	14	5	6	14.0	6.0	64
ems_ferrC_540.pdb	-0.6904417397662482	-0.9674651605876062	10.06370360357068	11.408368635464626	9.73914875152268	14.272997408042926	13.091629519884771	65.45788703476545	134.16449204411597	123.48926589937558	48.167182037633324	2	4	2	3	4	6	10	7	7	14.0	5.0	64
ems_ferrC_543.pdb	-0.4511210637183586	-2.211429362831693	9.99489663812864	9.100137352246504	9.371801140206196	16.236579432594134	13.158839901503026	62.50737113065388	136.1151855644994	120.40717670903639	31.894133598468642	3	3	2	3	5	8	11	5	7	10.0	7.0	64
ems_ferrC_544.pdb	0.6323820966169471	1.9717067001340634	9.317552539994365	12.72736204832474	10.902138481086453	15.737046363903296	9.994358803074432	36.21179484759207	108.84044260226572	105.0606949846997	36.61031819574493	3	3	2	3	2	6	11	6	7	15.0	6.0	64
ems_ferrC_545.pdb	-1.2332269026056557	-0.4868416760729717	9.876313868203772	8.882991975117385	9.340663459840528	19.736952271822616	11.486904382748312	17.267915903876904	93.09661719263579	80.55737745634977	60.322580051343095	2	3	5	2	3	9	10	5	5	13.0	7.0	64
ems_ferrC_546.pdb	-0.4380027081706819	1.6461231247389994	10.183365097106762	9.934363084893768	11.774933863048517	14.337273623370272	11.092222978297807	25.503896691910725	113.48447857479817	126.29880502735767	50.81788588030781	2	4	2	2	2	8	12	5	6	15.0	6.0	64
ems_ferrC_547.pdb	1.2482637559058622	2.6033941801658704	9.474498829295753	11.08430603344553	10.017756082764272	16.30338037667147	9.971123650305712	2.6144236268836356	88.81771453504966	93.57787598953298	40.840702660793475	3	2	3	2	2	7	13	5	6	14.0	7.0	64
ems_ferrC_548.pdb	-0.3507139723710549	1.1647007216506482	10.770640803969139	11.906984436091372	9.214583566138609	17.444965176460716	10.74948428476592	45.79858648098315	118.63963013170729	118.39533515657585	44.3621986386355	2	3	3	3	4	8	11	5	7	11.0	7.0	64
ems_ferrC_549.pdb	-0.8662249366839473	1.665964539863983	10.361149152492887	11.132865727330852	9.30477437570508	14.30499176176409	9.60482163698462	2.5367576849046385	85.29479839382337	86.87906340750594	20.22613540130237	3	4	3	3	1	7	12	5	5	14.0	7.0	64
ems_ferrC_550.pdb	1.1369423698752454	1.064868623248599	11.285819564388207	12.064574150117359	11.626620029426105	17.29803596658392	9.766619497718906	31.917960502520064	82.2543023868159	85.30718388335289	51.27060853153803	3	2	2	3	3	8	11	7	7	11.0	7.0	64
ems_ferrC_551.pdb	-0.7855746507596342	-3.3117595237013284	9.24142209227773	10.936077700425873	10.02100046256166	16.69254644664463	10.416454764130938	32.74804543830121	110.40768184749466	108.55311001266399	57.48501241563603	3	2	2	4	3	8	11	5	6	15.0	5.0	64
ems_ferrC_552.pdb	1.798880175852266	3.265969556209545	10.66842811351631	11.355762802797024	9.872437990139307	14.923037220749439	10.482021104041795	15.95383922906947	69.92424337031625	70.79554222802979	10.280889962397719	3	5	2	3	2	7	11	5	6	14.0	6.0	64
ems_ferrC_553.pdb	-0.5530228069119587	-1.3448333381212776	9.696459761539462	9.127287896199963	10.513153863399069	16.019611889555666	10.368915491246872	14.995524696538098	79.8692440137442	99.20972678974245	28.519224145608746	3	2	3	3	3	8	13	5	5	11.0	8.0	64
ems_ferrC_554.pdb	0.9240573816013702	0.3678882163564214	10.338002854922145	9.743421321561925	10.209112312661878	13.4336498278418	12.135473648546078	42.89401612958555	125.42971564353122	125.41385116442702	40.81174437027489	2	3	3	3	4	7	13	5	5	13.0	6.0	64
ems_ferrC_556.pdb	-0.8998914398860515	-2.2585185846545834	9.757530062800631	11.526385606716842	8.828444101596709	14.913850497771543	10.637700345611085	36.19369306054409	121.57257349660937	118.43982725800028	45.84766442528297	2	3	2	3	4	7	11	6	7	13.0	6.0	64
ems_ferrC_557.pdb	-0.4698578527898688	0.5234848771552674	8.725484788532176	10.149633256885844	10.430667933310763	15.80214853326021	10.089414608824454	49.76091680938073	123.9405481508902	121.18325351421784	42.66494533403888	3	3	2	3	4	7	11	7	7	11.0	6.0	64
ems_ferrC_558.pdb	0.10281918951608147	1.3119732581499062	9.134300471764732	9.53331247580411	10.303470315889356	16.08299150424651	11.041072114873652	41.31338837690001	110.69715333652513	108.10930958023043	26.552849605748257	3	2	2	3	4	6	11	5	5	13.0	6.0	60
ems_ferrC_559.pdb	-0.2775631582436713	-0.8249025208719378	9.366457166499767	8.001841178727977	8.863285098475595	14.43877237108161	8.577827401480329	46.67868154954209	110.11955495876614	114.14808658528584	40.007562955620344	3	2	2	3	3	8	11	5	5	15.0	7.0	64
ems_ferrC_560.pdb	-0.5589330941222765	0.06938566726486799	10.425518732737796	9.740798035114038	8.989401752112405	13.234654731457168	9.642887116412366	45.209229834734344	109.40429980132313	96.78552219651878	40.65562623545435	3	3	3	3	2	6	11	6	6	15.0	6.0	64
ems_ferrC_562.pdb	0.935774442067934	1.0217618063467768	10.90287094513199	9.691762629118273	9.928230709976871	16.569618582940198	10.061896534340264	44.33448486073945	110.3920659743959	125.92544237079514	39.08506277215521	3	2	3	3	3	8	11	5	7	11.0	8.0	64
ems_ferrC_563.pdb	1.3487328118625617	2.3579417950176342	11.129700480503251	10.226810600209724	9.465970339272706	14.913557713211464	10.633935970978126	47.702698005813765	117.30287833226447	106.91428143583676	60.92936318778994	3	2	2	3	4	7	11	5	7	14.0	6.0	64
ems_ferrC_564.pdb	0.0672958730063982	1.3920086430886554	10.30407754260815	9.215289527270897	9.139350355937319	14.847497248962847	10.042508041788544	30.899190298360953	117.45649145998873	103.4666241725972	41.6820189035003	2	2	3	3	4	7	14	7	7	10.0	5.0	64
ems_ferrC_565.pdb	1.6631931854673843	3.3419086720402897	9.743499921742702	8.677804445749956	9.304618206231154	14.648721513890077	9.374333609344387	50.62432492409986	106.82761861703202	108.44139863623374	46.814997475356286	3	2	3	2	3	8	11	5	6	15.0	6.0	64
ems_ferrC_566.pdb	0.8907611786446483	-0.17716716516707368	10.154786151852072	10.564891905567768	10.153230182705299	16.74801245338455	9.94054112747574	15.797145818997183	101.31512056898838	119.58856930765931	39.59214019081982	3	2	2	2	4	7	13	5	6	11.0	6.0	61
ems_ferrC_567.pdb	-0.2388174316623497	0.15387219300388807	10.264976572291848	9.881957702975074	9.421578348960233	14.789316039621617	9.419904585328572	45.26833608259206	109.7424133261414	100.77422552524918	39.94152229881619	3	3	2	3	2	8	11	6	7	11.0	8.0	64
ems_ferrC_569.pdb	1.0000670781659895	2.48632419089125	10.059962232345272	10.330360943362825	9.989571334518258	15.584626512534932	10.180511410102042	41.12579976878845	101.73354823174057	110.22411711075526	42.154678673706975	2	2	5	3	4	6	11	6	6	14.0	5.0	64
ems_ferrC_570.pdb	1.5895139816411796	-0.5382083397596036	9.529243458267626	9.496666492453478	9.456727564249928	18.27683390555514	11.263480007755247	40.78266090007039	111.81680265011445	105.13397366520834	51.978159752883734	2	3	2	2	2	9	10	6	6	14.0	8.0	64
ems_ferrC_571.pdb	0.16574015153003815	1.6794489789872933	11.013982624276931	10.264294340061001	11.673379395782089	14.367502846071998	10.306980696153586	18.156197930089927	90.80902599326191	99.53556522656069	47.52322705425603	3	2	3	3	5	7	13	5	5	12.0	6.0	64
ems_ferrC_572.pdb	0.20739937423529675	2.4216631596719354	12.026980317653484	10.922492215836298	10.8839894723301	13.399325829865598	10.688773950470672	49.84277375919674	113.87954751861817	104.92125616607028	47.36408698022323	3	3	2	4	2	7	11	6	6	14.0	6.0	64
ems_ferrC_574.pdb	1.179116443778366	0.2308670493544319	9.651023299315105	10.132674914553057	10.434436629256629	15.185067045174252	10.07016020885779	29.274619044196378	108.124547401662	101.6199857724354	34.66877090843386	3	2	3	2	2	6	11	6	6	14.0	6.0	61
ems_ferrC_576.pdb	1.135732716448289	3.334283643968869	10.85559485477459	12.083095107307214	9.448976550902444	14.459653405548671	10.871180872473442	59.630517501111186	131.39787714680602	121.10313387861078	45.91826659059217	2	4	2	3	5	7	11	5	7	13.0	5.0	64
ems_ferrC_577.pdb	-0.2572942137089458	-2.1299414488914956	10.436576429269289	11.624730987794095	10.923879485154206	17.112933596446645	10.182664799412601	26.0832461945792	124.8470978107568	111.81714883235479	34.34280175764577	3	4	4	2	4	8	9	4	6	13.0	7.0	64
ems_ferrC_578.pdb	1.862322319304012	1.354143884926862	10.09178007468641	9.638871391344987	9.575290499161538	13.817948808424669	11.930360924274531	35.8151883142373	97.93107212013402	106.41836268089101	45.06893672747657	4	3	5	3	4	7	10	6	6	9.0	7.0	64
ems_ferrC_579.pdb	-0.3610342531004692	-0.7417106207981073	10.647611204537416	8.983977204445711	9.706889204465966	16.880028098286992	10.270897848734837	34.74087996460402	105.46418157252359	111.55142696497367	39.24972005023186	3	3	2	2	4	8	12	5	6	11.0	8.0	64
ems_ferrC_580.pdb	-0.4969811012823819	-1.4045524265758904	11.417184580381454	9.826882747757903	9.954092906575035	16.56085178951609	10.966968315354986	31.58927060970734	86.92542104245044	75.25927677195011	40.09534599689172	3	2	3	3	3	8	11	5	5	10.0	8.0	61
ems_ferrC_582.pdb	1.2640406717126431	1.5661553788367195	8.997003565022002	10.486094682363877	10.209974525042288	15.27662217889054	12.22244370558019	48.97849311206362	128.32505988479107	135.6247230557154	23.04936785739713	3	4	3	3	3	8	12	3	7	11.0	7.0	64
ems_ferrC_583.pdb	-0.058636530163073075	-0.917508105934432	10.164620938956654	10.628586133695721	10.562941751774872	17.24637357795193	10.682801408508793	20.00528467489625	111.49959593022959	115.29725452573481	53.80763658170681	4	3	2	3	3	6	12	6	6	13.0	6.0	64
ems_ferrC_584.pdb	1.5947043993198011	2.5990551361043317	11.182060961054303	11.784374526458105	9.001853793291374	13.237280931739509	12.513440575935888	69.00322514273229	138.65186794208591	118.61170099545778	56.08881403614533	2	3	3	4	3	7	11	5	6	14.0	6.0	64
ems_ferrC_585.pdb	0.8063835666977741	2.261284685930087	9.3952110076722	12.12789140212757	10.746744658769453	15.61461561699315	9.14598349330177	41.62372487867717	102.10124805113627	102.04170729529318	50.95911942090729	2	3	3	4	4	6	11	6	6	14.0	5.0	64
ems_ferrC_586.pdb	1.1356914164578888	2.6928231017688837	9.548191336764306	10.345025716966289	8.731583804105933	15.910044715204169	11.954637075331586	73.9159004731559	132.37021928184453	126.3714856466042	49.517557793704164	2	3	2	2	4	8	10	7	8	11.0	7.0	64
ems_ferrC_587.pdb	0.8235445026966021	1.2798156268730692	9.933471144871374	10.171250245147913	10.063863107007833	16.468618881551215	10.533129046881793	23.060817582583372	95.93788809172585	76.52631419393748	39.53574393294735	3	2	3	2	4	7	11	5	6	13.0	5.0	61
ems_ferrC_588.pdb	1.2201190486126403	1.4283142181382502	11.31432554778454	11.96159642054168	10.585266887603794	14.52821165593173	9.399741661044741	43.94655707412774	92.78096137045893	84.28085991935453	47.09143625264997	3	3	2	3	3	8	11	6	7	10.0	8.0	64
ems_ferrC_589.pdb	0.7079084874681538	1.2140365011212844	10.438189851301557	10.469045868054929	9.432294428356	15.473132180725596	9.409841145406173	27.994274307782895	119.64977744996737	109.83109032398379	51.60658256913772	3	2	2	3	2	7	11	5	6	13.0	7.0	61
ems_ferrC_590.pdb	-0.5431564126854941	2.259018179865083	9.049518949330169	11.130285676477492	9.221603948714058	15.198798123535953	11.638251936259019	25.50147291493761	116.23517650043632	121.98413859536281	42.39391230871338	3	3	3	3	4	7	10	5	7	14.0	5.0	64
ems_ferrC_591.pdb	0.011305808026856068	-0.25322235079860544	8.95112872463009	12.15791649708123	9.734032143737048	17.631900966997293	12.095455755089732	27.976998197666003	119.8816815598687	127.30635505284867	50.69445820644121	2	3	2	2	3	7	10	5	7	15.0	5.0	61
ems_ferrC_592.pdb	0.8536568204944114	1.7330163571088757	11.167899017159442	9.529429628938589	9.303464981010706	15.464305039129094	10.632548392499421	50.09231173583971	122.51064314222573	111.90449943007883	42.67469883885789	3	2	3	2	3	8	11	5	6	13.0	8.0	64
ems_ferrC_593.pdb	-0.3095205337686378	-1.5704069610414744	9.462673603288952	11.237714294335442	9.68415507930351	16.142191444782213	10.386735827586355	42.222488785010675	103.96076028714877	114.29347757369463	49.70858791824431	2	4	3	3	3	7	10	6	7	11.0	5.0	61
ems_ferrC_594.pdb	-0.5327512961230195	0.5793457802792645	11.999522542741026	10.919615757433967	10.014188004669034	14.709423459129859	11.477028241666043	37.256073045187	125.89469962605308	112.03074013349585	50.914827674213015	3	3	2	3	4	8	10	5	7	10.0	6.0	61
ems_ferrC_595.pdb	-0.6279870457944172	2.364353716145274	9.295806874377735	8.452581152326587	9.823402301986137	18.476056977071696	10.836251567570793	7.337234895218442	80.80152852187146	81.8007390732181	21.134173433090325	3	3	3	2	2	8	10	6	6	13.0	8.0	64
ems_ferrC_596.pdb	0.0020264510566716173	2.919730109627888	10.492482147811067	9.46801732201626	9.860033222222597	16.62958291937893	10.951505431164085	41.66765583044768	120.44663848491297	116.26199504981456	40.55101489426569	3	3	3	2	3	8	10	5	6	13.0	8.0	64
ems_ferrC_597.pdb	1.2060801872182838	2.986088528510062	9.725709774682395	9.15360485766388	10.304010441450481	14.690087857795229	11.587150475440284	70.96718725772838	135.3387686551507	116.10839379824438	39.33751145942053	4	3	2	3	4	7	11	5	5	11.0	6.0	61
ems_ferrC_598.pdb	0.6621346818834447	-0.7609101954381283	10.753785089756372	11.568627309748301	10.568560689905372	15.514256025075708	7.930255709416052	36.312671991197895	83.78008770310406	89.47554552494768	57.97356395074036	2	3	2	2	4	6	13	6	6	15.0	5.0	64
ems_ferrC_599.pdb	-0.5200801508083822	-0.8861768463384491	11.250777483885464	9.151671398711821	10.075578471179153	16.74371161015017	10.358585579198072	52.39901864437143	115.09763836701455	116.30994198856476	39.6117865659858	3	3	3	2	4	7	10	5	6	11.0	7.0	61
ems_ferrC_6.pdb	-0.7176490625071126	1.2410136259035192	9.953252859738813	8.102241796256129	10.14474158148202	13.737791157473731	10.41464458751701	58.783069573222534	112.59686686095885	131.50456788624317	51.65049330300508	3	3	5	2	4	6	11	4	6	11.0	6.0	61
ems_ferrC_600.pdb	-0.3973894884349356	1.8027786339913272	8.71806839583136	11.521159560916564	10.693920901076869	17.025067050901594	10.461440937442752	43.274009889909486	111.89066582325933	118.75260640047755	44.616167221203696	3	2	3	3	4	7	11	7	7	11.0	6.0	64
ems_ferrC_601.pdb	0.31666676208028616	-1.8624257081157636	10.417572740427765	11.998919983155446	10.998146830218069	14.61112028047647	9.440170362065237	50.458094090991295	109.43070673429703	112.22597317697932	51.21661442505805	2	3	3	4	4	6	11	6	6	13.0	6.0	64
ems_ferrC_602.pdb	0.4167737041137812	-2.0494901374666967	10.55186355669303	10.56244302499789	8.966053730895556	13.648315860940489	10.197351282836255	71.77106095572533	131.51256296473036	110.3131311534654	50.84900959151418	2	3	3	3	5	6	10	7	7	13.0	5.0	64
ems_ferrC_603.pdb	0.10764760480873864	-2.154622949988986	9.908295337802112	11.24952431739009	10.084958626699702	12.855339795025074	10.70406289359325	52.912617685645124	115.59204116150245	106.57240178452791	49.00990835392951	2	4	3	3	3	6	10	7	7	10.0	6.0	61
ems_ferrC_604.pdb	0.0509623069629664	2.9285477472913635	9.458149822847416	8.408960464290454	10.42630359283673	19.770725879412947	13.022554874015112	26.777176974556653	99.46931926271591	98.58056722570635	56.132915434493626	3	3	5	2	4	7	10	5	5	14.0	6.0	64
ems_ferrC_605.pdb	-0.8956762789434096	0.7431201862266885	11.71071982916456	10.877937053897385	9.018299738226894	17.414247253590233	10.243420248968993	11.070023538124465	83.06444089593803	80.75884749593487	29.928872838761123	3	3	3	2	3	7	11	4	6	15.0	7.0	64
ems_ferrC_606.pdb	1.3475387010674764	0.1776149318428594	9.501961278774678	9.596813379971499	10.41769693838326	17.500788547472172	11.297908112222467	31.432159870162966	110.24171282348038	108.67415871920953	49.797297003173426	3	3	3	2	2	6	10	5	6	15.0	6.0	61
ems_ferrC_607.pdb	0.8996367939112168	-1.2433172861783672	9.706451093295142	9.984021945588857	11.382028780787131	17.38642922878505	11.032862784492002	35.180528041518826	106.36118600223233	108.98613763418682	38.08029863028415	3	4	3	2	3	7	10	5	6	14.0	7.0	64
ems_ferrC_608.pdb	1.2001787926041498	2.4734478575135066	9.892968808367552	10.571398905236142	9.578760780404238	13.38136312139705	9.143491525726288	43.227037269032905	95.14912297858554	96.7889548211878	50.424993848312546	2	2	3	3	2	6	11	7	7	15.0	6.0	64
ems_ferrC_609.pdb	0.6263768625779882	1.313537210650459	9.90822723821836	10.70519575496975	10.246499622539107	16.326746630980168	9.743064092186012	33.27636144377779	93.47817154178225	98.04222457471262	43.454359993028945	3	3	3	2	2	7	10	6	7	15.0	6.0	64
ems_ferrC_61.pdb	-0.8997422172154432	0.8395983132254675	9.172526363208227	9.781932421050552	10.240488856006833	14.905097589184889	10.227182356837105	37.554373499280736	123.53294795298967	117.8986907683971	31.226248275706425	3	3	3	3	4	8	10	5	5	10.0	8.0	62
ems_ferrC_611.pdb	0.41152353680912507	1.640854734042979	8.506283542163557	10.056754230691453	9.39035971031906	16.157821443808558	9.718877161540377	26.83447102627967	101.35317372049212	111.89395610010834	38.43462153693225	2	2	3	3	3	7	10	7	7	15.0	5.0	64
ems_ferrC_612.pdb	0.8656911133796212	1.3147806940999645	10.030213029396215	9.518302852265096	9.759346543230873	15.622174176919282	12.232812143367235	44.65419480054049	113.77003029303387	128.9221325805794	49.875842395059806	3	2	2	4	2	8	11	5	6	15.0	6.0	64
ems_ferrC_613.pdb	-0.7451682254511521	-0.3945502031718435	8.588222295825991	9.030142113686406	8.945536656360849	16.154202266318443	12.20148691599046	7.359102509843273	91.41260505298317	89.53002143291681	40.88488049527244	2	3	5	2	3	7	13	5	5	12.0	7.0	64
ems_ferrC_614.pdb	-0.4970978687511962	-0.2254049148372493	10.801039690195214	10.602901406952512	9.821940398310268	18.065905581785817	9.724962336316672	30.852307418964642	88.54749342296925	94.5114127374921	52.63293420569751	3	3	5	2	4	7	10	6	7	12.0	5.0	64
ems_ferrC_615.pdb	1.5110488040030787	1.6811069092743345	10.324043295511107	10.614265267043535	11.316955316949583	15.926497790958832	12.598063671008374	4.510809185780604	126.85874141850597	126.80660876378995	37.858036718202314	2	4	2	2	4	8	12	5	6	11.0	8.0	64
ems_ferrC_617.pdb	0.2636024129851248	1.1201714045597768	9.82190100306754	11.02545709841043	9.935531965068037	15.593673510433643	12.513388534587707	43.28678805329474	125.11571848503947	132.8298033010999	46.42326062708396	2	4	3	4	4	6	10	6	6	14.0	5.0	64
ems_ferrC_618.pdb	2.2705205836716265	1.595769142429566	11.084025437216264	10.379548535943169	10.846741933525477	15.53012493595355	10.281499739168922	38.613900965439534	97.66648552543506	104.98693006275079	53.192078364886896	4	4	3	4	3	7	10	4	4	14.0	7.0	64
ems_ferrC_619.pdb	0.7492185950956979	0.6607244885700511	9.01020174090875	9.0565092775223	10.688636211670827	15.8004439480498	9.765368418291168	42.57725006921001	98.68119496263765	112.71063531076294	40.709325316449025	3	2	4	3	4	8	11	6	7	10.0	6.0	64
ems_ferrC_62.pdb	0.18994763465380035	-1.0010131993456108	9.77462347494383	9.309242773659674	9.231188393768289	16.073400529912874	11.438040073969306	21.65278407372744	107.9773136313059	109.26473111322589	40.810050225261364	2	3	3	2	4	6	13	5	6	13.0	6.0	63
ems_ferrC_620.pdb	-0.3527003779596584	0.1067675824373076	9.264804894389504	11.139143243965703	9.576093507413022	18.384018911415986	11.02411501872847	14.62455496554019	78.61066205353053	84.96218101891455	43.422453840675054	1	2	3	2	4	9	11	5	6	14.0	7.0	64
ems_ferrC_621.pdb	-0.0833527167401251	1.7618718450860467	12.47299358298677	10.458024118209048	9.643125056425815	16.472793675286447	10.104814953559975	31.659336939292118	88.71157188966072	83.96003443431017	39.351794283425974	3	4	2	3	2	8	9	7	7	11.0	8.0	64
ems_ferrC_622.pdb	0.24885157188381926	1.5978788523681888	9.583679162865096	10.403506727171232	10.391415980572386	13.235099432478904	11.259629777635741	66.80808330131879	143.68794742479105	123.59603579995705	47.564501857502606	3	3	3	3	4	7	11	7	7	10.0	6.0	64
ems_ferrC_623.pdb	-0.5725238494889952	1.138846901617191	8.906016555676219	9.75711744838032	10.85296819997969	19.17136704696139	10.915377886115275	42.121015956668955	109.95070174535559	128.44830882400217	44.751011652227355	3	2	2	2	4	8	11	5	6	11.0	7.0	61
ems_ferrC_624.pdb	-1.339052481485192	1.4370203367354806	8.423918927600214	9.101804089651162	9.46346592242251	16.685332957794106	12.868231869598302	12.675521311215505	106.44188479078005	109.05348193682559	48.57675907889619	2	3	5	2	3	7	13	5	5	12.0	7.0	64
ems_ferrC_625.pdb	0.3712583341959035	2.123764817203492	10.609273453334279	10.37717521023392	9.76720789120662	17.569072091312968	9.039002769906652	48.7624802750821	100.24933284267883	99.3974345897881	56.5800586747951	3	2	5	2	5	7	11	6	7	11.0	5.0	64
ems_ferrC_626.pdb	1.1458781825656252	1.3609169537000845	10.123272757043145	9.852338545653168	9.692302891291144	16.12404375118103	13.33993248976277	43.03736598126112	119.310663006447	136.66409253023969	49.37345953511616	2	3	3	3	4	6	10	7	7	14.0	5.0	64
ems_ferrC_628.pdb	2.0194740198939423	1.2399152724654212	11.130470069291214	9.616249051247856	11.451860231666513	16.656286974161592	10.712964436264429	9.41562923557556	106.59781801014712	112.80678661352398	35.96237285048417	3	4	4	2	3	8	8	5	6	13.0	8.0	64
ems_ferrC_629.pdb	1.1761768282997502	2.049045497004387	10.152675333734571	11.462602083732996	9.212436537215453	13.609308023922454	10.669852971651794	42.65249223653232	109.68330102700718	104.74395519444718	51.6841306673331	2	4	3	4	3	6	10	6	6	15.0	5.0	64
ems_ferrC_630.pdb	1.0105066569383856	3.021395500793319	9.892240950865194	9.041771999755102	9.819753749231982	20.181718577667333	11.796746831276176	13.62086268520151	88.29156755734721	89.1929038142097	43.39201631280566	3	3	2	2	3	8	10	6	6	14.0	7.0	64
ems_ferrC_631.pdb	0.6899045564817045	1.4842659095908612	10.85534221335345	10.146879766864965	9.526973800803349	15.16857729593192	11.607210462626364	37.762988305091234	116.32312389815102	100.43100178587284	52.477326406703476	2	2	3	3	4	7	11	6	6	13.0	7.0	64
ems_ferrC_632.pdb	0.056590497258768385	1.2851142237752426	9.816815416689954	8.910315416169126	9.493198731312978	17.426072754787302	10.134549261075685	25.121611096437082	111.56729708161318	124.40929064295102	38.92325694758039	3	2	3	2	3	8	13	5	6	11.0	8.0	64
ems_ferrC_633.pdb	0.021951796404665627	2.9760665382794307	10.593201303049934	10.916501646982493	9.981650510137621	15.265443166184205	12.150893862660174	39.38181519072886	139.12109447715204	134.47050228483297	46.226024965589545	2	3	2	3	4	7	10	7	7	14.0	5.0	64
ems_ferrC_634.pdb	1.3349466226620363	0.6532561226588001	9.507990622317118	9.176771092304499	9.162368166833467	15.779446850710556	12.63255042720645	48.44427502717365	124.1627837100307	129.68188223403317	37.94167530708323	3	3	3	3	3	8	12	4	7	11.0	7.0	64
ems_ferrC_636.pdb	-0.7951284667160368	-1.0058828841526537	12.95378465523969	9.23213818336438	10.275897891350873	15.049194500592604	11.022840448266	24.10700970209216	99.68687398773083	79.57287591892663	39.16924151525303	3	3	2	3	2	8	10	7	7	13.0	6.0	64
ems_ferrC_637.pdb	-0.5682275337457969	-1.692768963896462	11.486066768046765	11.072668882335963	9.378859904237059	16.81110011444376	8.718977654232036	53.43601346785751	116.1212318857655	109.179986700317	49.16568686741161	4	4	2	2	4	7	11	5	6	12.0	7.0	64
ems_ferrC_638.pdb	-0.4545027659212283	-0.7624575492236942	10.224034251642053	8.667740892559925	11.399429639939438	17.43698550592644	13.287830952562901	14.692064228449782	108.76568019225995	138.5588093743863	25.262411937818644	3	3	3	3	4	8	12	6	7	10.0	5.0	64
ems_ferrC_640.pdb	0.7779503013567143	1.5460326707555656	9.955894565529931	8.643935613416426	8.394647788648717	16.296913820243528	10.700760830527798	42.74815814765115	103.28816431412534	123.67962480045358	45.109712407586755	2	3	3	2	5	8	12	6	7	11.0	5.0	64
ems_ferrC_641.pdb	0.8440338799943339	1.6783536691366618	11.986751659942847	9.825409384869308	9.774018433596178	12.179789232177948	10.36730449826112	55.67040068423882	127.43392996480306	106.25012414735451	43.02164272849923	4	3	3	3	3	7	12	5	5	14.0	5.0	64
ems_ferrC_642.pdb	1.2982160534032128	3.1165162787703484	9.974997495906123	10.745515302303078	9.96700696786066	15.514751291994127	9.725794925798922	35.51053491618988	111.74093145558473	99.31851620400721	49.763986877617526	3	3	2	4	2	6	11	6	6	15.0	6.0	64
ems_ferrC_644.pdb	0.6659786197700891	0.5777770417484007	11.310731276470273	11.13330546993849	11.115105516644721	15.349341413613635	8.913218220687002	41.09545963891398	87.2986175804341	96.85576577495743	45.86819794901156	3	2	2	3	3	8	11	7	7	11.0	7.0	64
ems_ferrC_645.pdb	-0.8551215876284206	-1.4809367808605138	10.519860229243788	10.18502870998116	9.86372503272067	15.026259054133067	10.561293012102594	51.35302512673722	131.67916756554897	117.32790164297269	27.29446466186736	3	3	3	2	1	7	11	5	6	16.0	7.0	64
ems_ferrC_648.pdb	0.8786456216635581	2.1244698412616065	10.285023491283335	10.812652758175908	8.998417704921515	14.515844674398043	11.605255658105943	52.726536120745365	121.46399253357004	110.00604743764863	49.33883872718078	3	4	2	3	3	8	10	6	7	10.0	8.0	64
ems_ferrC_649.pdb	-0.6902824554112476	-1.146232498253706	9.369885869138448	10.573756532832672	9.25379572239742	16.49047668658855	10.36581623768807	12.237599427273702	100.64358348217702	112.33144368589326	50.170597159859334	2	3	3	2	4	6	13	5	6	14.0	6.0	64
ems_ferrC_650.pdb	-0.1682125427504091	-3.2678717177786294	10.142118770703132	11.950791636420687	10.606132503222755	14.897432686204688	12.126399340527694	71.07174508728473	136.40357747474394	122.68617277073537	56.163443048249235	3	4	3	3	4	7	10	7	7	11.0	5.0	64
ems_ferrC_651.pdb	0.11619591015885622	2.4242071617929173	10.622611806242745	10.897261593527872	9.678611453675806	15.775051969239986	10.190279376259173	37.88628272759254	103.73091897601523	104.49383907645002	53.6222163927205	2	2	3	2	4	6	10	6	7	13.0	6.0	61
ems_ferrC_652.pdb	-0.01496267784756331	0.5442115868349726	10.73095768309905	11.159836170144374	10.409071536119566	18.397679249269682	11.713456360809309	36.17945103598291	106.60998526594358	111.52653457287937	58.774428805228546	3	2	2	3	4	7	11	5	7	15.0	5.0	64
ems_ferrC_654.pdb	1.5103232421944366	3.3509125371126003	10.524434571447555	8.386622690337427	9.824334172991467	15.037899485719672	8.989077382673859	54.62956408947858	113.19550863196477	104.78966279225669	54.338213916930194	3	2	3	2	3	8	11	5	6	15.0	6.0	64
[truncated: 11,086 more rows]
